# Supplementary material for: Downregulation of glial genes involved in synaptic function mitigates Huntington's disease pathogenesis
Source: eLife. 2021 Apr 19;10:e64564. doi: 10.7554/eLife.64564 (PMC8149125; doi:10.7554/eLife.64564)
Supplement: Figure 1—source data 2. [file elife-64564-fig1-data2.zip]

Archive with 1,464 entries (1,278 files):
- Figure_1_source_data_file_2/
- __MACOSX/._Figure_1_source_data_file_2
- Figure_1_source_data_file_2/.DS_Store
- __MACOSX/Figure_1_source_data_file_2/._.DS_Store
- Figure_1_source_data_file_2/neuronDown/
- __MACOSX/Figure_1_source_data_file_2/._neuronDown
- Figure_1_source_data_file_2/neuronUp/
- __MACOSX/Figure_1_source_data_file_2/._neuronUp
- Figure_1_source_data_file_2/gliaDown/
- __MACOSX/Figure_1_source_data_file_2/._gliaDown
- Figure_1_source_data_file_2/gliaUp/
- __MACOSX/Figure_1_source_data_file_2/._gliaUp
- Figure_1_source_data_file_2/neuronDown/32/
- __MACOSX/Figure_1_source_data_file_2/neuronDown/._32
- Figure_1_source_data_file_2/neuronDown/35/
- __MACOSX/Figure_1_source_data_file_2/neuronDown/._35
- Figure_1_source_data_file_2/neuronDown/34/
- __MACOSX/Figure_1_source_data_file_2/neuronDown/._34
- Figure_1_source_data_file_2/neuronDown/33/
- __MACOSX/Figure_1_source_data_file_2/neuronDown/._33
- Figure_1_source_data_file_2/neuronDown/20/
- __MACOSX/Figure_1_source_data_file_2/neuronDown/._20
- Figure_1_source_data_file_2/neuronDown/18/
- __MACOSX/Figure_1_source_data_file_2/neuronDown/._18
- Figure_1_source_data_file_2/neuronDown/27/
- __MACOSX/Figure_1_source_data_file_2/neuronDown/._27
- Figure_1_source_data_file_2/neuronDown/9/
- __MACOSX/Figure_1_source_data_file_2/neuronDown/._9
- Figure_1_source_data_file_2/neuronDown/0/
- __MACOSX/Figure_1_source_data_file_2/neuronDown/._0
- Figure_1_source_data_file_2/neuronDown/11/
- __MACOSX/Figure_1_source_data_file_2/neuronDown/._11
- Figure_1_source_data_file_2/neuronDown/7/
- __MACOSX/Figure_1_source_data_file_2/neuronDown/._7
- Figure_1_source_data_file_2/neuronDown/29/
- __MACOSX/Figure_1_source_data_file_2/neuronDown/._29
- Figure_1_source_data_file_2/neuronDown/16/
- __MACOSX/Figure_1_source_data_file_2/neuronDown/._16
- Figure_1_source_data_file_2/neuronDown/42/
- __MACOSX/Figure_1_source_data_file_2/neuronDown/._42
- Figure_1_source_data_file_2/neuronDown/6/
- __MACOSX/Figure_1_source_data_file_2/neuronDown/._6
- Figure_1_source_data_file_2/neuronDown/28/
- __MACOSX/Figure_1_source_data_file_2/neuronDown/._28
- Figure_1_source_data_file_2/neuronDown/17/
- __MACOSX/Figure_1_source_data_file_2/neuronDown/._17
- Figure_1_source_data_file_2/neuronDown/1/
- __MACOSX/Figure_1_source_data_file_2/neuronDown/._1
- Figure_1_source_data_file_2/neuronDown/10/
- __MACOSX/Figure_1_source_data_file_2/neuronDown/._10
- Figure_1_source_data_file_2/neuronDown/19/
- __MACOSX/Figure_1_source_data_file_2/neuronDown/._19
- Figure_1_source_data_file_2/neuronDown/26/
- __MACOSX/Figure_1_source_data_file_2/neuronDown/._26
- Figure_1_source_data_file_2/neuronDown/8/
- __MACOSX/Figure_1_source_data_file_2/neuronDown/._8
- Figure_1_source_data_file_2/neuronDown/21/
- __MACOSX/Figure_1_source_data_file_2/neuronDown/._21
- Figure_1_source_data_file_2/neuronDown/44/
- __MACOSX/Figure_1_source_data_file_2/neuronDown/._44
- Figure_1_source_data_file_2/neuronDown/43/
- __MACOSX/Figure_1_source_data_file_2/neuronDown/._43
- Figure_1_source_data_file_2/neuronDown/38/
- __MACOSX/Figure_1_source_data_file_2/neuronDown/._38
- Figure_1_source_data_file_2/neuronDown/36/
- __MACOSX/Figure_1_source_data_file_2/neuronDown/._36
- Figure_1_source_data_file_2/neuronDown/31/
- __MACOSX/Figure_1_source_data_file_2/neuronDown/._31
- Figure_1_source_data_file_2/neuronDown/30/
- __MACOSX/Figure_1_source_data_file_2/neuronDown/._30
- Figure_1_source_data_file_2/neuronDown/37/
- __MACOSX/Figure_1_source_data_file_2/neuronDown/._37
- Figure_1_source_data_file_2/neuronDown/39/
- __MACOSX/Figure_1_source_data_file_2/neuronDown/._39
- Figure_1_source_data_file_2/neuronDown/41/
- __MACOSX/Figure_1_source_data_file_2/neuronDown/._41
- Figure_1_source_data_file_2/neuronDown/24/
- __MACOSX/Figure_1_source_data_file_2/neuronDown/._24
- Figure_1_source_data_file_2/neuronDown/23/
- __MACOSX/Figure_1_source_data_file_2/neuronDown/._23
- Figure_1_source_data_file_2/neuronDown/4/
- __MACOSX/Figure_1_source_data_file_2/neuronDown/._4
- Figure_1_source_data_file_2/neuronDown/15/
- __MACOSX/Figure_1_source_data_file_2/neuronDown/._15
- Figure_1_source_data_file_2/neuronDown/3/
- __MACOSX/Figure_1_source_data_file_2/neuronDown/._3
- Figure_1_source_data_file_2/neuronDown/12/
- __MACOSX/Figure_1_source_data_file_2/neuronDown/._12
- Figure_1_source_data_file_2/neuronDown/40/
- __MACOSX/Figure_1_source_data_file_2/neuronDown/._40
- Figure_1_source_data_file_2/neuronDown/2/
- __MACOSX/Figure_1_source_data_file_2/neuronDown/._2
- Figure_1_source_data_file_2/neuronDown/13/
- __MACOSX/Figure_1_source_data_file_2/neuronDown/._13
- Figure_1_source_data_file_2/neuronDown/5/
- __MACOSX/Figure_1_source_data_file_2/neuronDown/._5
- Figure_1_source_data_file_2/neuronDown/14/
- __MACOSX/Figure_1_source_data_file_2/neuronDown/._14
- Figure_1_source_data_file_2/neuronDown/22/
- __MACOSX/Figure_1_source_data_file_2/neuronDown/._22
- Figure_1_source_data_file_2/neuronDown/25/
- __MACOSX/Figure_1_source_data_file_2/neuronDown/._25
- Figure_1_source_data_file_2/neuronUp/32/
- __MACOSX/Figure_1_source_data_file_2/neuronUp/._32
- Figure_1_source_data_file_2/neuronUp/35/
- __MACOSX/Figure_1_source_data_file_2/neuronUp/._35
- Figure_1_source_data_file_2/neuronUp/34/
- __MACOSX/Figure_1_source_data_file_2/neuronUp/._34
- Figure_1_source_data_file_2/neuronUp/33/
- __MACOSX/Figure_1_source_data_file_2/neuronUp/._33
- Figure_1_source_data_file_2/neuronUp/.DS_Store
- __MACOSX/Figure_1_source_data_file_2/neuronUp/._.DS_Store
- Figure_1_source_data_file_2/neuronUp/20/
- __MACOSX/Figure_1_source_data_file_2/neuronUp/._20
- Figure_1_source_data_file_2/neuronUp/18/
- __MACOSX/Figure_1_source_data_file_2/neuronUp/._18
- Figure_1_source_data_file_2/neuronUp/27/
- __MACOSX/Figure_1_source_data_file_2/neuronUp/._27
- Figure_1_source_data_file_2/neuronUp/9/
- __MACOSX/Figure_1_source_data_file_2/neuronUp/._9
- Figure_1_source_data_file_2/neuronUp/0/
- __MACOSX/Figure_1_source_data_file_2/neuronUp/._0
- Figure_1_source_data_file_2/neuronUp/11/
- __MACOSX/Figure_1_source_data_file_2/neuronUp/._11
- Figure_1_source_data_file_2/neuronUp/7/
- __MACOSX/Figure_1_source_data_file_2/neuronUp/._7
- Figure_1_source_data_file_2/neuronUp/29/
- __MACOSX/Figure_1_source_data_file_2/neuronUp/._29
- Figure_1_source_data_file_2/neuronUp/16/
- __MACOSX/Figure_1_source_data_file_2/neuronUp/._16
- Figure_1_source_data_file_2/neuronUp/42/
- __MACOSX/Figure_1_source_data_file_2/neuronUp/._42
- Figure_1_source_data_file_2/neuronUp/45/
- __MACOSX/Figure_1_source_data_file_2/neuronUp/._45
- Figure_1_source_data_file_2/neuronUp/6/
- __MACOSX/Figure_1_source_data_file_2/neuronUp/._6
- Figure_1_source_data_file_2/neuronUp/28/
- __MACOSX/Figure_1_source_data_file_2/neuronUp/._28
- Figure_1_source_data_file_2/neuronUp/17/
- __MACOSX/Figure_1_source_data_file_2/neuronUp/._17
- Figure_1_source_data_file_2/neuronUp/1/
- __MACOSX/Figure_1_source_data_file_2/neuronUp/._1
- Figure_1_source_data_file_2/neuronUp/10/
- __MACOSX/Figure_1_source_data_file_2/neuronUp/._10
- Figure_1_source_data_file_2/neuronUp/19/
- __MACOSX/Figure_1_source_data_file_2/neuronUp/._19
- Figure_1_source_data_file_2/neuronUp/26/
- __MACOSX/Figure_1_source_data_file_2/neuronUp/._26
- Figure_1_source_data_file_2/neuronUp/8/
- __MACOSX/Figure_1_source_data_file_2/neuronUp/._8
- Figure_1_source_data_file_2/neuronUp/21/
- __MACOSX/Figure_1_source_data_file_2/neuronUp/._21
- Figure_1_source_data_file_2/neuronUp/44/
- __MACOSX/Figure_1_source_data_file_2/neuronUp/._44
- Figure_1_source_data_file_2/neuronUp/43/
- __MACOSX/Figure_1_source_data_file_2/neuronUp/._43
- Figure_1_source_data_file_2/neuronUp/38/
- __MACOSX/Figure_1_source_data_file_2/neuronUp/._38
- Figure_1_source_data_file_2/neuronUp/36/
- __MACOSX/Figure_1_source_data_file_2/neuronUp/._36
- Figure_1_source_data_file_2/neuronUp/31/
- __MACOSX/Figure_1_source_data_file_2/neuronUp/._31
- Figure_1_source_data_file_2/neuronUp/30/
- __MACOSX/Figure_1_source_data_file_2/neuronUp/._30
- Figure_1_source_data_file_2/neuronUp/37/
- __MACOSX/Figure_1_source_data_file_2/neuronUp/._37
- Figure_1_source_data_file_2/neuronUp/39/
- __MACOSX/Figure_1_source_data_file_2/neuronUp/._39
- Figure_1_source_data_file_2/neuronUp/46/
- __MACOSX/Figure_1_source_data_file_2/neuronUp/._46
- Figure_1_source_data_file_2/neuronUp/41/
- __MACOSX/Figure_1_source_data_file_2/neuronUp/._41
- Figure_1_source_data_file_2/neuronUp/48/
- __MACOSX/Figure_1_source_data_file_2/neuronUp/._48
- Figure_1_source_data_file_2/neuronUp/24/
- __MACOSX/Figure_1_source_data_file_2/neuronUp/._24
- Figure_1_source_data_file_2/neuronUp/23/
- __MACOSX/Figure_1_source_data_file_2/neuronUp/._23
- Figure_1_source_data_file_2/neuronUp/4/
- __MACOSX/Figure_1_source_data_file_2/neuronUp/._4
- Figure_1_source_data_file_2/neuronUp/15/
- __MACOSX/Figure_1_source_data_file_2/neuronUp/._15
- Figure_1_source_data_file_2/neuronUp/3/
- __MACOSX/Figure_1_source_data_file_2/neuronUp/._3
- Figure_1_source_data_file_2/neuronUp/12/
- __MACOSX/Figure_1_source_data_file_2/neuronUp/._12
- Figure_1_source_data_file_2/neuronUp/49/
- __MACOSX/Figure_1_source_data_file_2/neuronUp/._49
- Figure_1_source_data_file_2/neuronUp/40/
- __MACOSX/Figure_1_source_data_file_2/neuronUp/._40
- Figure_1_source_data_file_2/neuronUp/47/
- __MACOSX/Figure_1_source_data_file_2/neuronUp/._47
- Figure_1_source_data_file_2/neuronUp/2/
- __MACOSX/Figure_1_source_data_file_2/neuronUp/._2
- Figure_1_source_data_file_2/neuronUp/13/
- __MACOSX/Figure_1_source_data_file_2/neuronUp/._13
- Figure_1_source_data_file_2/neuronUp/5/
- __MACOSX/Figure_1_source_data_file_2/neuronUp/._5
- Figure_1_source_data_file_2/neuronUp/14/
- __MACOSX/Figure_1_source_data_file_2/neuronUp/._14
- Figure_1_source_data_file_2/neuronUp/22/
- __MACOSX/Figure_1_source_data_file_2/neuronUp/._22
- Figure_1_source_data_file_2/neuronUp/25/
- __MACOSX/Figure_1_source_data_file_2/neuronUp/._25
- Figure_1_source_data_file_2/gliaDown/32/
- __MACOSX/Figure_1_source_data_file_2/gliaDown/._32
- Figure_1_source_data_file_2/gliaDown/35/
- __MACOSX/Figure_1_source_data_file_2/gliaDown/._35
- Figure_1_source_data_file_2/gliaDown/34/
- __MACOSX/Figure_1_source_data_file_2/gliaDown/._34
- Figure_1_source_data_file_2/gliaDown/33/
- __MACOSX/Figure_1_source_data_file_2/gliaDown/._33
- Figure_1_source_data_file_2/gliaDown/.DS_Store
- __MACOSX/Figure_1_source_data_file_2/gliaDown/._.DS_Store
- Figure_1_source_data_file_2/gliaDown/20/
- __MACOSX/Figure_1_source_data_file_2/gliaDown/._20
- Figure_1_source_data_file_2/gliaDown/18/
- __MACOSX/Figure_1_source_data_file_2/gliaDown/._18
- Figure_1_source_data_file_2/gliaDown/27/
- __MACOSX/Figure_1_source_data_file_2/gliaDown/._27
- Figure_1_source_data_file_2/gliaDown/9/
- __MACOSX/Figure_1_source_data_file_2/gliaDown/._9
- Figure_1_source_data_file_2/gliaDown/0/
- __MACOSX/Figure_1_source_data_file_2/gliaDown/._0
- Figure_1_source_data_file_2/gliaDown/11/
- __MACOSX/Figure_1_source_data_file_2/gliaDown/._11
- Figure_1_source_data_file_2/gliaDown/7/
- __MACOSX/Figure_1_source_data_file_2/gliaDown/._7
- Figure_1_source_data_file_2/gliaDown/29/
- __MACOSX/Figure_1_source_data_file_2/gliaDown/._29
- Figure_1_source_data_file_2/gliaDown/16/
- __MACOSX/Figure_1_source_data_file_2/gliaDown/._16
- Figure_1_source_data_file_2/gliaDown/6/
- __MACOSX/Figure_1_source_data_file_2/gliaDown/._6
- Figure_1_source_data_file_2/gliaDown/28/
- __MACOSX/Figure_1_source_data_file_2/gliaDown/._28
- Figure_1_source_data_file_2/gliaDown/17/
- __MACOSX/Figure_1_source_data_file_2/gliaDown/._17
- Figure_1_source_data_file_2/gliaDown/1/
- __MACOSX/Figure_1_source_data_file_2/gliaDown/._1
- Figure_1_source_data_file_2/gliaDown/10/
- __MACOSX/Figure_1_source_data_file_2/gliaDown/._10
- Figure_1_source_data_file_2/gliaDown/19/
- __MACOSX/Figure_1_source_data_file_2/gliaDown/._19
- Figure_1_source_data_file_2/gliaDown/26/
- __MACOSX/Figure_1_source_data_file_2/gliaDown/._26
- Figure_1_source_data_file_2/gliaDown/8/
- __MACOSX/Figure_1_source_data_file_2/gliaDown/._8
- Figure_1_source_data_file_2/gliaDown/21/
- __MACOSX/Figure_1_source_data_file_2/gliaDown/._21
- Figure_1_source_data_file_2/gliaDown/38/
- __MACOSX/Figure_1_source_data_file_2/gliaDown/._38
- Figure_1_source_data_file_2/gliaDown/36/
- __MACOSX/Figure_1_source_data_file_2/gliaDown/._36
- Figure_1_source_data_file_2/gliaDown/31/
- __MACOSX/Figure_1_source_data_file_2/gliaDown/._31
- Figure_1_source_data_file_2/gliaDown/30/
- __MACOSX/Figure_1_source_data_file_2/gliaDown/._30
- Figure_1_source_data_file_2/gliaDown/37/
- __MACOSX/Figure_1_source_data_file_2/gliaDown/._37
- Figure_1_source_data_file_2/gliaDown/39/
- __MACOSX/Figure_1_source_data_file_2/gliaDown/._39
- Figure_1_source_data_file_2/gliaDown/41/
- __MACOSX/Figure_1_source_data_file_2/gliaDown/._41
- Figure_1_source_data_file_2/gliaDown/24/
- __MACOSX/Figure_1_source_data_file_2/gliaDown/._24
- Figure_1_source_data_file_2/gliaDown/23/
- __MACOSX/Figure_1_source_data_file_2/gliaDown/._23
- Figure_1_source_data_file_2/gliaDown/4/
- __MACOSX/Figure_1_source_data_file_2/gliaDown/._4
- Figure_1_source_data_file_2/gliaDown/15/
- __MACOSX/Figure_1_source_data_file_2/gliaDown/._15
- Figure_1_source_data_file_2/gliaDown/3/
- __MACOSX/Figure_1_source_data_file_2/gliaDown/._3
- Figure_1_source_data_file_2/gliaDown/12/
- __MACOSX/Figure_1_source_data_file_2/gliaDown/._12
- Figure_1_source_data_file_2/gliaDown/40/
- __MACOSX/Figure_1_source_data_file_2/gliaDown/._40
- Figure_1_source_data_file_2/gliaDown/2/
- __MACOSX/Figure_1_source_data_file_2/gliaDown/._2
- Figure_1_source_data_file_2/gliaDown/13/
- __MACOSX/Figure_1_source_data_file_2/gliaDown/._13
- Figure_1_source_data_file_2/gliaDown/5/
- __MACOSX/Figure_1_source_data_file_2/gliaDown/._5
- Figure_1_source_data_file_2/gliaDown/14/
- __MACOSX/Figure_1_source_data_file_2/gliaDown/._14
- Figure_1_source_data_file_2/gliaDown/22/
- __MACOSX/Figure_1_source_data_file_2/gliaDown/._22
- Figure_1_source_data_file_2/gliaDown/25/
- __MACOSX/Figure_1_source_data_file_2/gliaDown/._25
- Figure_1_source_data_file_2/gliaUp/32/
- __MACOSX/Figure_1_source_data_file_2/gliaUp/._32
- Figure_1_source_data_file_2/gliaUp/35/
- __MACOSX/Figure_1_source_data_file_2/gliaUp/._35
- Figure_1_source_data_file_2/gliaUp/34/
- __MACOSX/Figure_1_source_data_file_2/gliaUp/._34
- Figure_1_source_data_file_2/gliaUp/33/
- __MACOSX/Figure_1_source_data_file_2/gliaUp/._33
- Figure_1_source_data_file_2/gliaUp/20/
- __MACOSX/Figure_1_source_data_file_2/gliaUp/._20
[truncated: 1,164 more entries]
