# Supplementary material for: Downregulation of glial genes involved in synaptic function mitigates Huntington's disease pathogenesis
Source: eLife. 2021 Apr 19;10:e64564. doi: 10.7554/eLife.64564 (PMC8149125; doi:10.7554/eLife.64564)
Supplement: Figure 1—source data 2. [file elife-64564-fig1-data2.zip › Figure_1_source_data_file_2/neuronDown/32/subMouse.csv]

Entrez	Entrez_Striatum 2 months	Symbol_Striatum 2 months	Name_Striatum 2 months	baseMean.continuousQ_Striatum 2 months	log2FoldChange.continuousQ_Striatum 2 months	lfcSE.continuousQ_Striatum 2 months	stat.continuousQ_Striatum 2 months	pvalue.continuousQ_Striatum 2 months	FDR.continuousQ_Striatum 2 months	baseMean.Q.80.vs.20_Striatum 2 months	log2FoldChange.Q.80.vs.20_Striatum 2 months	lfcSE.Q.80.vs.20_Striatum 2 months	stat.Q.80.vs.20_Striatum 2 months	pvalue.Q.80.vs.20_Striatum 2 months	FDR.Q.80.vs.20_Striatum 2 months	baseMean.Q.92.vs.20_Striatum 2 months	log2FoldChange.Q.92.vs.20_Striatum 2 months	lfcSE.Q.92.vs.20_Striatum 2 months	stat.Q.92.vs.20_Striatum 2 months	pvalue.Q.92.vs.20_Striatum 2 months	FDR.Q.92.vs.20_Striatum 2 months	baseMean.Q.111.vs.20_Striatum 2 months	log2FoldChange.Q.111.vs.20_Striatum 2 months	lfcSE.Q.111.vs.20_Striatum 2 months	stat.Q.111.vs.20_Striatum 2 months	pvalue.Q.111.vs.20_Striatum 2 months	FDR.Q.111.vs.20_Striatum 2 months	baseMean.Q.140.vs.20_Striatum 2 months	log2FoldChange.Q.140.vs.20_Striatum 2 months	lfcSE.Q.140.vs.20_Striatum 2 months	stat.Q.140.vs.20_Striatum 2 months	pvalue.Q.140.vs.20_Striatum 2 months	FDR.Q.140.vs.20_Striatum 2 months	baseMean.Q.175.vs.20_Striatum 2 months	log2FoldChange.Q.175.vs.20_Striatum 2 months	lfcSE.Q.175.vs.20_Striatum 2 months	stat.Q.175.vs.20_Striatum 2 months	pvalue.Q.175.vs.20_Striatum 2 months	FDR.Q.175.vs.20_Striatum 2 months	Entrez_Liver 2 months	Symbol_Liver 2 months	Name_Liver 2 months	baseMean.continuousQ_Liver 2 months	log2FoldChange.continuousQ_Liver 2 months	lfcSE.continuousQ_Liver 2 months	stat.continuousQ_Liver 2 months	pvalue.continuousQ_Liver 2 months	FDR.continuousQ_Liver 2 months	baseMean.Q.80.vs.20_Liver 2 months
104156	104156.0	Etv5	ets variant gene 5	1800.0	8.470000000000001e-05	0.000522	0.162	0.871	0.9510000000000001	1800.0	0.156	0.0983	1.58	0.113	0.483	1800.0	0.09580000000000001	0.0954	1.0	0.316	1.0	1800.0	0.0563	0.0983	0.5720000000000001	0.5670000000000001	0.907	1800.0	0.044700000000000004	0.0954	0.46900000000000003	0.639	0.8310000000000001	1800.0	0.0516	0.0954	0.541	0.588	0.866	104156.0	Etv5	ets variant gene 5	105.0	0.0005009999999999999	0.0007279999999999999	0.6880000000000001	0.491	0.812	105.0
20849	20849.0	Stat4	signal transducer and activator of transcription 4	23.0	-0.0009019999999999999	0.0007379999999999999	-1.22	0.222	0.632	23.0	-0.17300000000000001	0.162	-1.07	0.28300000000000003	0.5760000000000001	23.0	-0.0906	0.159	-0.5710000000000001	0.5680000000000001	1.0	23.0	-0.14400000000000002	0.161	-0.892	0.372	0.904	23.0	-0.131	0.158	-0.8310000000000001	0.406	0.712	23.0	-0.201	0.158	-1.27	0.20500000000000002	0.725	20849.0	Stat4	signal transducer and activator of transcription 4	15.0	7.360000000000001e-05	0.0009400000000000001	0.07830000000000001	0.9380000000000001	0.983	15.0
[truncated: 303 more columns]
