# Supplementary material for: Downregulation of glial genes involved in synaptic function mitigates Huntington's disease pathogenesis
Source: eLife. 2021 Apr 19;10:e64564. doi: 10.7554/eLife.64564 (PMC8149125; doi:10.7554/eLife.64564)
Supplement: Figure 1—source data 2. [file elife-64564-fig1-data2.zip › Figure_1_source_data_file_2/neuronDown/32/subHuman.csv]

Entrez	Chip	Caudate Probeset	M	t	P.Value	Unnamed: 5	Cerebellum Probeset	M.1	t.1	P.Value.1	Unnamed: 10	Probe Set ID	Title	Gene Symbol	Unigene	Full Length Ref. Sequences	Biological Process (GO)	Cellular Component (GO)	Molecular Function (GO)	Biochemical Function (Proteome)	Cellular Role (Proteome)	Molecular Localization (Proteome)	adjp	Entrez	entrezList	entrezList_filt	validList
2119	A	203348_s_at	-0.286	-5.31	1.54e-06		203348_s_at	-0.258	-3.44	0.00109		203348_s_at	ets variant gene 5 (ets-related molecule)	ETV5	Hs.43697 // full length	NM_004454 // ets variant gene 5 (ets-related molecule)	6355 // regulation of transcription, DNA-dependent // inferred from electronic annotation	5634 // nucleus // inferred from electronic annotation	3700 // transcription factor activity // traceable author statement	---	---	---	1.8226849315068494e-05	2119	['2119']	['2119']	True
2119	A	203349_s_at	-0.328	-4.51	2.95e-05		203349_s_at	-0.429	-4.58	2.53e-05		203349_s_at	ets variant gene 5 (ets-related molecule)	ETV5	Hs.43697 // full length	NM_004454 // ets variant gene 5 (ets-related molecule)	6355 // regulation of transcription, DNA-dependent // inferred from electronic annotation	5634 // nucleus // inferred from electronic annotation	3700 // transcription factor activity // traceable author statement	---	---	---	0.00022655999999999997	2119	['2119']	['2119']	True
2119	A	216375_s_at	-0.189	-5.1	3.4e-06		216375_s_at	-0.119	-2.8	0.00705		216375_s_at	ets variant gene 5 (ets-related molecule)	ETV5	Hs.43697 // full length	NM_004454 // ets variant gene 5 (ets-related molecule)	6355 // regulation of transcription, DNA-dependent // inferred from electronic annotation	5634 // nucleus // inferred from electronic annotation	3700 // transcription factor activity // traceable author statement	---	---	---	3.5959322033898306e-05	2119	['2119']	['2119']	True
2119	B	230102_at	-0.189	-3.3	0.00159		230102_at_B	-0.335	-3.68	0.000506		230102_at	ets variant gene 5 (ets-related molecule)	ETV5	Hs.43697		6935 // chemotaxis // traceable author statement /// 6954 // inflammatory response // traceable author statement /// 6955 // immune response // inferred from electronic annotation /// 7186 // G-protein coupled receptor protein signaling pathway // not recorded	5615 // extracellular space // traceable author statement /// 5625 // soluble fraction // traceable author statement	8009 // chemokine activity // traceable author statement				0.006832012241775058	2119	['2119']	['2119']	True
2119	B	231083_at	-0.0663	-1.8	0.0762		231083_at_B	-0.0303	-0.701	0.486		231083_at	ets variant gene 5 (ets-related molecule)	ETV5	Hs.43697		---	---	---				0.16631108088413896	2119	['2119']	['2119']	True
6775	A	206118_at	-0.389	-5.97	1.24e-07		206118_at	0.0334	0.942	0.35		206118_at	signal transducer and activator of transcription 4	STAT4	Hs.80642 // full length	NM_003151 // signal transducer and activator of transcription 4	7259 // JAK-STAT cascade // traceable author statement /// 6357 // regulation of transcription from Pol II promoter // not recorded /// 7242 // intracellular signaling cascade // inferred from electronic annotation	5634 // nucleus // inferred from electronic annotation	3700 // transcription factor activity // traceable author statement /// 4871 // signal transducer activity // inferred from electronic annotation	---	---	---	2.213377830750894e-06	6775	['6775']	['6775']	True
