# Supplementary material for: Downregulation of glial genes involved in synaptic function mitigates Huntington's disease pathogenesis
Source: eLife. 2021 Apr 19;10:e64564. doi: 10.7554/eLife.64564 (PMC8149125; doi:10.7554/eLife.64564)
Supplement: Figure 1—source data 2. [file elife-64564-fig1-data2.zip › Figure_1_source_data_file_2/neuronDown/32/subFly.csv]

fbgene	gene_x	EN7vsEW7_log2FoldChange	EN7vsEW7_pvalue	EN7vsEW7_padj	EN7vsEW7_grp.mean.EW7	EN7vsEW7_grp.mean.EN7	EN9vsEW9_log2FoldChange	EN9vsEW9_pvalue	EN9vsEW9_padj	EN9vsEW9_grp.mean.EW9	EN9vsEW9_grp.mean.EN9	EN11vsEW11_v2_log2FoldChange	EN11vsEW11_v2_pvalue	EN11vsEW11_v2_padj	EN11vsEW11_v2_grp.mean.EW11	EN11vsEW11_v2_grp.mean.EN11	EF18vsEW18_log2FoldChange	EF18vsEW18_pvalue	EF18vsEW18_padj	EF18vsEW18_grp.mean.EW18	EF18vsEW18_grp.mean.EF18	EF20vsEW20_log2FoldChange	EF20vsEW20_pvalue	EF20vsEW20_padj	EF20vsEW20_grp.mean.EW20	EF20vsEW20_grp.mean.EF20	EF22vsEW22_log2FoldChange	EF22vsEW22_pvalue	EF22vsEW22_padj	EF22vsEW22_grp.mean.EW22	EF22vsEW22_grp.mean.EF22	Unnamed: 31_x	AllSig_x	UnionSig_x	fbgene	gene_y	RN5vsRW5_log2FoldChange	RN5vsRW5_pvalue	RN5vsRW5_padj	RN5vsRW5_grp.mean.RW5	RN5vsRW5_grp.mean.RN5	RN7vsRW7_log2FoldChange	RN7vsRW7_pvalue	RN7vsRW7_padj	RN7vsRW7_grp.mean.RW7	RN7vsRW7_grp.mean.RN7	RN8vsRW8_log2FoldChange	RN8vsRW8_pvalue	RN8vsRW8_padj
FBgn0005660	Ets21C:FBgn0005660	-0.0477052568367166	0.786805367475607	0.9359308116659	198.127580936576	189.549518408054	0.453408874310829	0.0313330368417808	0.0971207872022363	83.4472166884447	121.38475389148	0.896391436302873	1.53130537266372e-05	0.000228063001899888	65.7654438217669	159.026672183054	-0.48125460995465	0.000720709664277517	0.0061644501694122	260.455786106572	179.897926954262	0.451337963401087	0.00346749490105396	0.0238840233158085	120.132441579242	178.296269292461	-0.262116981924706	0.179840185329949	0.609399582210162	200.544922719007	163.547722983514		False	True	FBgn0005660	Ets21C:FBgn0005660	1.68349837513114	5.39417740678489e-23	2.68064930558129e-21	81.5390752032966	301.504432205126	1.01731143034347	6.10956492762192e-08	2.3844948170585e-06	100.364345667232	220.16106870499	0.188809531471193	0.216951531052654	0.55976062485325
FBgn0085390	Dgk:FBgn0085390	-0.28242159611395	0.00443653865888469	0.0401539741261261	1967.20873605415	1596.36192008825	-0.0909915562199616	0.313952818376893	0.521259777037788	1760.73061129113	1649.79104591766	-0.149550307331008	0.0861814761892079	0.26045957248294	1768.87775704224	1587.94626699425	-0.170427915837124	0.0471634300874805	0.155082407736945	2215.74074795756	1961.10247303562	-0.13985602130095	0.0892821951825683	0.2641432025507	1778.52674582888	1605.98091248041	-0.344348816975852	0.113057315250834	0.505867226905787	1841.50713413945	1394.6846517957		False	False	FBgn0085390	Dgk:FBgn0085390	0.102571362401846	0.385559431006082	0.594152875769585	1852.98320767252	1996.79008790266	-0.250569272939594	0.368449900438904	0.791112390916791	1522.01405096219	1198.84383139998	-0.00890980928763353	0.929537452982196	0.97591968707917
FBgn0000097	aop:FBgn0000097	0.031265155328196	0.723050172001061	0.918349174874275	2309.33326554298	2362.6889750043	-0.14464380701285	0.0259822081914006	0.083731435912725	2297.40061909459	2075.57838958267	0.0713777063879195	0.367561867741769	0.628287518069188	1927.51666057224	2028.71714717709	-0.0196914138933419	0.809302912727804	0.907339641497781	2431.93515138786	2398.2917441705	-0.182065080631663	0.0112606908724222	0.0599321370671975	1979.59422445066	1736.75148066586	-0.0760160975707979	0.283825082663553	0.70017674863562	2086.12452046059	1978.48585353612		False	False	FBgn0000097	aop:FBgn0000097	-0.137589874760795	0.0325025821068089	0.104400414548063	2162.35830200989	1962.93569668393	-0.0899264790718425	0.595190233203616	0.899189716484669	1972.84248739339	1843.28979509863	-0.11093574097701	0.311854637762614	0.66827745355814
FBgn0004510	Ets97D:FBgn0004510	0.280865005875863	0.0113019375726015	0.0833941114041099	446.44388010249	551.303096737819	0.167457661854372	0.0765543329476992	0.191687673011723	566.896485805944	638.735790969887	0.140566522608257	0.187121317866607	0.428558817077167	572.013264637832	634.265528751447	-0.062415374694041	0.582228219959173	0.772817653846073	573.51814721555	548.166069858267	0.184601852706813	0.0403481476367062	0.151751251112781	614.920137003539	704.52149204253	0.249375918360064			625.374375778553	763.262289288083		False	False	FBgn0004510	Ets97D:FBgn0004510	0.0940803067509256	0.342722250004281	0.553746617285133	560.641890820003	599.797452138908	-0.120608137621587	0.454935763913539	0.833675006775437	531.219102280652	485.354201840918	0.0463125340909447	0.708161308113335	0.899308762784653
FBgn0039225	Ets96B:FBgn0039225	0.0207476291824376	0.902193492063361	0.972831625412255	99.4358589790418	101.420411485506	0.18434074122902	0.393717114589894	0.598527768005373	83.2133122077386	97.3379840323274	-0.167104080825098	0.41811760128616	0.673366083965995	95.4004600611309	81.0175330775047	-0.0394911210667083	0.841171145317425	0.9239811937246	82.5606484121219	79.6865804996475	-0.150377396898279	0.392444165081025	0.648935286558966	75.7528366344663	65.11626137771	-0.121123004465801	0.624005538824827	0.868428864694993	73.1956772743659	65.9644984318852		False	False	FBgn0039225	Ets96B:FBgn0039225	0.0468896676348871	0.816104747501767	0.909645041869847	110.777361487939	115.058838621469	0.183934981643798	0.500758429260847	0.85537989867894	76.3226464327078	90.5321403742286	0.063641934644281	0.776915988131032	0.926705458651535
FBgn0003118	pnt:FBgn0003118	0.165962155613039	0.14740501518224	0.45894423217073	573.15511505972	650.245014785485	0.335697456104288	0.000506783842350007	0.00300083369587321	633.378905636062	804.900681515633	0.820777369812447	1.97792370862259e-09	7.32753385387923e-08	382.254815653257	718.664747357515	0.348795186617053	0.00531277274908684	0.0304002620816479	522.709125142807	678.991001308739	0.316904917662971	0.00123147733181628	0.0102527608077695	484.620083603732	614.030589114185	0.148827388265466	0.268531950534663	0.683980057524192	564.365749253633	628.899493435863		False	True	FBgn0003118	pnt:FBgn0003118	-0.127488754982245	0.232254427080605	0.430363494498081	703.612545319928	642.030799523318	-0.292255900702871	0.190100815372259	0.607888812512447	562.775498331858	443.360738929293	0.179990593746512	0.150143353883763	0.456544686384073
FBgn0005658	Ets65A:FBgn0005658	-0.139585974924189	0.193350296688817	0.536213099886392	1122.38646146607	1010.92819236675	0.0182509262640003	0.860953556442955	0.930204956938188	927.007473607478	939.003339822566	-0.189962337694772	0.0494395765899209	0.177138621382516	1015.36935310449	884.709875805362	0.188371605312054	0.0578471367768619	0.178621606269564	1006.0944838095	1154.29635134633	-0.0251712944340792	0.786841269597187	0.907253099205983	842.87065702985	827.28028971025	-0.224754890849067			809.035038446822	660.317481732744		False	False	FBgn0005658	Ets65A:FBgn0005658	-0.164779198482814	0.0438315142471332	0.132127580208863	1107.5459532373	985.142178333308	-0.0960014128218084	0.589813447067677	0.89602343483978	926.224096837173	860.551223539525	-0.264198088340824	0.00979408916632597	0.0735527232044446
FBgn0016917	Stat92E:FBgn0016917	-0.290850913769539	0.00466842251116349	0.041669396788599	16507.8917184816	13294.656573413	-0.475108440695269	4.62542589395486e-13	1.0754909040841e-11	15275.3937473672	10939.6231675687	-0.321245099933237	0.000294341959768435	0.00305147291491127	14015.5860996973	11117.0766004487	-0.320462887337197	0.00580631542929862	0.032623323022607	16359.6766274687	12903.9787275215	-0.00525614155448645	0.956120014018837	0.981899478813549	12491.1616910432	12442.8811094585	0.0231305981683866	0.877153253299884	0.965205099807935	13816.042954707	14054.5287122812		False	True	FBgn0016917	Stat92E:FBgn0016917	-0.237663213387841	0.00860597239347206	0.035386890424852	10533.4920894321	8891.77950964151	-0.394862930424936	0.0422871909762667	0.252438885502164	12188.9994800589	8967.57901372223	-0.178153475381937	0.192316396211457	0.524612936905087
[truncated: 20 more columns]
