# Supplementary material for: Downregulation of glial genes involved in synaptic function mitigates Huntington's disease pathogenesis
Source: eLife. 2021 Apr 19;10:e64564. doi: 10.7554/eLife.64564 (PMC8149125; doi:10.7554/eLife.64564)
Supplement: Figure 1—source data 2. [file elife-64564-fig1-data2.zip › Figure_1_source_data_file_2/neuronDown/35/subMouse.csv]

Entrez	Entrez_Striatum 2 months	Symbol_Striatum 2 months	Name_Striatum 2 months	baseMean.continuousQ_Striatum 2 months	log2FoldChange.continuousQ_Striatum 2 months	lfcSE.continuousQ_Striatum 2 months	stat.continuousQ_Striatum 2 months	pvalue.continuousQ_Striatum 2 months	FDR.continuousQ_Striatum 2 months	baseMean.Q.80.vs.20_Striatum 2 months	log2FoldChange.Q.80.vs.20_Striatum 2 months	lfcSE.Q.80.vs.20_Striatum 2 months	stat.Q.80.vs.20_Striatum 2 months	pvalue.Q.80.vs.20_Striatum 2 months	FDR.Q.80.vs.20_Striatum 2 months	baseMean.Q.92.vs.20_Striatum 2 months	log2FoldChange.Q.92.vs.20_Striatum 2 months	lfcSE.Q.92.vs.20_Striatum 2 months	stat.Q.92.vs.20_Striatum 2 months	pvalue.Q.92.vs.20_Striatum 2 months	FDR.Q.92.vs.20_Striatum 2 months	baseMean.Q.111.vs.20_Striatum 2 months	log2FoldChange.Q.111.vs.20_Striatum 2 months	lfcSE.Q.111.vs.20_Striatum 2 months	stat.Q.111.vs.20_Striatum 2 months	pvalue.Q.111.vs.20_Striatum 2 months	FDR.Q.111.vs.20_Striatum 2 months	baseMean.Q.140.vs.20_Striatum 2 months	log2FoldChange.Q.140.vs.20_Striatum 2 months	lfcSE.Q.140.vs.20_Striatum 2 months	stat.Q.140.vs.20_Striatum 2 months	pvalue.Q.140.vs.20_Striatum 2 months	FDR.Q.140.vs.20_Striatum 2 months	baseMean.Q.175.vs.20_Striatum 2 months	log2FoldChange.Q.175.vs.20_Striatum 2 months	lfcSE.Q.175.vs.20_Striatum 2 months	stat.Q.175.vs.20_Striatum 2 months	pvalue.Q.175.vs.20_Striatum 2 months	FDR.Q.175.vs.20_Striatum 2 months	Entrez_Liver 2 months	Symbol_Liver 2 months	Name_Liver 2 months	baseMean.continuousQ_Liver 2 months	log2FoldChange.continuousQ_Liver 2 months	lfcSE.continuousQ_Liver 2 months	stat.continuousQ_Liver 2 months	pvalue.continuousQ_Liver 2 months	FDR.continuousQ_Liver 2 months	baseMean.Q.80.vs.20_Liver 2 months
26422	26422.0	Nbea	neurobeachin	9700.0	0.000247	0.0005589999999999999	0.442	0.658	0.856	9700.0	0.11900000000000001	0.107	1.11	0.267	0.5660000000000001	9700.0	-0.0119	0.10400000000000001	-0.114	0.909	1.0	9700.0	0.042100000000000005	0.107	0.391	0.6960000000000001	0.926	9700.0	0.0611	0.10400000000000001	0.585	0.559	0.787	9700.0	0.0511	0.10400000000000001	0.489	0.625	0.881	26422.0	Nbea	neurobeachin	55.5	-0.0015300000000000001	0.00075	-2.04	0.041	0.321	55.5
13175	13175.0	Dclk1	doublecortin-like kinase 1	22900.0	-0.000558	0.00031299999999999996	-1.78	0.07440000000000001	0.526	22900.0	0.0027600000000000003	0.056400000000000006	0.0488	0.961	0.981	22900.0	0.0275	0.0546	0.504	0.614	1.0	22900.0	-0.0449	0.056400000000000006	-0.796	0.426	0.904	22900.0	-0.0743	0.0546	-1.36	0.17300000000000001	0.633	22900.0	-0.0645	0.0546	-1.18	0.23700000000000002	0.732	13175.0	Dclk1	doublecortin-like kinase 1	5.62	0.00046899999999999996	0.0008839999999999999	0.531	0.596	0.863	5.62
[truncated: 303 more columns]
