# Supplementary material for: Downregulation of glial genes involved in synaptic function mitigates Huntington's disease pathogenesis
Source: eLife. 2021 Apr 19;10:e64564. doi: 10.7554/eLife.64564 (PMC8149125; doi:10.7554/eLife.64564)
Supplement: Figure 1—source data 2. [file elife-64564-fig1-data2.zip › Figure_1_source_data_file_2/neuronDown/35/subHuman.csv]

Entrez	Chip	Caudate Probeset	M	t	P.Value	Unnamed: 5	Cerebellum Probeset	M.1	t.1	P.Value.1	Unnamed: 10	Probe Set ID	Title	Gene Symbol	Unigene	Full Length Ref. Sequences	Biological Process (GO)	Cellular Component (GO)	Molecular Function (GO)	Biochemical Function (Proteome)	Cellular Role (Proteome)	Molecular Localization (Proteome)	adjp	Entrez	entrezList	entrezList_filt	validList
26960	A	221207_s_at	-1.06	-7.17	1.04e-09		221207_s_at	-0.115	-1.35	0.181		221207_s_at	neurobeachin	NBEA	Hs.3821 // full length	NM_015678 // neurobeachin	---	---	---	---	---	---	5.185917869034406e-08	26960	['26960']	['26960']	True
26960	B	226439_s_at	-0.761	-7.01	1.99e-09		226439_s_at_B	-0.107	-1.61	0.113		226439_s_at	neurobeachin	NBEA	Hs.3821		7242 // PDZ;intracellular signaling cascade;1.8e-17 // extended:inferred from electronic annotation	5856 // cytoskeleton // inferred from electronic annotation /// 16020 // membrane // inferred from electronic annotation	3779 // actin binding // inferred from electronic annotation /// 5509 // calcium ion binding // inferred from electronic annotation /// 5516 // calmodulin binding // inferred from electronic annotation				8.363584658559401e-08	26960	['26960']	['26960']	True
9201	A	205399_at	-0.694	-5.8	2.37e-07		205399_at	-0.418	-3.17	0.00244		205399_at	doublecortin and CaM kinase-like 1	DCAMKL1	Hs.21355 // full length	NM_004734 // doublecortin and CaM kinase-like 1	7417 // central nervous system development // traceable author statement /// 7242 // intracellular signaling cascade // inferred from electronic annotation /// 6468 // protein amino acid phosphorylation // traceable author statement	5887 // integral to plasma membrane // traceable author statement	5057 // receptor signaling protein activity // traceable author statement /// 16740 // transferase activity // inferred from electronic annotation /// 5524 // ATP binding // inferred from electronic annotation /// 4674 // protein serine/threonine kinase activity // inferred from electronic annotation	---	---	---	3.7974094151212555e-06	9201	['9201']	['9201']	True
9201	A	215303_at	-0.736	-6.06	8.41e-08		215303_at	-0.49	-3.44	0.0011		215303_at	Homo sapiens clone 24628 mRNA sequence	---	Hs.129997 // ---	---	---	---	---	---	---	---	1.5976510782241016e-06	9201	['9201']	['9201']	True
9201	B	229800_at	0.766	4.58	2.27e-05		229800_at_B	-0.263	-1.85	0.0693		229800_at	CDNA FLJ41433 fis, clone BRHIP2007307	---	Hs.444377		7155 // cell adhesion // inferred from electronic annotation /// 7267 // cell-cell signaling // not recorded /// 7268 // synaptic transmission // not recorded	5886 // plasma membrane // traceable author statement /// 16020 // membrane // inferred from electronic annotation /// 16021 // integral to membrane // traceable author statement	5515 // protein binding // inferred from electronic annotation				0.00018101980830670925	9201	['9201']	['9201']	True
9201	B	230962_at	-0.577	-6.4	2.28e-08		230962_at_B	-0.551	-4.47	3.69e-05		230962_at	Clone 24628 mRNA sequence	---	Hs.129997		---	---	---				5.516200323101777e-07	9201	['9201']	['9201']	True
