# Supplementary material for: Downregulation of glial genes involved in synaptic function mitigates Huntington's disease pathogenesis
Source: eLife. 2021 Apr 19;10:e64564. doi: 10.7554/eLife.64564 (PMC8149125; doi:10.7554/eLife.64564)
Supplement: Figure 1—source data 2. [file elife-64564-fig1-data2.zip › Figure_1_source_data_file_2/neuronDown/35/subFly.csv]

fbgene	gene_x	EN7vsEW7_log2FoldChange	EN7vsEW7_pvalue	EN7vsEW7_padj	EN7vsEW7_grp.mean.EW7	EN7vsEW7_grp.mean.EN7	EN9vsEW9_log2FoldChange	EN9vsEW9_pvalue	EN9vsEW9_padj	EN9vsEW9_grp.mean.EW9	EN9vsEW9_grp.mean.EN9	EN11vsEW11_v2_log2FoldChange	EN11vsEW11_v2_pvalue	EN11vsEW11_v2_padj	EN11vsEW11_v2_grp.mean.EW11	EN11vsEW11_v2_grp.mean.EN11	EF18vsEW18_log2FoldChange	EF18vsEW18_pvalue	EF18vsEW18_padj	EF18vsEW18_grp.mean.EW18	EF18vsEW18_grp.mean.EF18	EF20vsEW20_log2FoldChange	EF20vsEW20_pvalue	EF20vsEW20_padj	EF20vsEW20_grp.mean.EW20	EF20vsEW20_grp.mean.EF20	EF22vsEW22_log2FoldChange	EF22vsEW22_pvalue	EF22vsEW22_padj	EF22vsEW22_grp.mean.EW22	EF22vsEW22_grp.mean.EF22	Unnamed: 31_x	AllSig_x	UnionSig_x	fbgene	gene_y	RN5vsRW5_log2FoldChange	RN5vsRW5_pvalue	RN5vsRW5_padj	RN5vsRW5_grp.mean.RW5	RN5vsRW5_grp.mean.RN5	RN7vsRW7_log2FoldChange	RN7vsRW7_pvalue	RN7vsRW7_padj	RN7vsRW7_grp.mean.RW7	RN7vsRW7_grp.mean.RN7	RN8vsRW8_log2FoldChange	RN8vsRW8_pvalue	RN8vsRW8_padj
FBgn0032395	CG6734:FBgn0032395	-0.061565278791986	0.534063373740465	0.830435232428244	1714.91421607509	1637.95422606019	-0.121988822005854	0.121464690722413	0.268596892803143	1756.67602131768	1611.36881931703	-0.100955449289833	0.244082644653361	0.502157288044813	1666.77063433839	1550.10543683469	-0.0106781039860673	0.899704782450329	0.95395515309521	1630.50195600197	1618.6719156342	-0.00464884874134591	0.945097076190378	0.979016178981529	1595.11326190403	1589.81059396512	-0.121330205157814	0.380558677992204	0.759047683791493	1577.35318983116	1443.78822274544		False	False	FBgn0032395	CG6734:FBgn0032395	-0.0378756997067197	0.632941184230455	0.796692099701969	1679.50181872829	1635.15695906859	-0.177335726316554	0.377781559966316	0.795984495185313	1426.35773268718	1240.74436218045	-0.119612667227711	0.187584893537176	0.51678907304152
FBgn0262110	CG42863:FBgn0262110	-0.0811053427951388	0.399494302810923	0.748128582506191	6702.39061448654	6312.90433805098	-0.130720526479337	0.00871487554850878	0.0345231385763734	7246.19476695459	6613.84967339273	0.288240285075538	0.00472286398682376	0.0310333898078896	6319.61885762635	7803.80120612302	0.119848472347405	0.15550082904192	0.350393947907639	6602.62438267811	7194.87588321623	-0.0364110294162141	0.700224884374778	0.865512553883808	6974.09050143249	6788.45693506908	-0.133735050565738	0.395140751781748	0.767075329082347	6702.26480016157	6067.86882132641		False	False	FBgn0262110	CG42863:FBgn0262110	-0.370183157159852	7.78837390470554e-14	2.16168803376348e-12	9386.61838679743	7247.04388327316	-0.436513934452234	0.0239196557867737	0.170577439782857	7365.0165896733	5248.83650678016	-0.20777126309105	0.0464193211845745	0.224596990782533
FBgn0086911	rg:FBgn0086911	0.122906772719178	0.310782817118193	0.673590664799435	4160.88350494167	4573.14124287785	0.280712527927389	8.55505170809129e-08	1.1031456904304e-06	3956.81415929856	4815.2678950964	0.0859187117321156	0.298050495362827	0.561486268268274	4091.41702310424	4352.21551365312	0.101529804231033	0.184695437590147	0.390595741951094	3858.43567366217	4148.35020630789	0.0941867835952998	0.20859328092848	0.451898486540289	3919.21398563504	4195.4332264197	0.000405602399645207	0.997374787051744	0.999653317198696	3651.42717694796	3652.8992646392		False	True	FBgn0086911	rg:FBgn0086911	-0.113318684267809	0.271894761985766	0.475896571251221	4273.85230469755	3939.76018901974	-0.108128149507062	0.651119294593422	0.918123215579691	3393.52276199099	3097.79898497933	-0.127228783204259	0.167652762717571	0.485930009674088
FBgn0263110	CG43367:FBgn0263110	0.0186938322635809	0.824175180113561	0.947911442731282	5155.14653133372	5225.0146281811	0.0897938993033338	0.130625779687519	0.283504351181137	5152.05121732445	5485.88467423951	0.0264861735646988	0.758846545470909	0.898240711633911	5217.70465930883	5318.96255573067	0.165156066146321	0.0289428959568424	0.110188243910407	5434.2279992373	6112.46639162552	0.0619533755493855	0.384500318854473	0.641865618743647	5477.74176973889	5727.55660104258	0.0582623960276282	0.680835684293461	0.894436644181364	5035.18151446744	5255.26223913575		False	False	FBgn0263110	CG43367:FBgn0263110	-0.0992117817948634	0.0763378251479404	0.197928333725194	5456.06218835992	5090.04304264852	0.00599694763575162	0.974120031039989	0.996292481516219	4289.76056958468	4309.06836977992	0.0332079737304747	0.710262946702216	0.900510609501685
FBgn0043362	bchs:FBgn0043362	0.0231884449093006	0.812444862206174	0.94424694972732	2578.72942855086	2623.38984837645	0.115539961321899	0.0456534191150942	0.129035992108059	2433.48892629555	2638.38384583438	0.145477131551027	0.131937628196089	0.3436762411882	2521.49970704566	2803.59060495863	0.142371196311799	0.0585567727776013	0.180265219280385	2967.22080100516	3283.45966212962	-0.039560962843533	0.550289735766894	0.770171786166439	2681.1460222191	2606.56257239958	-0.0820271520889509	0.701036154463049	0.904236397551429	2341.80509900898	2192.91240399578		False	False	FBgn0043362	bchs:FBgn0043362	-0.0888228076935207	0.250163758711432	0.451836100019472	2871.74828644733	2697.04449585018	-0.110810685614936	0.661843923933132	0.918879260769418	2273.0270868631	2063.09766407955	0.0506664632164768	0.632889670598969	0.869522296611156
FBgn0029748	CG15464:FBgn0029748	-0.047738512080865	0.648104994682503		2.69578427322087	1.72409945365574	-0.274522275704046	0.194372524827744		5.55022652805851	1.60289623479229	-0.0339749123497597	0.820258531792277		7.16927810381105	5.93200692992012	-0.238525577128667	0.130580674860627	0.313141750244191	7.03061930205896	1.59765925910982	0.135396820029954	0.177038752100454		1.26163799289429	5.14566960653889	-0.136658886933101	0.544570611011753		5.28477802634551	2.8520274117834		False	False	FBgn0029748	CG15464:FBgn0029748	0.00122929548052455	0.995509610404069		5.51848154288283	5.59999528992427	0.058859362107541	0.823811243153377	0.967589371887764	3.78061765781174	4.40906620903218	-0.0463359463127086	0.808334555241206	0.937464000225703
FBgn0261387	CG17528:FBgn0261387	0.11727678406816	0.193100583151644	0.53598753225215	3714.47683617788	4046.85254281796	0.187735832857921	0.00681824005278386	0.0282085249089319	3854.54567933854	4399.07328639003	0.139455316670954	0.0513723483022595	0.181347196739124	4118.42091619898	4548.24297219615	-0.00121293849300368			4265.72736030317	4262.55397934496	-0.0817992994470749	0.200160145171023	0.442700633147367	4627.69529872077	4365.25708684618	0.0318047276467645	0.775110379570866	0.932136480143484	4069.05631656179	4163.40412984627		False	False	FBgn0261387	CG17528:FBgn0261387	-0.0323005417382474	0.605686530472844	0.778588389612126	4158.75944032705	4064.94939965998	-0.0821863529559814	0.614818314665445	0.906588760390342	3671.22227552294	3451.73119471129	0.0444347459607999	0.640390496928072	0.872939453171553
FBgn0259678	CG42347:FBgn0259678	-0.25714346055844	0.00224940409860816	0.0241390927386944	1377.23365977993	1142.52417737016	-0.0388081023767123	0.728668242303429	0.854386169269513	1368.29936919551	1331.04918751519	0.101491370488188	0.305835531603637	0.568416685081125	1101.76929472714	1185.87044693178	0.187953980739289	0.0599059814152802	0.183408756353847	1336.44721508701	1532.5046584659	-0.0691728603967987	0.523155954823167	0.751097447313631	1597.0268365402	1514.80334363544	-0.115204230019608	0.601178835506076	0.860788921570189	1616.90410340789	1472.16188475373		False	False	FBgn0259678	CG42347:FBgn0259678	-0.187561516508089	0.0562434942125075	0.157996529098716	1619.76160707772	1416.31809724383	-0.293649733930566	0.0245500862111279	0.173131756052514	1376.71240698252	1112.69312416643	-0.186170189843781	0.0238117845746488	0.139931139433017
FBgn0052666	Drak:FBgn0052666	-0.229625677562195	0.000697389323083147	0.00933310808188248	6250.84494047523	5306.67802910535	-0.140789846923201	0.012529141223066	0.0463952638365793	5902.66364825876	5349.41356405215	-0.275482959291475	0.00744676947153696	0.0442864265004637	6308.25370143927	5156.42209495405	-0.209845830287329	0.00394097561459587	0.0241327773841416	5846.88745247319	5037.86455745872	0.00669200633030252	0.911216747754396	0.963318871362877	4802.64620758621	4825.46008461846	-0.145509264037623	0.1962461560752	0.623081545538761	5290.13272140182	4766.15253920246		False	True	FBgn0052666	Drak:FBgn0052666	-0.176957742054665	0.00750862881049528	0.0316350626832171	5145.26115498599	4543.18164925359	-0.0728163668346324	0.748406048725425	0.947553883908096	4894.92837062207	4610.55076149771	-0.226462338233493	0.00581638832783265	0.0484077431630778
FBgn0259099	DCX-EMAP:FBgn0259099	-0.188161384507915	0.0939263939617759	0.355142012256788	679.916614091156	590.256697267643	0.00622654296384289	0.949311754984105	0.976805746065163	688.856595822243	691.811405576836	-0.195811454588971	0.0753110542798582	0.237061624630136	760.877151791344	658.763415605207	0.0149904565180457	0.895279809141062	0.9525974192287	759.763308092713	768.293367238332	-0.0307440907862833	0.763787199450926	0.895209282340081	783.111539176553	765.203180199393	-0.255381369993024	0.268055446145851	0.683980057524192	801.380835429774	648.788565989761		False	False	FBgn0259099	DCX-EMAP:FBgn0259099	0.342760539621331	0.000599132442439516	0.00366718250398756	630.901381170735	807.024851889888	0.427235365718483	0.00273420023450908	0.0321298247122583	512.320006105724	701.46122824031	0.204761814722711	0.0571029561400212	0.260016426433739
FBgn0051345	CG31345:FBgn0051345	0.0188228794179884	0.861361171057966	0.960316986161726	933.760094489086	946.868360776826	0.140116530107053	0.154790613503783	0.319161409052747	814.133961572061	900.269759419859	-0.166419723929189	0.145190273935334	0.365613991911017	856.256052563495	757.013163462103	0.152595670316114	0.120174390046797	0.296208176636807	716.661479598191	800.882833740991	-0.16630686360378	0.121434306145672	0.323998417969796	582.169144719422	513.145634155303	-0.236937798125493			494.691447751557	405.002779355236		False	False	FBgn0051345	CG31345:FBgn0051345	0.66075766771332	1.06100680112599e-12	2.63634928013115e-11	915.173536880807	1466.50865835928	0.737041393835724	1.36715545191014e-06	4.15177460410128e-05	790.515447895735	1364.19255681976	0.511909211215551	9.70316208291069e-06	0.000202632509321474
FBgn0038088	CG10126:FBgn0038088	0.633839361294411	4.01361163572069e-17	6.48762693305164e-15	1614.29794373315	2546.02441651809	0.831287173143165	1.24651095866655e-39	1.80939969300155e-37	1636.34453181287	2932.51674151241	1.16449875812818	3.06194044491892e-31	1.13029344423864e-28	1624.35504480722	3801.61089446908	0.391992357670655	0.000122350414453394	0.0014059609290888	2615.58370562342	3479.75481150202	0.118127965361322	0.120477772949146	0.32198331777674	2500.1594512219	2723.46880775636	0.0952513846585401	0.591674291963513	0.857497924749242	2611.47820474004	2808.15271492011		False	True	FBgn0038088	CG10126:FBgn0038088	0.601727684043991	4.63583345611626e-11	9.8532704578471e-10	2143.96647416134	3292.26738659772	0.84003891710835	6.61167512813842e-07	2.1594809610363898e-05	1809.55603142576	3405.92351955684	0.803923154297198	8.86262928427592e-18	8.05096015232432e-16
FBgn0016126	CaMKI:FBgn0016126	-0.0595017486911008	0.483120335428879	0.803345947449291	30034.7098485558	28764.3698778596	-0.0827314628938886	0.137512827898338	0.293543664763658	31047.7596032246	29301.5170712878	-0.23462523295532	0.00225792459175876	0.0169237915739076	33389.3712502934	28240.6827330776	-0.161738878727897	0.0628624577089219	0.189247479710139	33394.692918466	29733.3342187368	-0.032886165674532	0.664489523539076	0.845201616160348	26759.3768670141	26130.7231429389	-0.0540649376828767			26271.2036081305	25179.3817115289		False	False	FBgn0016126	CaMKI:FBgn0016126	-0.151450459198167	0.0229385682937562	0.0800625079309833	29871.2524458669	26851.7582454146	-0.0705306565733611	0.66873280157458	0.920446684782399	26755.1729021479	25377.6579043775	-0.0480069017984551	0.690197376836177	0.892767891552873
FBgn0053519	Unc-89:FBgn0053519	-0.00340118604082488	0.967804586087306	0.988761679227302	8758.26544809478	8736.56872259133	0.182179846106157	0.00563471267911101	0.0241477501191257	7440.21468955963	8456.08445784771	0.224112095405133	0.00430056917408744	0.0287334731631337	7462.44079447508	8758.46768982427	0.25653200957203	0.00314304250521674	0.0202783371326188	8051.64915465638	9680.06427521848	0.0392828628240784	0.63938680859415	0.830716928825973	9881.5085920973	10168.8375238089	0.258047816715307	0.000223697038053318	0.00688894647237753	7434.85675341408	8910.97307866362		False	True	FBgn0053519	Unc-89:FBgn0053519	-0.185366039366671	0.0928091126999074	0.228918908091759	11199.3331364968	9795.17398629034	-0.272225809110822	0.139086074016108	0.522104009093104	9960.36907430267	8084.81096282486	-0.0983653330834147	0.164298117052226	0.479907227756248
FBgn0039083	CG10177:FBgn0039083	-0.21318074450873	0.196304524951631	0.539667900777206	17.2481740493079	8.30465594942342	-0.266018803865293	0.34527871914519	0.553895968619241	17.4122323825827	11.3921024307288	-0.0715558036820363	0.645161135961808		10.6538483123556	7.36960828846201	-0.266886387057469	0.232534040943896	0.451147512023895	16.0184769293605	9.03923593223585	-0.422701251202468	0.0117632426039787	0.0621262859657952	23.5732966018142	7.29365084631951	-0.245156309052841	0.393408640236565	0.766216475828424	12.6766213534373	7.271374096182		False	False	FBgn0039083	CG10177:FBgn0039083	-0.925778828089741	0.000197148279046507		13.1504636711579	0.326541480365993	-0.664525488815889	0.0181962323627218	0.139574099693858	12.4367006741786	1.86187195713222	-0.233607375925471	0.122220663945432
[truncated: 20 more columns]
