# Supplementary material for: Downregulation of glial genes involved in synaptic function mitigates Huntington's disease pathogenesis
Source: eLife. 2021 Apr 19;10:e64564. doi: 10.7554/eLife.64564 (PMC8149125; doi:10.7554/eLife.64564)
Supplement: Figure 1—source data 2. [file elife-64564-fig1-data2.zip › Figure_1_source_data_file_2/neuronDown/34/subMouse.csv]

Entrez	Entrez_Striatum 2 months	Symbol_Striatum 2 months	Name_Striatum 2 months	baseMean.continuousQ_Striatum 2 months	log2FoldChange.continuousQ_Striatum 2 months	lfcSE.continuousQ_Striatum 2 months	stat.continuousQ_Striatum 2 months	pvalue.continuousQ_Striatum 2 months	FDR.continuousQ_Striatum 2 months	baseMean.Q.80.vs.20_Striatum 2 months	log2FoldChange.Q.80.vs.20_Striatum 2 months	lfcSE.Q.80.vs.20_Striatum 2 months	stat.Q.80.vs.20_Striatum 2 months	pvalue.Q.80.vs.20_Striatum 2 months	FDR.Q.80.vs.20_Striatum 2 months	baseMean.Q.92.vs.20_Striatum 2 months	log2FoldChange.Q.92.vs.20_Striatum 2 months	lfcSE.Q.92.vs.20_Striatum 2 months	stat.Q.92.vs.20_Striatum 2 months	pvalue.Q.92.vs.20_Striatum 2 months	FDR.Q.92.vs.20_Striatum 2 months	baseMean.Q.111.vs.20_Striatum 2 months	log2FoldChange.Q.111.vs.20_Striatum 2 months	lfcSE.Q.111.vs.20_Striatum 2 months	stat.Q.111.vs.20_Striatum 2 months	pvalue.Q.111.vs.20_Striatum 2 months	FDR.Q.111.vs.20_Striatum 2 months	baseMean.Q.140.vs.20_Striatum 2 months	log2FoldChange.Q.140.vs.20_Striatum 2 months	lfcSE.Q.140.vs.20_Striatum 2 months	stat.Q.140.vs.20_Striatum 2 months	pvalue.Q.140.vs.20_Striatum 2 months	FDR.Q.140.vs.20_Striatum 2 months	baseMean.Q.175.vs.20_Striatum 2 months	log2FoldChange.Q.175.vs.20_Striatum 2 months	lfcSE.Q.175.vs.20_Striatum 2 months	stat.Q.175.vs.20_Striatum 2 months	pvalue.Q.175.vs.20_Striatum 2 months	FDR.Q.175.vs.20_Striatum 2 months	Entrez_Liver 2 months	Symbol_Liver 2 months	Name_Liver 2 months	baseMean.continuousQ_Liver 2 months	log2FoldChange.continuousQ_Liver 2 months	lfcSE.continuousQ_Liver 2 months	stat.continuousQ_Liver 2 months	pvalue.continuousQ_Liver 2 months	FDR.continuousQ_Liver 2 months	baseMean.Q.80.vs.20_Liver 2 months
72480	72480.0	Tspyl4	TSPY-like 4	15800.0	0.000531	0.000274	1.94	0.0522	0.486	15800.0	0.024300000000000002	0.047	0.518	0.605	0.788	15800.0	-0.018500000000000003	0.0454	-0.40700000000000003	0.684	1.0	15800.0	0.0804	0.047	1.71	0.0872	0.904	15800.0	0.10400000000000001	0.0454	2.29	0.022	0.629	15800.0	0.049	0.0454	1.08	0.281	0.747	72480.0	Tspyl4	TSPY-like 4	82.4	0.0029600000000000004	0.001	2.95	0.00318	0.108	82.4
58243	58243.0	Nap1l5	nucleosome assembly protein 1-like 5	7460.0	-0.000452	0.0005679999999999999	-0.797	0.425	0.744	7460.0	-0.14100000000000001	0.108	-1.31	0.191	0.519	7460.0	-0.0529	0.105	-0.505	0.614	1.0	7460.0	-0.0794	0.108	-0.735	0.462	0.904	7460.0	0.0112	0.105	0.107	0.915	0.965	7460.0	-0.146	0.105	-1.39	0.164	0.719	58243.0	Nap1l5	nucleosome assembly protein 1-like 5	6.39	-0.00111	0.00102	-1.08	0.28	0.67	6.39
[truncated: 303 more columns]
