# Supplementary material for: Downregulation of glial genes involved in synaptic function mitigates Huntington's disease pathogenesis
Source: eLife. 2021 Apr 19;10:e64564. doi: 10.7554/eLife.64564 (PMC8149125; doi:10.7554/eLife.64564)
Supplement: Figure 1—source data 2. [file elife-64564-fig1-data2.zip › Figure_1_source_data_file_2/neuronDown/34/subHuman.csv]

Entrez	Chip	Caudate Probeset	M	t	P.Value	Unnamed: 5	Cerebellum Probeset	M.1	t.1	P.Value.1	Unnamed: 10	Probe Set ID	Title	Gene Symbol	Unigene	Full Length Ref. Sequences	Biological Process (GO)	Cellular Component (GO)	Molecular Function (GO)	Biochemical Function (Proteome)	Cellular Role (Proteome)	Molecular Localization (Proteome)	adjp	Entrez	entrezList	entrezList_filt	validList
23270	A	212928_at	-0.584	-6.11	6.98e-08		212928_at	0.0179	0.332	0.741		212928_at	KIAA0721 protein	KIAA0721	Hs.284141 // full length	NM_021648 // KIAA0721 protein	6334 // nucleosome assembly // inferred from electronic annotation	5634 // nucleus // inferred from electronic annotation	3677 // DNA binding // inferred from electronic annotation	---	---	---	1.3718173228346458e-06	23270	['23270']	['23270']	True
266812	B	228062_at	-0.667	-4.23	7.76e-05		228062_at_B	-0.433	-3.83	0.000317		228062_at	nucleosome assembly protein 1-like 5	NAP1L5	Hs.12554		---	---	---				0.0005174254674977739	266812	['266812']	['266812']	True
266812	B	228063_s_at	-0.465	-3.7	0.000458		228063_s_at_B	-0.437	-4.91	7.75e-06		228063_s_at	nucleosome assembly protein 1-like 5	NAP1L5	Hs.12554		6334 // nucleosome assembly // inferred from electronic annotation	5634 // nucleus // inferred from electronic annotation	3677 // DNA binding // inferred from electronic annotation				0.002353273559011894	266812	['266812']	['266812']	True
