# Supplementary material for: Downregulation of glial genes involved in synaptic function mitigates Huntington's disease pathogenesis
Source: eLife. 2021 Apr 19;10:e64564. doi: 10.7554/eLife.64564 (PMC8149125; doi:10.7554/eLife.64564)
Supplement: Figure 1—source data 2. [file elife-64564-fig1-data2.zip › Figure_1_source_data_file_2/neuronDown/34/subFly.csv]

fbgene	gene_x	EN7vsEW7_log2FoldChange	EN7vsEW7_pvalue	EN7vsEW7_padj	EN7vsEW7_grp.mean.EW7	EN7vsEW7_grp.mean.EN7	EN9vsEW9_log2FoldChange	EN9vsEW9_pvalue	EN9vsEW9_padj	EN9vsEW9_grp.mean.EW9	EN9vsEW9_grp.mean.EN9	EN11vsEW11_v2_log2FoldChange	EN11vsEW11_v2_pvalue	EN11vsEW11_v2_padj	EN11vsEW11_v2_grp.mean.EW11	EN11vsEW11_v2_grp.mean.EN11	EF18vsEW18_log2FoldChange	EF18vsEW18_pvalue	EF18vsEW18_padj	EF18vsEW18_grp.mean.EW18	EF18vsEW18_grp.mean.EF18	EF20vsEW20_log2FoldChange	EF20vsEW20_pvalue	EF20vsEW20_padj	EF20vsEW20_grp.mean.EW20	EF20vsEW20_grp.mean.EF20	EF22vsEW22_log2FoldChange	EF22vsEW22_pvalue	EF22vsEW22_padj	EF22vsEW22_grp.mean.EW22	EF22vsEW22_grp.mean.EF22	Unnamed: 31_x	AllSig_x	UnionSig_x	fbgene	gene_y	RN5vsRW5_log2FoldChange	RN5vsRW5_pvalue	RN5vsRW5_padj	RN5vsRW5_grp.mean.RW5	RN5vsRW5_grp.mean.RN5	RN7vsRW7_log2FoldChange	RN7vsRW7_pvalue	RN7vsRW7_padj	RN7vsRW7_grp.mean.RW7	RN7vsRW7_grp.mean.RN7	RN8vsRW8_log2FoldChange	RN8vsRW8_pvalue	RN8vsRW8_padj
FBgn0014879	Set:FBgn0014879	0.0576557834634246	0.505950293873137	0.815694631665438	1234.77032939996	1287.86474578977	-0.0426835675421158	0.586459748956331	0.758820515617633	1531.24400003339	1485.93168013594	-0.0522206570716178	0.605752458931817	0.81220969766096	1434.46991183653	1381.07512809197	-0.0819234712442769	0.383524873153585	0.609443488103377	1348.37995411759	1271.41090169207	-0.103865903935355	0.194305817837249	0.434645734746607	1467.995500126	1361.29656745013	0.307272641239673			1543.34115675261	2144.70559321177		False	False	FBgn0014879	Set:FBgn0014879	0.150172010011606	0.107276435402333	0.253974042899714	1283.03931573623	1427.72920425517	-0.00189579307282111	0.99037417970926	0.997943448302433	1427.243003667	1425.24301482162	0.245274922255564	0.115736515613405	0.394753498810108
FBgn0020621	Pkn:FBgn0020621	-0.294180079626167	8.14154054597932e-05	0.00151210479260603	15962.5057999349	12921.8677625133	-0.20129120476431	1.00256148950708e-05	8.88920357319494e-05	17012.8121005486	14783.9186522744	-0.298619034542595	1.77099046143638e-06	3.44078146793355e-05	17134.9298017301	13875.7087426447	0.13543388245657	0.0277987603117403	0.106978212290136	17969.049141375	19769.8423193859	-0.0894763986424848	0.280996228025004	0.535983106235292	18278.7670056809	17123.7320929584	-0.319876355428876	0.0835293388597684	0.435326770342594	18488.783250973	14462.2715242769		False	True	FBgn0020621	Pkn:FBgn0020621	-0.119894429894806			16702.1043112369	15352.8414555695	-0.127768542443282	0.452677777226228	0.833313473893237	14066.5394214923	12774.8039584687	-0.0247830352549726	0.736435594381606	0.910386733274075
FBgn0015268	Nap1:FBgn0015268	-0.14989912760395			13548.5051583426	12136.5026519413	-0.146038839619716	0.0177888023714878	0.0615850156377131	14385.0052386903	12985.1167172485	0.00879829168887974	0.91456636510968	0.966955600426929	12840.6519442037	12921.7225559773	-0.210653692215159	0.0018889425708077	0.0135996567187385	13543.5647457498	11666.8996503438	0.105642591229601	0.0647749945126719	0.212401425928173	10870.904774421	11717.3418132619	0.255278818049652			13094.2982929495	15898.6322094737		False	False	FBgn0015268	Nap1:FBgn0015268	-0.218806361585892	0.00220388012309321	0.011164899497379	14401.1870520208	12341.6371823893	0.0131727757320252	0.920941912385297	0.989102226782977	12631.5600472622	12753.6729602196	0.0139202349284266	0.855073804475404	0.953861235615167
FBgn0039553	CG5017:FBgn0039553	0.0529596103903888	0.549521488425115		1.05182138354838	2.25514537052895	0.0985537184548466	0.496120270383239		1.04977265580764	3.04321304806049	0.0705896763385744	0.470758811763862		1.03169149319695	3.68817566418924	0.0753928764534794	0.317138838482858		0.0	1.30150931468234	0.0816349413265711	0.29612433028904		0.627558078866856	2.73593450102943	0.0255498359187742	0.907288559646617		2.66152359628085	2.98816775646633		False	False	FBgn0039553	CG5017:FBgn0039553	0.376768867655306	0.108492046268011		2.56690655235772	8.4944798958195	0.397045272087401	0.109518719680691		1.08694916035122	5.26226730839623	0.284294789620364	0.11011319139832	0.383373969796577
[truncated: 20 more columns]
