# Supplementary material for: Downregulation of glial genes involved in synaptic function mitigates Huntington's disease pathogenesis
Source: eLife. 2021 Apr 19;10:e64564. doi: 10.7554/eLife.64564 (PMC8149125; doi:10.7554/eLife.64564)
Supplement: Figure 1—source data 2. [file elife-64564-fig1-data2.zip › Figure_1_source_data_file_2/neuronDown/33/subHuman.csv]

Entrez	Chip	Caudate Probeset	M	t	P.Value	Unnamed: 5	Cerebellum Probeset	M.1	t.1	P.Value.1	Unnamed: 10	Probe Set ID	Title	Gene Symbol	Unigene	Full Length Ref. Sequences	Biological Process (GO)	Cellular Component (GO)	Molecular Function (GO)	Biochemical Function (Proteome)	Cellular Role (Proteome)	Molecular Localization (Proteome)	adjp	Entrez	entrezList	entrezList_filt	validList
11041	A	203188_at	-0.303	-3.86	0.000271		203188_at	-0.126	-2.28	0.0263		203188_at	UDP-GlcNAc:betaGal beta-1,3-N-acetylglucosaminyltransferase 6	B3GNT6	Hs.8526 // full length	NM_006876 // beta-1,3-N-acetylglucosaminyltransferase bGnT-6	30311 // poly-N-acetyllactosamine biosynthesis // non-traceable author statement	5794 // Golgi apparatus // inferred from electronic annotation /// 30173 // integral to Golgi membrane // non-traceable author statement	8532 // N-acetyllactosaminide beta-1,3-N-acetylglucosaminyltransferase activity // non-traceable author statement /// 16757 // transferase activity, transferring glycosyl groups // inferred from electronic annotation	---	---	---	0.0015074270149808095	11041	['11041']	['11041']	True
11041	B	228203_at	0.0754	1.94	0.0564		228203_at_B	0.0476	1.31	0.197		228203_at	UDP-GlcNAc:betaGal beta-1,3-N-acetylglucosaminyltransferase 6	B3GNT6	Hs.8526		6816 // calcium ion transport // not recorded /// 6936 // muscle contraction // not recorded /// 8015 // circulation // not recorded	5790 // smooth endoplasmic reticulum // not recorded /// 16021 // integral to membrane // inferred from electronic annotation	5246 // calcium channel regulator activity // not recorded /// 42030 // ATPase inhibitor activity // inferred from electronic annotation				0.13097323616064505	11041	['11041']	['11041']	True
10678	A	219326_s_at	-0.587	-7.53	2.46e-10		219326_s_at	-0.00586	-0.153	0.879		219326_s_at	UDP-GlcNAc:betaGal beta-1,3-N-acetylglucosaminyltransferase 1	B3GNT1	Hs.173203 // full length	NM_006577 // beta-1,3-N-acetylglucosaminyltransferase bGnT-1 /// NM_033252 // beta-1,3-N-acetylglucosaminyltransferase bGnT-1	6486 // protein amino acid glycosylation // inferred from electronic annotation	16021 // integral to membrane // non-traceable author statement /// 5794 // Golgi apparatus // inferred from electronic annotation	8378 // galactosyltransferase activity // extended:Unknown; Galactosyl_T; 1.6e-35 /// 8499 // UDP-galactose beta-N-acetylglucosamine beta-1,3-galactosyltransferase activity // non-traceable author statement /// 16757 // transferase activity, transferring glycosyl groups // inferred from electronic annotation	---	---	---	1.8118504918032786e-08	10678	['10678']	['10678']	True
10678	B	222870_s_at	-0.764	-7.13	1.24e-09		222870_s_at_B	-0.0395	-0.843	0.403		222870_s_at	UDP-GlcNAc:betaGal beta-1,3-N-acetylglucosaminyltransferase 1	B3GNT1	Hs.173203		8033 // tRNA processing // inferred from electronic annotation	5634 // nucleus // inferred from electronic annotation	4519 // endonuclease activity // inferred from electronic annotation /// 16787 // hydrolase activity // inferred from electronic annotation				5.870465753424658e-08	10678	['10678']	['10678']	True
10678	B	224154_at	-0.0294	-0.795	0.43		224154_at_B	0.0463	1.06	0.293		224154_at	UDP-GlcNAc:betaGal beta-1,3-N-acetylglucosaminyltransferase 1	B3GNT1	Hs.173203		---	---	---				0.5914836813422326	10678	['10678']	['10678']	True
