# Supplementary material for: Downregulation of glial genes involved in synaptic function mitigates Huntington's disease pathogenesis
Source: eLife. 2021 Apr 19;10:e64564. doi: 10.7554/eLife.64564 (PMC8149125; doi:10.7554/eLife.64564)
Supplement: Figure 1—source data 2. [file elife-64564-fig1-data2.zip › Figure_1_source_data_file_2/neuronDown/33/subFly.csv]

fbgene	gene_x	EN7vsEW7_log2FoldChange	EN7vsEW7_pvalue	EN7vsEW7_padj	EN7vsEW7_grp.mean.EW7	EN7vsEW7_grp.mean.EN7	EN9vsEW9_log2FoldChange	EN9vsEW9_pvalue	EN9vsEW9_padj	EN9vsEW9_grp.mean.EW9	EN9vsEW9_grp.mean.EN9	EN11vsEW11_v2_log2FoldChange	EN11vsEW11_v2_pvalue	EN11vsEW11_v2_padj	EN11vsEW11_v2_grp.mean.EW11	EN11vsEW11_v2_grp.mean.EN11	EF18vsEW18_log2FoldChange	EF18vsEW18_pvalue	EF18vsEW18_padj	EF18vsEW18_grp.mean.EW18	EF18vsEW18_grp.mean.EF18	EF20vsEW20_log2FoldChange	EF20vsEW20_pvalue	EF20vsEW20_padj	EF20vsEW20_grp.mean.EW20	EF20vsEW20_grp.mean.EF20	EF22vsEW22_log2FoldChange	EF22vsEW22_pvalue	EF22vsEW22_padj	EF22vsEW22_grp.mean.EW22	EF22vsEW22_grp.mean.EF22	Unnamed: 31_x	AllSig_x	UnionSig_x	fbgene	gene_y	RN5vsRW5_log2FoldChange	RN5vsRW5_pvalue	RN5vsRW5_padj	RN5vsRW5_grp.mean.RW5	RN5vsRW5_grp.mean.RN5	RN7vsRW7_log2FoldChange	RN7vsRW7_pvalue	RN7vsRW7_padj	RN7vsRW7_grp.mean.RW7	RN7vsRW7_grp.mean.RN7	RN8vsRW8_log2FoldChange	RN8vsRW8_pvalue	RN8vsRW8_padj
FBgn0032457	CG15483:FBgn0032457	-0.0282438932216001	0.781092652802109		1.73011531049213	1.27845162918543	0.102318743598204	0.516655712992441		1.02053459571939	2.48039471109896	0.0177740799125871	0.820426961136857		1.67388725744021	2.56594404491034	0.058541842399424	0.579034413475067		0.725961666830865	1.62254222441004	0.0304689115533201	0.667520550346256		0.947858953460865	1.72255356421986	-0.00555543108040918	0.974431695388828		3.61113285890765	3.45831853168123		False	False	FBgn0032457	CG15483:FBgn0032457	0.051519857874925	0.713139256207516		0.960684319337097	1.63016977272164	0.255962919080203	0.233458100939759		0.6987517770485	3.03103950716186	0.299506881144625	0.0746505404779303
FBgn0031738	CG9171:FBgn0031738	-0.123895755759463	0.211555686842448	0.560481847334353	1242.466781537	1133.3401862117	0.0605050330129189	0.416001815131081	0.619521389937991	1115.58563385785	1163.94432477008	-0.176017825683807	0.0510640770122098	0.180693657602774	1245.23808824304	1096.47183717414	0.0313942408363161	0.740367345228631	0.870091159028938	1145.08363853073	1171.97738548543	-0.0972789050096107	0.26386956727831	0.518250451373544	1023.99122760156	953.453714589143	-0.027715442571459	0.876817816644706	0.965090550967157	1124.60970402594	1100.79802415409		False	False	FBgn0031738	CG9171:FBgn0031738	0.212824721962841	0.0082676107015214	0.0342792154473887	1304.95401028571	1517.51235482056	0.13998103251264			1119.39085454582	1270.14731294599	0.185696820854175	0.102673067849455	0.371038809630205
FBgn0031732	CG11149:FBgn0031732	-0.0245143311230099	0.75490243473055		2.42719655230645	1.54112173775076	0.0695292564311713			0.68721243727982	59.3205489345026	0.121801989094671	0.218480342155902		0.0	2.74035319432713	0.00773137457383508	0.925328740929527		1.0889425002463	1.27812740728786	0.0687491037125898	0.378540347453069		0.634079914027437	2.06614433486466	-0.0181177047445719	0.874194077704012	0.964687974120778	115.90026105157	80.5822345245842		False	False	FBgn0031732	CG11149:FBgn0031732	0.124407545238635	0.338573753599553		0.338933131038294	2.08097591140765	0.00047645605443104	0.995767193062651		0.302655853353603	0.309797951236259	0.0602010056921065	0.686378493123176
FBgn0039273	CG9996:FBgn0039273	0.131101109664556	0.165799818327544	0.49386672058694	569.72395765551	627.525005002869	0.162321045870973	0.0829209136373922	0.202684484837513	655.768814234101	735.926407768456	0.126155875357459	0.239722804152876	0.497345424272205	809.850826721671	889.093686320825	-0.450407236875161	2.40109043994397e-05	0.000355658001078964	1029.6713924581	740.602912111122	-0.278775496048011	0.00176000759858945	0.0137725821726098	1121.60167378218	913.700162997092	0.187941159929807	0.166610384708412	0.59161496443184	865.667177105547	992.81951015096		False	True	FBgn0039273	CG9996:FBgn0039273	0.320622670654957	0.000354226473582047	0.00230037802010096	653.218444476572	820.699645223295	0.322680461895559	0.0106556584087086	0.0941487283526128	593.813312187456	749.681600526289	0.220125602110472	0.123138933446083	0.407828972063159
FBgn0054011	CG34011:FBgn0054011	-0.152500975712591	0.108307663968011		4.69448730462742	0.307463587584476	-0.0547395803893596	0.475502741202665		0.701831467323947	0.0				0.0	0.0	-0.0195054920947664	0.833415573723071		1.36002784529149	0.963098729183107	0.00478450549403583	0.942875855953015		1.56889519716714	1.74659263862383	-0.00167626640289771	0.988732773078548		1.69403100696251	1.63298114717783		False	False	FBgn0054011	CG34011:FBgn0054011	-0.149711369520367	0.309546023298367		3.21244446604124	0.653082960731986	-0.0972172291827332	0.383389953200508		1.21852195380659	0.0	-0.0415589138260016	0.494398398151652
FBgn0034959	CG11388:FBgn0034959	-0.149534432556395	0.0757924581877803	0.311387204111433	3659.69631778347	3283.33185047342	-0.0592916765818363	0.332186268043305	0.540487537163815	3729.83271551284	3577.53895522778	-0.260873703158898	0.000216206037520946	0.0023473798359417	4030.23218488268	3348.37276915772	0.0652935485007038	0.415075962293507	0.638020942315603	3448.85536323796	3613.5581051954	0.0436796746351311	0.553906849533127	0.772728214595864	3685.87750759455	3804.23237503039	-0.159935120917971			3436.71940549594	3019.7890349622		False	True	FBgn0034959	CG11388:FBgn0034959	0.046209228860452	0.434157009257318	0.638959603526917	3790.13934565735	3915.02927130073	0.136480844243428	0.34908622392012	0.775420416437316	3456.44556157527	3821.94917362196	-0.111330287100084	0.148932055240195	0.455151040338616
FBgn0041706	CG3253:FBgn0041706	-0.0910404775262464	0.420059536767405	0.761703051333708	528.757812039694	493.471680251819	-0.0110045415570534	0.926342550969285	0.964039294563683	533.311103267948	528.788745426027	-0.0295248668011788	0.803212364937802	0.921032103368778	541.788614982792	530.045858111148	-0.041714885584744	0.751098895908889	0.875616385690469	500.853684414253	485.786730488953	-0.0536591838170245	0.58237558384328	0.792115302084112	526.801539859476	506.097278614293	-0.185202396373972	0.495776982930755	0.81854933959077	442.108319687287	372.20259375619		False	False	FBgn0041706	CG3253:FBgn0041706	0.0482946152484443	0.629900511630777	0.794132583723365	566.628729710272	586.295811153929	0.172548672104343	0.30425262611829	0.740308259895007	491.804791558592	560.770046102389	-0.103107942779622	0.453757546369857	0.773965109212613
FBgn0040373	CG3038:FBgn0040373	0.327528888716094	0.0603535324809728	0.270518758022385	101.974383540255	137.456601333793	0.30852525173236	0.0723055180177252	0.184275960230242	135.70358519841	172.373210586623	0.441060482957941	0.0150076722086894	0.0749730787573772	118.339927270734	172.985443905297	0.294407427707894	0.0989741885975948	0.260567554205252	128.659089306663	164.957502387881	0.00984683668688598	0.948398117308251	0.979810140937152	167.058807324614	168.578920112655	0.450118586680581	0.146377760896985	0.561988125766786	148.837522819908	261.699850551035		False	False	FBgn0040373	CG3038:FBgn0040373	0.326468894495588	0.039859487965246	0.122756746898826	144.522733530495	185.289107638158	0.20032995081907	0.430437478555606	0.824307942496853	152.087670997254	180.760895826219	0.780025418698925	8.96243543372003e-05	0.0014495476062757
FBgn0053145	CG33145:FBgn0053145	0.0245591609466276	0.851774095227345	0.95607454598131	801.146523130795	816.498975364354	-0.0772574867009428	0.411723129936066	0.615676044632872	860.679458331946	814.415031563704	-0.0660835722587747	0.516111449612704	0.750026877962054	866.826001499225	825.832256433205	-0.271604904404982	0.00698176632455661	0.0378763363779075	776.209820080502	637.143949078675	-0.341543234568685	0.00100783342298399	0.00862822528331398	784.620837426057	606.490776248983	-0.0246327909940658	0.844003199722484	0.955579927709257	703.324539022122	690.615517587348		False	True	FBgn0053145	CG33145:FBgn0053145	0.0572684996159975	0.511397957110562	0.707067975676447	843.383806939311	878.485831249272	-0.0996208212255729	0.529010947860481	0.868377977121114	760.370557657596	705.372277363561	0.116268692162344	0.229866873487023	0.576189732513348
FBgn0050037	CG30037:FBgn0050037	0.15479315198941	0.170408628577345		1.05761852839976	4.54367282059193	0.017134623306503	0.909547956845046		1.37045881432193	1.60656286635723	0.00395576325031486	0.942979649631534		0.557962419146736	0.677042145102589	0.123908548391906	0.446651197123594		2.38073031290973	4.57447884461411	0.153214488662405	0.0859392175408702		0.320300874594009	4.57305973213163	0.200029632200382	0.442039837774211		1.97320209673005	3.68921173059724		False	False	FBgn0050037	CG30037:FBgn0050037	0.182741080427269	0.474793655187642		5.90682626833089	8.90028256246863	0.439930798600215	0.1357974570046	0.516575055480905	3.47006326406596	8.79532905715618	0.0232435440812055	0.907985651866703	0.971373020757786
FBgn0035558	CG11357:FBgn0035558	-0.210271348636402	0.00958434493417072	0.0730118176318086	2204.74545688964	1893.96582364979	-0.123934636323843	0.117558520361287	0.262184399778541	2187.44066633336	2004.00689787005	-0.268986972053609	0.00227002401552995	0.016965269865884	2318.91957000214	1910.27881020477	-0.096319442182135	0.234004309793305	0.453062288146261	2344.56578899075	2188.29295773708	-0.0203375409851949	0.782515701923604	0.905041399518748	2145.02019533948	2113.63952457794	0.119216712407421	0.245988023070741	0.663832294718207	1935.86446838505	2107.59709047242		False	False	FBgn0035558	CG11357:FBgn0035558	-0.167892636991507	0.0169145098601936	0.0621329901094617	2316.23779356962	2057.45737256434	-0.163599855309227			2265.25057144393	2001.26006268025	0.0929568926409841	0.283898441289217	0.63875684385836
FBgn0050036	CG30036:FBgn0050036	0.0150422751717437	0.891979384360308		1.70333021850271	1.9438779831161	0.185867363287902	0.383449837902458		2.08690931169001	4.61939133260341	0.0354272435402603	0.744588800226942		1.67388725744021	2.55500035109309	0.117246793191271	0.47572421707099	0.689803199464498	2.66102724568305	4.87931762692736	0.184398341617908	0.103703394551706	0.291703243453907	1.59498253780946	6.91732531370832	0.304734971651788	0.120981437310648		0.322497529772782	4.90927388561461		False	False	FBgn0050036	CG30036:FBgn0050036	-0.147078123366596	0.512197319190551		4.96809053073818	2.99719920879146	0.00641897861915371	0.979738918101657	0.996722021209046	6.37292998005685	6.60085578787952	0.0579777635410626	0.713992025281982
FBgn0000221	brn:FBgn0000221	0.0171619128326206	0.908247585255466	0.974588772223376	232.466165687336	236.190431900863	-0.196431512636793	0.157442377099598	0.322601475443431	266.088634891831	229.856579070716	0.0608637153388631	0.696109143238283	0.863951021194872	239.575125302808	251.206367374123	0.058843600405749	0.692179782095378	0.84250622072811	258.649624706609	270.358390359015	0.308571232783083	0.00852683322766123	0.0484933867360846	274.149844422928	348.391342916126	-0.0546144411196676	0.725451284571646	0.914132626747001	318.144737228872	305.096068740858		False	False	FBgn0000221	brn:FBgn0000221	0.0165394681220394	0.917073954812696	0.960998472981755	223.770638481178	226.335556554331	-0.0683871881553497	0.751271875509671	0.948043443171727	238.569078779493	225.849966619211	-0.136568764997404	0.437987459627524	0.763635140146194
FBgn0031986	CG8673:FBgn0031986	-0.0467775424945154	0.774418849720905	0.931591331606285	99.9461036562263	95.9501590365252	-0.0834447134237862	0.669048488434038	0.81661915322974	106.307885524745	99.4507961298311	-0.468963015280872	0.0157667953402692	0.0778622057510856	136.773578454615	89.6288954938767	-0.580277577322933	0.00273522499003463	0.0181498816697787	109.781733015383	65.9556386762764	-0.20791603555677	0.270304964257246	0.524876690385492	84.8362211096488	65.5226457195727	-0.54771910958707	0.0753986041371733	0.413506604043347	89.333223071539	46.1903780825827		False	False	FBgn0031986	CG8673:FBgn0031986	-0.0364811147651813	0.846534676556172	0.9261313802495	107.158704546717	104.13207979743	-0.025912019840692	0.913177330299251	0.987286424116357	86.6184029265996	84.9856222782177	0.053772272586723	0.804232039486036	0.935838328612007
FBgn0031988	CG8668:FBgn0031988	0.0666122258658435	0.448148266357575	0.779699598968907	1793.49740084185	1882.52675593732	0.0799337202210117	0.224852463276269	0.413891264455558	1939.67315906055	2051.40244763255	0.0176606958828752	0.844293246829217	0.940469339285137	1932.23239202377	1957.75133191634	0.0529002372014162	0.529082748844826	0.732319164995543	1878.10775129253	1951.21642544712	0.0393536782707456	0.567181241047862	0.781794133093791	1921.89729656513	1977.20671289938	0.156722054113891	0.302151254785842	0.714444858205034	1860.79517547645	2089.10733826021		False	False	FBgn0031988	CG8668:FBgn0031988	0.131497787224808	0.0960028449758326	0.234798614991279	2034.04832993248	2232.76929493624	0.209066572571065	0.1391403203618	0.522126346210142	1734.01446804944	2020.53361486828	0.0800768437685896	0.331851082918926	0.685999386627849
[truncated: 20 more columns]
