# Supplementary material for: Downregulation of glial genes involved in synaptic function mitigates Huntington's disease pathogenesis
Source: eLife. 2021 Apr 19;10:e64564. doi: 10.7554/eLife.64564 (PMC8149125; doi:10.7554/eLife.64564)
Supplement: Figure 1—source data 2. [file elife-64564-fig1-data2.zip › Figure_1_source_data_file_2/neuronDown/20/subMouse.csv]

Entrez	Entrez_Striatum 2 months	Symbol_Striatum 2 months	Name_Striatum 2 months	baseMean.continuousQ_Striatum 2 months	log2FoldChange.continuousQ_Striatum 2 months	lfcSE.continuousQ_Striatum 2 months	stat.continuousQ_Striatum 2 months	pvalue.continuousQ_Striatum 2 months	FDR.continuousQ_Striatum 2 months	baseMean.Q.80.vs.20_Striatum 2 months	log2FoldChange.Q.80.vs.20_Striatum 2 months	lfcSE.Q.80.vs.20_Striatum 2 months	stat.Q.80.vs.20_Striatum 2 months	pvalue.Q.80.vs.20_Striatum 2 months	FDR.Q.80.vs.20_Striatum 2 months	baseMean.Q.92.vs.20_Striatum 2 months	log2FoldChange.Q.92.vs.20_Striatum 2 months	lfcSE.Q.92.vs.20_Striatum 2 months	stat.Q.92.vs.20_Striatum 2 months	pvalue.Q.92.vs.20_Striatum 2 months	FDR.Q.92.vs.20_Striatum 2 months	baseMean.Q.111.vs.20_Striatum 2 months	log2FoldChange.Q.111.vs.20_Striatum 2 months	lfcSE.Q.111.vs.20_Striatum 2 months	stat.Q.111.vs.20_Striatum 2 months	pvalue.Q.111.vs.20_Striatum 2 months	FDR.Q.111.vs.20_Striatum 2 months	baseMean.Q.140.vs.20_Striatum 2 months	log2FoldChange.Q.140.vs.20_Striatum 2 months	lfcSE.Q.140.vs.20_Striatum 2 months	stat.Q.140.vs.20_Striatum 2 months	pvalue.Q.140.vs.20_Striatum 2 months	FDR.Q.140.vs.20_Striatum 2 months	baseMean.Q.175.vs.20_Striatum 2 months	log2FoldChange.Q.175.vs.20_Striatum 2 months	lfcSE.Q.175.vs.20_Striatum 2 months	stat.Q.175.vs.20_Striatum 2 months	pvalue.Q.175.vs.20_Striatum 2 months	FDR.Q.175.vs.20_Striatum 2 months	Entrez_Liver 2 months	Symbol_Liver 2 months	Name_Liver 2 months	baseMean.continuousQ_Liver 2 months	log2FoldChange.continuousQ_Liver 2 months	lfcSE.continuousQ_Liver 2 months	stat.continuousQ_Liver 2 months	pvalue.continuousQ_Liver 2 months	FDR.continuousQ_Liver 2 months	baseMean.Q.80.vs.20_Liver 2 months
23908	23908.0	Hs2st1	heparan sulfate 2-O-sulfotransferase 1	1460.0	-0.000483	0.000243	-1.99	0.0465	0.47300000000000003	1460.0	-0.027	0.0438	-0.618	0.537	0.746	1460.0	-0.0879	0.0424	-2.07	0.0381	1.0	1460.0	-0.054200000000000005	0.0437	-1.24	0.215	0.904	1460.0	-0.061	0.0422	-1.45	0.148	0.629	1460.0	-0.08120000000000001	0.042100000000000005	-1.9300000000000002	0.0539	0.661	23908.0	Hs2st1	heparan sulfate 2-O-sulfotransferase 1	394.0	-0.000412	0.000401	-1.03	0.303	0.6880000000000001	394.0
83398	83398.0	Ndst3	N-deacetylase/N-sulfotransferase (heparan glucosaminyl) 3	305.0	0.000919	0.000578	1.59	0.112	0.562	305.0	-0.027100000000000003	0.109	-0.248	0.804	0.904	305.0	-0.046700000000000005	0.106	-0.44	0.66	1.0	305.0	-0.0724	0.109	-0.664	0.507	0.904	305.0	0.163	0.106	1.54	0.123	0.629	305.0	0.105	0.106	1.0	0.318	0.761
50786	50786.0	Hs6st2	heparan sulfate 6-O-sulfotransferase 2	2490.0	0.000243	0.00025499999999999996	0.9560000000000001	0.339	0.6980000000000001	2490.0	0.0478	0.0459	1.04	0.298	0.585	2490.0	0.041600000000000005	0.0444	0.9380000000000001	0.34800000000000003	1.0	2490.0	0.0794	0.0459	1.73	0.0834	0.904	2490.0	0.049	0.0443	1.11	0.268	0.651	2490.0	0.0362	0.0443	0.8180000000000001	0.41300000000000003	0.801
50787	50787.0	Hs6st3	heparan sulfate 6-O-sulfotransferase 3	389.0	0.00015199999999999998	0.000655	0.232	0.8170000000000001	0.93	389.0	0.12	0.17500000000000002	0.686	0.493	0.718	389.0	-0.0204	0.176	-0.116	0.908	1.0	389.0	0.07540000000000001	0.17500000000000002	0.432	0.666	0.923	389.0	0.0459	0.176	0.261	0.794	0.911	389.0	0.050300000000000004	0.176	0.28500000000000003	0.775	0.93
[truncated: 303 more columns]
