# Supplementary material for: Downregulation of glial genes involved in synaptic function mitigates Huntington's disease pathogenesis
Source: eLife. 2021 Apr 19;10:e64564. doi: 10.7554/eLife.64564 (PMC8149125; doi:10.7554/eLife.64564)
Supplement: Figure 1—source data 2. [file elife-64564-fig1-data2.zip › Figure_1_source_data_file_2/neuronDown/20/subHuman.csv]

Entrez	Chip	Caudate Probeset	M	t	P.Value	Unnamed: 5	Cerebellum Probeset	M.1	t.1	P.Value.1	Unnamed: 10	Probe Set ID	Title	Gene Symbol	Unigene	Full Length Ref. Sequences	Biological Process (GO)	Cellular Component (GO)	Molecular Function (GO)	Biochemical Function (Proteome)	Cellular Role (Proteome)	Molecular Localization (Proteome)	adjp	Entrez	entrezList	entrezList_filt	validList
9653	A	203283_s_at	0.0126	0.408	0.685		203283_s_at	0.051	2.71	0.00882		203283_s_at	heparan sulfate 2-O-sulfotransferase 1	HS2ST1	Hs.169939 // full length	NM_012262 // heparan sulfate 2-O-sulfotransferase 1	---	---	16740 // transferase activity // inferred from electronic annotation	---	---	---	0.8002413021998024	9653	['9653']	['9653']	True
9653	A	203284_s_at	-0.286	-3.42	0.00111		203284_s_at	0.124	1.95	0.0558		203284_s_at	heparan sulfate 2-O-sulfotransferase 1	HS2ST1	Hs.169939 // full length	NM_012262 // heparan sulfate 2-O-sulfotransferase 1	---	---	16740 // transferase activity // inferred from electronic annotation	---	---	---	0.0050251995163240635	9653	['9653']	['9653']	True
9653	A	203285_s_at	-0.194	-1.9	0.0624		203285_s_at	0.046	0.603	0.549		203285_s_at	heparan sulfate 2-O-sulfotransferase 1	HS2ST1	Hs.169939 // full length	NM_012262 // heparan sulfate 2-O-sulfotransferase 1	---	---	16740 // transferase activity // inferred from electronic annotation	---	---	---	0.1418635360793442	9653	['9653']	['9653']	True
9653	B	230465_at	-0.0578	-2.25	0.0279		230465_at_B	-0.0361	-1.49	0.141		230465_at	heparan sulfate 2-O-sulfotransferase 1	HS2ST1	Hs.169939		7186 // G-protein coupled receptor protein signaling pathway // inferred from electronic annotation	16021 // integral to membrane // inferred from electronic annotation	1619 // lysosphingolipid and lysophosphatidic acid receptor activity // inferred from electronic annotation /// 4872 // receptor activity // inferred from electronic annotation /// 1584 // 7tm_1;rhodopsin-like receptor activity;5.8e-36 // extended:Unknown				0.07475942028985508	9653	['9653']	['9653']	True
9348	A	220429_at	-0.481	-5.67	3.87e-07		220429_at	-0.207	-2.38	0.0206		220429_at	N-deacetylase/N-sulfotransferase (heparan glucosaminyl) 3	NDST3	Hs.20028 // full length	NM_004784 // N-deacetylase/N-sulfotransferase (heparan glucosaminyl) 3	6477 // protein amino acid sulfation // not recorded /// 6476 // protein amino acid deacetylation // not recorded	---	8146 // sulfotransferase activity // extended:inferred from expression pattern; Sulfotransfer; 6.8e-84 /// 4393 // heparin N-deacetylase/N-sulfotransferase activity // traceable author statement /// 16740 // transferase activity // inferred from electronic annotation	---	---	---	5.68021430904933e-06	9348	['9348']	['9348']	True
90161	B	230030_at	-1.26	-6.52	1.37e-08		230030_at_B	-0.158	-1.19	0.24		230030_at	heparan sulfate 6-O-sulfotransferase 2	HS6ST2	Hs.82302		---	---	---				3.6615919095776325e-07	90161	['90161']	['90161']	True
266722	B	229714_at	-0.566	-6.82	4.25e-09		229714_at_B	-0.0265	-0.36	0.72		229714_at	heparan sulfate 6-O-sulfotransferase 3	HS6ST3	Hs.508459		---	---	---				1.4894227769110764e-07	266722	['266722']	['266722']	True
266722	B	232275_s_at	-0.286	-4.46	3.43e-05		232275_s_at_B	0.00243	0.0557	0.956		232275_s_at	heparan sulfate 6-O-sulfotransferase 3	HS6ST3	Hs.508459		910 // cytokinesis // inferred from electronic annotation /// 7049 // cell cycle // inferred from electronic annotation	---	---				0.00025700973982655103	266722	['266722']	['266722']	True
266722	B	232276_at	-0.276	-4.92	6.51e-06		232276_at_B	0.0424	0.83	0.41		232276_at	heparan sulfate 6-O-sulfotransferase 3	HS6ST3	Hs.508459		---	---	16740 // transferase activity // inferred from electronic annotation				6.229633226837061e-05	266722	['266722']	['266722']	True
