# Supplementary material for: Downregulation of glial genes involved in synaptic function mitigates Huntington's disease pathogenesis
Source: eLife. 2021 Apr 19;10:e64564. doi: 10.7554/eLife.64564 (PMC8149125; doi:10.7554/eLife.64564)
Supplement: Figure 1—source data 2. [file elife-64564-fig1-data2.zip › Figure_1_source_data_file_2/neuronDown/20/subFly.csv]

fbgene	gene_x	EN7vsEW7_log2FoldChange	EN7vsEW7_pvalue	EN7vsEW7_padj	EN7vsEW7_grp.mean.EW7	EN7vsEW7_grp.mean.EN7	EN9vsEW9_log2FoldChange	EN9vsEW9_pvalue	EN9vsEW9_padj	EN9vsEW9_grp.mean.EW9	EN9vsEW9_grp.mean.EN9	EN11vsEW11_v2_log2FoldChange	EN11vsEW11_v2_pvalue	EN11vsEW11_v2_padj	EN11vsEW11_v2_grp.mean.EW11	EN11vsEW11_v2_grp.mean.EN11	EF18vsEW18_log2FoldChange	EF18vsEW18_pvalue	EF18vsEW18_padj	EF18vsEW18_grp.mean.EW18	EF18vsEW18_grp.mean.EF18	EF20vsEW20_log2FoldChange	EF20vsEW20_pvalue	EF20vsEW20_padj	EF20vsEW20_grp.mean.EW20	EF20vsEW20_grp.mean.EF20	EF22vsEW22_log2FoldChange	EF22vsEW22_pvalue	EF22vsEW22_padj	EF22vsEW22_grp.mean.EW22	EF22vsEW22_grp.mean.EF22	Unnamed: 31_x	AllSig_x	UnionSig_x	fbgene	gene_y	RN5vsRW5_log2FoldChange	RN5vsRW5_pvalue	RN5vsRW5_padj	RN5vsRW5_grp.mean.RW5	RN5vsRW5_grp.mean.RN5	RN7vsRW7_log2FoldChange	RN7vsRW7_pvalue	RN7vsRW7_padj	RN7vsRW7_grp.mean.RW7	RN7vsRW7_grp.mean.RN7	RN8vsRW8_log2FoldChange	RN8vsRW8_pvalue	RN8vsRW8_padj
FBgn0003089	pip:FBgn0003089	0.200733889747069	0.248542770688194	0.611695398793679	10.3560394523	18.6685513198785	0.367424521282222	0.195696162182958	0.375607990921993	19.0875131144681	30.9385697557578	0.543288786327284	0.0138851409662005	0.0707327831575399	13.1805146967804	39.5342313018821	0.529540514278969	0.015280249404843	0.0685862981114211	8.95896989127338	32.1331312038333	0.620893898241365	0.000511045609353454	0.00494614410850473	7.59497951095412	30.5290068447368	1.35663744695407	8.9562150648371e-06	0.000482935127406747	5.88900140684177	30.1067382776099		False	True	FBgn0003089	pip:FBgn0003089	0.415914701083176	0.117942098934865	0.271170686160883	20.94633022977	32.9190534691777	-0.219306939541488	0.481758239293387	0.845913322234986	25.2904026776073	19.2510530319388	-0.234366921635899	0.326583774816947	0.682663418845548
FBgn0024230	Hs2st:FBgn0024230	-0.172943740686805	0.0470868020212888	0.229987236501526	1443.5940418473	1273.01024339258	-0.27210702155872	0.000526388479924523	0.00310065701131193	1498.25706522475	1235.68033647727	-0.184134182800119	0.0432710307016722	0.162340970356619	1510.73185089342	1322.69122576284	-0.288717522641653	0.00331205234167671	0.0211249613418638	1567.18493431547	1270.71558989202	-0.00204642658472823	0.979966510467685	0.991453088506074	1397.15762282654	1395.14526808672	0.0917487055712786	0.402739390892901	0.769991556763167	1346.34743400073	1437.75104922848		False	True	FBgn0024230	Hs2st:FBgn0024230	-0.108808903164875	0.24112104975344	0.440968235782562	1321.92391192892	1222.62265008957	-0.00689710652382061	0.961327282647516	0.99399483691611	1186.7760693629	1180.96752082447	-0.0771791967488865	0.480422462233194	0.791937889128088
FBgn0020251	sfl:FBgn0020251	-0.0395362067893681	0.6052394505069	0.870336685500956	2379.29911374037	2312.20841234187	-0.200707713801834	0.00218173948569492	0.0106888403636191	2309.44497110013	2005.71055900933	-0.0399936917154301	0.67110883220263	0.849242454861095	1974.15336112885	1918.43414805122	-0.169967717841626	0.053601217868166	0.169437556648461	2439.23701837457	2158.89750458524	-0.0510080980718504	0.515968768533964	0.745524938070107	2036.11352757814	1962.28924006466	0.00686624221452676	0.965701449493225	0.989905521506862	1800.11986519668	1809.61949385091		False	False	FBgn0020251	sfl:FBgn0020251	-0.191310649856779	0.00476930780216391	0.021540714506347	2213.63040273179	1934.6053926597	-0.341272073101748	0.182837519461411	0.595916919776096	2224.73475577729	1647.16542594397	-0.154333447953855	0.15277631488903	0.459876344905902
FBgn0038755	Hs6st:FBgn0038755	-0.103294321517865	0.19106477325281	0.533967521668549	1315.4314084259	1221.2176962176	-0.187202820951876	0.0176183670907484	0.0611199139669153	1265.38641478585	1108.75711516842	-0.268660390936397	0.0121600273794764	0.0639949302414808	1358.97718649847	1115.61614567611	-0.377601385094842	8.51143572442045e-05	0.00104010884282219	1367.91749125077	1040.92692774688	-0.349251402798327	4.34538883129764e-05	0.000601115795197602	1149.98814321175	890.350778931208	-0.328090639066354	0.0145409137933874	0.158765723906985	1115.64778329636	878.798387466845		False	True	FBgn0038755	Hs6st:FBgn0038755	0.0165117772247096	0.826003031664414	0.914024773454546	1369.75340144146	1385.6898095993	0.0447514450072496	0.769021991861599	0.951967695927739	1281.47005756552	1324.2374728631	0.0467883648349809	0.562138624371122	0.836675452767748
FBgn0038755	Hs6st:FBgn0038755	-0.103294321517865	0.19106477325281	0.533967521668549	1315.4314084259	1221.2176962176	-0.187202820951876	0.0176183670907484	0.0611199139669153	1265.38641478585	1108.75711516842	-0.268660390936397	0.0121600273794764	0.0639949302414808	1358.97718649847	1115.61614567611	-0.377601385094842	8.51143572442045e-05	0.00104010884282219	1367.91749125077	1040.92692774688	-0.349251402798327	4.34538883129764e-05	0.000601115795197602	1149.98814321175	890.350778931208	-0.328090639066354	0.0145409137933874	0.158765723906985	1115.64778329636	878.798387466845		False	True	FBgn0038755	Hs6st:FBgn0038755	0.0165117772247096	0.826003031664414	0.914024773454546	1369.75340144146	1385.6898095993	0.0447514450072496	0.769021991861599	0.951967695927739	1281.47005756552	1324.2374728631	0.0467883648349809	0.562138624371122	0.836675452767748
[truncated: 20 more columns]
