# Supplementary material for: Downregulation of glial genes involved in synaptic function mitigates Huntington's disease pathogenesis
Source: eLife. 2021 Apr 19;10:e64564. doi: 10.7554/eLife.64564 (PMC8149125; doi:10.7554/eLife.64564)
Supplement: Figure 1—source data 2. [file elife-64564-fig1-data2.zip › Figure_1_source_data_file_2/neuronDown/18/subMouse.csv]

Entrez	Entrez_Striatum 2 months	Symbol_Striatum 2 months	Name_Striatum 2 months	baseMean.continuousQ_Striatum 2 months	log2FoldChange.continuousQ_Striatum 2 months	lfcSE.continuousQ_Striatum 2 months	stat.continuousQ_Striatum 2 months	pvalue.continuousQ_Striatum 2 months	FDR.continuousQ_Striatum 2 months	baseMean.Q.80.vs.20_Striatum 2 months	log2FoldChange.Q.80.vs.20_Striatum 2 months	lfcSE.Q.80.vs.20_Striatum 2 months	stat.Q.80.vs.20_Striatum 2 months	pvalue.Q.80.vs.20_Striatum 2 months	FDR.Q.80.vs.20_Striatum 2 months	baseMean.Q.92.vs.20_Striatum 2 months	log2FoldChange.Q.92.vs.20_Striatum 2 months	lfcSE.Q.92.vs.20_Striatum 2 months	stat.Q.92.vs.20_Striatum 2 months	pvalue.Q.92.vs.20_Striatum 2 months	FDR.Q.92.vs.20_Striatum 2 months	baseMean.Q.111.vs.20_Striatum 2 months	log2FoldChange.Q.111.vs.20_Striatum 2 months	lfcSE.Q.111.vs.20_Striatum 2 months	stat.Q.111.vs.20_Striatum 2 months	pvalue.Q.111.vs.20_Striatum 2 months	FDR.Q.111.vs.20_Striatum 2 months	baseMean.Q.140.vs.20_Striatum 2 months	log2FoldChange.Q.140.vs.20_Striatum 2 months	lfcSE.Q.140.vs.20_Striatum 2 months	stat.Q.140.vs.20_Striatum 2 months	pvalue.Q.140.vs.20_Striatum 2 months	FDR.Q.140.vs.20_Striatum 2 months	baseMean.Q.175.vs.20_Striatum 2 months	log2FoldChange.Q.175.vs.20_Striatum 2 months	lfcSE.Q.175.vs.20_Striatum 2 months	stat.Q.175.vs.20_Striatum 2 months	pvalue.Q.175.vs.20_Striatum 2 months	FDR.Q.175.vs.20_Striatum 2 months	Entrez_Liver 2 months	Symbol_Liver 2 months	Name_Liver 2 months	baseMean.continuousQ_Liver 2 months	log2FoldChange.continuousQ_Liver 2 months	lfcSE.continuousQ_Liver 2 months	stat.continuousQ_Liver 2 months	pvalue.continuousQ_Liver 2 months	FDR.continuousQ_Liver 2 months	baseMean.Q.80.vs.20_Liver 2 months
12563	12563.0	Cdh6	cadherin 6	180.0	0.000464	0.0006979999999999999	0.666	0.506	0.783	180.0	0.115	0.179	0.642	0.521	0.735	180.0	0.00284	0.18	0.0158	0.987	1.0	180.0	0.134	0.179	0.748	0.455	0.904	180.0	0.136	0.18	0.757	0.449	0.73	180.0	0.0887	0.18	0.493	0.622	0.88	12563.0	Cdh6	cadherin 6	3.25	-0.00125	0.000979	-1.28	0.2	0.597	3.25
215654	215654.0	Cdh12	cadherin 12	126.0	0.000932	0.000563	1.66	0.0975	0.555	126.0	-0.040400000000000005	0.108	-0.373	0.709	0.85	126.0	-0.07680000000000001	0.105	-0.728	0.467	1.0	126.0	0.0381	0.108	0.354	0.723	0.934	126.0	0.121	0.10400000000000001	1.16	0.247	0.645	126.0	0.11	0.10400000000000001	1.06	0.28800000000000003	0.749
320865	320865.0	Cdh18	cadherin 18	314.0	0.0016400000000000002	0.000558	2.94	0.0032700000000000003	0.16	314.0	-0.00506	0.10200000000000001	-0.0495	0.96	0.981	314.0	-0.123	0.0995	-1.23	0.217	1.0	314.0	0.0648	0.10200000000000001	0.636	0.525	0.904	314.0	0.17200000000000001	0.09860000000000001	1.74	0.08170000000000001	0.629	314.0	0.23900000000000002	0.0985	2.43	0.0152	0.488	320865.0	Cdh18	cadherin 18	6.1	-0.000326	0.00102	-0.318	0.751	0.923	6.1
241201	241201.0	Cdh7	cadherin 7, type 2	446.0	0.0014900000000000002	0.000605	2.46	0.013800000000000002	0.333	446.0	0.262	0.117	2.24	0.025	0.483	446.0	0.07100000000000001	0.114	0.623	0.533	1.0	446.0	0.184	0.117	1.58	0.115	0.904	446.0	0.241	0.114	2.12	0.0337	0.629	446.0	0.275	0.113	2.42	0.0154	0.488
12564	12564.0	Cdh8	cadherin 8	2480.0	0.0007300000000000001	0.000481	1.52	0.129	0.5730000000000001	2480.0	0.184	0.0886	2.08	0.037700000000000004	0.483	2480.0	0.0613	0.0859	0.713	0.47600000000000003	1.0	2480.0	0.158	0.0886	1.79	0.07390000000000001	0.904	2480.0	0.135	0.0859	1.57	0.117	0.629	2480.0	0.132	0.0859	1.54	0.123	0.719
[truncated: 303 more columns]
