# Supplementary material for: Downregulation of glial genes involved in synaptic function mitigates Huntington's disease pathogenesis
Source: eLife. 2021 Apr 19;10:e64564. doi: 10.7554/eLife.64564 (PMC8149125; doi:10.7554/eLife.64564)
Supplement: Figure 1—source data 2. [file elife-64564-fig1-data2.zip › Figure_1_source_data_file_2/neuronDown/18/subHuman.csv]

Entrez	Chip	Caudate Probeset	M	t	P.Value	Unnamed: 5	Cerebellum Probeset	M.1	t.1	P.Value.1	Unnamed: 10	Probe Set ID	Title	Gene Symbol	Unigene	Full Length Ref. Sequences	Biological Process (GO)	Cellular Component (GO)	Molecular Function (GO)	Biochemical Function (Proteome)	Cellular Role (Proteome)	Molecular Localization (Proteome)	adjp	Entrez	entrezList	entrezList_filt	validList
1004	A	205532_s_at	-0.0879	-2.91	0.00501		205532_s_at	-0.00521	-0.249	0.804		205532_s_at	cadherin 6, type 2, K-cadherin (fetal kidney)	CDH6	Hs.32963 // full length	NM_004932 // cadherin 6, type 2 preproprotein	7156 // homophilic cell adhesion // inferred from electronic annotation /// 7155 // cell adhesion // traceable author statement	16021 // integral to membrane // inferred from electronic annotation	5509 // calcium ion binding // inferred from electronic annotation /// 5194 // cell adhesion molecule activity // inferred from electronic annotation	---	---	---	0.018105637065637063	1004	['1004']	['1004']	True
1004	A	205533_s_at	-0.102	-3.68	0.00049		205533_s_at	0.0114	0.464	0.644		205533_s_at	cadherin 6, type 2, K-cadherin (fetal kidney)	CDH6	Hs.32963 // full length	NM_004932 // cadherin 6, type 2 preproprotein	7156 // homophilic cell adhesion // inferred from electronic annotation /// 7155 // cell adhesion // traceable author statement	16021 // integral to membrane // inferred from electronic annotation	5509 // calcium ion binding // inferred from electronic annotation /// 5194 // cell adhesion molecule activity // inferred from electronic annotation	---	---	---	0.00249571703888448	1004	['1004']	['1004']	True
1004	A	210601_at	-0.0682	-2.02	0.0473		210601_at	-0.00124	-0.0422	0.966		210601_at	cadherin 6, type 2, K-cadherin (fetal kidney)	CDH6	Hs.32963 // full length	NM_004932 // cadherin 6, type 2 preproprotein	7156 // homophilic cell adhesion // inferred from electronic annotation /// 7155 // cell adhesion // traceable author statement	16021 // integral to membrane // inferred from electronic annotation	5509 // calcium ion binding // inferred from electronic annotation /// 5194 // cell adhesion molecule activity // inferred from electronic annotation	---	---	---	0.11397052450927814	1004	['1004']	['1004']	True
1004	A	210602_s_at	-0.12	-2.65	0.0102		210602_s_at	0.00151	0.0498	0.96		210602_s_at	cadherin 6, type 2, K-cadherin (fetal kidney)	CDH6	Hs.32963 // full length	NM_004932 // cadherin 6, type 2 preproprotein	7156 // homophilic cell adhesion // inferred from electronic annotation /// 7155 // cell adhesion // traceable author statement	16021 // integral to membrane // inferred from electronic annotation	5509 // calcium ion binding // inferred from electronic annotation /// 5194 // cell adhesion molecule activity // inferred from electronic annotation	---	---	---	0.03275197255574614	1004	['1004']	['1004']	True
1004	A	214803_at	-0.538	-7.96	4.44e-11		214803_at	0.0235	0.566	0.573		214803_at	Homo sapiens mRNA; cDNA DKFZp564N1116 (from clone DKFZp564N1116)	---	Hs.124776 // ---	---	---	---	---	---	---	---	6.026595770392749e-09	1004	['1004']	['1004']	True
1004	B	232631_at	-0.0765	-2.18	0.0329		232631_at_B	0.0117	0.316	0.753		232631_at	cadherin 6, type 2, K-cadherin (fetal kidney)	CDH6	Hs.32963		---	---	---				0.08503803935105281	1004	['1004']	['1004']	True
1010	A	207149_at	-0.473	-6.03	9.7e-08		207149_at	-0.0176	-0.129	0.898		207149_at	cadherin 12, type 2 (N-cadherin 2)	CDH12	Hs.333997 // full length	NM_004061 // cadherin 12, type 2 preproprotein	7156 // homophilic cell adhesion // non-traceable author statement	16021 // integral to membrane // non-traceable author statement	5509 // calcium ion binding // inferred from electronic annotation /// 5194 // cell adhesion molecule activity // inferred from electronic annotation	---	---	---	1.801577511368334e-06	1010	['1010']	['1010']	True
1016	A	206280_at	-0.402	-4.62	1.97e-05		206280_at	-0.00602	-0.173	0.863		206280_at	cadherin 18, type 2	CDH18	Hs.57691 // full length	NM_004934 // cadherin 18, type 2 preproprotein	7156 // homophilic cell adhesion // inferred from electronic annotation /// 7155 // cell adhesion // inferred from electronic annotation	16021 // integral to membrane // inferred from electronic annotation	5509 // calcium ion binding // inferred from electronic annotation /// 5194 // cell adhesion molecule activity // inferred from electronic annotation	---	---	---	0.00016045714285714286	1016	['1016']	['1016']	True
1005	A	220679_s_at	-0.391	-6.79	4.82e-09		220679_s_at	-0.169	-2.94	0.00475		220679_s_at	cadherin 7, type 2	CDH7	Hs.272211 // full length	NM_004361 // cadherin 7, type 2 preproprotein /// NM_033646 // cadherin 7, type 2 preproprotein	7156 // homophilic cell adhesion // non-traceable author statement	16021 // integral to membrane // non-traceable author statement	5509 // calcium ion binding // inferred from electronic annotation /// 5194 // cell adhesion molecule activity // inferred from electronic annotation	---	---	---	1.6467905703422054e-07	1005	['1005']	['1005']	True
1006	A	210518_at	-0.327	-6.78	5.03e-09		210518_at	0.0106	0.428	0.67		210518_at	cadherin 8, type 2	CDH8	Hs.79133 // full length	NM_001796 // cadherin 8, type 2 preproprotein	7156 // homophilic cell adhesion // inferred from electronic annotation /// 7155 // cell adhesion // traceable author statement	16021 // integral to membrane // inferred from electronic annotation	5509 // calcium ion binding // inferred from electronic annotation /// 5194 // cell adhesion molecule activity // inferred from electronic annotation	---	---	---	1.6940617691154423e-07	1006	['1006']	['1006']	True
1006	A	217574_at	-0.257	-4.76	1.2e-05		217574_at	0.0238	1.04	0.303		217574_at	ESTs, Moderately similar to D38992 cadherin 8 - human [H.sapiens]	---	Hs.388928 // est	---	---	---	---	---	---	---	0.00010495152812925832	1006	['1006']	['1006']	True
1006	B	231438_x_at	-0.403	-5.17	2.59e-06		231438_x_at_B	-0.0128	-0.395	0.694		231438_x_at	Transcribed sequences	---	Hs.408530		---	---	5338 // nucleotide-sugar transporter activity // non-traceable author statement				2.845073838630807e-05	1006	['1006']	['1006']	True
1006	B	241500_at	-0.682	-6.58	1.12e-08		241500_at_B	-0.0204	-0.488	0.627		241500_at	Transcribed sequences	---	Hs.387405		---	---	---				3.121548387096774e-07	1006	['1006']	['1006']	True
