# Supplementary material for: Downregulation of glial genes involved in synaptic function mitigates Huntington's disease pathogenesis
Source: eLife. 2021 Apr 19;10:e64564. doi: 10.7554/eLife.64564 (PMC8149125; doi:10.7554/eLife.64564)
Supplement: Figure 1—source data 2. [file elife-64564-fig1-data2.zip › Figure_1_source_data_file_2/neuronDown/18/subFly.csv]

fbgene	gene_x	EN7vsEW7_log2FoldChange	EN7vsEW7_pvalue	EN7vsEW7_padj	EN7vsEW7_grp.mean.EW7	EN7vsEW7_grp.mean.EN7	EN9vsEW9_log2FoldChange	EN9vsEW9_pvalue	EN9vsEW9_padj	EN9vsEW9_grp.mean.EW9	EN9vsEW9_grp.mean.EN9	EN11vsEW11_v2_log2FoldChange	EN11vsEW11_v2_pvalue	EN11vsEW11_v2_padj	EN11vsEW11_v2_grp.mean.EW11	EN11vsEW11_v2_grp.mean.EN11	EF18vsEW18_log2FoldChange	EF18vsEW18_pvalue	EF18vsEW18_padj	EF18vsEW18_grp.mean.EW18	EF18vsEW18_grp.mean.EF18	EF20vsEW20_log2FoldChange	EF20vsEW20_pvalue	EF20vsEW20_padj	EF20vsEW20_grp.mean.EW20	EF20vsEW20_grp.mean.EF20	EF22vsEW22_log2FoldChange	EF22vsEW22_pvalue	EF22vsEW22_padj	EF22vsEW22_grp.mean.EW22	EF22vsEW22_grp.mean.EF22	Unnamed: 31_x	AllSig_x	UnionSig_x	fbgene	gene_y	RN5vsRW5_log2FoldChange	RN5vsRW5_pvalue	RN5vsRW5_padj	RN5vsRW5_grp.mean.RW5	RN5vsRW5_grp.mean.RN5	RN7vsRW7_log2FoldChange	RN7vsRW7_pvalue	RN7vsRW7_padj	RN7vsRW7_grp.mean.RW7	RN7vsRW7_grp.mean.RN7	RN8vsRW8_log2FoldChange	RN8vsRW8_pvalue	RN8vsRW8_padj
FBgn0262018	CadN2:FBgn0262018	-0.124134261196993	0.240972754035484	0.602256935339459	1097.05525680686	999.698216528479	-0.057794273301574	0.623586256120733	0.785035111065259	1079.67701814079	1034.92194924235	-0.200679142068472	0.0804182645116467	0.249311092379238	1126.28730223612	970.815683009518	0.048265505007859	0.571183559757856	0.766031352003429	1080.83481690048	1118.81583273637	-0.093096873661123	0.324058236920767	0.580631851647939	1010.88246669648	943.34941072002	-0.249416163365865	0.353937726825775	0.746226253925674	904.845685484633	719.207223009796		False	False	FBgn0262018	CadN2:FBgn0262018	-0.0462216096403667	0.673711562840658	0.823767295817821	1233.08070057694	1192.97393169089	-0.209893343664924	0.431054873151861	0.824307942496853	1002.877979	828.310649763063	-0.0387158360492869	0.7043324912771	0.897741400289642
FBgn0039294	Cad96Cb:FBgn0039294	0.268267466591098	0.141743243251595	0.449770938656142	71.5462574503307	92.9776767156249	0.289310676832322	0.159904027658963	0.325592753798547	74.9640421110498	94.9798388834838	0.187278019680737	0.402760960839828	0.659841066926686	70.8292222666358	87.721751726004	0.341921341796123	0.100988647759651	0.264500836402121	80.9569589436556	111.652487706648	0.0833707677301541	0.637073147696824	0.829272684586421	66.5373487172928	72.3751294737798	-0.0782606494141014	0.7986056004563	0.938415054249355	56.0129794137764	51.2224141975637		False	False	FBgn0039294	Cad96Cb:FBgn0039294	0.272819716269947	0.152902249127249	0.323091476542888	82.7527364703348	103.159453489019	0.73250311251888	0.00309483719696706	0.0353681658947261	53.1205829813719	99.8879080002768	0.609622645767501	0.0109079141142495	0.0799949701382901
FBgn0003391	shg:FBgn0003391	-0.0900759245863661	0.399786515171059	0.748128582506191	2663.87715082808	2489.87942456576	-0.105951115077524	0.135263650366438	0.290205648516337	2737.45858257703	2540.13919893467	-0.457295299419546	6.05390006656134e-09	2.05157741272059e-07	3159.7106958437	2279.1886925412	-0.0287035954197156	0.698746279886853	0.846261065361233	2541.96100549943	2490.83304912712	-0.0570975598882441	0.499940233140665	0.73507493838093	2530.71804109715	2427.62114011481	-0.260286477244466	0.0145013978341897	0.158693301468934	2666.68185718164	2214.30887515781		False	True	FBgn0003391	shg:FBgn0003391	-0.144011783875182	0.187500710213771	0.371301216658618	2898.07792582121	2612.12902355419	-0.203384238372047			2699.41206415151	2261.587620633	-0.137930657430487	0.0891620431049915	0.339844556604025
FBgn0262018	CadN2:FBgn0262018	-0.124134261196993	0.240972754035484	0.602256935339459	1097.05525680686	999.698216528479	-0.057794273301574	0.623586256120733	0.785035111065259	1079.67701814079	1034.92194924235	-0.200679142068472	0.0804182645116467	0.249311092379238	1126.28730223612	970.815683009518	0.048265505007859	0.571183559757856	0.766031352003429	1080.83481690048	1118.81583273637	-0.093096873661123	0.324058236920767	0.580631851647939	1010.88246669648	943.34941072002	-0.249416163365865	0.353937726825775	0.746226253925674	904.845685484633	719.207223009796		False	False	FBgn0262018	CadN2:FBgn0262018	-0.0462216096403667	0.673711562840658	0.823767295817821	1233.08070057694	1192.97393169089	-0.209893343664924	0.431054873151861	0.824307942496853	1002.877979	828.310649763063	-0.0387158360492869	0.7043324912771	0.897741400289642
FBgn0003391	shg:FBgn0003391	-0.0900759245863661	0.399786515171059	0.748128582506191	2663.87715082808	2489.87942456576	-0.105951115077524	0.135263650366438	0.290205648516337	2737.45858257703	2540.13919893467	-0.457295299419546	6.05390006656134e-09	2.05157741272059e-07	3159.7106958437	2279.1886925412	-0.0287035954197156	0.698746279886853	0.846261065361233	2541.96100549943	2490.83304912712	-0.0570975598882441	0.499940233140665	0.73507493838093	2530.71804109715	2427.62114011481	-0.260286477244466	0.0145013978341897	0.158693301468934	2666.68185718164	2214.30887515781		False	True	FBgn0003391	shg:FBgn0003391	-0.144011783875182	0.187500710213771	0.371301216658618	2898.07792582121	2612.12902355419	-0.203384238372047			2699.41206415151	2261.587620633	-0.137930657430487	0.0891620431049915	0.339844556604025
FBgn0262018	CadN2:FBgn0262018	-0.124134261196993	0.240972754035484	0.602256935339459	1097.05525680686	999.698216528479	-0.057794273301574	0.623586256120733	0.785035111065259	1079.67701814079	1034.92194924235	-0.200679142068472	0.0804182645116467	0.249311092379238	1126.28730223612	970.815683009518	0.048265505007859	0.571183559757856	0.766031352003429	1080.83481690048	1118.81583273637	-0.093096873661123	0.324058236920767	0.580631851647939	1010.88246669648	943.34941072002	-0.249416163365865	0.353937726825775	0.746226253925674	904.845685484633	719.207223009796		False	False	FBgn0262018	CadN2:FBgn0262018	-0.0462216096403667	0.673711562840658	0.823767295817821	1233.08070057694	1192.97393169089	-0.209893343664924	0.431054873151861	0.824307942496853	1002.877979	828.310649763063	-0.0387158360492869	0.7043324912771	0.897741400289642
FBgn0003391	shg:FBgn0003391	-0.0900759245863661	0.399786515171059	0.748128582506191	2663.87715082808	2489.87942456576	-0.105951115077524	0.135263650366438	0.290205648516337	2737.45858257703	2540.13919893467	-0.457295299419546	6.05390006656134e-09	2.05157741272059e-07	3159.7106958437	2279.1886925412	-0.0287035954197156	0.698746279886853	0.846261065361233	2541.96100549943	2490.83304912712	-0.0570975598882441	0.499940233140665	0.73507493838093	2530.71804109715	2427.62114011481	-0.260286477244466	0.0145013978341897	0.158693301468934	2666.68185718164	2214.30887515781		False	True	FBgn0003391	shg:FBgn0003391	-0.144011783875182	0.187500710213771	0.371301216658618	2898.07792582121	2612.12902355419	-0.203384238372047			2699.41206415151	2261.587620633	-0.137930657430487	0.0891620431049915	0.339844556604025
FBgn0261053	Cad86C:FBgn0261053	0.1519121595455	0.217473852814524	0.568122981658144	445.660452357857	501.295509813752	0.193363434236193	0.0783364482936986	0.194948971617015	425.272919559684	488.673547932916	-0.111595674849955	0.404718116684605	0.661265642436307	479.560637686608	440.135793733026	0.249086350132425	0.0288687174918924	0.110089062168093	361.4279904546	434.385413292253	-0.0615537018573093	0.555510731695211	0.773611388325205	440.208402281169	420.350888626051	-0.298959459757352	0.0337630009548189	0.266258648857502	454.221072365407	364.695324195262		False	False	FBgn0261053	Cad86C:FBgn0261053	-0.114649598020578	0.451462244700601	0.654915205128646	415.899536063542	381.364948080734	-0.183135138756391	0.42490366616096	0.822031599000448	319.9817057533	274.75190347382	-0.104364157428598	0.444508996078519	0.76760961606723
FBgn0262018	CadN2:FBgn0262018	-0.124134261196993	0.240972754035484	0.602256935339459	1097.05525680686	999.698216528479	-0.057794273301574	0.623586256120733	0.785035111065259	1079.67701814079	1034.92194924235	-0.200679142068472	0.0804182645116467	0.249311092379238	1126.28730223612	970.815683009518	0.048265505007859	0.571183559757856	0.766031352003429	1080.83481690048	1118.81583273637	-0.093096873661123	0.324058236920767	0.580631851647939	1010.88246669648	943.34941072002	-0.249416163365865	0.353937726825775	0.746226253925674	904.845685484633	719.207223009796		False	False	FBgn0262018	CadN2:FBgn0262018	-0.0462216096403667	0.673711562840658	0.823767295817821	1233.08070057694	1192.97393169089	-0.209893343664924	0.431054873151861	0.824307942496853	1002.877979	828.310649763063	-0.0387158360492869	0.7043324912771	0.897741400289642
FBgn0003391	shg:FBgn0003391	-0.0900759245863661	0.399786515171059	0.748128582506191	2663.87715082808	2489.87942456576	-0.105951115077524	0.135263650366438	0.290205648516337	2737.45858257703	2540.13919893467	-0.457295299419546	6.05390006656134e-09	2.05157741272059e-07	3159.7106958437	2279.1886925412	-0.0287035954197156	0.698746279886853	0.846261065361233	2541.96100549943	2490.83304912712	-0.0570975598882441	0.499940233140665	0.73507493838093	2530.71804109715	2427.62114011481	-0.260286477244466	0.0145013978341897	0.158693301468934	2666.68185718164	2214.30887515781		False	True	FBgn0003391	shg:FBgn0003391	-0.144011783875182	0.187500710213771	0.371301216658618	2898.07792582121	2612.12902355419	-0.203384238372047			2699.41206415151	2261.587620633	-0.137930657430487	0.0891620431049915	0.339844556604025
FBgn0262018	CadN2:FBgn0262018	-0.124134261196993	0.240972754035484	0.602256935339459	1097.05525680686	999.698216528479	-0.057794273301574	0.623586256120733	0.785035111065259	1079.67701814079	1034.92194924235	-0.200679142068472	0.0804182645116467	0.249311092379238	1126.28730223612	970.815683009518	0.048265505007859	0.571183559757856	0.766031352003429	1080.83481690048	1118.81583273637	-0.093096873661123	0.324058236920767	0.580631851647939	1010.88246669648	943.34941072002	-0.249416163365865	0.353937726825775	0.746226253925674	904.845685484633	719.207223009796		False	False	FBgn0262018	CadN2:FBgn0262018	-0.0462216096403667	0.673711562840658	0.823767295817821	1233.08070057694	1192.97393169089	-0.209893343664924	0.431054873151861	0.824307942496853	1002.877979	828.310649763063	-0.0387158360492869	0.7043324912771	0.897741400289642
FBgn0003391	shg:FBgn0003391	-0.0900759245863661	0.399786515171059	0.748128582506191	2663.87715082808	2489.87942456576	-0.105951115077524	0.135263650366438	0.290205648516337	2737.45858257703	2540.13919893467	-0.457295299419546	6.05390006656134e-09	2.05157741272059e-07	3159.7106958437	2279.1886925412	-0.0287035954197156	0.698746279886853	0.846261065361233	2541.96100549943	2490.83304912712	-0.0570975598882441	0.499940233140665	0.73507493838093	2530.71804109715	2427.62114011481	-0.260286477244466	0.0145013978341897	0.158693301468934	2666.68185718164	2214.30887515781		False	True	FBgn0003391	shg:FBgn0003391	-0.144011783875182	0.187500710213771	0.371301216658618	2898.07792582121	2612.12902355419	-0.203384238372047			2699.41206415151	2261.587620633	-0.137930657430487	0.0891620431049915	0.339844556604025
[truncated: 20 more columns]
