# Supplementary material for: Downregulation of glial genes involved in synaptic function mitigates Huntington's disease pathogenesis
Source: eLife. 2021 Apr 19;10:e64564. doi: 10.7554/eLife.64564 (PMC8149125; doi:10.7554/eLife.64564)
Supplement: Figure 1—source data 2. [file elife-64564-fig1-data2.zip › Figure_1_source_data_file_2/neuronDown/27/subMouse.csv]

Entrez	Entrez_Striatum 2 months	Symbol_Striatum 2 months	Name_Striatum 2 months	baseMean.continuousQ_Striatum 2 months	log2FoldChange.continuousQ_Striatum 2 months	lfcSE.continuousQ_Striatum 2 months	stat.continuousQ_Striatum 2 months	pvalue.continuousQ_Striatum 2 months	FDR.continuousQ_Striatum 2 months	baseMean.Q.80.vs.20_Striatum 2 months	log2FoldChange.Q.80.vs.20_Striatum 2 months	lfcSE.Q.80.vs.20_Striatum 2 months	stat.Q.80.vs.20_Striatum 2 months	pvalue.Q.80.vs.20_Striatum 2 months	FDR.Q.80.vs.20_Striatum 2 months	baseMean.Q.92.vs.20_Striatum 2 months	log2FoldChange.Q.92.vs.20_Striatum 2 months	lfcSE.Q.92.vs.20_Striatum 2 months	stat.Q.92.vs.20_Striatum 2 months	pvalue.Q.92.vs.20_Striatum 2 months	FDR.Q.92.vs.20_Striatum 2 months	baseMean.Q.111.vs.20_Striatum 2 months	log2FoldChange.Q.111.vs.20_Striatum 2 months	lfcSE.Q.111.vs.20_Striatum 2 months	stat.Q.111.vs.20_Striatum 2 months	pvalue.Q.111.vs.20_Striatum 2 months	FDR.Q.111.vs.20_Striatum 2 months	baseMean.Q.140.vs.20_Striatum 2 months	log2FoldChange.Q.140.vs.20_Striatum 2 months	lfcSE.Q.140.vs.20_Striatum 2 months	stat.Q.140.vs.20_Striatum 2 months	pvalue.Q.140.vs.20_Striatum 2 months	FDR.Q.140.vs.20_Striatum 2 months	baseMean.Q.175.vs.20_Striatum 2 months	log2FoldChange.Q.175.vs.20_Striatum 2 months	lfcSE.Q.175.vs.20_Striatum 2 months	stat.Q.175.vs.20_Striatum 2 months	pvalue.Q.175.vs.20_Striatum 2 months	FDR.Q.175.vs.20_Striatum 2 months	Entrez_Liver 2 months	Symbol_Liver 2 months	Name_Liver 2 months	baseMean.continuousQ_Liver 2 months	log2FoldChange.continuousQ_Liver 2 months	lfcSE.continuousQ_Liver 2 months	stat.continuousQ_Liver 2 months	pvalue.continuousQ_Liver 2 months	FDR.continuousQ_Liver 2 months	baseMean.Q.80.vs.20_Liver 2 months
108079	108079.0	Prkaa2	protein kinase, AMP-activated, alpha 2 catalytic subunit	904.0	9.95e-05	0.000488	0.20400000000000001	0.838	0.9390000000000001	904.0	0.0361	0.0927	0.39	0.6970000000000001	0.843	904.0	-0.040100000000000004	0.09	-0.445	0.656	1.0	904.0	0.0171	0.0927	0.185	0.853	0.966	904.0	0.0413	0.08990000000000001	0.46	0.646	0.834	904.0	0.002	0.08990000000000001	0.0223	0.982	0.995	108079.0	Prkaa2	protein kinase, AMP-activated, alpha 2 catalytic subunit	2930.0	-0.000561	0.0005909999999999999	-0.95	0.342	0.715	2930.0
77134	77134.0	Hnrnpa0	heterogeneous nuclear ribonucleoprotein A0	3230.0	-0.00116	0.00064	-1.81	0.0704	0.523	3230.0	-0.25	0.123	-2.04	0.041800000000000004	0.483	3230.0	0.0328	0.12	0.274	0.784	1.0	3230.0	-0.112	0.123	-0.91	0.363	0.904	3230.0	-0.214	0.12	-1.79	0.07350000000000001	0.629	3230.0	-0.20400000000000001	0.12	-1.7000000000000002	0.0884	0.7010000000000001	77134.0	Hnrnpa0	heterogeneous nuclear ribonucleoprotein A0	878.0	-0.00013000000000000002	0.000468	-0.277	0.782	0.934	878.0
22241	22241.0	Ulk1	unc-51 like kinase 1	1890.0	0.0005949999999999999	0.000329	1.81	0.0708	0.523	1890.0	0.0526	0.0599	0.877	0.381	0.643	1890.0	0.010400000000000001	0.058	0.18	0.857	1.0	1890.0	0.033800000000000004	0.0599	0.5630000000000001	0.5730000000000001	0.907	1890.0	0.115	0.0579	1.98	0.0477	0.629	1890.0	0.07440000000000001	0.0579	1.29	0.199	0.723	22241.0	Ulk1	unc-51 like kinase 1	3420.0	0.000523	0.0006389999999999999	0.8180000000000001	0.41300000000000003	0.766	3420.0
15568	15568.0	Elavl1	ELAV (embryonic lethal, abnormal vision)-like 1 (Hu antigen R)	2910.0	-0.000461	0.000225	-2.05	0.0405	0.456	2910.0	-0.00587	0.040100000000000004	-0.146	0.884	0.9430000000000001	2910.0	0.013300000000000001	0.038700000000000005	0.34500000000000003	0.73	1.0	2910.0	-0.0019	0.040100000000000004	-0.047400000000000005	0.962	0.992	2910.0	-0.063	0.038700000000000005	-1.63	0.10400000000000001	0.629	2910.0	-0.058800000000000005	0.038700000000000005	-1.52	0.129	0.719	15568.0	Elavl1	ELAV (embryonic lethal, abnormal vision)-like 1 (Hu antigen R)	1070.0	0.000745	0.000345	2.16	0.0309	0.28800000000000003	1070.0
[truncated: 303 more columns]
