# Supplementary material for: Downregulation of glial genes involved in synaptic function mitigates Huntington's disease pathogenesis
Source: eLife. 2021 Apr 19;10:e64564. doi: 10.7554/eLife.64564 (PMC8149125; doi:10.7554/eLife.64564)
Supplement: Figure 1—source data 2. [file elife-64564-fig1-data2.zip › Figure_1_source_data_file_2/neuronDown/27/subHuman.csv]

Entrez	Chip	Caudate Probeset	M	t	P.Value	Unnamed: 5	Cerebellum Probeset	M.1	t.1	P.Value.1	Unnamed: 10	Probe Set ID	Title	Gene Symbol	Unigene	Full Length Ref. Sequences	Biological Process (GO)	Cellular Component (GO)	Molecular Function (GO)	Biochemical Function (Proteome)	Cellular Role (Proteome)	Molecular Localization (Proteome)	adjp	Entrez	entrezList	entrezList_filt	validList
5563	A	207709_at	-0.0868	-2.68	0.00952		207709_at	-0.0588	-1.65	0.104		207709_at	protein kinase, AMP-activated, alpha 2 catalytic subunit	PRKAA2	Hs.2329 // full length	NM_006252 // protein kinase, AMP-activated, alpha 2 catalytic subunit	7165 // signal transduction // traceable author statement /// 6633 // fatty acid biosynthesis // inferred from electronic annotation /// 6468 // protein amino acid phosphorylation // traceable author statement	---	4713 // protein tyrosine kinase activity // inferred from electronic annotation /// 16740 // transferase activity // inferred from electronic annotation /// 4672 // protein kinase activity // extended:inferred from electronic annotation; pkinase; 4.2e-92 /// 5524 // ATP binding // inferred from electronic annotation /// 4674 // protein serine/threonine kinase activity // inferred from electronic …	---	---	---	0.030940000000000002	5563	['5563']	['5563']	True
5563	B	227892_at	-0.305	-4.81	1e-05		227892_at_B	-0.0449	-0.944	0.349		227892_at	CDNA clone IMAGE:5288757, partial cds	---	Hs.437039		---	---	---				8.990994596758056e-05	5563	['5563']	['5563']	True
5563	B	238441_at	-0.401	-5.52	6.93e-07		238441_at_B	-0.00642	-0.0927	0.926		238441_at	CDNA clone IMAGE:5288757, partial cds	---	Hs.437039		---	---	16829 // lyase activity // inferred from electronic annotation				9.302391395279354e-06	5563	['5563']	['5563']	True
5563	B	238489_at	-0.015	-0.611	0.543		238489_at_B	0.0102	0.332	0.741		238489_at	CDNA clone IMAGE:5288757, partial cds	---	Hs.437039		---	---	---				0.6899099007381014	5563	['5563']	['5563']	True
5563	B	240349_at	-0.0245	-0.744	0.46		240349_at_B	0.026	0.979	0.332		240349_at	protein kinase, AMP-activated, alpha 2 catalytic subunit	PRKAA2	Hs.256067		---	---	---				0.6189912543428777	5563	['5563']	['5563']	True
10949	A	201054_at	-0.303	-3.31	0.00157		201054_at	-0.126	-2.23	0.0299		201054_at	heterogeneous nuclear ribonucleoprotein A0	HNRPA0	Hs.77492 // full length	NM_006805 // heterogeneous nuclear ribonucleoprotein A0	6397 // mRNA processing // traceable author statement	30529 // ribonucleoprotein complex // inferred from electronic annotation /// 5634 // nucleus // traceable author statement	8436 // heterogeneous nuclear ribonucleoprotein // traceable author statement /// 3723 // RNA binding // traceable author statement /// 3676 // nucleic acid binding activity // extended:inferred from electronic annotation; rrm; 3e-16	---	---	---	0.006758355849382006	10949	['10949']	['10949']	True
10949	A	201055_s_at	-0.00979	-0.224	0.823		201055_s_at	0.0524	1.06	0.295		201055_s_at	heterogeneous nuclear ribonucleoprotein A0	HNRPA0	Hs.77492 // full length	NM_006805 // heterogeneous nuclear ribonucleoprotein A0	6397 // mRNA processing // traceable author statement	30529 // ribonucleoprotein complex // inferred from electronic annotation /// 5634 // nucleus // traceable author statement	8436 // heterogeneous nuclear ribonucleoprotein // traceable author statement /// 3723 // RNA binding // traceable author statement /// 3676 // nucleic acid binding activity // extended:inferred from electronic annotation; rrm; 3e-16	---	---	---	0.8928751086641553	10949	['10949']	['10949']	True
10949	B	229083_at	-0.0712	-1.23	0.222		229083_at_B	-0.0307	-0.587	0.56		229083_at	heterogeneous nuclear ribonucleoprotein A0	HNRPA0	Hs.96996		---	---	---				0.3710847533298609	10949	['10949']	['10949']	True
8408	A	209333_at	-0.578	-6.07	8.22e-08		209333_at	0.0103	0.249	0.804		209333_at	unc-51-like kinase 1 (C. elegans)	ULK1	Hs.47061 // full length	NM_003565 // unc-51-like kinase 1	7165 // signal transduction // traceable author statement /// 6468 // protein amino acid phosphorylation // traceable author statement	---	4713 // protein tyrosine kinase activity // inferred from electronic annotation /// 16740 // transferase activity // inferred from electronic annotation /// 5524 // ATP binding // inferred from electronic annotation /// 4672 // protein kinase activity // extended:inferred from electronic annotation; pkinase; 5.1e-84 /// 4674 // protein serine/threonine kinase activity // traceable author statement	---	---	---	1.5675219015280134e-06	8408	['8408']	['8408']	True
1994	A	201726_at	0.38	4.73	1.3e-05		201726_at	0.142	2.5	0.0152		201726_at	ELAV (embryonic lethal, abnormal vision, Drosophila)-like 1 (Hu antigen R)	ELAVL1	Hs.12379 // full length	NM_001419 // ELAV (embryonic lethal, abnormal vision, Drosophila)-like 1 (Hu antigen R)	7275 // development // traceable author statement /// 6401 // RNA catabolism // not recorded	---	3676 // nucleic acid binding activity // extended:inferred from electronic annotation; rrm; 8.8e-24 /// 3730 // mRNA 3' UTR binding // not recorded	---	---	---	0.00011242810394610201	1994	['1994']	['1994']	True
1994	A	201727_s_at	-0.0173	-0.412	0.681		201727_s_at	-0.0011	-0.0293	0.977		201727_s_at	ELAV (embryonic lethal, abnormal vision, Drosophila)-like 1 (Hu antigen R)	ELAVL1	Hs.12379 // full length	NM_001419 // ELAV (embryonic lethal, abnormal vision, Drosophila)-like 1 (Hu antigen R)	7275 // development // traceable author statement /// 6401 // RNA catabolism // not recorded	---	3676 // nucleic acid binding activity // extended:inferred from electronic annotation; rrm; 8.8e-24 /// 3730 // mRNA 3' UTR binding // not recorded	---	---	---	0.7976008342022941	1994	['1994']	['1994']	True
1994	B	227746_at	-0.363	-5.15	2.82e-06		227746_at_B	-0.0539	-1.11	0.27		227746_at	ELAV (embryonic lethal, abnormal vision, Drosophila)-like 1 (Hu antigen R)	ELAVL1	Hs.184492		---	---	---				3.058835345243844e-05	1994	['1994']	['1994']	True
1994	B	244660_at	-0.461	-5.08	3.68e-06		244660_at_B	-0.118	-1.78	0.08		244660_at	ELAV (embryonic lethal, abnormal vision, Drosophila)-like 1 (Hu antigen R)	ELAVL1	Hs.184492		16567 // protein ubiquitination // non-traceable author statement	5622 // intracellular // inferred from electronic annotation /// 5829 // cytosol // inferred from electronic annotation	4842 // ubiquitin-protein ligase activity // non-traceable author statement /// 16874 // ligase activity // inferred from electronic annotation /// 46966 // thyroid hormone receptor binding // inferred from direct assay				3.846790134946487e-05	1994	['1994']	['1994']	True
