# Supplementary material for: Downregulation of glial genes involved in synaptic function mitigates Huntington's disease pathogenesis
Source: eLife. 2021 Apr 19;10:e64564. doi: 10.7554/eLife.64564 (PMC8149125; doi:10.7554/eLife.64564)
Supplement: Figure 1—source data 2. [file elife-64564-fig1-data2.zip › Figure_1_source_data_file_2/neuronDown/27/subFly.csv]

fbgene	gene_x	EN7vsEW7_log2FoldChange	EN7vsEW7_pvalue	EN7vsEW7_padj	EN7vsEW7_grp.mean.EW7	EN7vsEW7_grp.mean.EN7	EN9vsEW9_log2FoldChange	EN9vsEW9_pvalue	EN9vsEW9_padj	EN9vsEW9_grp.mean.EW9	EN9vsEW9_grp.mean.EN9	EN11vsEW11_v2_log2FoldChange	EN11vsEW11_v2_pvalue	EN11vsEW11_v2_padj	EN11vsEW11_v2_grp.mean.EW11	EN11vsEW11_v2_grp.mean.EN11	EF18vsEW18_log2FoldChange	EF18vsEW18_pvalue	EF18vsEW18_padj	EF18vsEW18_grp.mean.EW18	EF18vsEW18_grp.mean.EF18	EF20vsEW20_log2FoldChange	EF20vsEW20_pvalue	EF20vsEW20_padj	EF20vsEW20_grp.mean.EW20	EF20vsEW20_grp.mean.EF20	EF22vsEW22_log2FoldChange	EF22vsEW22_pvalue	EF22vsEW22_padj	EF22vsEW22_grp.mean.EW22	EF22vsEW22_grp.mean.EF22	Unnamed: 31_x	AllSig_x	UnionSig_x	fbgene	gene_y	RN5vsRW5_log2FoldChange	RN5vsRW5_pvalue	RN5vsRW5_padj	RN5vsRW5_grp.mean.RW5	RN5vsRW5_grp.mean.RN5	RN7vsRW7_log2FoldChange	RN7vsRW7_pvalue	RN7vsRW7_padj	RN7vsRW7_grp.mean.RW7	RN7vsRW7_grp.mean.RN7	RN8vsRW8_log2FoldChange	RN8vsRW8_pvalue	RN8vsRW8_padj
FBgn0262103	CG42856:FBgn0262103	-0.0749111876725178	0.397753181993162	0.748080388820128	3647.64583813425	3453.36280002872	-0.0278471959077129	0.646720906982667	0.80123261781022	3259.55907469089	3196.76173449279	-0.0757263334563916	0.283638205983323	0.545937522726933	3180.13494425031	3013.51549403752	0.109826134717574	0.135862433936832	0.321157520891578	3978.7713690142	4301.6850146399	0.141015470780887	0.0257038192760049	0.109358422588413	3321.09928973488	3672.43355828096	0.0251630209826446	0.883210969573388	0.967159551130764	3316.32039445876	3380.21967763817		False	False	FBgn0262103	CG42856:FBgn0262103	-0.138549986217791	0.055929973591892	0.157497356828113	3265.97272829255	2961.60770701036	-0.169288718492637	0.440793632237701	0.826774403652578	2765.89246256208	2411.44663655165	-0.200966465685928	0.00245232829414527	0.0240187158440949
FBgn0023169	SNF1A:FBgn0023169	-0.024837411304923	0.793614127448643	0.938859612285683	7925.34568939775	7782.15430776905	0.0184664110276693	0.779909590291034	0.887221377848992	7863.89870899956	7966.07552753395	-0.0651689372627911	0.441831204743515	0.692984420672075	8048.14097578569	7679.64113577938	0.118951375566004	0.214615824488537	0.429492311756515	6881.49798662536	7500.24917564179	0.277166135840927	6.68893778508276e-06	0.000115769281788805	6081.59263044077	7408.70018440776	-0.236092060710108	0.0939595544454755	0.465792305859132	8006.37068335114	6734.629114375		False	True	FBgn0023169	SNF1A:FBgn0023169	-0.0264884126487389	0.703926915884337	0.842116501663194	7820.53586370773	7675.76545601181	-0.0562653648950375	0.655221562403578	0.918445322111998	7436.26926709693	7139.58832876025	-0.0653495913409333	0.535299045487618	0.822104099022333
FBgn0036544	sff:FBgn0036544	-0.0421684915939162	0.738307951987854	0.922782458691418	4398.50877602296	4256.51818830942	0.150854138497031	0.0195917519295877	0.0667354312291455	4274.54724516483	4752.99853052117	-0.200063419924297	0.0158538041662765	0.0781798281787373	4902.75271300959	4247.21440544194	0.233700952370008	0.0123140377231939	0.0579080362370997	5075.24105840073	6009.06039012159	-0.0207808596155434	0.833473602926283	0.927489361628367	4803.46564376584	4729.65538974596	-0.13441713517865	0.563634308269444	0.849980796240761	4353.66355028579	3893.03911891059		False	False	FBgn0036544	sff:FBgn0036544	-0.331126296913106	2.18599109051065e-08	3.22673310050483e-07	5200.2632565883	4122.32553994898	-0.152962449812484	0.510229391098098	0.859074200157442	3969.89059949372	3496.41357595187	-0.20564397330082	0.119421737339737	0.400656512602666
FBgn0260934	par-1:FBgn0260934	-0.0237648763817708	0.723505481152643	0.918589126475711	19368.9968122359	19043.1336400224	0.0952135661041971	0.034737593259362	0.104692706816429	19358.0732378245	20687.8157039974	0.0136898263179066	0.821880029847146	0.929324142708686	20406.5284660479	20604.5577716728	0.146525407868365	0.0171842597265545	0.0747906609585854	20515.0666930169	22748.359055397	0.00791242886080481	0.884169670013383	0.950780736864278	20157.7435045531	20271.1860647718	-0.0570817985199404	0.479025399923316	0.814149174160916	20719.960928439	19903.3392242365		False	False	FBgn0260934	par-1:FBgn0260934	-0.121661531404403	0.0377542529518329	0.117505579488536	20470.9114871611	18797.0582962448	-0.0262817771756476	0.888496794385385	0.982870753925297	16825.6656783355	16488.3271314514	0.011459939790855	0.891630148465443	0.965550610697569
FBgn0026064	KP78a:FBgn0026064	0.118992896289376	0.554056201769549	0.843591025404924	19.5654384730238	23.6289584004209	-0.329885920758174	0.245834288017217	0.439600682405115	27.7052925200413	17.2379014011128	0.0216265175343994	0.922271908875989	0.969450061033482	17.0966973068269	17.8439817242221	0.0336058694584966	0.886996009011907	0.948957989386084	23.3503222853364	24.3048790725133	-0.0438207081003153	0.804656227932419	0.913697974647048	18.1492444984842	16.5471740184737	-0.303461999071399	0.32930264977429	0.729580107417114	25.946074664871	17.4277987172144		False	False	FBgn0026064	KP78a:FBgn0026064	-0.191899765102182	0.483133250554416	0.683396514364738	27.2555572774782	21.71650574694	-0.0951795571756528	0.752409006197759	0.948190222724634	17.0081326360514	14.0816133393661	-0.0136988081435497	0.957142435736611	0.983048593398818
FBgn0026063	KP78b:FBgn0026063	0.0952709335254031	0.639233894701997	0.883371307059725	33.4078345590013	38.1508874453303	0.00262549023755659	0.992568047703226	0.995980770554087	33.4785758757551	33.5143060348564	0.0285973086991183	0.900523745690434	0.960307511571418	37.667519146179	39.2257104304474	0.0209134711705565	0.929864253917587	0.969536309886409	36.7969411227856	37.7612342913969	0.0140044347536209	0.940988570649732	0.977690742162937	29.2839174594707	29.9026951163841	-0.158308059527221	0.576943561462852	0.853565183206537	32.710754010986	28.0307969823147		False	False	FBgn0026063	KP78b:FBgn0026063	-0.0743911885474254	0.768188439581506	0.881064082438004	40.1640728627771	37.3149826858961	0.0981257021869359	0.738443884856344	0.944293886915023	30.5001356155667	33.6946401030722	0.149402613301512	0.559265020891043	0.835486911433912
FBgn0025625	SIK2:FBgn0025625	-0.248174117615081	0.0470215535115335	0.229806361083032	6892.48297827291	5686.90932753597	-0.64177608438749	9.50838987892817e-14	2.32806625445275e-12	6686.05849547881	4239.16009605163	0.114588330149359	0.127683436731927	0.335515580557815	4502.28794695898	4885.5893503996	-0.147638004448683	0.0603467723647476	0.184304086809681	5092.20962512224	4583.10092727223	0.136754342536697	0.0446138747615331	0.163327889465011	4588.98644537128	5061.91198708156	-0.200586820390794	0.42712193602076	0.784130443868961	4984.02579225713	4182.67373712201		False	True	FBgn0025625	SIK2:FBgn0025625	-0.671641525571765	1.92317823746e-15	6.33132116281783e-14	10422.898816619	6470.07559126963	-1.126827473935	2.89620490191942e-10	1.58135713104297e-08	8641.31961703394	3664.19779300461	-0.34145563652963	0.0158063304458489	0.104490737001611
FBgn0035063	Eap:FBgn0035063	-0.0841200429694821	0.554185075751751	0.843591025404924	374.020161069863	349.405247221052	0.248200145776452	0.0811816006809563	0.199533469503175	369.673608997973	444.787271693334	-0.217943843131291	0.0988301411010319	0.285504468841997	441.198360427618	373.432761888213	-0.519194738335738	4.60456277640928e-05	0.000616050138885583	400.388593098775	270.96718599008	0.145357269548584	0.205163098360881	0.446817856158143	381.705757039616	427.139430584896	0.233420202223028	0.163742497037966	0.587306793537883	398.218572224956	474.359501586697		False	True	FBgn0035063	Eap:FBgn0035063	0.360342267519499	0.00457506408879008	0.020867731132261	295.518333988573	385.145086240163	0.214177897315758	0.265448713492744	0.705795878398932	316.53783186438	373.987394585187	-0.023660574493676	0.886164491778755	0.965129682351515
FBgn0086897	sqd:FBgn0086897	0.00212402935041275	0.973252710693081	0.990539108728628	6539.48028745734	6549.16147849441	0.0176561278403597	0.751624511022015	0.868956269939094	6750.50307370058	6834.02623575814	0.0984573767867068	0.286210764938783	0.548437980424039	6560.36781361156	7045.23768298496	0.00384563244631054	0.957099921338628	0.983036397252177	7030.79819031286	7050.64877810252	-0.027810490329598	0.63924497177957	0.830714308226485	6307.05464589031	6183.83148158979	0.06737913765759	0.572247732403088	0.852172177068075	6672.96458089561	7004.4096244898		False	False	FBgn0086897	sqd:FBgn0086897	0.0311291135590903	0.664487447761074	0.818820522474267	6591.53230869168	6738.13650406424	-0.0739918753612007	0.760597761487173	0.95006678268332	6001.25780036242	5635.14474388698	0.136378064687531	0.0782180115192135	0.315880746865397
FBgn0004237	Hrb87F:FBgn0004237	0.0622686138142279	0.335965192755549	0.696048118249296	4741.47365523934	4956.45161201187	0.0727452364111241	0.158522650656499	0.323833665725912	5010.83464726709	5272.31222572819	0.0785935943950293	0.231890077465847	0.488358975180038	4897.00662593875	5177.00188918382	0.174004638979166	0.0162492823038259	0.0718115515569475	5513.96714150834	6239.79551427266	0.178952051315721	0.00719754565377249	0.042667081117493	4008.12419580152	4555.90079862932	0.222363105892589			4167.16974064038	4923.62458350617		False	False	FBgn0004237	Hrb87F:FBgn0004237	0.0360293497196388	0.533605694323398	0.724432031476387	4605.6483617119	4723.90679220769	0.0152585719133332	0.889673031902095	0.982870753925297	4410.4319072753	4458.56507431748	0.0840246729440789	0.343132159057108	0.699155825398418
FBgn0053328	CR33328:FBgn0053328	0.0739921035045516	0.51959363097544	0.823905755023248	6198.46197516696	6556.65798502141	0.12009423254407	0.156144911414995	0.321106748611165	6210.24114399115	6763.10543002985	-0.00288660746374346	0.965648805484351	0.986162044608858	6535.92158996082	6522.47356520667	0.102668889686271	0.289389886864119	0.514177230663017	6807.21091727619	7333.20098877558	0.113423296948267	0.157132184055416	0.379241954737144	5736.66979027906	6230.01159987196	0.109096550047998	0.154627029073918	0.572933462686914	5911.54589094686	6384.04967889675		False	False	FBgn0053328	CR33328:FBgn0053328	-0.0269263613097662	0.773995398082154	0.884711497742098	6290.10527670814	6169.65839238198	0.105870387783878	0.475431737655121	0.842681665029411	5664.97878053761	6124.99595784922	-0.109432635356764	0.417471085175854	0.74997565911371
FBgn0011666	msi:FBgn0011666	0.0503753692160474	0.728754730103	0.91950235860339	3384.75883087382	3526.51572975936	0.226227746289205	0.00193858697551957	0.00966534948883925	3436.82193504895	4031.6632362273	-0.0885681988781487	0.331713059104941	0.59422760604991	3950.75926700457	3705.48969651267	0.18818494253923	0.0717327476108044	0.207891096691655	3638.64701346097	4175.14945914553	-0.0866366358133174	0.424877359379505	0.677678674343964	3746.16669475942	3507.38354610122	-0.150271603401369	0.359211915433716	0.748092251189109	3613.14710542206	3229.04462494609		False	True	FBgn0011666	msi:FBgn0011666	0.230715604467195	0.0202202579501727	0.0721431152027357	4035.35826059585	4760.53327199551	0.282230245121297	0.195503833652788	0.61405925206865	3316.53674982206	4164.61253091036	0.164206895825386	0.311402028598561	0.667832680258296
FBgn0001215	Hrb98DE:FBgn0001215	0.0725288088172733	0.206704275620072	0.555705751374648	12726.1359883071	13396.3369374293	0.12984035674305	0.00228692794474289	0.011134391397476	12738.854863601	13945.8373097851	-0.00826401858966626	0.899354073452641	0.960307511571418	13701.8397477304	13622.3163933486	0.0844418349520715	0.256481611250674	0.47749989530259	11945.5232990862	12685.2468743921	0.116827959700366	0.0174094293192484	0.0831346650392085	13041.1202168259	14161.116873059	0.0975552961520185	0.0274002586155092	0.234664859056695	12829.9911189349	13733.2267463553		False	False	FBgn0001215	Hrb98DE:FBgn0001215	0.0558966266453595	0.333329813632984	0.54455697167718	14228.5697430237	14797.5189258317	0.0629516885222661	0.597962910151064	0.899776833336123	12593.9303335379	13177.956536285	0.117629757658471	0.0269393152142314	0.154560776394914
FBgn0004903	Rb97D:FBgn0004903	0.173432227487358	0.050696505198981	0.240907370823821	2666.65154985907	3026.31421512476	0.188702955185783	0.00973545402856431	0.0378431325111867	2745.30667249489	3135.99234593757	-0.000840965490243405	0.992426607421662	0.996669395094277	2844.79008657251	2843.2027366471	0.209611017348221	0.00480667167551431	0.0282562544710439	2243.41940717441	2604.51486355137	0.0634953068619345	0.35811725277545	0.618857561200539	2298.92014112022	2406.16431482252	0.0272207657611644	0.723860030477059	0.913881936386826	2316.58918843848	2362.07723631519		False	False	FBgn0004903	Rb97D:FBgn0004903	-0.00985547584637001	0.891572068493998	0.947885707702054	3066.67576804321	3044.75625780349	0.03942509607651	0.796802629484829	0.96195015549433	2538.91065143706	2613.92361111687	-0.0393823915240286	0.672422673614859	0.886322993904591
FBgn0004838	Hrb27C:FBgn0004838	0.0503514327848728	0.54337259097444	0.837929537109369	11400.5842123781	11823.9269445155	0.0303119740956091	0.624740402266484	0.785667029240513	12311.0781078704	12576.0352282988	0.0634232614675173	0.506113855623463	0.741677822798319	11421.2584652656	11959.3818766811	0.104384529554713	0.200808913871214	0.412940588869823	11779.253728268	12691.9130750311	0.135696478095962	0.0196850617910398	0.0905174822048532	10374.4345509747	11424.4024428043	0.199402246415547	0.291646920295624	0.706570299872832	12175.6794260098	14202.5549020666		False	False	FBgn0004838	Hrb27C:FBgn0004838	-0.0937370632765174	0.229691670087838	0.427738581324853	10644.3870239913	9960.95627181699	-0.0970958243864211			9985.38292962062	9230.56925139541	0.0936312542556625	0.281801236485512	0.63679835798685
FBgn0010258	Rbp4:FBgn0010258	0.0891744125716374	0.659684506432975	0.891355897224004	21.8319244733937	25.0726059310978	0.356970677282248	0.206128842061972	0.389960000780432	17.3165860818425	26.8982360066623	0.188969595433496	0.407615075099801	0.664004636127903	32.9511197577155	42.2041042012861	0.593562031905359	0.0122467918560161	0.0577525852982353	15.8183672991389	34.3144015139123	0.395813169389709	0.0339798749399068	0.133934051241491	19.7621081250782	39.0892210360345	0.72693629448166	0.0193967600866304	0.190582847126976	11.9564180956163	30.9785274246176		False	False	FBgn0010258	Rbp4:FBgn0010258	-0.0934510401679642	0.735933412603477	0.862461057170806	22.2898448436341	19.5689763080717	0.361203043598984	0.244955607068307	0.680200693704281	14.1210454363629	25.2543032246338	0.238429898130099	0.325916344051148	0.681791223661785
FBgn0260943	Rbp6:FBgn0260943	-0.227634824729834	0.017577096516389	0.114218004687214	1415.92201511794	1197.19577072077	-0.179073469520468	0.0475778504074928	0.133467121825424	1484.24986299871	1306.12063016444	-0.0780896821760196	0.436770371774187	0.688914781421944	1323.81611032162	1250.49160101596	-0.0600146892612774	0.567175265566719	0.762522802822315	1413.88987925024	1353.38324957613	-0.181849695496708	0.0216077975729127	0.0970963552253117	1634.43734231781	1432.62122315972	-0.243191469958922	0.283323197490367	0.700111495693043	1412.74811356995	1156.9743200582		False	False	FBgn0260943	Rbp6:FBgn0260943	-0.00260048567033352	0.980375313795229	0.991103248026594	1564.08448590101	1561.58023001018	0.156850209711111	0.52003389857389	0.864116050822617	1135.62785882037	1297.61843998386	0.201190640774931	0.0859818065467968	0.332489419356733
FBgn0260945	Atg1:FBgn0260945	-0.389551125346996	0.019964068225299	0.125200661726353	7550.33491337388	5348.97544951337	-0.457355296876068	2.12241292307886e-10	3.92820359041973e-09	7397.95290784963	5359.40233455772	-0.354543121757669	0.103128396750107	0.293242120717774	8057.12345992675	5544.53605934731	0.108118916052569	0.157145809002213	0.352820741054968	5498.93293097	5939.30527151326	0.202824470562457	0.000761798301027708	0.00688508262704461	4804.23057045148	5550.46793932958	0.0813446692781385	0.567734840809295	0.85111109506358	4782.88785454095	5077.29598047611		False	True	FBgn0260945	Atg1:FBgn0260945	-0.0907733523433306	0.129174351179293	0.288926050290978	5304.96538254052	4978.03760944176	-0.106020367223769			4670.29499489647	4303.62481047554	-0.0600628211396385	0.367499224969768	0.712294051204641
FBgn0037679	CG8866:FBgn0037679	0.0463298729836583	0.652238598124695	0.88756589225256	1028.02988110948	1063.85883855552	0.056619257364005	0.450608401270685	0.650928627425565	1221.70284657512	1271.18258685716	-0.0560508582647606	0.594351281959295	0.804585069343944	1253.90234123808	1202.83191474078	0.0588042691546215	0.530771085487259	0.733869314076628	1049.03652212115	1094.61703828594	-0.0228155807611693	0.755018705938843	0.890681452327085	1276.65351598417	1255.96483396711	-0.0228317341380808	0.824594523822016	0.947949532560484	1243.43328981808	1223.38013848393		False	False	FBgn0037679	CG8866:FBgn0037679	0.074570101794194	0.320219337461132	0.531204737838877	1241.7741620847	1309.34137350936	0.199719154266181	0.138900593110041	0.521770087599948	936.329451670141	1082.94899119866	0.215749459507884	0.0391094860794077	0.200877897754531
FBgn0086675	fne:FBgn0086675	0.0719236948561059	0.595669181821657	0.863415676887353	5072.52633356709	5370.53057691683	0.221543243238126	9.29272563527371e-05	0.000661691556972783	5280.94842051345	6167.66323334902	-0.059858427711883	0.485218097941146	0.728013373582062	6065.06565209945	5809.49989556789	0.191880105437934	0.0253564049243706	0.099687047629883	5569.70191121953	6392.47643719639	-0.167024617684536	0.0256148494224234	0.109145770103614	6878.28829294079	6096.69007598813	-0.174968629823962	0.478799376723575	0.814047980343872	5581.48337997285	4801.04659633096		False	True	FBgn0086675	fne:FBgn0086675	-0.126394831195262	0.0432099726244219	0.130744933113502	6386.27583248754	5843.19205278595	0.0340202461607456	0.850620330293723	0.973887350335415	4985.81634054704	5116.76360366497	-0.0942013937221616
FBgn0024987	CG3056:FBgn0024987	0.0536594498454108	0.427573123060179	0.766352012541798	4574.06864942728	4752.4670560563	0.170120740875381	0.000979635964261553	0.00534878078068868	4431.76493790317	4990.75688169978	0.0693499905379899	0.304394002094968	0.566987998856297	4571.35804671766	4801.52001849713	-0.0740662075974392	0.385093336300423	0.610655026687709	4051.94148625229	3842.99536063393	-0.0625929326656176	0.321646256115884	0.578230017014878	4190.88897305895	4007.52036150038	-0.158498970053581	0.186755009890268	0.615351443168779	4170.52531819115	3720.5221502518		False	True	FBgn0024987	CG3056:FBgn0024987	-0.0641396557420167	0.426247443134418	0.631863397237328	8265.21392933508	7898.75974001802	0.0132695552267125	0.94417835532617	0.993352799077703	6598.77253576205	6666.39622231627	0.126626574277633	0.0340525441012824	0.182404600891847
FBgn0003659	Sxl:FBgn0003659	0.0953333914088036	0.375802208705359	0.730226784028143	4320.36967351417	4640.41285505785	0.177231198115817	0.00178700696041941	0.00902474041989147	4415.77851091027	4999.67093489025	0.0786383001261659	0.311830297267966	0.574100578137018	4679.40128247152	4950.37667059184	0.140136841999161	0.128089687959129	0.308733277261243	4811.96597643208	5324.30536014996	0.0206964695138815	0.780019709916786	0.903460975553182	4758.0935843859	4830.09590558831	-0.00511065057202683	0.971923050220794	0.99154436959424	4536.76824654075	4520.26406227633		False	True	FBgn0003659	Sxl:FBgn0003659	-0.068048603562668	0.252478191569821	0.454190181944829	4943.29036162106	4712.65281378277	0.0250531466115292	0.917300048859374	0.987645361110239	3975.14240519743	4060.10943306027	0.0117081527466861	0.91228006123252	0.972172127469508
FBgn0260400	elav:FBgn0260400	0.127661104882484	0.349552132867321	0.70723974467288	3586.81066406015	3970.37604785538	0.261753642798929	2.48816810981349e-05	0.000202744796822894	3880.4729827094	4663.45727713495	-0.0626663155003246	0.385019375892912	0.64404600570143	4397.99075728261	4205.76820787521	0.265390207167557	0.00341395424455689	0.0216865140107922	3924.93097304755	4752.60532778347	-0.0452128404091174	0.631774168578322	0.825591373183306	4758.53861690405	4601.90426863788	-0.147909957641956	0.537624134131057	0.838297005947089	4193.38525174577	3700.33994463276		False	True	FBgn0260400	elav:FBgn0260400	-0.0508192442303931	0.412105554982358	0.61818795052406	4046.13417933727	3903.76472756358	-0.0194581359524976	0.92911075786826	0.990122464490486	3160.44268400415	3110.94849282402	-0.0319202471115208
FBgn0010263	Rbp9:FBgn0010263	-0.268013787694323	0.00379458240444131	0.0357513251128828	31229.3747469042	25656.2258666573	-0.187044279758692	9.49071723886683e-05	0.000673430013017639	35308.0167940227	30985.5177291515	-0.347824267187051	1.33344531914423e-08	4.18920693576742e-07	37478.6109898805	29317.6056308089	0.101063902425856	0.193618371118863	0.403442643179237	40912.4978115062	43968.3688238861	0.0795276996973702	0.357706517061925	0.618529582776318	33631.055455159	35651.12769558	-0.271347746985175	0.228405526381068	0.655871875380469	37763.5486487347	30232.4900190603		False	True	FBgn0010263	Rbp9:FBgn0010263	0.38579972165628			35149.672135085	46137.8119125442	0.520432955802072	0.00108936355789694	0.0153547710879059	28116.9979155308	41432.5776566688	0.578328716186668	6.13915179618788e-11	2.93521463729141e-09
FBgn0011640	lark:FBgn0011640	0.020809136557423	0.830934502525665	0.949687157072015	3276.84735382044	3328.106269481	0.0240265301203133	0.751392826957776	0.868844963080156	3628.24322540388	3689.58000757788	0.05199398690877	0.470358303779822	0.715681352549425	3764.53962041947	3905.94866241128	0.139425090760062	0.0665905267863613	0.19749301856719	3020.64953764641	3336.0937902077	0.194768964757262	0.0219911486268685	0.0983564491736719	3600.36210439956	4151.55258050649	-0.00281302673764009	0.976936016732961	0.992205520846192	3955.9521363613	3947.48087536942		False	False	FBgn0011640	lark:FBgn0011640	0.158195317967398	0.0396932843549399	0.122374923346574	3630.66618988382	4060.99764064612	0.112496194417228	0.477422511758668	0.84309290666824	3505.48962100277	3812.12158760368	0.029512608593229	0.780378252575539	0.927960647110663
FBgn0029933	CG14425:FBgn0029933	0.141610271902199	0.172430819424177	0.505468072242311	3354.3397267082	3727.634882288	0.22989985360122	0.000132674914732564	0.000916908021891218	3551.57562466439	4173.31862895219	0.0510948666114214	0.483338641489668	0.726685853010124	3817.81830575185	3959.11954552112	0.143898309340278	0.120178102338068	0.296208176636807	3756.38387269844	4167.90899578197	0.0617074225792011	0.430567667591768	0.683415555165502	3767.53499975485	3940.36698624416	-0.0263366224672492			3589.82671522383	3520.5213108357		False	True	FBgn0029933	CG14425:FBgn0029933	-0.0511842547128803	0.387746325239803	0.59565530103525	4074.57309225705	3930.70544169258	0.0318670749322408	0.894099901227003	0.983027970320872	3225.66378444165	3313.23741652571	0.0955091065351067	0.369147875115126	0.714132667082109
[truncated: 20 more columns]
