# Supplementary material for: Downregulation of glial genes involved in synaptic function mitigates Huntington's disease pathogenesis
Source: eLife. 2021 Apr 19;10:e64564. doi: 10.7554/eLife.64564 (PMC8149125; doi:10.7554/eLife.64564)
Supplement: Figure 1—source data 2. [file elife-64564-fig1-data2.zip › Figure_1_source_data_file_2/neuronDown/9/subMouse.csv]

Entrez	Entrez_Striatum 2 months	Symbol_Striatum 2 months	Name_Striatum 2 months	baseMean.continuousQ_Striatum 2 months	log2FoldChange.continuousQ_Striatum 2 months	lfcSE.continuousQ_Striatum 2 months	stat.continuousQ_Striatum 2 months	pvalue.continuousQ_Striatum 2 months	FDR.continuousQ_Striatum 2 months	baseMean.Q.80.vs.20_Striatum 2 months	log2FoldChange.Q.80.vs.20_Striatum 2 months	lfcSE.Q.80.vs.20_Striatum 2 months	stat.Q.80.vs.20_Striatum 2 months	pvalue.Q.80.vs.20_Striatum 2 months	FDR.Q.80.vs.20_Striatum 2 months	baseMean.Q.92.vs.20_Striatum 2 months	log2FoldChange.Q.92.vs.20_Striatum 2 months	lfcSE.Q.92.vs.20_Striatum 2 months	stat.Q.92.vs.20_Striatum 2 months	pvalue.Q.92.vs.20_Striatum 2 months	FDR.Q.92.vs.20_Striatum 2 months	baseMean.Q.111.vs.20_Striatum 2 months	log2FoldChange.Q.111.vs.20_Striatum 2 months	lfcSE.Q.111.vs.20_Striatum 2 months	stat.Q.111.vs.20_Striatum 2 months	pvalue.Q.111.vs.20_Striatum 2 months	FDR.Q.111.vs.20_Striatum 2 months	baseMean.Q.140.vs.20_Striatum 2 months	log2FoldChange.Q.140.vs.20_Striatum 2 months	lfcSE.Q.140.vs.20_Striatum 2 months	stat.Q.140.vs.20_Striatum 2 months	pvalue.Q.140.vs.20_Striatum 2 months	FDR.Q.140.vs.20_Striatum 2 months	baseMean.Q.175.vs.20_Striatum 2 months	log2FoldChange.Q.175.vs.20_Striatum 2 months	lfcSE.Q.175.vs.20_Striatum 2 months	stat.Q.175.vs.20_Striatum 2 months	pvalue.Q.175.vs.20_Striatum 2 months	FDR.Q.175.vs.20_Striatum 2 months	Entrez_Liver 2 months	Symbol_Liver 2 months	Name_Liver 2 months	baseMean.continuousQ_Liver 2 months	log2FoldChange.continuousQ_Liver 2 months	lfcSE.continuousQ_Liver 2 months	stat.continuousQ_Liver 2 months	pvalue.continuousQ_Liver 2 months	FDR.continuousQ_Liver 2 months	baseMean.Q.80.vs.20_Liver 2 months
14415	14415.0	Gad1	glutamate decarboxylase 1	20900.0	-0.000174	0.000365	-0.47600000000000003	0.634	0.845	20900.0	-0.0244	0.0632	-0.385	0.7	0.845	20900.0	0.0069900000000000006	0.061200000000000004	0.114	0.909	1.0	20900.0	0.06620000000000001	0.0632	1.05	0.295	0.904	20900.0	0.0579	0.0611	0.9460000000000001	0.34400000000000003	0.68	20900.0	-0.0794	0.061200000000000004	-1.3	0.194	0.721	14415.0	Gad1	glutamate decarboxylase 1	1.3	0.000357	0.00042899999999999997	0.8320000000000001	0.405	0.759	1.3
14417	14417.0	Gad2	glutamic acid decarboxylase 2	15000.0	0.000446	0.000339	1.31	0.189	0.609	15000.0	0.09050000000000001	0.057	1.59	0.112	0.483	15000.0	0.026000000000000002	0.0551	0.47200000000000003	0.637	1.0	15000.0	0.109	0.057	1.92	0.054900000000000004	0.904	15000.0	0.157	0.0551	2.84	0.0045000000000000005	0.503	15000.0	0.027700000000000002	0.0551	0.503	0.615	0.877	14417.0	Gad2	glutamic acid decarboxylase 2	0.6970000000000001	0.000417	0.00039299999999999996	1.06	0.289	0.678	0.6970000000000001
22342	22342.0	Lin7b	lin-7 homolog B (C. elegans)	1230.0	-0.00168	0.0006349999999999999	-2.65	0.00803	0.259	1230.0	-0.185	0.124	-1.49	0.135	0.494	1230.0	0.0125	0.121	0.10400000000000001	0.918	1.0	1230.0	-0.17	0.124	-1.37	0.17	0.904	1230.0	-0.281	0.121	-2.33	0.019700000000000002	0.629	1230.0	-0.267	0.121	-2.21	0.027100000000000003	0.5700000000000001
14645	14645.0	Glul	glutamate-ammonia ligase (glutamine synthetase)	43100.0	-0.00025499999999999996	0.00030399999999999996	-0.841	0.4	0.73	43100.0	-0.0205	0.055400000000000005	-0.37	0.711	0.852	43100.0	0.0188	0.0536	0.35100000000000003	0.726	1.0	43100.0	-0.00559	0.055400000000000005	-0.101	0.92	0.982	43100.0	0.00203	0.0536	0.0379	0.97	0.988	43100.0	-0.0548	0.0536	-1.02	0.306	0.756	14645.0	Glul	glutamate-ammonia ligase (glutamine synthetase)	29500.0	0.00109	0.0006169999999999999	1.77	0.0766	0.41400000000000003	29500.0
12217	12217.0	Bsn	bassoon	8320.0	0.000113	0.000642	0.176	0.86	0.9470000000000001	8320.0	0.123	0.128	0.9570000000000001	0.339	0.614	8320.0	-0.008010000000000001	0.125	-0.064	0.9490000000000001	1.0	8320.0	0.0258	0.128	0.202	0.84	0.962	8320.0	0.0693	0.125	0.554	0.579	0.798	8320.0	0.0224	0.125	0.179	0.858	0.9570000000000001	12217.0	Bsn	bassoon	7.51	2.9699999999999995e-06	0.00102	0.0029200000000000003	0.998	0.999	7.51
83603	83603.0	Elovl4	elongation of very long chain fatty acids (FEN1/Elo2, SUR4/Elo3, yeast)-like 4	1350.0	-7.22e-05	0.00046699999999999997	-0.154	0.877	0.9540000000000001	1350.0	-0.0745	0.0878	-0.849	0.396	0.653	1350.0	-0.00042699999999999997	0.08510000000000001	-0.00502	0.996	1.0	1350.0	0.025400000000000002	0.0877	0.289	0.772	0.9470000000000001	1350.0	-0.0436	0.085	-0.513	0.608	0.8140000000000001	1350.0	-0.0162	0.085	-0.19	0.849	0.9540000000000001
12307	12307.0	Calb1	calbindin 1	6670.0	-0.000505	0.000535	-0.9440000000000001	0.34500000000000003	0.7	6670.0	-0.0131	0.10200000000000001	-0.129	0.898	0.95	6670.0	0.0694	0.09920000000000001	0.6990000000000001	0.485	1.0	6670.0	-0.025500000000000002	0.10200000000000001	-0.249	0.803	0.9530000000000001	6670.0	-0.0658	0.09920000000000001	-0.663	0.507	0.76	6670.0	-0.0632	0.09920000000000001	-0.637	0.524	0.843
11847	11847.0	Arg2	arginase type II	392.0	-0.0015300000000000001	0.000473	-3.23	0.00124	0.0978	392.0	-0.124	0.0852	-1.46	0.145	0.497	392.0	-0.005070000000000001	0.08220000000000001	-0.0616	0.9510000000000001	1.0	392.0	-0.0317	0.0848	-0.374	0.708	0.929	392.0	-0.227	0.0825	-2.76	0.00583	0.538	392.0	-0.23700000000000002	0.0824	-2.88	0.00402	0.28400000000000003	11847.0	Arg2	arginase type II	7.56	3.1e-05	0.00102	0.030500000000000003	0.976	0.993	7.56
20810	20810.0	Srm	spermidine synthase	1750.0	-0.0012900000000000001	0.000625	-2.06	0.0395	0.455	1750.0	-0.159	0.123	-1.29	0.196	0.52	1750.0	-0.013900000000000001	0.12	-0.116	0.908	1.0	1750.0	-0.0834	0.123	-0.678	0.498	0.904	1750.0	-0.21	0.12	-1.75	0.0796	0.629	1750.0	-0.216	0.12	-1.8	0.07150000000000001	0.6940000000000001	20810.0	Srm	spermidine synthase	597.0	0.0012000000000000001	0.000628	1.91	0.056400000000000006	0.364	597.0
13002	13002.0	Dnajc5	DnaJ (Hsp40) homolog, subfamily C, member 5	8330.0	0.00046199999999999995	0.00043599999999999997	1.06	0.29	0.672	8330.0	0.128	0.0796	1.6	0.109	0.483	8330.0	0.007750000000000001	0.0771	0.101	0.92	1.0	8330.0	0.09570000000000001	0.0796	1.2	0.229	0.904	8330.0	0.115	0.0771	1.49	0.137	0.629	8330.0	0.0656	0.0771	0.851	0.395	0.792	13002.0	Dnajc5	DnaJ (Hsp40) homolog, subfamily C, member 5	2060.0	0.000468	0.000316	1.48	0.138	0.521	2060.0
116837	116837.0	Rims1	regulating synaptic membrane exocytosis 1	1960.0	0.0006789999999999999	0.00075	0.906	0.365	0.71	1960.0	0.11900000000000001	0.178	0.67	0.503	0.723	1960.0	-0.0037300000000000002	0.177	-0.0211	0.983	1.0	1960.0	0.0777	0.178	0.437	0.662	0.921	1960.0	0.155	0.177	0.88	0.379	0.6960000000000001	1960.0	0.129	0.177	0.733	0.463	0.82	116837.0	Rims1	regulating synaptic membrane exocytosis 1	0.492	0.00026399999999999997	0.000388	0.679	0.497	0.8140000000000001	0.492
[truncated: 303 more columns]
