# Supplementary material for: Downregulation of glial genes involved in synaptic function mitigates Huntington's disease pathogenesis
Source: eLife. 2021 Apr 19;10:e64564. doi: 10.7554/eLife.64564 (PMC8149125; doi:10.7554/eLife.64564)
Supplement: Figure 1—source data 2. [file elife-64564-fig1-data2.zip › Figure_1_source_data_file_2/neuronDown/9/subHuman.csv]

Entrez	Chip	Caudate Probeset	M	t	P.Value	Unnamed: 5	Cerebellum Probeset	M.1	t.1	P.Value.1	Unnamed: 10	Probe Set ID	Title	Gene Symbol	Unigene	Full Length Ref. Sequences	Biological Process (GO)	Cellular Component (GO)	Molecular Function (GO)	Biochemical Function (Proteome)	Cellular Role (Proteome)	Molecular Localization (Proteome)	adjp	Entrez	entrezList	entrezList_filt	validList
2571	A	205278_at	-1.02	-5.24	2.04e-06		205278_at	-0.308	-1.67	0.1		205278_at	glutamate decarboxylase 1 (brain, 67kDa)	GAD1	Hs.324784 // full length	NM_000817 // glutamate decarboxylase 1 isoform GAD67 /// NM_013445 // glutamate decarboxylase 1 isoform GAD25	6540 // glutamate decarboxylation to succinate // experimental evidence /// 7268 // synaptic transmission // predicted/computed	---	4351 // glutamate decarboxylase activity // extended:inferred from electronic annotation; 4.1.1.15; 2.55e-189 /// 16831 // carboxy-lyase activity // extended:Unknown; pyridoxal_deC; 7.3e-211	---	---	---	2.3179848254931712e-05	2571	['2571']	['2571']	True
2571	A	206669_at	-0.00822	-0.252	0.802		206669_at	-0.0202	-0.799	0.428		206669_at	glutamate decarboxylase 1 (brain, 67kDa)	GAD1	Hs.324784 // full length	NM_000817 // glutamate decarboxylase 1 isoform GAD67 /// NM_013445 // glutamate decarboxylase 1 isoform GAD25	6540 // glutamate decarboxylation to succinate // experimental evidence /// 7268 // synaptic transmission // predicted/computed	---	4351 // glutamate decarboxylase activity // extended:inferred from electronic annotation; 4.1.1.15; 2.55e-189 /// 16831 // carboxy-lyase activity // extended:Unknown; pyridoxal_deC; 7.3e-211	---	---	---	0.8794146389085495	2571	['2571']	['2571']	True
2571	A	206670_s_at	-0.673	-5.75	2.85e-07		206670_s_at	0.0514	0.351	0.727		206670_s_at	glutamate decarboxylase 1 (brain, 67kDa)	GAD1	Hs.324784 // full length	NM_000817 // glutamate decarboxylase 1 isoform GAD67 /// NM_013445 // glutamate decarboxylase 1 isoform GAD25	6540 // glutamate decarboxylation to succinate // experimental evidence /// 7268 // synaptic transmission // predicted/computed	---	4351 // glutamate decarboxylase activity // extended:inferred from electronic annotation; 4.1.1.15; 2.55e-189 /// 16831 // carboxy-lyase activity // extended:Unknown; pyridoxal_deC; 7.3e-211	---	---	---	4.406221610461116e-06	2571	['2571']	['2571']	True
2572	A	206780_at	-0.91	-6.79	4.76e-09		206780_at	-0.112	-1.22	0.227		206780_at	glutamate decarboxylase 2 (pancreatic islets and brain, 65kDa)	GAD2	Hs.170808 // full length	NM_000818 // glutamate decarboxylase 2	6540 // glutamate decarboxylation to succinate // experimental evidence /// 7268 // synaptic transmission // predicted/computed	---	16831 // carboxy-lyase activity // extended:Unknown; pyridoxal_deC; 1.7e-171 /// 4351 // glutamate decarboxylase activity // extended:inferred from electronic annotation; 4.1.1.15; 4.61e-197	---	---	---	1.6337454545454547e-07	2572	['2572']	['2572']	True
2572	A	211264_at	-0.106	-3.55	0.000738		211264_at	-0.0245	-1.32	0.193		211264_at	glutamate decarboxylase 2 (pancreatic islets and brain, 65kDa)	GAD2	Hs.170808 // full length	NM_000818 // glutamate decarboxylase 2	6540 // glutamate decarboxylation to succinate // experimental evidence /// 7268 // synaptic transmission // predicted/computed	---	16831 // carboxy-lyase activity // extended:Unknown; pyridoxal_deC; 1.7e-171 /// 4351 // glutamate decarboxylase activity // extended:inferred from electronic annotation; 4.1.1.15; 4.61e-197	---	---	---	0.0035461886631016045	2572	['2572']	['2572']	True
2572	A	216651_s_at	-0.305	-6.18	5.38e-08		216651_s_at	-0.0388	-1.36	0.18		216651_s_at	glutamate decarboxylase 2 (pancreatic islets and brain, 65kDa)	GAD2	Hs.170808 // full length	NM_000818 // glutamate decarboxylase 2	6540 // glutamate decarboxylation to succinate // experimental evidence /// 7268 // synaptic transmission // predicted/computed	---	16831 // carboxy-lyase activity // extended:Unknown; pyridoxal_deC; 1.7e-171 /// 4351 // glutamate decarboxylase activity // extended:inferred from electronic annotation; 4.1.1.15; 4.61e-197	---	---	---	1.1037106849315068e-06	2572	['2572']	['2572']	True
2572	B	243265_at	0.0207	0.456	0.65		243265_at_B	0.00885	0.161	0.873		243265_at	glutamate decarboxylase 2 (pancreatic islets and brain, 65kDa)	GAD2	Hs.231829		---	---	---				0.7744152744630072	2572	['2572']	['2572']	True
64130	A	219760_at	-0.342	-5.59	5.24e-07		219760_at	-0.125	-2.79	0.00707		219760_at	lin-7 homolog B (C. elegans)	LIN7B	Hs.293686 // full length	NM_022165 // lin-7 homolog B	7242 // intracellular signaling cascade // inferred from electronic annotation	---	---	---	---	---	7.363863622145761e-06	64130	['64130']	['64130']	True
64130	B	241957_x_at	-0.312	-4.77	1.13e-05		241957_x_at_B	-0.0474	-1.41	0.163		241957_x_at	lin-7 homolog B (C. elegans)	LIN7B	---		---	---	---				9.970274941084054e-05	64130	['64130']	['64130']	True
2752	A	200648_s_at	-0.294	-2.56	0.013		200648_s_at	0.415	3.1	0.00299		200648_s_at	glutamate-ammonia ligase (glutamine synthase)	GLUL	Hs.170171 // full length	NM_002065 // glutamate-ammonia ligase (glutamine synthase)	1505 // regulation of neurotransmitter levels // not recorded /// 6542 // glutamine biosynthesis // not recorded	---	4356 // glutamate-ammonia ligase activity // extended:Unknown; gln-synt_N; 3.1e-35 /// 4356 // glutamate-ammonia ligase activity // extended:Unknown; 6.3.1.2; 9.52e-145	---	---	---	0.04002083047827874	2752	['2752']	['2752']	True
2752	A	215001_s_at	0.139	2.06	0.0433		215001_s_at	0.255	2.55	0.0134		215001_s_at	glutamate-ammonia ligase (glutamine synthase)	GLUL	Hs.170171 // full length	NM_002065 // glutamate-ammonia ligase (glutamine synthase)	1505 // regulation of neurotransmitter levels // not recorded /// 6542 // glutamine biosynthesis // not recorded	---	4356 // glutamate-ammonia ligase activity // extended:Unknown; gln-synt_N; 3.1e-35 /// 4356 // glutamate-ammonia ligase activity // extended:Unknown; 6.3.1.2; 9.52e-145	---	---	---	0.10616581532416502	2752	['2752']	['2752']	True
2752	A	217202_s_at	-0.317	-2.88	0.0055		217202_s_at	0.455	3.54	0.000793		217202_s_at	---	---	--- // ---	---	---	---	---	---	---	---	0.019623888182973316	2752	['2752']	['2752']	True
2752	B	242281_at	-0.073	-0.724	0.472		242281_at_B	0.0688	1.03	0.306		242281_at	glutamate-ammonia ligase (glutamine synthase)	GLUL	Hs.442669		---	---	3676 // rrm;nucleic acid binding;4e-05 // extended:inferred from electronic annotation				0.6297070911034564	2752	['2752']	['2752']	True
8927	A	204586_at	-0.797	-7.62	1.72e-10		204586_at	-0.0249	-0.557	0.58		204586_at	bassoon (presynaptic cytomatrix protein)	BSN	Hs.194684 // full length	NM_003458 // bassoon	7268 // synaptic transmission // traceable author statement	5634 // nucleus // traceable author statement /// 5856 // cytoskeleton // not recorded	5200 // structural constituent of cytoskeleton // not recorded	---	---	---	1.4525593984962406e-08	8927	['8927']	['8927']	True
6785	A	219532_at	-0.494	-6.71	6.67e-09		219532_at	-0.112	-1.61	0.113		219532_at	elongation of very long chain fatty acids (FEN1/Elo2, SUR4/Elo3, yeast)-like 4	ELOVL4	Hs.101915 // full length	NM_022726 // elongation of very long chain fatty acids (FEN1/Elo2, SUR4/Elo3, yeast)-like 4	7601 // vision // inferred from electronic annotation /// 6633 // fatty acid biosynthesis // non-traceable author statement	5783 // endoplasmic reticulum // inferred from electronic annotation /// 16021 // integral to membrane // inferred from electronic annotation	8020 // G-protein coupled photoreceptor activity // non-traceable author statement	---	---	---	2.0912055826936497e-07	6785	['6785']	['6785']	True
793	A	205625_s_at	-1.96	-7.61	1.8e-10		205625_s_at	-0.119	-0.512	0.61		205625_s_at	calbindin 1, 28kDa	CALB1	Hs.65425 // full length	NM_004929 // calbindin 1	---	---	5515 // protein binding // traceable author statement /// 5509 // calcium ion binding // traceable author statement	---	---	---	1.4677023593466425e-08	793	['793']	['793']	True
793	A	205626_s_at	-2.03	-6.64	8.74e-09		205626_s_at	-0.125	-0.519	0.606		205626_s_at	calbindin 1, 28kDa	CALB1	Hs.65425 // full length	NM_004929 // calbindin 1	---	---	5515 // protein binding // traceable author statement /// 5509 // calcium ion binding // traceable author statement	---	---	---	2.576579527559055e-07	793	['793']	['793']	True
8497	A	214978_s_at	-0.547	-6.71	6.69e-09		214978_s_at	0.00393	0.0706	0.944		214978_s_at	protein tyrosine phosphatase, receptor type, f polypeptide (PTPRF), interacting protein (liprin), alpha 4	PPFIA4	Hs.153648 // ---	---	---	---	---	---	---	---	2.0930941504178271e-07	8497	['8497']	['8497']	True
384	A	203945_at	-0.0888	-2.23	0.0296		203945_at	-0.0524	-1.34	0.185		203945_at	arginase, type II	ARG2	Hs.172851 // full length	NM_001172 // arginase, type II precursor	50 // urea cycle // inferred from electronic annotation /// 6809 // nitric oxide biosynthesis // traceable author statement /// 6527 // arginine catabolism // not recorded	5739 // mitochondrion // traceable author statement	16787 // hydrolase activity // inferred from electronic annotation /// 4053 // arginase activity // traceable author statement /// 30145 // manganese ion binding // inferred from electronic annotation /// 3824 // enzyme activity // extended:inferred from electronic annotation; arginase; 2.3e-141	---	---	---	0.07823678079774092	384	['384']	['384']	True
384	A	203946_s_at	-0.47	-5.52	6.94e-07		203946_s_at	-0.38	-2.95	0.00466		203946_s_at	arginase, type II	ARG2	Hs.172851 // full length	NM_001172 // arginase, type II precursor	50 // urea cycle // inferred from electronic annotation /// 6809 // nitric oxide biosynthesis // traceable author statement /// 6527 // arginine catabolism // not recorded	5739 // mitochondrion // traceable author statement	16787 // hydrolase activity // inferred from electronic annotation /// 4053 // arginase activity // traceable author statement /// 30145 // manganese ion binding // inferred from electronic annotation /// 3824 // enzyme activity // extended:inferred from electronic annotation; arginase; 2.3e-141	---	---	---	9.310251418333832e-06	384	['384']	['384']	True
6723	A	201516_at	-0.424	-7.6	1.85e-10		201516_at	-0.0606	-1.21	0.23		201516_at	spermidine synthase	SRM	Hs.76244 // full length	NM_003132 // spermidine synthase	8295 // spermidine biosynthesis // inferred from electronic annotation	---	3824 // enzyme activity // extended:inferred from electronic annotation; Spermine_synth; 4.9e-146 /// 16740 // transferase activity // inferred from electronic annotation /// 8757 // S-adenosylmethionine-dependent methyltransferase activity // inferred from electronic annotation /// 4766 // spermidine synthase activity // traceable author statement	---	---	---	1.4922226211849192e-08	6723	['6723']	['6723']	True
80331	B	224611_s_at	-0.377	-4.68	1.59e-05		224611_s_at_B	-0.116	-3.06	0.00331		224611_s_at	DnaJ (Hsp40) homolog, subfamily C, member 5	DNAJC5	Hs.165563		---	---	---				0.00013397509377344335	80331	['80331']	['80331']	True
80331	B	224612_s_at	-0.386	-5.53	6.77e-07		224612_s_at_B	-0.108	-2.22	0.0304		224612_s_at	DnaJ (Hsp40) homolog, subfamily C, member 5	DNAJC5	Hs.165563		6457 // protein folding // inferred from electronic annotation	16020 // membrane // inferred from electronic annotation	3754 // chaperone activity // inferred from electronic annotation				9.125789378937893e-06	80331	['80331']	['80331']	True
80331	B	224613_s_at	-0.276	-5.52	6.92e-07		224613_s_at_B	-0.047	-1.07	0.287		224613_s_at	DnaJ (Hsp40) homolog, subfamily C, member 5	DNAJC5	Hs.165563		6457 // protein folding // inferred from electronic annotation	16020 // membrane // inferred from electronic annotation	3754 // chaperone activity // inferred from electronic annotation				9.29452197309417e-06	80331	['80331']	['80331']	True
22999	A	216184_s_at	-0.306	-5.98	1.19e-07		216184_s_at	-0.174	-1.52	0.134		216184_s_at	regulating synaptic membrane exocytosis 1	RIMS1	Hs.302136 // full length	NM_014989 // regulating synaptic membrane exocytosis 1	6886 // intracellular protein transport // extended:Unknown; RPH3A_effector; 0.021	---	---	---	---	---	2.1394285714285713e-06	22999	['22999']	['22999']	True
22999	B	231986_at	-0.685	-7.16	1.1e-09		231986_at_B	-0.213	-2.39	0.02		231986_at	regulating synaptic membrane exocytosis 1	RIMS1	Hs.509841		---	---	---				5.383529411764705e-08	22999	['22999']	['22999']	True
