# Supplementary material for: Downregulation of glial genes involved in synaptic function mitigates Huntington's disease pathogenesis
Source: eLife. 2021 Apr 19;10:e64564. doi: 10.7554/eLife.64564 (PMC8149125; doi:10.7554/eLife.64564)
Supplement: Figure 1—source data 2. [file elife-64564-fig1-data2.zip › Figure_1_source_data_file_2/neuronDown/9/subFly.csv]

fbgene	gene_x	EN7vsEW7_log2FoldChange	EN7vsEW7_pvalue	EN7vsEW7_padj	EN7vsEW7_grp.mean.EW7	EN7vsEW7_grp.mean.EN7	EN9vsEW9_log2FoldChange	EN9vsEW9_pvalue	EN9vsEW9_padj	EN9vsEW9_grp.mean.EW9	EN9vsEW9_grp.mean.EN9	EN11vsEW11_v2_log2FoldChange	EN11vsEW11_v2_pvalue	EN11vsEW11_v2_padj	EN11vsEW11_v2_grp.mean.EW11	EN11vsEW11_v2_grp.mean.EN11	EF18vsEW18_log2FoldChange	EF18vsEW18_pvalue	EF18vsEW18_padj	EF18vsEW18_grp.mean.EW18	EF18vsEW18_grp.mean.EF18	EF20vsEW20_log2FoldChange	EF20vsEW20_pvalue	EF20vsEW20_padj	EF20vsEW20_grp.mean.EW20	EF20vsEW20_grp.mean.EF20	EF22vsEW22_log2FoldChange	EF22vsEW22_pvalue	EF22vsEW22_padj	EF22vsEW22_grp.mean.EW22	EF22vsEW22_grp.mean.EF22	Unnamed: 31_x	AllSig_x	UnionSig_x	fbgene	gene_y	RN5vsRW5_log2FoldChange	RN5vsRW5_pvalue	RN5vsRW5_padj	RN5vsRW5_grp.mean.RW5	RN5vsRW5_grp.mean.RN5	RN7vsRW7_log2FoldChange	RN7vsRW7_pvalue	RN7vsRW7_padj	RN7vsRW7_grp.mean.RW7	RN7vsRW7_grp.mean.RN7	RN8vsRW8_log2FoldChange	RN8vsRW8_pvalue	RN8vsRW8_padj
FBgn0000153	b:FBgn0000153	0.0754816155020472	0.402877357722801	0.750948876692321	1216.90857910863	1285.58572492682	0.20147878758547	0.0408280856909662	0.118360678660744	940.666293118993	1086.49454644667	0.108362899869316	0.333004277036348	0.595490001288528	1095.25299203206	1186.26150206061	0.0169508389174156	0.858204099143414	0.932213648042418	1179.94815431717	1194.34115429743	-0.0748488666586487	0.48494517034694	0.724433508058664	1271.58966638864	1201.05819449252	0.0861151897320598	0.541572519974431	0.84010781831774	1047.68289664844	1116.15671694137		False	False	FBgn0000153	b:FBgn0000153	0.10410514744951	0.25523978852202	0.457407274075705	1062.97696498605	1144.99102667771	-0.154441178221303	0.368960365991524	0.791748812372839	1150.78675517533	1024.80866854401	-0.263384785423665	0.0478918216940719	0.229682687323835
FBgn0004516	Gad1:FBgn0004516	-0.107214936098697	0.250549433480822	0.613330309834145	24064.973867595	22243.260430414	-0.0388730696151178	0.398377262551217	0.603175587063466	21624.778071383	21045.7299079912	-0.251519812528911	0.00144590815938763	0.0117862040500241	22901.8936088877	19131.8939780083	-0.0518407398959586	0.4970331386653	0.706140727244818	22263.4097534565	21457.3306672831	-0.284002401787108	0.000149427964462198	0.00175214067648973	18299.3329903152	14905.5208754284	-0.42855079435472			16053.3287436726	11061.1259785562		False	True	FBgn0004516	Gad1:FBgn0004516	-0.219112969240166	0.000234622697088228	0.00159616849205524	24533.5061954614	21038.9295027253	-0.149720328317257	0.376704371669034	0.794954316243202	19491.7202227001	17413.1823952973	-0.225429772787373	0.000715231596660426	0.00864383551573759
FBgn0036975	CG5618:FBgn0036975	0.24447104733949	0.0283107976504329	0.160832071221158	7402.02470520298	8902.59390331532	-0.0498486217663251	0.5827172706837	0.756164173599262	9818.99934158366	9477.08406816902	-0.332006406890769	0.00112254376832484	0.00958893585901287	9824.92688952792	7706.45282850335	-1.08241660063377	3.26363972664241e-29	1.21635852611963e-26	6796.29261778851	3102.53879763116	0.0439934808097408	0.49186286104866	0.729134275618599	8700.85317677226	8978.01912308557	-0.420840437687184	0.0388470014928404	0.290209952328866	8962.98212880518	6430.70218026075		False	True	FBgn0036975	CG5618:FBgn0036975	0.0677539204637356	0.438674637529549	0.643463383322929	5660.90604846174	5939.59759519688	0.074460537481817	0.670528575762562	0.920896933110023	6427.443359373	6800.74891233455	-0.421605338428965	0.00182195411201001	0.0188793933222634
FBgn0000153	b:FBgn0000153	0.0754816155020472	0.402877357722801	0.750948876692321	1216.90857910863	1285.58572492682	0.20147878758547	0.0408280856909662	0.118360678660744	940.666293118993	1086.49454644667	0.108362899869316	0.333004277036348	0.595490001288528	1095.25299203206	1186.26150206061	0.0169508389174156	0.858204099143414	0.932213648042418	1179.94815431717	1194.34115429743	-0.0748488666586487	0.48494517034694	0.724433508058664	1271.58966638864	1201.05819449252	0.0861151897320598	0.541572519974431	0.84010781831774	1047.68289664844	1116.15671694137		False	False	FBgn0000153	b:FBgn0000153	0.10410514744951	0.25523978852202	0.457407274075705	1062.97696498605	1144.99102667771	-0.154441178221303	0.368960365991524	0.791748812372839	1150.78675517533	1024.80866854401	-0.263384785423665	0.0478918216940719	0.229682687323835
FBgn0004516	Gad1:FBgn0004516	-0.107214936098697	0.250549433480822	0.613330309834145	24064.973867595	22243.260430414	-0.0388730696151178	0.398377262551217	0.603175587063466	21624.778071383	21045.7299079912	-0.251519812528911	0.00144590815938763	0.0117862040500241	22901.8936088877	19131.8939780083	-0.0518407398959586	0.4970331386653	0.706140727244818	22263.4097534565	21457.3306672831	-0.284002401787108	0.000149427964462198	0.00175214067648973	18299.3329903152	14905.5208754284	-0.42855079435472			16053.3287436726	11061.1259785562		False	True	FBgn0004516	Gad1:FBgn0004516	-0.219112969240166	0.000234622697088228	0.00159616849205524	24533.5061954614	21038.9295027253	-0.149720328317257	0.376704371669034	0.794954316243202	19491.7202227001	17413.1823952973	-0.225429772787373	0.000715231596660426	0.00864383551573759
FBgn0036975	CG5618:FBgn0036975	0.24447104733949	0.0283107976504329	0.160832071221158	7402.02470520298	8902.59390331532	-0.0498486217663251	0.5827172706837	0.756164173599262	9818.99934158366	9477.08406816902	-0.332006406890769	0.00112254376832484	0.00958893585901287	9824.92688952792	7706.45282850335	-1.08241660063377	3.26363972664241e-29	1.21635852611963e-26	6796.29261778851	3102.53879763116	0.0439934808097408	0.49186286104866	0.729134275618599	8700.85317677226	8978.01912308557	-0.420840437687184	0.0388470014928404	0.290209952328866	8962.98212880518	6430.70218026075		False	True	FBgn0036975	CG5618:FBgn0036975	0.0677539204637356	0.438674637529549	0.643463383322929	5660.90604846174	5939.59759519688	0.074460537481817	0.670528575762562	0.920896933110023	6427.443359373	6800.74891233455	-0.421605338428965	0.00182195411201001	0.0188793933222634
FBgn0039269	veli:FBgn0039269	-0.139874409928808	0.0630190565499975	0.277194343322059	1968.05831866867	1780.31300179224	-0.061236984652471	0.348542200811094	0.556933055895821	1897.29234450643	1816.95985391338	0.01174008177959	0.888957857878124	0.956086272633998	1973.38481534696	1990.28506768677	-0.290635750850858	0.000561694265076844	0.00502022668091462	2127.14970371527	1727.86158171863	-0.165027242552691	0.017539439427153	0.0835062256399914	2101.70509806609	1866.58950634437	-0.0746955306631695	0.514534211377215	0.827024847329373	1874.57680459476	1777.18005084954		False	True	FBgn0039269	veli:FBgn0039269	0.146614280410334	0.0189602897430803	0.06846698399958	2009.99750917325	2227.87450073403	0.114526143920012	0.455652330707931	0.833675006775437	1927.83316378615	2099.04007459965	-0.0343980561985714	0.737137587996598	0.910386733274075
FBgn0001142	Gs1:FBgn0001142	-0.384516811800712	0.00099463420111983	0.0123799533851912	14357.3476335335	10709.3639215144	-0.35166017757096	8.0780808796749e-07	8.98045731054449e-06	10260.0326008803	8008.34866209997	0.109034487829138	0.241308773741879	0.499247462262409	8878.73075706843	9608.63803712619	-0.503270080751355	3.63037732959584e-14	3.43993634933992e-12	17318.2079605847	12131.5147897549	-0.0318027694045237	0.575826841569874	0.786834529822995	10245.6881788572	10016.7411450265	0.115529398787964	0.546938112304117	0.842296896540883	11355.1367343442	12419.1985935698		False	True	FBgn0001142	Gs1:FBgn0001142	-0.140082896167235	0.149564521438142	0.3181194158714	8420.11233799289	7616.24451012694	-0.0581186228086126	0.589764869471456	0.89602343483978	9898.46640572166	9494.88190172449	-0.0989822375491036	0.415377808060845	0.748435286887814
FBgn0001145	Gs2:FBgn0001145	0.148045449967684	0.243627537518851	0.606367821707408	36639.73519069	41115.2879053952	0.0185427310679809	0.795051224260764	0.897513108511679	41511.9013362086	42056.5547711495	0.241815265239886			35439.7937124787	42372.6380885817	-0.166387214550038	0.111124818791333	0.281701236171578	34317.3158283664	30390.6847362179	0.0115926070480558	0.89331434749426	0.954604872510707	34181.2076818431	34472.9509682177	-0.15379126015836	0.451727544215617	0.797380076219667	32720.6238018107	28978.1411893432		False	False	FBgn0001145	Gs2:FBgn0001145	-0.580332942866325	1.72853933092438e-22	8.27478736583798e-21	37918.0398897452	25239.5370287607	-0.625573381754683	2.57511742621173e-06	7.36497208856481e-05	37027.272549085	23488.0365119239	-0.646768282229285	9.46307772130016e-08	2.88148073295791e-06
FBgn0263177	CG43375:FBgn0263177	-0.0712761281771112	0.356580054553603	0.714472334758284	3173.61060101979	3014.87307275027	0.0430431482055508	0.529921868143108	0.716505136686909	2793.821402213	2879.15723590646	-0.11142130557918	0.113609975724371	0.311395573876186	3034.79179182177	2803.86832984938	-0.296960561116294	0.000401604067180836	0.0037765644029848	3093.86379376215	2501.59916393348	-0.389690207682574	1.27622530409002e-08	4.31757430670697e-07	3006.98747112426	2273.55291464468	-0.559017960623189	0.0306943820182039	0.251923618401109	2979.37098718367	1811.68877090118		False	True	FBgn0263177	CG43375:FBgn0263177	-0.0538359344828164	0.502760887731655	0.700054272014689	3687.65001938654	3549.97775834373	-0.0400759807878512	0.803681376335637	0.962922069708177	3101.11030518939	3009.4380253519	-0.138083161340141	0.120865054988369	0.403167063778524
FBgn0035364	CG14950:FBgn0035364	0.0331803517178669	0.775820502663503	0.931914586325374	725.634200084576	744.469182726776	0.0430284614732918	0.761757106932994	0.87486786351681	725.94575986385	749.194205376335	0.138629802378613	0.329774339532438	0.592174792682759	670.730496154256	746.852165154322	-0.424426509562857	0.000612126134099603	0.00536798612185699	719.445174201336	523.789798867505	-0.249092087735897	0.0256777382777159	0.109288982605041	656.160033627738	541.938724197529	-0.635660495574527	0.0186740076545037	0.186778779151575	741.013974022296	411.464422616203		False	True	FBgn0035364	CG14950:FBgn0035364	0.263508707678681	0.0477090922800381	0.140766776091173	804.845771344866	978.178844364872	-0.332893997860622	0.199116766831767	0.620181897498771	759.03062686643	564.442443305225	-0.0109406700648823	0.944687579961837	0.979931298867922
FBgn0050007	CG30007:FBgn0050007	0.0775537051519768	0.521016865345131	0.824534209121049	961.644490001311	1020.39456221883	0.1222171811694	0.119078507165518	0.264760768338911	1136.15149872082	1238.28787363229	-0.0945078382622861	0.330126336212249	0.592496233910367	1203.95964887067	1123.78166065071	0.0948239273196458	0.338681474343372	0.565278036219323	1132.83579334155	1213.78353360245	0.121775223448983	0.168090419761709	0.395021305454694	1200.01191558705	1312.48544709914	0.13541861976477	0.240808683234501	0.660751539949264	1243.38365249084	1370.64446115723		False	False	FBgn0050007	CG30007:FBgn0050007	-0.0743255358287219	0.456321845279554	0.659861068321303	1290.68763031067	1223.82830563918	-0.00712532203488206	0.968131158392654	0.994704378604941	1012.94999478653	1006.95281677487	0.085060821643594	0.46798423402377	0.784495065414806
FBgn0036128	Elo68beta:FBgn0036128	-0.0325914434632474	0.854822566839508	0.957671589122235	12.8947776370991	11.8059206505966	0.0196397208561592	0.944588361185048	0.974107081577912	15.5092266878654	16.0775022788123	-0.244875302194743	0.231427542347752	0.488111468239407	17.0545806342786	9.30090069526502	0.0855819668005709	0.677538400826021	0.834772105744985	6.92615473114171	8.75627799941135	0.156331931300587	0.272355044217067	0.527287653032972	5.10375122873606	9.83892471069037	0.350647256564648	0.258910602182355	0.6742775228455	7.23759428355091	12.2783170790144		False	False	FBgn0036128	Elo68beta:FBgn0036128	0.0608047913022146	0.817886946196415	0.910348687884212	9.36489510751188	10.567228165264	-0.104259038823661	0.739058880416371	0.944293886915023	15.4409235653849	13.1800497804228	0.418368721166259	0.0888611339029967	0.339409677882469
FBgn0037534	CG2781:FBgn0037534	0.442234424530021	2.36109934393607e-06	6.88044301775174e-05	3793.56832524482	5248.944603621	0.127411488783545	0.0707512158635439	0.181175177517507	4068.17496895045	4449.56391867322	-0.181208611082199	0.0189800946443225	0.0888488488422631	4552.12518066078	3998.85853701164	-0.291314902343533	0.00402803301903913	0.0245448652583572	4822.49872825167	3900.70146203946	0.0169747017383242	0.839164197381552	0.929701618676308	4091.89923561653	4142.6936022485	-0.457656042171302	0.000216383616130344	0.0067155455398395	4675.27964571988	3359.08722329755		False	True	FBgn0037534	CG2781:FBgn0037534	-0.211902485810555			3787.39796069973	3256.56721095035	-0.32431044896782	0.00357344356620895	0.0400752058032002	3838.97437667301	3043.36862218694	-0.397378004687203	5.25133944840218e-06	0.00011564808037053
FBgn0038983	CG5326:FBgn0038983	0.113302939682216	0.287856843453831	0.652900470407778	2164.83140534952	2356.49279116578	0.196481882925076	0.0346068451943154	0.104446224505823	2152.74543618626	2475.8231440992	-0.00322627682373129	0.967506627801038	0.986745822486206	1993.48190811226	1989.34914986736	0.274415577141734	0.000472425657769884	0.00436571375176024	2812.74395850178	3420.23967910868	0.0208953306652338	0.80318190330247	0.913011755716614	2648.40235794709	2689.01712721219	0.0106605870271212	0.961624921226333	0.98878852687319	2463.46750658212	2485.15776064085		False	True	FBgn0038983	CG5326:FBgn0038983	-0.325370763763264	0.000831969894194556	0.00489683571270672	2046.20663583519	1620.58538527116	-0.0947505275905317	0.357102721062788	0.782707485882166	1753.53136013086	1639.25748325205	-0.0868671202747971	0.475686437486668	0.789084485448159
FBgn0050008	CG30008:FBgn0050008	-0.189192701175455	0.3432022640483	0.702241223765777	75.0875121973725	60.2387241080004	0.507476371441289	0.0684779909847967	0.177004545000386	52.2818351930604	94.1072149942183	1.49952361369186	1.15513431583568e-11	6.38474240025537e-10	22.6867671743136	131.105994869206	-0.119249253458843	0.60007627945983	0.784547811113231	69.2929896948396	60.9553043906691	0.132327228636852	0.480482629588132	0.719877438606931	75.8282912952314	88.7974918839547	0.0384948136080255	0.83631837392833	0.951989895171012	1317.92099317493	1726.93909359712		False	True	FBgn0050008	CG30008:FBgn0050008	0.221662669285183	0.391593243939775	0.598793498913025	205.056067101947	332.095215339006	-1.54423105500052	2.00642218030539e-10	1.10670562200416e-08	145.284190458385	39.0520062233865	0.222978207958749
FBgn0051546	CG31546:FBgn0051546	-0.00594206620029398	0.952633561829488		1.7453061127788	1.63261059570325	0.295020844655354	0.180097840434397		1.72633212328104	5.76843494270999	-0.129085905194319	0.298938363051829		5.96911992042106	2.01334836837026	0.27094848357816	0.0606865954739937		0.348536965401379	4.88950752271886	0.0685148167300781	0.456275596100355		1.60075574332688	3.54228742019724	0.23638176739569	0.326687343864377		2.3339165445962	5.97341926994793		False	False	FBgn0051546	CG31546:FBgn0051546	0.131921377543496	0.509772443274512		1.63855058141369	2.99466157968313	0.416787209074497	0.0730055342213214		0.690853236656319	6.37804546498932	0.154448692386291	0.400395087532883
FBgn0051523	CG31523:FBgn0051523	-0.105526518806443	0.143525076321493	0.452384839504704	14276.1811747548	13235.9822153696	-0.242680710944116			15587.1559694367	13133.8287801219	-0.212452557959079	0.000915115170570344	0.00804989821533198	15757.8905741409	13559.5062868074	-0.229593824769804	0.00413814338326027	0.0250506665772783	13976.7223023059	11863.2567335218	0.0387126271683959	0.421779477120647	0.674533930990718	14030.8535185955	14419.0027850591	0.0223344000288998	0.880246879965557	0.966477131045702	14721.7163864116	14965.8756085282		False	True	FBgn0051523	CG31523:FBgn0051523	-0.2890224773913	0.000651126808681056	0.00394837848657496	13598.2821399008	11074.5627782292	-0.443815276317683	0.00350230339250732	0.03935904571351	13095.4636386187	9430.82652526632	-0.439527112135412	1.17586941605907e-05	0.000239144636277237
FBgn0052072	Elo68alpha:FBgn0052072	-0.256116327573088	0.207199983449717	0.556212891590244	43.858683288536	31.0737988805236	-0.333906590820802	0.195658188585943	0.375606055964816	45.6612678887936	33.0363474742458	-0.40830145716241	0.0739910761394786	0.234018287324862	44.1946014857468	24.5727359742834	0.516639112759671	0.0280674077695527	0.107842503873322	13.7329995996399	32.134632261739	0.431406562447726	0.0168108458550227	0.0809320085488153	13.7250388724888	33.4639016402771	0.172759785403247	0.568537962244273	0.85111109506358	26.0187281021905	31.7096125547055		False	False	FBgn0052072	Elo68alpha:FBgn0052072	-0.0573015711950081	0.827938151661693	0.915195694390576	35.1569505042778	33.0135404301108	0.352892022125296	0.244336177204099	0.679544436556165	28.5921555329145	42.02932782516	-0.373879340504833	0.127456688305238	0.416807721350024
FBgn0034382	CG18609:FBgn0034382	0.112861738377453	0.474107017966688		5.13097860264618	7.79709754670627	0.665869932708751	0.00586690841193847		1.34122075423368	16.5730949975063	0.63817983835301	0.000761094300345153	0.00686445958845331	0.0	16.6752502772509	-0.0215535134049909	0.917585696517255	0.96366026086708	7.57341180477267	7.12804905292702	0.200483942073389	0.196313469556125	0.43750329945192	6.05757054512513	11.8385755274806	0.0387023916581132	0.819666619682569	0.94575127632136	213.977777916099	299.101694428431		False	True	FBgn0034382	CG18609:FBgn0034382	0.312608023477804			7.45206809184603	46.8631553137627	-0.0856975506184479	0.709121833865916	0.934390268655946	5.89920863128696	4.02891549092871	0.256821071590522
FBgn0051141	CG31141:FBgn0051141	0.0207931282438292	0.546551538590406		0.0	0.309365487498664	0.0500785230072886	0.499176752479292		0.0	0.611192694358286				0.0	0.0	0.0727661043974324	0.32603239560736		0.0	1.2796284651936	0.0278869486379866	0.605621011432911		0.640601749188018	1.75631232032788	0.0965164089265986	0.382115131113033		0.0	2.26741307045963		False	False	FBgn0051141	CG31141:FBgn0051141				0.0	0.0	0.0699053978071643	0.46361613675209		0.0	1.23919180494504	0.0496340479046235	0.452644982288447
FBgn0051522	CG31522:FBgn0051522	0.1539913559868	0.0809436755292644	0.3240471598366	7994.28432110214	8943.97644080164	0.110653739203615	0.117618770297677	0.262261208030435	6997.44975489964	7564.60959272929	-0.0664340744999192	0.31374485757628	0.576407189461149	8453.73186036881	8064.85205404814	-0.0311119125133642	0.730682690900262	0.865899646736176	10831.6238835732	10591.1028658698	0.0110597238679057	0.864522367244166	0.941899918133645	7961.06811806306	8024.03276526473	-0.289152089689818	0.019787897113638	0.193577053598717	8714.31751540355	7071.01271147847		False	False	FBgn0051522	CG31522:FBgn0051522	-0.501138165769718	8.93854897036888e-09	1.41123596149425e-07	8158.71234374396	5712.17456599135	-0.309333662989166	0.043765152254746	0.2578104923482	6474.70101336877	5148.98974172871	-0.398162894275944	3.80380073198003e-06	8.71118314691477e-05
FBgn0037354	CG12171:FBgn0037354	-0.197289772129212	0.184637718769824	0.52532376256156	1405.69860473005	1194.91564298949	-0.446239936721492	2.23566241359294e-09	3.62884437452361e-08	1529.35498795182	1116.45097785144	-0.175840110361458	0.118371358620101	0.319720186381222	1232.85845826162	1082.19640991268	-0.238776243299177	0.0352423693671859	0.12605404091315	1310.32115435271	1098.52154572757	-0.0754080830573975	0.468305525174486	0.711741158680906	1516.59995216425	1432.38353388747	-0.0236800415095971	0.883890841330757	0.967159551130764	1851.97648214923	1819.20407099309		False	True	FBgn0037354	CG12171:FBgn0037354	0.676723122015047	1.90022326008822e-14	5.63373009723882e-13	814.839794800985	1319.16685891622	0.32178896405899	0.0633479078788569	0.327524740353095	1048.17601529869	1336.90192301996	0.288398696735678	0.0597882564636199	0.266347275729432
FBgn0053110	CG33110:FBgn0053110	0.330948073266644	0.00552830169627856	0.0475792687587369	1847.25506181391	2379.84792133672	0.34747194964175	2.48722688321692e-05	0.000202744796822894	1366.13467681603	1746.87477867998	0.0697281966339675	0.580004965883437	0.79392548369371	1013.8952695653	1068.66278857087	0.399262645311739	5.19448371922213e-05	0.000682485575377469	2587.40713954159	3456.96495035367	-0.274795955756613	0.000359294496079368	0.00370136133127578	1641.15678221222	1344.91750111889	-0.436810762796794	0.00490237870906023	0.0761960697260054	2001.03905584573	1447.283399471		False	True	FBgn0053110	CG33110:FBgn0053110	-0.389001565592095	0.000228879640235823	0.0015601488736127	1263.06042655226	954.136279030276	-0.376796193167892	0.00269422251460968	0.0317982965124948	1014.12245034787	771.880430258143	-0.328090079049489	0.0294321788216564	0.164543403398813
FBgn0031360	CG31937:FBgn0031360	-0.104063913690743	0.491338044832802	0.808158340456724	4437.24632204347	4069.87625500113	-0.779938506556559	1.49160236178015e-40	2.2963896360679e-38	4189.95133945824	2425.71576366066	0.155702868167562	0.180059579501125	0.419260151773739	2938.38153352489	3300.02203060936	-0.126612337916567	0.261926059274647	0.483426092563524	3031.27440780399	2760.44632628962	0.312199498524266	1.18068819105116e-05	0.000188876376619869	2639.3715862992	3303.6066746375	0.394612841977679	6.97192032914627e-09	8.85433881801577e-07	2864.66290386114	3779.30013447197		False	True	FBgn0031360	CG31937:FBgn0031360	-0.631798345618904	8.09346217342507e-06	7.58880244760683e-05	7353.06898586458	4591.08283293196	-0.872127867782666	0.000137451580316409	0.00253149750391942	6703.97303693925	3268.52877812501	-0.10327791759421	0.558051526175054	0.835047314596329
FBgn0051548	CG31548:FBgn0051548	-0.174619034655927	0.250224539192491	0.613115314530155	2548.13608672026	2203.4462934833	-0.461625558915484	3.3139906512391e-08	4.52600255473663e-07	2620.91092671574	1889.77708889335	-0.264535893671133	0.054900665109516	0.189921049305114	2096.09576676058	1709.58835928922	0.339019883827394	0.00768059948829412	0.0407385118020003	1306.44739857329	1685.03160617647	0.596273859992437	1.03603052371726e-08	3.65976965444351e-07	1171.65317824431	1837.47271441844	0.0633182138362917	0.629185953103829	0.869918753668264	1982.81626386512	2075.90236783691		False	True	FBgn0051548	CG31548:FBgn0051548	0.125225594303032	0.164108173366728	0.3394040620799	1603.9397621451	1753.15185147024	0.250930670176852	0.200432397990041	0.621161490289426	1930.81319173694	2347.74823402457	0.181524794139662	0.0687480080364508	0.290754646326855
FBgn0038986	CG5278:FBgn0038986	0.323947965218001	0.0859664949488574	0.337760497624736	87.9069851315415	121.58251361616	0.213785098936388	0.341744613074693	0.549788950831531	84.5515816851237	101.634500477167	0.248565124184479	0.224090606175327	0.47904870846498	98.8745845936561	125.306112409619	0.143222095047831	0.475638650235579	0.689803199464498	138.550615748118	157.665478368397	0.163050361704325	0.331408129385146	0.589221879500753	116.714949906346	136.056050251254	-0.222299810573786	0.472092615735864	0.809493325116817	123.386026818032	94.0348325969699		False	False	FBgn0038986	CG5278:FBgn0038986	-0.900327098501296	0.000792869150103336	0.00470402640732144	125.375811120388	45.8234984310832	-0.441968692290125	0.103595972694952	0.442853325743428	58.1526942978877	38.5786273301741	-0.269581221421742	0.264926837858958	0.618497531959351
FBgn0037764	CG9459:FBgn0037764	-0.00241488240221503	0.967844192295424		0.672496782092373	0.618730974997328	0.050026022394684	0.81538182470835		3.08217190755885	3.76354926344414	0.0251371592589116	0.823842495819044		2.23184967658695	2.93044733108506	-0.156413832293185	0.185376294637717		2.79227503065324	0.321032909727702	-0.0226001974931279	0.795036396592684		3.79106149902188	2.87147325989083	-0.0378318061804994	0.823464546089751	0.947285638056337	110.287613721813	79.4081235322537		False	False	FBgn0037764	CG9459:FBgn0037764	0.381676661406274			2.90767782703634	18.8207130212128	-0.372650260304813	0.0649052625338681		3.85824308288673	0.0	0.219665862847055
FBgn0037761	CG8534:FBgn0037761	0.0473749012064911	0.624866912062118		1.62877208738583	2.86436684595534	0.0284030502068087	0.784250168233769		0.7038144974428	1.25800932238239	0.0848346386556937	0.309642266883068		0.0	2.90446511746164	0.175871608728508	0.193425592394875		0.711517798816811	3.56043063647349	-0.0819461973775137	0.348480647346904		3.17039957013719	1.04509170463431	0.103242605952372	0.700675373508404	0.903891834416348	11.5905941258383	15.4346324028189		False	False	FBgn0037761	CG8534:FBgn0037761	-0.210301393310983	0.160826954505622		4.74244118718001	0.324003851257668	-0.053409438480139	0.667666249675492		0.923764640845173	0.369355844102142	0.0155368563763546	0.879077976114148
FBgn0037762	eloF:FBgn0037762	-0.0855710031909484	0.642373306834029	0.883729050037036	23.3977327193654	19.0837687457218	0.716808258389331	0.0104989243212009	0.0403155625470961	17.7773187671972	61.3830981305402	0.485712742388889	0.0178156534717314	0.08493662097962	7.26395712492693	29.7129195439938	-0.370637698418992	0.0850846515938011	0.23389390744315	25.2336962215498	10.0931776847341	-0.181271120085055	0.329702623233578	0.58771250795441	39.484149452139	28.7983855573861	0.0501968660807382	0.75359996227792	0.926002199908951	1033.298708651	1702.85799837063		False	False	FBgn0037762	eloF:FBgn0037762	0.258629296823568			53.7649153088131	218.872015280045	-0.853152912350376	0.00644858526255205	0.0629202664922836	40.869420033511	12.2900941491011	0.220278911315808
FBgn0037763	CG16904:FBgn0037763	-0.14772982490566	0.402623695735297	0.750948876692321	30.7228398235321	20.3739114237712	0.348940726436289	0.219293021366374	0.407281372711337	34.1563805541352	56.7904247481861	0.197639007175987	0.132403911847654	0.344196889551648	7.73768619897715	79.2173388459769	-0.488068168812373	0.0342541495280967	0.124067264617314	49.0933128059092	19.6860899996619	-0.16771695106407	0.375802171090175	0.634343188403344	53.5283662547571	43.1596158986853	0.0171212282129111	0.924343346015904	0.978040179691675	785.648780304171	893.798594600905		False	False	FBgn0037763	CG16904:FBgn0037763	0.243169365651554	0.271733724818332	0.475895139485347	83.2534467518609	199.915677088083	-0.546087048940665	0.0669717292000948	0.338052288825832	35.0571304755019	11.2780105296664	0.234841258181193
FBgn0037765	CG9458:FBgn0037765	-0.268040498316929	0.0974152357843596	0.362243211426743	12.2540583398965	4.58846629961108	0.62289777448627	0.0193983497830485	0.066187586348407	5.8709126865728	24.1253387543573	0.437202455315595	0.0227798976322457	0.102459974728847	4.64261171938629	24.0775838192528	-0.257611510374417	0.229561741190741	0.448194448702838	15.307590290764	8.09264884001586	-0.0301350690030504	0.862666426651967	0.941350481938094	19.4822483633233	18.1735712850776	-0.0188587008278036	0.92286620545863	0.97776926194528	213.081558404045	189.065276810216		False	False	FBgn0037765	CG9458:FBgn0037765	0.58651205584564			12.6810280981003	52.969130244124	-0.450095395584129	0.107077217202476	0.451310641394138	16.1698743961915	4.93275024596646	0.308411510905041
FBgn0040349	CG3699:FBgn0040349	-0.51377691590516	0.0109211294059136	0.0810538767591726	2943.33092801837	1304.21677710989	-2.57008788595915	6.27243251058364e-99	6.37341867400403e-96	2225.30435301312	342.231300719541	-0.943508314678112	3.89128898895378e-07	8.70570627485416e-06	1119.83567740799	490.784522067929	0.501780842628363			1407.9360500301	2477.14158175774	0.96528580999128	6.7316841049704e-08	1.94783975729867e-06	1423.61623495715	3881.56559199461	1.20444677925335	9.82643178940305e-46	9.48447196313183e-42	2410.10304302515	5643.95484254406		False	True	FBgn0040349	CG3699:FBgn0040349	1.29196917590629	1.27604106223387e-16	4.49890693428131e-15	330.429304746473	881.878265773611	1.03409160957655	0.000237726785499952	0.00411210284486398	370.779525826691	1005.30280177383	0.685382486634315	0.00486337519183148	0.0422435481802031
FBgn0051549	CG31549:FBgn0051549	0.081185809019969	0.572434423832931	0.853413188435173	962.645757244318	1028.42588339193	-0.0318178694870093	0.737014235006388	0.859991001596223	1080.22398419849	1055.99846156815	0.155359193140634	0.151193773913523	0.375477858522387	998.515578093874	1119.23880848943	0.00536801925717427	0.960890481252352	0.984848883571597	1114.29510102953	1118.30101882693	0.101762848818975	0.298458676229765	0.555357304157679	1073.62979103543	1158.14647693631	0.114180856684554	0.422052528768087	0.780917472140836	1193.14380112505	1296.96646443723		False	False	FBgn0051549	CG31549:FBgn0051549	0.630462336595145	1.78581366406301e-13	4.76643258265001e-12	937.320578496776	1467.07685033301	0.454957870494719	0.0267319248397888	0.183450074978132	1008.38243625649	1444.76212509864	0.44176056223169	0.000203184514061658	0.00288386186135545
FBgn0039030	CG6660:FBgn0039030	-0.088455176754641	0.612225693249451	0.872990159536359	19.1637300441133	14.833861147508	0.272748123308161	0.33393148321446	0.542198434155022	17.7336563603091	27.3218696230263	0.63148099442453	0.00268661502422151	0.0195691027837832	7.26395712492693	41.542023737494	-0.305175828754746	0.189806064991265	0.397866819022747	36.7111294638327	21.518434371525	-0.0913809429891538	0.627142207689464	0.822765737076908	35.6504296255658	30.7903646807555	0.0489085250226361	0.832158730977828	0.95015919351769	272.09102027103	334.707137528536		False	False	FBgn0039030	CG6660:FBgn0039030	0.26022460668347	0.343307213756015	0.554434243695106	37.9086364287923	57.7182457681296	-1.10232410271741	0.00024961586359786	0.00430398261779341	44.5855245183024	3.72065966454978	0.280936531282308
FBgn0260942	bond:FBgn0260942	0.0952509738681877	0.335616609629412	0.6959217932684441	3944.00627389601	4231.5038897605	0.0544370847340609	0.562263200193962	0.741486875687327	3760.90476713525	3910.20991989435	-0.0984121280886574	0.198946285053184	0.445377691641696	3464.22037909874	3228.64834378294	0.370010342632425	2.40159011550503e-05	0.000355658001078964	3791.4689781048	4947.02837988403	0.122269440258251	0.0667549674840969	0.217366131400674	3627.27614558954	3958.92690513816	0.159726325406316	0.250763594193213	0.666895777333333	3007.10472607872	3380.34857686064		False	True	FBgn0260942	bond:FBgn0260942	-0.407871847305069	5.81971210052069e-09	9.46020490358785e-08	4229.91757254351	3173.77922555905	-0.194389053705263	0.109192634619438	0.457399127809851	3489.53209535668	3033.48101041987	-0.220830310348478	0.00992273288560434	0.0741382530404201
FBgn0029648	CG3603:FBgn0029648	0.0201033977172805	0.881532330645101	0.966107140825547	430.011589903588	436.790926464067	-0.228822501636866	0.0751503612310418	0.189466540785521	434.442061363452	367.777369320783	-0.317054717001989	0.0159449057649547	0.0784793076126532	431.839349319769	339.086506918804	0.108647892140122	0.505020352051271	0.71320138890207	271.86451984321	296.284549565121	0.352094430019422	0.00656742138493259	0.0396025765581449	278.227316193083	368.820570948583	0.0352358281173175	0.888015847905168	0.968610875646753	392.989475447301	405.080557806356		False	False	FBgn0029648	CG3603:FBgn0029648	0.202982836283951	0.179252218224393	0.358848292612654	213.001382077983	248.178210250067	-0.0528154777323182	0.816721654104478	0.965075413982419	256.964252417353	246.301574352278	-0.0780236401924858	0.643722359932792	0.874824667940045
FBgn0034383	CG17821:FBgn0034383	0.0338355362143049	0.438407145703915		0.0	1.06247689955345	0.170633338635887	0.196477326991588		0.0	1.92106519695282				0.0	0.0	0.0745500815051939	0.319982229733999		0.0	1.28112952309933	0.0521470050844633	0.297686866346431		0.0	2.10757478439346	0.205977077673158	0.285817194072943		1.37153347718972	6.2334034485344		False	False	FBgn0034383	CG17821:FBgn0034383	-0.0389283265780781	0.541922241593383		0.315146405653576	0.0	0.0164583574674614	0.861024634173416		0.388197383302715	0.619595902472519	0.0449801439955752	0.475321909997018
FBgn0038830	CG17272:FBgn0038830	0.0494150823287892	0.605530144476453	0.870372971191653	983.695679165774	1020.39444510246	0.138467604642878	0.192484883772472	0.371197362689711	965.485821163666	1067.02467073804	-0.0107832569823154	0.912315529636824	0.966212299382922	1078.9346182462	1070.35570842272	-0.104314226224107	0.27169742714781	0.494924883176875	993.748591905628	921.554702275422	-0.0284237516230928	0.715590527978199	0.873276234993448	1007.37189477618	986.697548087645	0.104046818852821	0.568567759897343	0.85111109506358	1048.49426431736	1135.00767179078		False	False	FBgn0038830	CG17272:FBgn0038830	-0.0688722894132362	0.540787765981898	0.730854846644274	767.059067787666	729.849126601045	0.0918044450612052	0.659765844468903	0.918879260769418	764.236543335078	822.368456802399	0.0175305613764251	0.884762900586652	0.965129682351515
FBgn0033027	TpnC4:FBgn0033027	0.0172466714027524	0.897100789318905		5.30761675788957	5.90980950790147	0.392174206508144	0.138187615507462		4.52770890222027	10.956061772876	0.152122852866029	0.477397757376304	0.721340854172294	11.6855398055526	16.2984335236933	0.0171008326176991	0.940197910754074	0.974203826358178	15.5899917455125	16.2128652515948	0.101303972698341	0.54642150007862	0.768149233266279	13.0702705085149	17.0036844974276	0.326631558086647	0.272686615692384	0.689178113292195	18.0176041208134	34.4400808367296		False	False	FBgn0033027	TpnC4:FBgn0033027	0.655272643138165			7.21801253380199	36.0734279041418	0.289270769987612	0.341170865966421	0.769773141888934	6.59796040833546	11.2724990541407	0.338091289173501	0.160755510321099	0.474549254759938
FBgn0031692	TpnC25D:FBgn0031692	-0.314649522887955	1.11842670252384e-05	0.000271599160507256	12673.7451988693	10117.4410498339	-0.176824149364155	0.0769341074058864	0.192354199151381	12154.3458706387	10709.262064753	-0.222420501606957	0.000625553897512475	0.00585133491827054	12976.2014674067	11085.4450251609	-0.240470739590874	0.0106368603245932	0.0519348189036142	10260.2041650782	8623.03310523225	-0.49882140281513	2.70151026923655e-09	1.04676512093117e-07	13872.065771548	9634.63298668892	-0.553354390515974			11781.7127094906	7507.66067511265		False	True	FBgn0031692	TpnC25D:FBgn0031692	0.0397567839082873	0.42516953200509	0.63080313278435	12493.545353392	12845.289521435	0.250565066538612	0.236581953239814	0.672014581312567	12371.3577748973	15110.7634502536	0.166527093917724	0.00434347430033367	0.0383697028751518
FBgn0034592	CG9406:FBgn0034592	0.130672751213355	0.168485933619649		0.325754417477165	2.56070705819924	-0.169614747161999	0.414298078937781		3.46133418624965	1.61546884977368	-0.0169211302117736	0.861734444524405		2.78981209573368	2.1631450777293	0.128082572095421	0.306194692589163		0.677397782502783	2.58714201149889	0.0900544877118868	0.390744423478544		1.92143093274247	4.18036681853726	0.0750166661106192	0.705517969146385		1.30271167574797	2.0843713868034		False	False	FBgn0034592	CG9406:FBgn0034592	0.0432227157509525	0.708523319318971		0.669324639068239	1.30616592146397	-0.0397841515518056	0.818571732911832		1.78570093739972	1.24381817951704	0.0496431347567329	0.452552515490807
FBgn0010423	TpnC47D:FBgn0010423	0.381951240185058	0.0455568312620706	0.226036172377036	41.4524746833676	61.6975868379908	0.587067185930319	0.0337417364076086	0.102401075310704	36.1231093844466	70.3078965681975	0.423504548986071	0.051111830825873	0.180693657602774	44.5419805421522	69.8755087504861	0.144739054796598	0.512456955662943	0.719791928277088	52.1413777644621	60.1636232698637	0.581891420618189	0.000249174435851451	0.00273811667762211	89.9381117605764	151.423097540662	0.274168460099874			181.90998668493	393.840437197623		False	True	FBgn0010423	TpnC47D:FBgn0010423	-0.0832394132533335	0.743965225911541	0.867488390794731	39.6500910310374	36.6067262234131	0.347854410590725	0.204710297129109	0.627395834177531	30.5619815243393	42.258234600146	-0.106686633740854	0.536121194845085	0.822504554506415
FBgn0013348	TpnC41C:FBgn0013348	-0.568095085564425	2.59186803784091e-05	0.000562114776760255	1107.70366635394	705.698338821664	-0.030313174022099	0.810616491536048	0.90546416633494	718.76057999035	703.339176346888	-0.153757818343694	0.15855922467734	0.388173412189716	772.7203786426	690.203295043966	0.113052929752941	0.341612052443911	0.568245341589974	746.778730692106	812.601477223486	-0.243819799749818	0.00942253724463485	0.0523459733127391	889.82035342152	742.731343172046	0.463576762842206	0.0116360067899622	0.137569930926975	490.834460191555	700.093728067538		False	True	FBgn0013348	TpnC41C:FBgn0013348	-0.376862646238704	1.60864766204394e-05	0.000140366613721493	1616.86985139567	1236.72951849192	-0.0879817559805439	0.617362058715571	0.907261248615343	1583.14896045244	1481.78578934521	-0.248268039635787	0.0720892794800321	0.299834673408039
FBgn0010424	TpnC73F:FBgn0010424	0.192234351295614	0.11682973054797	0.402433656228887	462.263573796358	535.952062271595	0.199768905886659	0.0594492385129399	0.158922313214939	491.326063845066	567.287732304486	0.0508417740292136	0.721979766944088	0.877794460530433	493.857077221682	513.33260064721	-0.270782950376637	0.0213722200133458	0.0881781520181623	542.764286607098	443.653742052382	0.0630330024884272	0.537850475835555	0.762868857302919	686.869037948156	719.922089493027	0.244339717259286			802.167005042304	1147.12878499859		False	False	FBgn0010424	TpnC73F:FBgn0010424	-0.119841483886056	0.267258782692626	0.471213491498605	653.595709487849	599.702193202226	0.0587447108244169	0.729084102967585	0.941149640260604	512.762289238722	536.574150355194	-0.263811042946406	0.184133299646819	0.511082537653895
FBgn0004910	Eip63F-1:FBgn0004910	0.0712072291029237	0.493527728292529	0.809504415599526	2110.91639895061	2225.75161139291	0.218433373177904	0.00357562176346736	0.0163142760388828	2062.64450876938	2407.05094284077	-0.105492022293203	0.251648109702166	0.510407155000311	2448.34495798673	2267.84873548805	0.367364542594024	1.77442821758878e-05	0.000275937161347151	1719.49650025502	2238.03774101205	0.128317113331114	0.136705988595345	0.347915779386427	1661.73340820743	1825.88359583319	0.102701188549556	0.408022381655545	0.773578231382915	1583.79034336037	1706.19078914234		False	True	FBgn0004910	Eip63F-1:FBgn0004910	0.0394683357650066	0.615284962159069	0.783988148586432	2341.71419631134	2407.54342912908	0.113538639579604	0.547166406744584	0.87674759497787	2098.61879047065	2290.91562647325	0.0741319203299098	0.598974413953957	0.853295881666504
FBgn0040351	CG11638:FBgn0040351	-0.111768936708214	0.353212141010774	0.710890972520711	2028.44305419005	1861.41770084881	-0.109093431299655	0.0934807986203993	0.221102978301182	2061.38470982182	1908.87464553291	-0.0687560399176664	0.386961646460173	0.646249083504984	1914.85232559053	1822.51452165438	-0.183716852882835	0.0260293382349644	0.101653521063618	1992.46125116237	1747.6265927682	-0.470096775434752	2.59553568950207e-08	8.23365684165557e-07	1760.2283378898	1248.38781085895	-0.603679613790767			1533.73693122956	903.076775482366		False	True	FBgn0040351	CG11638:FBgn0040351	0.313035923171658	1.19384499430506e-06	1.29376597721366e-05	2180.56211412843	2716.60004827636	0.301682593455332	0.093128165125087	0.418457436894146	1786.25675772459	2247.69661376841	0.217341814934801	0.0210856948898124	0.128410703907176
FBgn0011273	And:FBgn0011273	0.0257858213113314	0.500233722830417		0.0	0.614927175168952				0.0	0.0				0.0	0.0	0.0681026151028988	0.418076958300082		0.31441694908735	1.98733683311523	0.0286368279373524	0.443439004100151		0.0	1.00468524924715				0.0	0.0		False	False	FBgn0011273	And:FBgn0011273				0.0	0.0	0.0613825189537654	0.493935887592709		0.0	0.619595902472519
FBgn0004580	Cbp53E:FBgn0004580	-0.0763443974443613	0.5319495500131	0.829432346622322	9047.85478270717	8530.72143920429	-0.00992515887683272	0.854054709936892	0.925559930425422	8428.87749276477	8370.97396402697	-0.249465941485502	0.00859509110205406	0.0491365385126276	9211.34079543178	7685.76677444104	-0.114391671837931	0.151157899062044	0.34302749531413	8120.27434237767	7484.02974587512	-0.373475524622307	5.49807071304724e-06	9.72628686330222e-05	7419.71178258996	5651.57348051057	-0.402416348776743	0.0771000152119269	0.415737065265653	6138.85397935458	4407.19794916906		False	True	FBgn0004580	Cbp53E:FBgn0004580	-0.106720017933863	0.0618305539810195	0.169316101114122	10817.4172466691	10037.443711241	0.153847791894803	0.37516935500255	0.794954316243202	8132.3972086272	9135.94898502026	-0.00902245473435087	0.941911661302127	0.979376098803366
FBgn0035161	CG13898:FBgn0035161	-0.0507659460425116	0.679646540537315		2.75515160205109	1.94197608320191	0.276674497283605	0.151255401014317		0.68721243727982	3.8510363773221	-0.00788466990055346	0.941744834066974		2.14761633149043	1.97779223449526	0.0665085625846619	0.736746920324608	0.868526858692817	6.3498640247373	7.73622555964778	-0.00473186284674975	0.952130056771806		1.90167826984993	1.77932740059021	-0.00988919950649823	0.936738857022259		2.31864022698342	1.95957737661339		False	False	FBgn0035161	CG13898:FBgn0035161	0.00331373390198708	0.982806157194196		1.29961745037539	1.33786649332106	0.0997418236666121	0.540939425067012		1.16459214990815	3.10569013664926	-0.0196015112398788	0.893734156809933
FBgn0034481	CG11041:FBgn0034481	-0.0480317799694338	0.769308208974494	0.931431423856589	10.8411085413973	9.2760290568314	0.19374305088048	0.46674644902247		7.28250774169611	10.9866241634399	0.187283767090902	0.38027860862729	0.640123428091212	10.2222359108537	15.4825383630489	0.112793191246069	0.600269179584582	0.784608894895911	6.93013403858392	9.04674122176454	-0.0402131367750723	0.737276112586463	0.883038591982446	7.92888552810167	6.15905054334845	0.296073776074764	0.325997134916075	0.728497514069642	6.52127490973049	11.3557601737622		False	False	FBgn0034481	CG11041:FBgn0034481	-0.136942346599844	0.610384152343998	0.780012308979549	11.6192779015721	8.9839847390494	0.340406138791409	0.268366552384862	0.709979261695131	6.38084608493097	11.392828452778	0.382378949653513	0.0761763795797196	0.310197502352829
FBgn0000253	Cam:FBgn0000253	-0.177698565573728	0.0101453341638906	0.0763298050366898	82004.2120880294	72226.5853343756	-0.0395647663994278	0.410461748885965	0.614786494922071	74631.0096948195	72598.4462971419	-0.304780945835826	5.85165372901524e-06	9.88279296455906e-05	86633.1734519633	69800.9548364514	-0.0775110157129883	0.22878240096107	0.447283795269405	92134.7608567473	87226.5977431773	-0.0934785305097974	0.208261630235963	0.451536623340971	74629.5194599864	69760.1685380009	-0.250209071944284	0.175438999827449	0.603794701443964	79799.975422715	65853.1783905636		False	True	FBgn0000253	Cam:FBgn0000253	0.149611131536971	0.00383327540236485	0.0178509871035607	81556.1687352989	90551.2434354381	0.309870906132988	0.0130463791499193	0.108746649953568	73171.2374463598	91548.7451974171	0.174106035880047	0.0756343080120367	0.308833606550263
FBgn0046704	Liprin-alpha:FBgn0046704	0.0165770362335216	0.824197864231683	0.947911442731282	2217.14978576917	2244.17433008331	0.113474545720519	0.21302177024428	0.398401289794244	2176.22162937321	2358.72980840368	0.146759411430897	0.109915699834176	0.304546925840823	2089.09361947308	2323.46912271082	0.0568387364747991	0.468548718162213	0.683200025624642	2468.61877153471	2571.26253949091	0.084066802620964	0.205014295226772	0.446730896662657	2068.1631848577	2196.48738156391	-0.0251296095613879	0.812662481959417	0.943787543721849	2117.99862110332	2080.69042833089		False	False	FBgn0046704	Liprin-alpha:FBgn0046704	0.0391501491615143	0.687823486869751	0.832342985734314	2257.38523295537	2322.04481840239	-0.235753681854859	0.389540900539846	0.802030997218762	2031.16535993628	1629.4743505574	-0.0101445467407874	0.885241075756449	0.965129682351515
FBgn0034720	Liprin-gamma:FBgn0034720	-0.187599983693405	0.00307342085543232	0.0307193611105772	8168.47818501662	7148.88161592074	-0.123537421685096	0.0285712034002935	0.0901590055125412	8052.75373069547	7384.70467854365	-0.184755015094554	0.0115053112876527	0.0615841001911852	8159.50808898615	7154.35132904528	-0.211417325794589	0.00603938851658488	0.0336622148573956	8806.49561778088	7575.75338381148	-0.248922787263651	1.08478312220667e-05	0.000175794521019831	7515.84548880975	6299.45300365838	-0.381907818864658			7008.21759925603	5051.86804842712		False	True	FBgn0034720	Liprin-gamma:FBgn0034720	-0.0442564656382223	0.577747133095224	0.758029806510154	8147.89347654475	7896.99128498228	-0.00815284179097476	0.952221641789313	0.99399483691611	6715.52888100296	6675.45337872404	0.0333239352973649	0.628282066129544	0.868681578701268
FBgn0023535	arg:FBgn0023535	-0.00425582650604171	0.9797329079553	0.992903503444311	580.486214723785	578.327525017646	-0.819514927609416	2.71371308269643e-05	0.000219015398199193	445.036720346941	230.172322974613	1.33655383331593	6.08084287004217e-12	3.51126211758413e-10	164.292649359018	559.6786058875	-0.849589861880193	2.61431520277201e-05	0.000381601283057361	522.239382373393	241.247301760687	-0.574126943341498	0.000172101840606977	0.00197054847762467	463.089880232163	281.096396999669	0.526347116151601	0.087025789999699	0.443491512712299	276.215652334682	518.143942999129		False	True	FBgn0023535	arg:FBgn0023535	0.368574447035092	0.0249218959700085	0.085471604707201	685.760619574931	909.879192414822	-0.786519840351356	0.0029309127124877	0.0337804875636509	811.677894616657	399.220184626621	-0.150806026879928	0.424364872796018	0.753909443742808
FBgn0036272	CG4300:FBgn0036272	-0.06748789746506	0.430889336585146	0.76788116915992	2419.69918568261	2303.49678785233	-0.114027906374554	0.0917474151440002	0.218197842270678	2584.3334183867	2385.89685803215	-0.231166171653488	0.0093798071064941	0.0527186983429706	2637.73446862592	2232.5998575818	0.0126801624322738	0.874632412812894	0.942638925052453	2373.79163240532	2395.81936065553	-0.153216894183523	0.024642016504026	0.10609046551791	2314.45017567221	2073.92829638514	0.206079624401064			2193.90988488346	2643.18526566993		False	False	FBgn0036272	CG4300:FBgn0036272	0.381072469472144	7.32885627670125e-09	1.17306662735666e-07	2527.32203068674	3304.10799592435	0.298442386521235	0.0047247577281342	0.049209398650153	2390.93628954519	2958.09608930078	0.37976001859739	0.000203439113052228	0.00288386186135545
FBgn0037975	CG3397:FBgn0037975	-0.329354392528131	0.02339436195207	0.140298361967632	1800.81273900527	1376.6131518028	-0.847660368095662	8.90199390548871e-17	2.79176419980465e-15	1714.29428460009	933.785276381612	-0.207750805190382	0.099220667862407	0.285833703611104	1185.736915018	1013.90291860414	-0.338585436578464	0.00244614477994653	0.0166074697497572	1512.01462217565	1177.96876162136	-0.0753000024131518	0.420022353951356	0.672492181805445	1264.83469351153	1196.08886105412	0.057126929219504	0.752155834010701	0.925651312137851	1168.17063801569	1220.5975063988		False	True	FBgn0037975	CG3397:FBgn0037975	0.164834486715505	0.326218238722439	0.537568497593361	799.780641554947	908.087068201518	-0.242748608064082	0.255867613374051	0.695021298539413	1145.29698670518	943.051268286987	-0.115442037258986	0.541302562261082	0.82534223022461
FBgn0037974	CG12224:FBgn0037974	-0.00916031010142847	0.947708882470339	0.985381149782705	328.909617372591	326.582827663233	-0.43913340897929	0.000940237315826796	0.00515582912364602	372.336025522008	269.841816738374	-0.307181860223901	0.0413878180785946	0.15727370869866	345.608208355785	271.074655655241	0.139046159523224	0.381196792298179	0.607664860947526	307.997655502376	343.594370048455	-0.236226413338679	0.100962587533281	0.286617092112175	470.427916642321	385.810224378301	0.254229301278504	0.0350701374972444	0.271231544169394	310.424061212184	373.045737792095		False	True	FBgn0037974	CG12224:FBgn0037974	0.292143195577064	0.0797757000864799	0.204857088115774	238.621011421403	298.5371673574	-0.026101822755966	0.895432564253671	0.983075765112044	266.120088077298	261.304798873733	0.131995488220601	0.516634259287033	0.811035434978103
FBgn0037973	CG18547:FBgn0037973	-0.297239413829171	0.0668499261886516	0.286854254994867	1306.65108650512	1010.40142611955	-0.569688106301901	5.44579794983909e-08	7.2808885484625e-07	1279.09899192519	849.574298898455	-0.580061004757461	1.19553146575417e-05	0.000184985227994538	1171.44114341987	752.310246354603	0.207547500668774	0.0759357882734709	0.21653610014937	904.838385452789	1054.68540869202	0.310463649633939	0.00217071448582428	0.0163368030970142	867.265766525013	1094.78431579566	0.334403443765141	0.0847644777983763	0.438096366963959	1211.85803991462	1571.48374531161		False	True	FBgn0037973	CG18547:FBgn0037973	0.744018620585614	1.44720713022001e-11	3.19979949385085e-10	579.246288479197	991.650901670409	0.643988886326207	0.00140992924277095	0.0189586381139262	680.347691643291	1128.31628881154	0.440081317610636	0.00197481785866241	0.02004421739039
FBgn0037723	SpdS:FBgn0037723	-0.392986717791842	0.00154376236834528	0.0177842112478084	10091.6832709705	7446.04635203121	-0.831740336402752	5.68612208874203e-29	4.27975455879317e-27	10048.4118368427	5588.43513599696	-1.0796204202159	5.35110894099475e-25	1.22909026698048e-22	8192.12761885901	3710.85591686666	0.100250712277452	0.310923147715384	0.537463865169345	6243.94081075335	6714.58277499247	0.3422535651349	0.000119792205602673	0.00144550982579604	5900.45742767019	7590.69461754452	0.0649484769279003	0.706138135312325	0.906215301427278	7310.35401056438	7678.53826829431		False	True	FBgn0037723	SpdS:FBgn0037723	0.18141999346292	0.0560432198503076	0.157688606728986	5160.10514514932	5874.08428323223	0.226145858998886	0.149066875303953	0.541337584451137	6313.54083845873	7468.60243324861	0.00367338439437932	0.967641696425629	0.987664993701853
FBgn0004179	Csp:FBgn0004179	-0.0177061699501414	0.83095403157744	0.949687157072015	9993.72925156909	9865.91418515492	0.0535081998323975	0.337892478060785	0.545961495434114	9560.624641402	9925.45283858563	-0.0530185405105102	0.509199849247057	0.744320413211368	10099.5597288062	9723.82202913106	-0.0315304403081505	0.655025053201511	0.820866766433475	9921.68604578418	9702.85627624774	-0.0745105903536611	0.268760263312311	0.52295003102889	8889.21725240069	8427.60401303519	-0.170927084826196	0.186246501884646	0.615123234937876	8498.17028295765	7507.03745855589		False	False	FBgn0004179	Csp:FBgn0004179	0.0569357208982518	0.281865940148898	0.487161778404964	10983.1809707665	11429.0503293123	0.0606087982273428	0.693074690184684	0.93100996407938	9199.60094197562	9621.49303476986	0.00671921865391296	0.937516564916619	0.97813904710965
FBgn0037151	CG7130:FBgn0037151	-0.306796161192006	0.0557977016575068	0.257002325755525	123.809381348798	95.0573465534774	-0.757131337497021	1.12521090041052e-06	1.22543064941814e-05	286.992684731659	161.961293698587	0.123159308912091	0.503672830600966	0.740745927303869	150.796426602361	167.674237200836	-0.207062752439536	0.25746891013467	0.478517267987989	200.260139848923	168.205040423253	-0.30893210682886	0.0209804983363361	0.0951172552106446	325.480083981254	253.185357892497	0.0804133702830354	0.573585759226137	0.852484774780611	266.602275650243	283.026763200051		False	True	FBgn0037151	CG7130:FBgn0037151	1.07520204569909	1.98262817296607e-10	3.83872126402113e-09	111.188328476072	255.511724183528	0.991331181291627	2.00518902689496e-06	5.87482346063994e-05	96.2481882735793	211.380832384456	0.813269660071781	4.79588948514967e-05	0.000833811663119881
FBgn0037150	CG7133:FBgn0037150	0.0663000082453266	0.484570213812683	0.803732381255765	798.476340359786	838.210483276777	0.0328086666843022	0.73460288651006	0.858656382126851	951.77337755801	974.299655201499	-0.0912711783641943	0.392277439262642	0.650377456887645	877.332274473426	820.590145755394	0.112770897039458	0.296598175859077	0.522164100815673	724.999344469666	787.696126163985	-0.0472242921401637	0.603100416794986	0.804948565824822	856.978458434193	827.615597348325	0.172871841101326	0.350693482280027	0.74495277541695	771.09842063362	880.306031723324		False	False	FBgn0037150	CG7133:FBgn0037150	-0.0795937445879579	0.37674493447777	0.586384807786728	873.422187760413	825.496361503152	-0.0225111443401547	0.863335782817624	0.97759860800609	834.644340001511	821.003042916635	0.0245529197217559	0.827299983546355	0.945126506040539
FBgn0263177	CG43375:FBgn0263177	-0.0712761281771112	0.356580054553603	0.714472334758284	3173.61060101979	3014.87307275027	0.0430431482055508	0.529921868143108	0.716505136686909	2793.821402213	2879.15723590646	-0.11142130557918	0.113609975724371	0.311395573876186	3034.79179182177	2803.86832984938	-0.296960561116294	0.000401604067180836	0.0037765644029848	3093.86379376215	2501.59916393348	-0.389690207682574	1.27622530409002e-08	4.31757430670697e-07	3006.98747112426	2273.55291464468	-0.559017960623189	0.0306943820182039	0.251923618401109	2979.37098718367	1811.68877090118		False	True	FBgn0263177	CG43375:FBgn0263177	-0.0538359344828164	0.502760887731655	0.700054272014689	3687.65001938654	3549.97775834373	-0.0400759807878512	0.803681376335637	0.962922069708177	3101.11030518939	3009.4380253519	-0.138083161340141	0.120865054988369	0.403167063778524
FBgn0035364	CG14950:FBgn0035364	0.0331803517178669	0.775820502663503	0.931914586325374	725.634200084576	744.469182726776	0.0430284614732918	0.761757106932994	0.87486786351681	725.94575986385	749.194205376335	0.138629802378613	0.329774339532438	0.592174792682759	670.730496154256	746.852165154322	-0.424426509562857	0.000612126134099603	0.00536798612185699	719.445174201336	523.789798867505	-0.249092087735897	0.0256777382777159	0.109288982605041	656.160033627738	541.938724197529	-0.635660495574527	0.0186740076545037	0.186778779151575	741.013974022296	411.464422616203		False	True	FBgn0035364	CG14950:FBgn0035364	0.263508707678681	0.0477090922800381	0.140766776091173	804.845771344866	978.178844364872	-0.332893997860622	0.199116766831767	0.620181897498771	759.03062686643	564.442443305225	-0.0109406700648823	0.944687579961837	0.979931298867922
FBgn0053547	Rim:FBgn0053547	0.219209672800092	0.0366303823031827	0.194928654797544	10687.2426112318	12587.7287518603	0.364393741648004	1.20396250844465e-12	2.67690657512169e-11	10486.9559379366	13529.2413217828	0.125855336296829	0.101952976141584	0.291071118137308	11586.889497029	12676.632395297	0.0961711042658396	0.250340823459031	0.470588558691227	12094.4823828115	12957.4663147579	0.00774169546948021	0.91585080622927	0.965505757600022	10882.967709391	10944.2264933644	-0.123525021431691			9455.16100674518	8489.24871471102		False	True	FBgn0053547	Rim:FBgn0053547	-0.123957625552812	0.0462588305986298	0.137616065030587	13523.917340568	12396.6594677284	-0.082794993020891	0.67619227311177	0.923844594672444	10715.3962456192	10043.8484089283	-0.141463107155228	0.144513779289092	0.446652880076664
[truncated: 20 more columns]
