# Supplementary material for: Downregulation of glial genes involved in synaptic function mitigates Huntington's disease pathogenesis
Source: eLife. 2021 Apr 19;10:e64564. doi: 10.7554/eLife.64564 (PMC8149125; doi:10.7554/eLife.64564)
Supplement: Figure 1—source data 2. [file elife-64564-fig1-data2.zip › Figure_1_source_data_file_2/neuronDown/0/subMouse.csv]

Entrez	Entrez_Striatum 2 months	Symbol_Striatum 2 months	Name_Striatum 2 months	baseMean.continuousQ_Striatum 2 months	log2FoldChange.continuousQ_Striatum 2 months	lfcSE.continuousQ_Striatum 2 months	stat.continuousQ_Striatum 2 months	pvalue.continuousQ_Striatum 2 months	FDR.continuousQ_Striatum 2 months	baseMean.Q.80.vs.20_Striatum 2 months	log2FoldChange.Q.80.vs.20_Striatum 2 months	lfcSE.Q.80.vs.20_Striatum 2 months	stat.Q.80.vs.20_Striatum 2 months	pvalue.Q.80.vs.20_Striatum 2 months	FDR.Q.80.vs.20_Striatum 2 months	baseMean.Q.92.vs.20_Striatum 2 months	log2FoldChange.Q.92.vs.20_Striatum 2 months	lfcSE.Q.92.vs.20_Striatum 2 months	stat.Q.92.vs.20_Striatum 2 months	pvalue.Q.92.vs.20_Striatum 2 months	FDR.Q.92.vs.20_Striatum 2 months	baseMean.Q.111.vs.20_Striatum 2 months	log2FoldChange.Q.111.vs.20_Striatum 2 months	lfcSE.Q.111.vs.20_Striatum 2 months	stat.Q.111.vs.20_Striatum 2 months	pvalue.Q.111.vs.20_Striatum 2 months	FDR.Q.111.vs.20_Striatum 2 months	baseMean.Q.140.vs.20_Striatum 2 months	log2FoldChange.Q.140.vs.20_Striatum 2 months	lfcSE.Q.140.vs.20_Striatum 2 months	stat.Q.140.vs.20_Striatum 2 months	pvalue.Q.140.vs.20_Striatum 2 months	FDR.Q.140.vs.20_Striatum 2 months	baseMean.Q.175.vs.20_Striatum 2 months	log2FoldChange.Q.175.vs.20_Striatum 2 months	lfcSE.Q.175.vs.20_Striatum 2 months	stat.Q.175.vs.20_Striatum 2 months	pvalue.Q.175.vs.20_Striatum 2 months	FDR.Q.175.vs.20_Striatum 2 months	Entrez_Liver 2 months	Symbol_Liver 2 months	Name_Liver 2 months	baseMean.continuousQ_Liver 2 months	log2FoldChange.continuousQ_Liver 2 months	lfcSE.continuousQ_Liver 2 months	stat.continuousQ_Liver 2 months	pvalue.continuousQ_Liver 2 months	FDR.continuousQ_Liver 2 months	baseMean.Q.80.vs.20_Liver 2 months
18578	18578.0	Pde4b	phosphodiesterase 4B, cAMP specific	5510.0	0.000166	0.000265	0.624	0.532	0.795	5510.0	0.0666	0.0473	1.41	0.159	0.503	5510.0	0.048100000000000004	0.045700000000000005	1.05	0.292	1.0	5510.0	0.08070000000000001	0.0473	1.71	0.0879	0.904	5510.0	0.0407	0.045700000000000005	0.89	0.373	0.6950000000000001	5510.0	0.031400000000000004	0.045700000000000005	0.6880000000000001	0.492	0.8280000000000001	18578.0	Pde4b	phosphodiesterase 4B, cAMP specific	652.0	-0.00185	0.00099	-1.87	0.061200000000000004	0.378	652.0
432530	432530.0	Adcy1	adenylate cyclase 1	10700.0	0.000466	0.0007419999999999999	0.628	0.53	0.794	10700.0	0.0717	0.161	0.445	0.656	0.8190000000000001	10700.0	-0.0908	0.159	-0.5730000000000001	0.5670000000000001	1.0	10700.0	0.14100000000000001	0.161	0.877	0.38	0.904	10700.0	0.122	0.159	0.771	0.441	0.727	10700.0	0.0456	0.159	0.28800000000000003	0.774	0.929	432530.0	Adcy1	adenylate cyclase 1	18.9	-0.000734	0.00102	-0.716	0.47400000000000003	0.802	18.9
104111	104111.0	Adcy3	adenylate cyclase 3	1810.0	0.0010500000000000002	0.000681	1.54	0.123	0.5710000000000001	1810.0	0.216	0.138	1.56	0.11800000000000001	0.486	1810.0	0.051500000000000004	0.135	0.381	0.7030000000000001	1.0	1810.0	0.184	0.138	1.33	0.183	0.904	1810.0	0.20800000000000002	0.135	1.53	0.125	0.629	1810.0	0.19	0.135	1.4	0.161	0.719	104111.0	Adcy3	adenylate cyclase 3	40.2	-0.0013100000000000002	0.000789	-1.66	0.0974	0.459	40.2
224129	224129.0	Adcy5	adenylate cyclase 5	33700.0	-0.000647	0.000634	-1.02	0.307	0.68	33700.0	0.23700000000000002	0.121	1.96	0.0497	0.483	33700.0	0.055	0.11800000000000001	0.467	0.64	1.0	33700.0	0.0863	0.121	0.714	0.47500000000000003	0.904	33700.0	-0.000254	0.11800000000000001	-0.00215	0.998	0.999	33700.0	-0.0711	0.11800000000000001	-0.603	0.546	0.85	224129.0	Adcy5	adenylate cyclase 5	59.7	-0.0010500000000000002	0.0007729999999999999	-1.35	0.176	0.5740000000000001	59.7
11515	11515.0	Adcy9	adenylate cyclase 9	1390.0	0.000499	0.000717	0.6950000000000001	0.487	0.774	1390.0	0.15	0.18	0.8320000000000001	0.406	0.659	1390.0	-0.00936	0.181	-0.051800000000000006	0.9590000000000001	1.0	1390.0	0.12	0.18	0.668	0.504	0.904	1390.0	0.149	0.181	0.8230000000000001	0.41	0.714	1390.0	0.1	0.181	0.556	0.578	0.862	11515.0	Adcy9	adenylate cyclase 9	825.0	-0.0016400000000000002	0.000673	-2.43	0.015	0.21	825.0
18168	18168.0	Npy5r	neuropeptide Y receptor Y5	167.0	0.000169	0.000425	0.398	0.6910000000000001	0.874	167.0	-0.031400000000000004	0.0791	-0.397	0.6910000000000001	0.84	167.0	0.0329	0.0761	0.432	0.666	1.0	167.0	-0.0275	0.0787	-0.34900000000000003	0.727	0.935	167.0	-0.0478	0.076	-0.629	0.529	0.771	167.0	0.056100000000000004	0.0752	0.747	0.455	0.8170000000000001
11554	11554.0	Adrb1	adrenergic receptor, beta 1	364.0	-0.000914	0.000416	-2.2	0.028	0.41300000000000003	364.0	-0.169	0.0765	-2.2	0.0275	0.483	364.0	-0.0664	0.0737	-0.901	0.368	1.0	364.0	-0.105	0.0761	-1.37	0.17	0.904	364.0	-0.157	0.0737	-2.13	0.0333	0.629	364.0	-0.154	0.07350000000000001	-2.1	0.0357	0.598	11554.0	Adrb1	adrenergic receptor, beta 1	16.4	-0.000909	0.000977	-0.931	0.352	0.723	16.4
114229	114229.0	Kiss1r	KISS1 receptor	139.0	0.0007	0.0005639999999999999	1.24	0.215	0.628	139.0	-0.020800000000000003	0.11	-0.19	0.85	0.926	139.0	0.040400000000000005	0.107	0.379	0.704	1.0	139.0	-0.042300000000000004	0.11	-0.386	0.7	0.928	139.0	0.06760000000000001	0.106	0.637	0.524	0.768	139.0	0.11800000000000001	0.106	1.11	0.265	0.742	114229.0	Kiss1r	KISS1 receptor	10.5	0.000169	0.000997	0.17	0.865	0.961	10.5
75320	75320.0	Etnk1	ethanolamine kinase 1	19100.0	9.470000000000001e-05	0.000415	0.228	0.8190000000000001	0.931	19100.0	0.14100000000000001	0.0742	1.89	0.058100000000000006	0.483	19100.0	0.008780000000000001	0.0718	0.122	0.903	1.0	19100.0	0.0844	0.0742	1.1400000000000001	0.255	0.904	19100.0	0.0523	0.0718	0.728	0.466	0.738	19100.0	0.0275	0.0718	0.382	0.7020000000000001	0.903	75320.0	Etnk1	ethanolamine kinase 1	3170.0	-0.000463	0.000463	-1.0	0.317	0.6980000000000001	3170.0
14681	14681.0	Gnao1	guanine nucleotide binding protein, alpha O	24200.0	-0.000232	0.000248	-0.937	0.34900000000000003	0.7010000000000001	24200.0	0.09040000000000001	0.042	2.15	0.0313	0.483	24200.0	0.0356	0.040600000000000004	0.878	0.38	1.0	24200.0	0.0251	0.042	0.597	0.551	0.907	24200.0	0.0135	0.040600000000000004	0.332	0.74	0.885	24200.0	-0.0234	0.040600000000000004	-0.578	0.5630000000000001	0.857	14681.0	Gnao1	guanine nucleotide binding protein, alpha O	14.6	0.00023099999999999998	0.000997	0.232	0.8170000000000001	0.9470000000000001	14.6
14706	14706.0	Gng4	guanine nucleotide binding protein (G protein), gamma 4	629.0	0.000627	0.000627	1.0	0.317	0.685	629.0	-0.0951	0.114	-0.834	0.404	0.659	629.0	0.0177	0.111	0.159	0.874	1.0	629.0	-0.22	0.114	-1.9300000000000002	0.054200000000000005	0.904	629.0	0.187	0.111	1.69	0.0918	0.629	629.0	0.0366	0.111	0.33	0.741	0.918
14704	14704.0	Gng3	guanine nucleotide binding protein (G protein), gamma 3	2170.0	-0.000194	0.000654	-0.297	0.766	0.909	2170.0	-0.234	0.128	-1.83	0.06770000000000001	0.483	2170.0	0.0115	0.125	0.0918	0.927	1.0	2170.0	-0.122	0.128	-0.9530000000000001	0.34	0.904	2170.0	-0.0852	0.125	-0.681	0.496	0.754	2170.0	-0.051500000000000004	0.125	-0.41200000000000003	0.681	0.896	14704.0	Gng3	guanine nucleotide binding protein (G protein), gamma 3	4.0	0.0017300000000000002	0.000986	1.76	0.0792	0.42	4.0
23797	23797.0	Akt3	thymoma viral proto-oncogene 3	4130.0	0.000628	0.0006500000000000001	0.965	0.335	0.6950000000000001	4130.0	0.192	0.129	1.49	0.136	0.494	4130.0	0.004690000000000001	0.126	0.0373	0.97	1.0	4130.0	0.129	0.129	1.0	0.315	0.904	4130.0	0.157	0.126	1.25	0.211	0.636	4130.0	0.106	0.126	0.847	0.397	0.792	23797.0	Akt3	thymoma viral proto-oncogene 3	117.0	-0.0012900000000000001	0.000741	-1.74	0.08170000000000001	0.427	117.0
13488	13488.0	Drd1a	dopamine receptor D1A	9080.0	-0.0015	0.00042699999999999997	-3.51	0.00044	0.055200000000000006	9080.0	0.0683	0.0727	0.9390000000000001	0.34800000000000003	0.622	9080.0	0.040600000000000004	0.0704	0.5760000000000001	0.5640000000000001	1.0	9080.0	0.00489	0.0727	0.06720000000000001	0.9460000000000001	0.988	9080.0	-0.162	0.0704	-2.3	0.0212	0.629	9080.0	-0.201	0.0704	-2.85	0.004410000000000001	0.28800000000000003
13489	13489.0	Drd2	dopamine receptor D2	5210.0	-0.0008619999999999999	0.0004900000000000001	-1.76	0.0785	0.532	5210.0	0.22	0.0813	2.71	0.006770000000000001	0.483	5210.0	0.0748	0.07880000000000001	0.9480000000000001	0.343	1.0	5210.0	0.111	0.0813	1.37	0.17200000000000001	0.904	5210.0	-0.031100000000000003	0.07880000000000001	-0.395	0.6930000000000001	0.86	5210.0	-0.098	0.0789	-1.24	0.214	0.726
18166	18166.0	Npy1r	neuropeptide Y receptor Y1	394.0	0.00125	0.00034	3.68	0.000237	0.0346	394.0	0.0779	0.062400000000000004	1.25	0.212	0.528	394.0	0.0695	0.0604	1.15	0.25	1.0	394.0	0.0449	0.062400000000000004	0.719	0.47200000000000003	0.904	394.0	0.133	0.0599	2.23	0.025900000000000003	0.629	394.0	0.211	0.059500000000000004	3.54	0.000397	0.0719	18166.0	Npy1r	neuropeptide Y receptor Y1	4.15	-0.000811	0.000954	-0.85	0.395	0.753	4.15
545156	545156.0	Kalrn	kalirin, RhoGEF kinase	9950.0	0.000289	0.000596	0.485	0.628	0.842	9950.0	0.145	0.116	1.25	0.211	0.527	9950.0	0.046	0.113	0.40700000000000003	0.684	1.0	9950.0	0.0553	0.116	0.47600000000000003	0.634	0.915	9950.0	0.105	0.113	0.931	0.352	0.686	9950.0	0.0538	0.113	0.47600000000000003	0.634	0.884	545156.0	Kalrn	kalirin, RhoGEF kinase	1030.0	-0.000928	0.0006309999999999999	-1.47	0.14200000000000002	0.527	1030.0
52882	52882.0	Rgs7bp	regulator of G-protein signalling 7 binding protein	14100.0	-0.00033000000000000005	0.000623	-0.529	0.597	0.8270000000000001	14100.0	0.227	0.11800000000000001	1.92	0.0546	0.483	14100.0	0.035300000000000005	0.115	0.306	0.76	1.0	14100.0	0.145	0.11800000000000001	1.22	0.221	0.904	14100.0	0.0245	0.115	0.213	0.8320000000000001	0.928	14100.0	-0.0246	0.115	-0.213	0.8310000000000001	0.9470000000000001	52882.0	Rgs7bp	regulator of G-protein signalling 7 binding protein	22.1	-0.00253	0.001	-2.52	0.0118	0.192	22.1
12326	12326.0	Camk4	calcium/calmodulin-dependent protein kinase IV	16000.0	-0.000717	0.000452	-1.59	0.113	0.5630000000000001	16000.0	0.136	0.0804	1.7000000000000002	0.08990000000000001	0.483	16000.0	0.014	0.0779	0.179	0.858	1.0	16000.0	0.0427	0.0804	0.531	0.595	0.909	16000.0	-0.0529	0.0779	-0.68	0.497	0.754	16000.0	-0.0825	0.0779	-1.06	0.29	0.75	12326.0	Camk4	calcium/calmodulin-dependent protein kinase IV	190.0	-0.0013200000000000002	0.0009500000000000001	-1.39	0.164	0.559	190.0
14688	14688.0	Gnb1	guanine nucleotide binding protein (G protein), beta 1	15800.0	-0.00043599999999999997	0.00032399999999999996	-1.34	0.179	0.601	15800.0	-0.07200000000000001	0.058	-1.24	0.215	0.53	15800.0	0.0244	0.056100000000000004	0.435	0.664	1.0	15800.0	-0.0262	0.058	-0.452	0.651	0.919	15800.0	-0.07390000000000001	0.056100000000000004	-1.32	0.188	0.634	15800.0	-0.064	0.056100000000000004	-1.1400000000000001	0.254	0.736	14688.0	Gnb1	guanine nucleotide binding protein (G protein), beta 1	2170.0	5.360000000000001e-05	0.00027499999999999996	0.195	0.845	0.9550000000000001	2170.0
11820	11820.0	App	amyloid beta (A4) precursor protein	46000.0	-0.00014199999999999998	0.000149	-0.9560000000000001	0.339	0.6980000000000001	46000.0	-0.0081	0.0244	-0.331	0.74	0.868	46000.0	0.036000000000000004	0.0236	1.52	0.127	1.0	46000.0	0.034	0.0244	1.39	0.164	0.904	46000.0	-0.0125	0.0236	-0.53	0.596	0.808	46000.0	-0.021500000000000002	0.0236	-0.909	0.363	0.778	11820.0	App	amyloid beta (A4) precursor protein	2150.0	-0.00116	0.000384	-3.01	0.0025800000000000003	0.10200000000000001	2150.0
242425	242425.0	Gabbr2	gamma-aminobutyric acid (GABA) B receptor, 2	1550.0	0.000517	0.000745	0.6940000000000001	0.488	0.774	1550.0	0.060500000000000005	0.178	0.339	0.735	0.864	1550.0	-0.0752	0.177	-0.424	0.672	1.0	1550.0	0.148	0.178	0.8280000000000001	0.40700000000000003	0.904	1550.0	0.161	0.177	0.905	0.366	0.6930000000000001	1550.0	0.0506	0.177	0.28500000000000003	0.776	0.93	242425.0	Gabbr2	gamma-aminobutyric acid (GABA) B receptor, 2	525.0	-0.0018900000000000002	0.000686	-2.76	0.00581	0.14	525.0
108069	108069.0	Grm3	glutamate receptor, metabotropic 3	2500.0	-0.000177	0.00028199999999999997	-0.628	0.53	0.794	2500.0	0.0256	0.0514	0.498	0.618	0.797	2500.0	-0.030600000000000002	0.049800000000000004	-0.616	0.538	1.0	2500.0	-0.0316	0.0514	-0.615	0.538	0.905	2500.0	-0.01	0.0497	-0.202	0.84	0.933	2500.0	-0.0247	0.0497	-0.498	0.618	0.878
14708	14708.0	Gng7	guanine nucleotide binding protein (G protein), gamma 7	42900.0	-0.00015099999999999998	0.000337	-0.448	0.654	0.854	42900.0	0.153	0.055200000000000006	2.77	0.0056500000000000005	0.483	42900.0	0.0241	0.0534	0.452	0.651	1.0	42900.0	0.0252	0.0553	0.456	0.648	0.918	42900.0	-0.029900000000000003	0.0534	-0.56	0.5750000000000001	0.796	42900.0	0.0313	0.0534	0.585	0.558	0.854	14708.0	Gng7	guanine nucleotide binding protein (G protein), gamma 7	27.5	-0.000748	0.000982	-0.762	0.446	0.786	27.5
11553	11553.0	Adra2c	adrenergic receptor, alpha 2c	1260.0	-0.0017900000000000001	0.000597	-2.99	0.0027800000000000004	0.15	1260.0	-0.148	0.114	-1.29	0.196	0.52	1260.0	0.0273	0.111	0.246	0.805	1.0	1260.0	-0.153	0.114	-1.34	0.179	0.904	1260.0	-0.255	0.111	-2.3	0.021400000000000002	0.629	1260.0	-0.28300000000000003	0.111	-2.55	0.0108	0.424
16524	16524.0	Kcnj9	potassium inwardly-rectifying channel, subfamily J, member 9	1330.0	0.000993	0.0006749999999999999	1.47	0.14100000000000001	0.579	1330.0	0.0017900000000000001	0.136	0.0132	0.989	0.995	1330.0	0.019200000000000002	0.133	0.14400000000000002	0.885	1.0	1330.0	0.233	0.136	1.71	0.0868	0.904	1330.0	0.149	0.133	1.12	0.263	0.65	1330.0	0.131	0.133	0.989	0.323	0.764	16524.0	Kcnj9	potassium inwardly-rectifying channel, subfamily J, member 9	6.42	0.00016099999999999998	0.00102	0.157	0.875	0.964	6.42
14697	14697.0	Gnb5	guanine nucleotide binding protein (G protein), beta 5	8590.0	-0.0015400000000000001	0.000499	-3.08	0.00204	0.125	8590.0	-0.0514	0.0897	-0.5730000000000001	0.5670000000000001	0.763	8590.0	0.0723	0.08700000000000001	0.8310000000000001	0.406	1.0	8590.0	-0.0509	0.0897	-0.5680000000000001	0.5700000000000001	0.907	8590.0	-0.182	0.08700000000000001	-2.09	0.0364	0.629	8590.0	-0.229	0.08700000000000001	-2.63	0.00854	0.383	14697.0	Gnb5	guanine nucleotide binding protein (G protein), beta 5	18.9	-0.00118	0.000927	-1.27	0.20400000000000001	0.599	18.9
99296	99296.0	Hrh3	histamine receptor H3	4110.0	-0.000405	0.00046199999999999995	-0.878	0.38	0.718	4110.0	-0.0529	0.08370000000000001	-0.632	0.527	0.739	4110.0	0.07690000000000001	0.0811	0.9490000000000001	0.343	1.0	4110.0	0.0473	0.08360000000000001	0.5650000000000001	0.5720000000000001	0.907	4110.0	-0.0782	0.0811	-0.965	0.335	0.676	4110.0	-0.051500000000000004	0.0811	-0.635	0.525	0.843
18752	18752.0	Prkcg	protein kinase C, gamma	5120.0	-0.00127	0.00038899999999999997	-3.27	0.00109	0.0891	5120.0	0.0211	0.0665	0.316	0.752	0.875	5120.0	0.0646	0.0644	1.0	0.315	1.0	5120.0	-0.0031200000000000004	0.0665	-0.046900000000000004	0.963	0.992	5120.0	-0.11800000000000001	0.0644	-1.83	0.0665	0.629	5120.0	-0.183	0.0644	-2.84	0.004560000000000001	0.289	18752.0	Prkcg	protein kinase C, gamma	10.4	-0.000664	0.00102	-0.65	0.516	0.8220000000000001	10.4
29863	29863.0	Pde7b	phosphodiesterase 7B	6860.0	0.000133	0.000677	0.196	0.844	0.9410000000000001	6860.0	0.242	0.135	1.79	0.0734	0.483	6860.0	0.09770000000000001	0.132	0.739	0.46	1.0	6860.0	0.182	0.135	1.35	0.178	0.904	6860.0	0.101	0.132	0.761	0.447	0.729	6860.0	0.0516	0.132	0.39	0.6960000000000001	0.901	29863.0	Pde7b	phosphodiesterase 7B	139.0	0.000329	0.000677	0.486	0.627	0.876	139.0
15560	15560.0	Htr2c	5-hydroxytryptamine (serotonin) receptor 2C	2490.0	0.00204	0.000443	4.6	4.23e-06	0.00197	2490.0	0.05	0.0795	0.629	0.529	0.74	2490.0	0.0712	0.077	0.925	0.355	1.0	2490.0	0.0388	0.0795	0.489	0.625	0.912	2490.0	0.22	0.07690000000000001	2.86	0.0043	0.503	2490.0	0.329	0.07690000000000001	4.28	1.8900000000000002e-05	0.009290000000000001
[truncated: 303 more columns]
