# Supplementary material for: Downregulation of glial genes involved in synaptic function mitigates Huntington's disease pathogenesis
Source: eLife. 2021 Apr 19;10:e64564. doi: 10.7554/eLife.64564 (PMC8149125; doi:10.7554/eLife.64564)
Supplement: Figure 1—source data 2. [file elife-64564-fig1-data2.zip › Figure_1_source_data_file_2/neuronDown/0/subHuman.csv]

Entrez	Chip	Caudate Probeset	M	t	P.Value	Unnamed: 5	Cerebellum Probeset	M.1	t.1	P.Value.1	Unnamed: 10	Probe Set ID	Title	Gene Symbol	Unigene	Full Length Ref. Sequences	Biological Process (GO)	Cellular Component (GO)	Molecular Function (GO)	Biochemical Function (Proteome)	Cellular Role (Proteome)	Molecular Localization (Proteome)	adjp	Entrez	entrezList	entrezList_filt	validList
5142	A	203708_at	-0.145	-1.72	0.0903		203708_at	0.0508	0.535	0.594		203708_at	phosphodiesterase 4B, cAMP-specific (phosphodiesterase E4 dunce homolog, Drosophila)	PDE4B	Hs.188 // full length	NM_002600 // phosphodiesterase 4B, cAMP-specific (phosphodiesterase E4 dunce homolog, Drosophila)	---	---	4114 // 3',5'-cyclic-nucleotide phosphodiesterase activity // extended:Unknown; PDEase; 4.1e-159	---	---	---	0.18932280554388914	5142	['5142']	['5142']	True
5142	A	211302_s_at	-0.309	-2.88	0.00545		211302_s_at	0.0436	0.51	0.612		211302_s_at	phosphodiesterase 4B, cAMP-specific (phosphodiesterase E4 dunce homolog, Drosophila)	PDE4B	Hs.188 // full length	NM_002600 // phosphodiesterase 4B, cAMP-specific (phosphodiesterase E4 dunce homolog, Drosophila)	---	---	4114 // 3',5'-cyclic-nucleotide phosphodiesterase activity // extended:Unknown; PDEase; 4.1e-159	---	---	---	0.01946249105794452	5142	['5142']	['5142']	True
5142	A	215671_at	0.00521	0.26	0.795		215671_at	0.00521	0.315	0.754		215671_at	---	---	--- // ---	---	---	---	---	---	---	---	0.874920634920635	5142	['5142']	['5142']	True
107	A	213245_at	-0.518	-4.97	5.42e-06		213245_at	-0.097	-1.61	0.113		213245_at	Homo sapiens cDNA FLJ30781 fis, clone FEBRA2000874.	---	Hs.301663 // ---	---	---	---	---	---	---	---	5.347162055335968e-05	107	['107']	['107']	True
107	A	215340_at	-0.0464	-1.08	0.284		215340_at	0.0352	1.03	0.309		215340_at	adenylate cyclase 1 (brain)	ADCY1	Hs.259768 // ---	NM_021116 // brain adenylate cyclase 1	---	---	---	---	---	---	0.44401127466332596	107	['107']	['107']	True
107	A	215348_at	-0.0528	-1.38	0.174		215348_at	0.0318	0.973	0.335		215348_at	adenylate cyclase 1 (brain)	ADCY1	Hs.259768 // ---	NM_021116 // brain adenylate cyclase 1	---	---	---	---	---	---	0.31089568502684434	107	['107']	['107']	True
107	B	232062_at	-0.106	-3.22	0.00205		232062_at_B	0.0089	0.15	0.882		232062_at	adenylate cyclase 1 (brain)	ADCY1	Hs.259768		---	---	---				0.008466072249287618	107	['107']	['107']	True
107	B	235049_at	-0.532	-4.63	1.91e-05		235049_at_B	-0.126	-1.36	0.179		235049_at	adenylate cyclase 1 (brain)	ADCY1	Hs.259768		---	---	---				0.0001563353616323556	107	['107']	['107']	True
109	A	209320_at	-0.196	-4.28	6.51e-05		209320_at	-0.0131	-0.449	0.655		209320_at	adenylate cyclase 3	ADCY3	Hs.8402 // full length	NM_004036 // adenylate cyclase 3	7608 // olfaction // inferred from electronic annotation /// 6171 // cAMP biosynthesis // inferred from electronic annotation /// 7242 // intracellular signaling cascade // inferred from electronic annotation	5887 // integral to plasma membrane // traceable author statement	4383 // guanylate cyclase activity // inferred from electronic annotation /// 8294 // calcium/calmodulin-responsive adenylate cyclase activity // inferred from electronic annotation /// 16829 // lyase activity // inferred from electronic annotation	---	---	---	0.00044653630534351147	109	['109']	['109']	True
109	A	209321_s_at	-0.454	-5.77	2.65e-07		209321_s_at	0.076	1.77	0.0813		209321_s_at	adenylate cyclase 3	ADCY3	Hs.8402 // full length	NM_004036 // adenylate cyclase 3	7608 // olfaction // inferred from electronic annotation /// 6171 // cAMP biosynthesis // inferred from electronic annotation /// 7242 // intracellular signaling cascade // inferred from electronic annotation	5887 // integral to plasma membrane // traceable author statement	4383 // guanylate cyclase activity // inferred from electronic annotation /// 8294 // calcium/calmodulin-responsive adenylate cyclase activity // inferred from electronic annotation /// 16829 // lyase activity // inferred from electronic annotation	---	---	---	4.152745029647716e-06	109	['109']	['109']	True
111	B	228182_at	-0.866	-7.99	3.93e-11		228182_at_B	-0.00907	-0.174	0.863		228182_at	adenylate cyclase 5	ADCY5	Hs.477365		6810 // transport // inferred from electronic annotation /// 6812 // cation transport // inferred from electronic annotation /// 6829 // zinc ion transport // inferred from electronic annotation	16021 // integral to membrane // inferred from electronic annotation	8324 // cation transporter activity // inferred from electronic annotation				5.5875645569620255e-09	111	['111']	['111']	True
111	B	242891_at	0.0595	2.2	0.0313		242891_at_B	0.0439	1.45	0.152		242891_at	adenylate cyclase 5	ADCY5	Hs.477365		---	---	3677 // DNA binding // inferred from electronic annotation /// 5524 // ATP binding // inferred from electronic annotation /// 8026 // ATP-dependent helicase activity // inferred from electronic annotation /// 16787 // hydrolase activity // inferred from electronic annotation				0.08177752965806002	111	['111']	['111']	True
115	A	204497_at	-0.574	-6.19	5.09e-08		204497_at	0.0385	0.69	0.493		204497_at	adenylate cyclase 9	ADCY9	Hs.20196 // full length	NM_001116 // adenylate cyclase 9	6171 // cAMP biosynthesis // inferred from electronic annotation /// 6457 // protein folding // inferred from electronic annotation /// 7242 // intracellular signaling cascade // inferred from electronic annotation	5887 // integral to plasma membrane // traceable author statement	4383 // guanylate cyclase activity // inferred from electronic annotation /// 4016 // adenylate cyclase activity // extended:inferred from direct assay; 4.6.1.1; 1e-300 /// 16853 // isomerase activity // inferred from electronic annotation /// 3755 // peptidyl-prolyl cis-trans isomerase activity // inferred from electronic annotation /// 8294 // calcium/calmodulin-responsive adenylate cyclase act…	---	---	---	1.0553000461467466e-06	115	['115']	['115']	True
115	A	204498_s_at	-0.078	-1.4	0.166		204498_s_at	0.0659	1.61	0.113		204498_s_at	adenylate cyclase 9	ADCY9	Hs.20196 // full length	NM_001116 // adenylate cyclase 9	6171 // cAMP biosynthesis // inferred from electronic annotation /// 6457 // protein folding // inferred from electronic annotation /// 7242 // intracellular signaling cascade // inferred from electronic annotation	5887 // integral to plasma membrane // traceable author statement	4383 // guanylate cyclase activity // inferred from electronic annotation /// 4016 // adenylate cyclase activity // extended:inferred from direct assay; 4.6.1.1; 1e-300 /// 16853 // isomerase activity // inferred from electronic annotation /// 3755 // peptidyl-prolyl cis-trans isomerase activity // inferred from electronic annotation /// 8294 // calcium/calmodulin-responsive adenylate cyclase act…	---	---	---	0.3004006927941354	115	['115']	['115']	True
115	A	215400_x_at	-0.00976	-0.252	0.802		215400_x_at	0.0174	0.568	0.572		215400_x_at	---	---	--- // ---	---	---	---	---	---	---	---	0.8794146389085495	115	['115']	['115']	True
4889	A	207400_at	-0.326	-6.15	5.96e-08		207400_at	0.0384	1.18	0.244		207400_at	neuropeptide Y receptor Y5	NPY5R	Hs.158330 // full length	NM_006174 // neuropeptide Y receptor Y5	7186 // G-protein coupled receptor protein signaling pathway // traceable author statement	5887 // integral to plasma membrane // traceable author statement	1584 // rhodopsin-like receptor activity // inferred from electronic annotation /// 4983 // neuropeptide Y receptor activity // traceable author statement	---	---	---	1.1975441860465116e-06	4889	['4889']	['4889']	True
153	A	208214_at	-0.109	-3.39	0.00122		208214_at	0.0293	0.999	0.322		208214_at	adrenergic, beta-1-, receptor	ADRB1	Hs.99913 // full length	NM_000684 // beta-1-adrenergic receptor	7190 // adenylate cyclase activation // traceable author statement /// 7186 // G-protein coupled receptor protein signaling pathway // inferred from electronic annotation	5887 // integral to plasma membrane // traceable author statement	1584 // rhodopsin-like receptor activity // inferred from electronic annotation /// 4940 // beta1-adrenergic receptor activity // traceable author statement	---	---	---	0.005439333134861566	153	['153']	['153']	True
153	B	229277_at	-0.0335	-1.06	0.292		229277_at_B	-0.00915	-0.248	0.805		229277_at	adrenergic, beta-1-, receptor	ADRB1	Hs.99913		---	---	---				0.4528469451156369	153	['153']	['153']	True
153	B	229309_at	-0.652	-5.59	5.22e-07		229309_at_B	0.00916	0.0988	0.922		229309_at	adrenergic, beta-1-, receptor	ADRB1	Hs.99913		---	---	---				7.342647463994991e-06	153	['153']	['153']	True
84634	B	242517_at	-0.429	-3.78	0.000356		242517_at_B	-0.0123	-0.24	0.811		242517_at	G protein-coupled receptor 54	GPR54	Hs.208229		---	---	3676 // rrm;nucleic acid binding;3.1e-13 // extended:inferred from electronic annotation				0.0019054524660471765	84634	['84634']	['84634']	True
55500	A	219017_at	0.00433	0.122	0.903		219017_at	0.0284	0.982	0.33		219017_at	ethanolamine kinase	EKI1	Hs.120439 // full length	NM_018638 // ethanolamine kinase	6646 // phosphatidylethanolamine biosynthesis // inferred from direct assay	5737 // cytoplasm // non-traceable author statement	16740 // transferase activity // inferred from electronic annotation /// 4305 // ethanolamine kinase activity // inferred from direct assay	---	---	---	0.9444764055406821	55500	['55500']	['55500']	True
55500	A	222262_s_at	0.0144	0.522	0.604		222262_s_at	0.0434	1.9	0.0622		222262_s_at	ethanolamine kinase	EKI1	Hs.120439 // full length	NM_018638 // ethanolamine kinase	6646 // phosphatidylethanolamine biosynthesis // inferred from direct assay	5737 // cytoplasm // non-traceable author statement	16740 // transferase activity // inferred from electronic annotation /// 4305 // ethanolamine kinase activity // inferred from direct assay	---	---	---	0.7395152473088976	55500	['55500']	['55500']	True
55500	B	224453_s_at	0.0348	1.36	0.179		224453_s_at_B	-0.0416	-1.84	0.0703		224453_s_at	ethanolamine kinase /// ethanolamine kinase	EKI1	Hs.120439		---	---	---				0.31733070275815806	55500	['55500']	['55500']	True
55500	B	224454_at	0.0106	0.366	0.715		224454_at_B	0.00726	0.253	0.801		224454_at	ethanolamine kinase /// ethanolamine kinase	EKI1	Hs.120439		6646 // phosphatidylethanolamine biosynthesis // inferred from direct assay	5737 // cytoplasm // non-traceable author statement	4305 // ethanolamine kinase activity // inferred from direct assay /// 16740 // transferase activity // inferred from electronic annotation				0.8212163509471585	55500	['55500']	['55500']	True
55500	B	225290_at	-0.0954	-0.902	0.371		225290_at_B	-0.0188	-0.177	0.86		225290_at	Clone IMAGE:4798349, mRNA	---	Hs.29464		6355 // regulation of transcription, DNA-dependent // inferred from electronic annotation /// 7242 // intracellular signaling cascade // inferred from electronic annotation	5634 // nucleus // inferred from electronic annotation	3700 // transcription factor activity // inferred from electronic annotation /// 4871 // signal transducer activity // inferred from electronic annotation				0.5353381294964028	55500	['55500']	['55500']	True
55500	B	226432_at	-0.291	-2.95	0.00448		226432_at_B	0.0478	0.429	0.669		226432_at	Clone IMAGE:4798349, mRNA	---	Hs.29464		---	---	---				0.01649815081967213	55500	['55500']	['55500']	True
2775	A	204762_s_at	-0.924	-8.14	2.14e-11		204762_s_at	-0.107	-1.85	0.0697		204762_s_at	guanine nucleotide binding protein (G protein), alpha activating activity polypeptide O	GNAO1	Hs.296184 // full length	NM_020988 // guanine nucleotide binding protein (G protein), alpha activating activity polypeptide O	6936 // muscle contraction // predicted/computed /// 7411 // axon guidance // not recorded /// 7399 // neurogenesis // not recorded	157 // peripheral plasma membrane protein // predicted/computed	263 // heterotrimeric G-protein GTPase, alpha-subunit // predicted/computed /// 4871 // signal transducer activity // extended:inferred from electronic annotation; G-alpha; 6.9e-256 /// 5057 // receptor signaling protein activity // not recorded	---	---	---	3.726586046511628e-09	2775	['2775']	['2775']	True
2775	A	204763_s_at	-0.504	-6.85	3.82e-09		204763_s_at	-0.0585	-1.43	0.157		204763_s_at	guanine nucleotide binding protein (G protein), alpha activating activity polypeptide O	GNAO1	Hs.296184 // full length	NM_020988 // guanine nucleotide binding protein (G protein), alpha activating activity polypeptide O	6936 // muscle contraction // predicted/computed /// 7411 // axon guidance // not recorded /// 7399 // neurogenesis // not recorded	157 // peripheral plasma membrane protein // predicted/computed	263 // heterotrimeric G-protein GTPase, alpha-subunit // predicted/computed /// 4871 // signal transducer activity // extended:inferred from electronic annotation; G-alpha; 6.9e-256 /// 5057 // receptor signaling protein activity // not recorded	---	---	---	1.3719021582733812e-07	2775	['2775']	['2775']	True
2775	A	215912_at	-0.0188	-0.461	0.647		215912_at	-0.0199	-0.725	0.472		215912_at	guanine nucleotide binding protein (G protein), alpha activating activity polypeptide O	GNAO1	Hs.296184 // full length	NM_020988 // guanine nucleotide binding protein (G protein), alpha activating activity polypeptide O	6936 // muscle contraction // predicted/computed /// 7411 // axon guidance // not recorded /// 7399 // neurogenesis // not recorded	157 // peripheral plasma membrane protein // predicted/computed	263 // heterotrimeric G-protein GTPase, alpha-subunit // predicted/computed /// 4871 // signal transducer activity // extended:inferred from electronic annotation; G-alpha; 6.9e-256 /// 5057 // receptor signaling protein activity // not recorded	---	---	---	0.7720079674926301	2775	['2775']	['2775']	True
2775	B	231951_at	0.177	4.56	2.45e-05		231951_at_B	-0.0315	-0.783	0.437		231951_at	guanine nucleotide binding protein (G protein), alpha activating activity polypeptide O	GNAO1	Hs.241431		---	5634 // nucleus // inferred from electronic annotation	3676 // nucleic acid binding // inferred from electronic annotation /// 8270 // zinc ion binding // inferred from electronic annotation				0.00019324719101123592	2775	['2775']	['2775']	True
2786	A	205184_at	-0.345	-5.3	1.6e-06		205184_at	-0.146	-3.43	0.00113		205184_at	guanine nucleotide binding protein (G protein), gamma 4	GNG4	Hs.32976 // full length	NM_004485 // guanine nucleotide binding protein (G protein), gamma 4	8277 // regulation of G-protein coupled receptor protein signaling pathway // traceable author statement /// 7165 // signal transduction // inferred from electronic annotation	5834 // heterotrimeric G-protein complex // inferred from electronic annotation /// 5886 // plasma membrane // traceable author statement	5065 // heterotrimeric G-protein // traceable author statement /// 4871 // signal transducer activity // inferred from electronic annotation /// 3927 // heterotrimeric G-protein GTPase activity // inferred from electronic annotation	---	---	---	1.8813085579691182e-05	2786	['2786']	['2786']	True
2785	A	222005_s_at	-0.598	-6.25	4.02e-08		222005_s_at	-0.158	-2.72	0.00872		222005_s_at	guanine nucleotide binding protein (G protein), gamma 3	GNG3	Hs.179915 // full length	NM_012202 // guanine nucleotide binding protein (G protein), gamma 3	7186 // G-protein coupled receptor protein signaling pathway // inferred from electronic annotation /// 187 // activation of MAPK // traceable author statement /// 7165 // signal transduction // inferred from electronic annotation	5834 // heterotrimeric G-protein complex // inferred from electronic annotation	265 // heterotrimeric G-protein GTPase, gamma-subunit // traceable author statement /// 4871 // signal transducer activity // inferred from electronic annotation /// 3927 // heterotrimeric G-protein GTPase activity // inferred from electronic annotation	---	---	---	8.670694191070572e-07	2785	['2785']	['2785']	True
10000	A	212607_at	-0.273	-5.86	1.89e-07		212607_at	0.00749	0.175	0.862		212607_at	Homo sapiens cDNA FLJ30547 fis, clone BRAWH2001439.	---	Hs.351021 // ---	---	---	---	---	---	---	---	3.1531347939101376e-06	10000	['10000']	['10000']	True
10000	A	212609_s_at	0.227	4.82	9.37e-06		212609_s_at	0.0721	1.51	0.136		212609_s_at	serologically defined colon cancer antigen 8	SDCCAG8	Hs.300642 // full length	NM_006642 // serologically defined colon cancer antigen 8	---	---	8222 // tumor antigen // experimental evidence	---	---	---	8.520043715846994e-05	10000	['10000']	['10000']	True
10000	A	219393_s_at	-0.04	-0.957	0.342		219393_s_at	0.032	0.76	0.451		219393_s_at	v-akt murine thymoma viral oncogene homolog 3 (protein kinase B, gamma)	AKT3	Hs.278582 // full length	NM_005465 // v-akt murine thymoma viral oncogene homolog 3 (protein kinase B, gamma)	7165 // signal transduction // traceable author statement /// 6468 // protein amino acid phosphorylation // traceable author statement	---	16740 // transferase activity // inferred from electronic annotation /// 5524 // ATP binding // inferred from electronic annotation /// 4674 // protein serine/threonine kinase activity // inferred from electronic annotation	---	---	---	0.5059726027397261	10000	['10000']	['10000']	True
10000	B	222880_at	-0.176	-3.21	0.00207		222880_at_B	0.0667	0.799	0.427		222880_at	v-akt murine thymoma viral oncogene homolog 3 (protein kinase B, gamma)	AKT3	Hs.300642		6282 // regulation of DNA repair // traceable author statement /// 6281 // IMS;DNA repair;5.5e-68 // extended:Unknown	5654 // nucleoplasm // traceable author statement	3684 // damaged DNA binding // traceable author statement /// 15999 // eta DNA polymerase activity // traceable author statement				0.008534547123061393	10000	['10000']	['10000']	True
10000	B	224229_s_at	-0.0627	-1.56	0.123		224229_s_at_B	0.0327	0.631	0.531		224229_s_at	v-akt murine thymoma viral oncogene homolog 3 (protein kinase B, gamma)	AKT3	Hs.300642		6355 // regulation of transcription, DNA-dependent // inferred from electronic annotation	5634 // nucleus // inferred from electronic annotation	3677 // DNA binding // inferred from electronic annotation /// 8270 // zinc ion binding // inferred from electronic annotation				0.23963158579419797	10000	['10000']	['10000']	True
10000	B	242876_at	0.283	5.24	2e-06		242876_at_B	0.0514	0.933	0.354		242876_at	---	---	---		---	---	---				2.2788739538422518e-05	10000	['10000']	['10000']	True
10000	B	242879_x_at	0.125	3.68	0.000481		242879_x_at_B	0.0551	1.25	0.216		242879_x_at	Transcribed sequence with weak similarity to protein ref:NP_054848.1 (H.sapiens) PRO0478 protein [Homo sapiens]	---	Hs.530563		---	---	---				0.0024571197271176805	10000	['10000']	['10000']	True
1812	A	214652_at	-1.45	-8.45	6.18e-12		214652_at	0.0061	0.176	0.861		214652_at	dopamine receptor D1	DRD1	Hs.2624 // full length	NM_000794 // dopamine receptor D1	7204 // cytosolic calcium ion concentration elevation // traceable author statement /// 7268 // synaptic transmission // traceable author statement /// 7191 // dopamine receptor, adenylate cyclase activating pathway // traceable author statement /// 7187 // G-protein signaling, coupled to cyclic nucleotide second messenger // traceable author statement /// 7212 // dopamine receptor signaling path…	5887 // integral to plasma membrane // traceable author statement /// 5623 // cell // traceable author statement	1584 // rhodopsin-like receptor activity // inferred from electronic annotation /// 4952 // dopamine receptor activity // traceable author statement	---	---	---	1.7034051533742332e-09	1812	['1812']	['1812']	True
1813	A	206590_x_at	-0.578	-9.98	1.48e-14		206590_x_at	0.00875	0.235	0.815		206590_x_at	dopamine receptor D2	DRD2	Hs.73893 // full length	NM_000795 // dopamine receptor D2 isoform long /// NM_016574 // dopamine receptor D2 isoform short	---	---	1584 // rhodopsin-like receptor activity // extended:inferred from electronic annotation; 7tm_1; 3.5e-101 /// 1584 // rhodopsin-like receptor activity // extended:inferred from electronic annotation; 7tm_1; 9.9e-102	---	---	---	8.176896e-11	1813	['1813']	['1813']	True
1813	A	211624_s_at	-0.516	-9.3	2.13e-13		211624_s_at	0.0152	0.393	0.696		211624_s_at	dopamine receptor D2	DRD2	Hs.73893 // full length	NM_000795 // dopamine receptor D2 isoform long /// NM_016574 // dopamine receptor D2 isoform short	---	---	1584 // rhodopsin-like receptor activity // extended:inferred from electronic annotation; 7tm_1; 3.5e-101 /// 1584 // rhodopsin-like receptor activity // extended:inferred from electronic annotation; 7tm_1; 9.9e-102	---	---	---	2.2784914285714285e-10	1813	['1813']	['1813']	True
1813	A	216924_s_at	-0.53	-9.21	2.94e-13		216924_s_at	-0.0213	-0.52	0.605		216924_s_at	dopamine receptor D2	DRD2	Hs.73893 // full length	NM_000795 // dopamine receptor D2 isoform long /// NM_016574 // dopamine receptor D2 isoform short	---	---	1584 // rhodopsin-like receptor activity // extended:inferred from electronic annotation; 7tm_1; 3.5e-101 /// 1584 // rhodopsin-like receptor activity // extended:inferred from electronic annotation; 7tm_1; 9.9e-102	---	---	---	2.6417664e-10	1813	['1813']	['1813']	True
1813	A	216938_x_at	-0.797	-9.52	8.69e-14		216938_x_at	0.00713	0.218	0.828		216938_x_at	dopamine receptor D2	DRD2	Hs.73893 // full length	NM_000795 // dopamine receptor D2 isoform long /// NM_016574 // dopamine receptor D2 isoform short	---	---	1584 // rhodopsin-like receptor activity // extended:inferred from electronic annotation; 7tm_1; 3.5e-101 /// 1584 // rhodopsin-like receptor activity // extended:inferred from electronic annotation; 7tm_1; 9.9e-102	---	---	---	1.626768e-10	1813	['1813']	['1813']	True
4886	A	205440_s_at	-0.718	-6.37	2.53e-08		205440_s_at	0.042	1.01	0.315		205440_s_at	neuropeptide Y receptor Y1	NPY1R	Hs.169266 // full length	NM_000909 // neuropeptide Y receptor Y1	7193 // G-protein signaling, adenylate cyclase inhibiting pathway // traceable author statement /// 7187 // G-protein signaling, coupled to cyclic nucleotide second messenger // traceable author statement /// 7631 // feeding behavior // not recorded	5887 // integral to plasma membrane // traceable author statement	1584 // rhodopsin-like receptor activity // inferred from electronic annotation /// 4983 // neuropeptide Y receptor activity // traceable author statement	---	---	---	6.014171428571428e-07	4886	['4886']	['4886']	True
8997	A	205635_at	-0.522	-5.96	1.24e-07		205635_at	-0.00188	-0.0356	0.972		205635_at	huntingtin-associated protein interacting protein (duo)	HAPIP	Hs.8004 // full length	NM_003947 // huntingtin-associated protein interacting protein	7165 // signal transduction // traceable author statement /// 16192 // vesicle-mediated transport // traceable author statement	---	5085 // guanyl-nucleotide exchange factor activity // traceable author statement	---	---	---	2.213377830750894e-06	8997	['8997']	['8997']	True
8997	A	206078_at	-0.161	-3.85	0.000282		206078_at	-0.00706	-0.271	0.787		206078_at	serine/threonine kinase with Dbl- and pleckstrin homology domains	TRAD	Hs.162189 // full length	NM_007064 // serine/threonine kinase with Dbl- and pleckstrin homology domain	6468 // protein amino acid phosphorylation // traceable author statement	15629 // actin cytoskeleton // traceable author statement	16740 // transferase activity // inferred from electronic annotation /// 5524 // ATP binding // inferred from electronic annotation /// 4674 // protein serine/threonine kinase activity // traceable author statement	---	---	---	0.001559539143279173	8997	['8997']	['8997']	True
8997	B	227750_at	0.107	1.9	0.0619		227750_at_B	0.0682	1.53	0.131		227750_at	serine/threonine kinase with Dbl- and pleckstrin homology domains	TRAD	Hs.162189		---	---	---				0.14095505321844906	8997	['8997']	['8997']	True
8997	B	230596_at	-0.541	-6.56	1.19e-08		230596_at_B	-0.104	-1.06	0.292		230596_at	CDNA FLJ39261 fis, clone OCBBF2009391	---	Hs.13281		---	---	---				3.2780085836909874e-07	8997	['8997']	['8997']	True
8997	B	232717_at	-0.132	-3.32	0.00153		232717_at_B	-0.0101	-0.261	0.795		232717_at	huntingtin-associated protein interacting protein (duo)	HAPIP	Hs.8004		---	---	---				0.006607693934441988	8997	['8997']	['8997']	True
8997	B	232756_at	-0.0443	-1.45	0.152		232756_at_B	0.047	1.48	0.143		232756_at	huntingtin-associated protein interacting protein (duo)	HAPIP	Hs.8004		6512 // ubiquitin cycle // inferred from electronic annotation	---	4840 // ubiquitin conjugating enzyme activity // inferred from electronic annotation /// 4842 // ubiquitin-protein ligase activity // inferred from electronic annotation /// 16874 // ligase activity // inferred from electronic annotation				0.2806845869297164	8997	['8997']	['8997']	True
8997	B	236651_at	-0.0127	-0.526	0.601		236651_at_B	0.022	0.803	0.425		236651_at	huntingtin-associated protein interacting protein (duo)	HAPIP	Hs.8004		---	---	---				0.7369869534363229	8997	['8997']	['8997']	True
401190	B	237719_x_at	-0.722	-7.33	5.49e-10		237719_x_at_B	-0.0379	-0.676	0.502		237719_x_at	hypothetical protein DKFZp686I0554	DKFZp686I0554	Hs.23079		6413 // translational initiation // inferred from electronic annotation /// 6417 // regulation of protein biosynthesis // inferred from electronic annotation /// 6445 // regulation of translation // inferred from electronic annotation	16281 // eukaryotic translation initiation factor 4F complex // traceable author statement	339 // RNA cap binding // traceable author statement /// 3743 // translation initiation factor activity // traceable author statement /// 3723 // IF4E;RNA binding;2.4e-138 // extended:Unknown				3.249732806324111e-08	401190	['401190']	['401190']	True
814	A	210349_at	-0.409	-7.7	1.26e-10		210349_at	-0.00924	-0.198	0.844		210349_at	calcium/calmodulin-dependent protein kinase IV	CAMK4	Hs.348 // full length	NM_001744 // calcium/calmodulin-dependent protein kinase IV	7165 // signal transduction // traceable author statement /// 6468 // protein amino acid phosphorylation // traceable author statement	---	5516 // calmodulin binding // inferred from electronic annotation /// 4685 // calcium/calmodulin-dependent protein kinase activity // traceable author statement /// 4684 // calmodulin-dependent protein kinase I activity // inferred from electronic annotation /// 16740 // transferase activity // inferred from electronic annotation /// 5524 // ATP binding // inferred from electronic annotation /// …	---	---	---	1.1720347826086957e-08	814	['814']	['814']	True
814	B	229029_at	-1.35	-7.66	1.47e-10		229029_at_B	-0.0247	-0.229	0.82		229029_at	Transcribed sequence with moderate similarity to protein sp:P00722 (E. coli) BGAL_ECOLI Beta-galactosidase	---	Hs.438801		---	---	---				1.3000818897637796e-08	814	['814']	['814']	True
814	B	241871_at	-1.17	-8.27	1.26e-11		241871_at_B	-0.0467	-0.361	0.719		241871_at	calcium/calmodulin-dependent protein kinase IV	CAMK4	Hs.440638		---	---	---				2.6294267281105993e-09	814	['814']	['814']	True
2782	A	200744_s_at	-0.522	-4.61	2.02e-05		200744_s_at	-0.0347	-0.339	0.736		200744_s_at	guanine nucleotide binding protein (G protein), beta polypeptide 1	GNB1	Hs.215595 // full length	NM_002074 // guanine nucleotide-binding protein, beta-1 subunit	7165 // signal transduction // traceable author statement /// 7213 // acetyl choline receptor signaling, muscarinic pathway // traceable author statement /// 7265 // RAS protein signal transduction // traceable author statement	5834 // heterotrimeric G-protein complex // inferred from electronic annotation	264 // heterotrimeric G-protein GTPase, beta-subunit // traceable author statement /// 4871 // signal transducer activity // inferred from electronic annotation /// 3927 // heterotrimeric G-protein GTPase activity // inferred from electronic annotation	---	---	---	0.00016408345687940698	2782	['2782']	['2782']	True
2782	A	200745_s_at	-0.335	-6.11	6.97e-08		200745_s_at	-0.0576	-1.31	0.196		200745_s_at	guanine nucleotide binding protein (G protein), beta polypeptide 1	GNB1	Hs.215595 // full length	NM_002074 // guanine nucleotide-binding protein, beta-1 subunit	7165 // signal transduction // traceable author statement /// 7213 // acetyl choline receptor signaling, muscarinic pathway // traceable author statement /// 7265 // RAS protein signal transduction // traceable author statement	5834 // heterotrimeric G-protein complex // inferred from electronic annotation	264 // heterotrimeric G-protein GTPase, beta-subunit // traceable author statement /// 4871 // signal transducer activity // inferred from electronic annotation /// 3927 // heterotrimeric G-protein GTPase activity // inferred from electronic annotation	---	---	---	1.370451466083151e-06	2782	['2782']	['2782']	True
2782	A	200746_s_at	-0.352	-6.51	1.46e-08		200746_s_at	-0.0537	-1.69	0.0971		200746_s_at	guanine nucleotide binding protein (G protein), beta polypeptide 1	GNB1	Hs.215595 // full length	NM_002074 // guanine nucleotide-binding protein, beta-1 subunit	7165 // signal transduction // traceable author statement /// 7213 // acetyl choline receptor signaling, muscarinic pathway // traceable author statement /// 7265 // RAS protein signal transduction // traceable author statement	5834 // heterotrimeric G-protein complex // inferred from electronic annotation	264 // heterotrimeric G-protein GTPase, beta-subunit // traceable author statement /// 4871 // signal transducer activity // inferred from electronic annotation /// 3927 // heterotrimeric G-protein GTPase activity // inferred from electronic annotation	---	---	---	3.8562539682539683e-07	2782	['2782']	['2782']	True
351	A	200602_at	-0.146	-2.17	0.034		200602_at	-0.118	-2.1	0.0402		200602_at	amyloid beta (A4) precursor protein (protease nexin-II, Alzheimer disease)	APP	Hs.177486 // full length	NM_000484 // amyloid beta (A4) precursor protein (protease nexin-II, Alzheimer disease)	7165 // signal transduction // traceable author statement /// 6897 // endocytosis // inferred from electronic annotation /// 6878 // copper ion homeostasis // traceable author statement /// 8219 // cell death // traceable author statement /// 6915 // apoptosis // traceable author statement /// 7155 // cell adhesion // inferred from electronic annotation	16020 // membrane // extended:Unknown; A4_EXTRA; 1.8e-130 /// 5783 // endoplasmic reticulum // traceable author statement /// 5576 // extracellular // traceable author statement /// 5887 // integral to plasma membrane // traceable author statement /// 5905 // coated pit // inferred from electronic annotation /// 5794 // Golgi apparatus // traceable author statement	4867 // serine protease inhibitor activity // traceable author statement /// 5515 // protein binding // inferred from physical interaction /// 8201 // heparin binding // inferred from electronic annotation /// 5194 // cell adhesion molecule activity // inferred from electronic annotation	---	---	---	0.08733859348198972	351	['351']	['351']	True
351	A	211277_x_at	-0.0474	-1.17	0.247		211277_x_at	0.147	3.63	0.000607		211277_x_at	amyloid beta (A4) precursor protein (protease nexin-II, Alzheimer disease)	APP	Hs.177486 // full length	NM_000484 // amyloid beta (A4) precursor protein (protease nexin-II, Alzheimer disease)	7165 // signal transduction // traceable author statement /// 6897 // endocytosis // inferred from electronic annotation /// 6878 // copper ion homeostasis // traceable author statement /// 8219 // cell death // traceable author statement /// 6915 // apoptosis // traceable author statement /// 7155 // cell adhesion // inferred from electronic annotation	16020 // membrane // extended:Unknown; A4_EXTRA; 1.8e-130 /// 5783 // endoplasmic reticulum // traceable author statement /// 5576 // extracellular // traceable author statement /// 5887 // integral to plasma membrane // traceable author statement /// 5905 // coated pit // inferred from electronic annotation /// 5794 // Golgi apparatus // traceable author statement	4867 // serine protease inhibitor activity // traceable author statement /// 5515 // protein binding // inferred from physical interaction /// 8201 // heparin binding // inferred from electronic annotation /// 5194 // cell adhesion molecule activity // inferred from electronic annotation	---	---	---	0.40134596745027123	351	['351']	['351']	True
351	A	214953_s_at	-0.315	-4.8	1.01e-05		214953_s_at	0.0219	0.325	0.746		214953_s_at	amyloid beta (A4) precursor protein (protease nexin-II, Alzheimer disease)	APP	Hs.177486 // full length	NM_000484 // amyloid beta (A4) precursor protein (protease nexin-II, Alzheimer disease)	7165 // signal transduction // traceable author statement /// 6897 // endocytosis // inferred from electronic annotation /// 6878 // copper ion homeostasis // traceable author statement /// 8219 // cell death // traceable author statement /// 6915 // apoptosis // traceable author statement /// 7155 // cell adhesion // inferred from electronic annotation	16020 // membrane // extended:Unknown; A4_EXTRA; 1.8e-130 /// 5783 // endoplasmic reticulum // traceable author statement /// 5576 // extracellular // traceable author statement /// 5887 // integral to plasma membrane // traceable author statement /// 5905 // coated pit // inferred from electronic annotation /// 5794 // Golgi apparatus // traceable author statement	4867 // serine protease inhibitor activity // traceable author statement /// 5515 // protein binding // inferred from physical interaction /// 8201 // heparin binding // inferred from electronic annotation /// 5194 // cell adhesion molecule activity // inferred from electronic annotation	---	---	---	9.06638961038961e-05	351	['351']	['351']	True
9568	A	209990_s_at	-0.439	-2.85	0.0059		209990_s_at	-0.0882	-1.6	0.115		209990_s_at	G protein-coupled receptor 51	GPR51	Hs.198612 // full length	NM_005458 // G protein-coupled receptor 51	7194 // negative regulation of adenylate cyclase activity // traceable author statement /// 7268 // synaptic transmission // traceable author statement /// 7186 // G-protein coupled receptor protein signaling pathway // traceable author statement	5887 // integral to plasma membrane // traceable author statement /// 5871 // kinesin complex // inferred from electronic annotation	4965 // GABA-B receptor activity // traceable author statement	---	---	---	0.020767408335944842	9568	['9568']	['9568']	True
9568	A	209991_x_at	-0.277	-4.13	0.000109		209991_x_at	-0.137	-2.3	0.0254		209991_x_at	G protein-coupled receptor 51	GPR51	Hs.198612 // full length	NM_005458 // G protein-coupled receptor 51	7194 // negative regulation of adenylate cyclase activity // traceable author statement /// 7268 // synaptic transmission // traceable author statement /// 7186 // G-protein coupled receptor protein signaling pathway // traceable author statement	5887 // integral to plasma membrane // traceable author statement /// 5871 // kinesin complex // inferred from electronic annotation	4965 // GABA-B receptor activity // traceable author statement	---	---	---	0.0006928624787775892	9568	['9568']	['9568']	True
9568	A	211679_x_at	-0.262	-3.59	0.000641		211679_x_at	-0.159	-2.96	0.00448		211679_x_at	G protein-coupled receptor 51	GPR51	Hs.198612 // full length	NM_005458 // G protein-coupled receptor 51	7194 // negative regulation of adenylate cyclase activity // traceable author statement /// 7268 // synaptic transmission // traceable author statement /// 7186 // G-protein coupled receptor protein signaling pathway // traceable author statement	5887 // integral to plasma membrane // traceable author statement /// 5871 // kinesin complex // inferred from electronic annotation	4965 // GABA-B receptor activity // traceable author statement	---	---	---	0.003138839019073569	9568	['9568']	['9568']	True
9568	A	217077_s_at	-0.356	-4.08	0.000128		217077_s_at	-0.148	-2.5	0.0152		217077_s_at	G protein-coupled receptor 51	GPR51	Hs.198612 // full length	NM_005458 // G protein-coupled receptor 51	7194 // negative regulation of adenylate cyclase activity // traceable author statement /// 7268 // synaptic transmission // traceable author statement /// 7186 // G-protein coupled receptor protein signaling pathway // traceable author statement	5887 // integral to plasma membrane // traceable author statement /// 5871 // kinesin complex // inferred from electronic annotation	4965 // GABA-B receptor activity // traceable author statement	---	---	---	0.0007947462686567164	9568	['9568']	['9568']	True
2913	A	205814_at	-0.447	-4.38	4.58e-05		205814_at	-0.137	-1.77	0.0826		205814_at	glutamate receptor, metabotropic 3	GRM3	Hs.3786 // full length	NM_000840 // glutamate receptor, metabotropic 3 precursor	7194 // negative regulation of adenylate cyclase activity // traceable author statement /// 7268 // synaptic transmission // traceable author statement /// 7186 // G-protein coupled receptor protein signaling pathway // inferred from electronic annotation	5887 // integral to plasma membrane // traceable author statement	8067 // metabotropic glutamate, GABA-B-like receptor activity // traceable author statement	---	---	---	0.00033002444266238976	2913	['2913']	['2913']	True
2788	A	206896_s_at	-0.787	-8.56	4e-12		206896_s_at	-0.08	-1.64	0.106		206896_s_at	guanine nucleotide binding protein (G protein), gamma 7	GNG7	Hs.127828 // full length	NM_005145 // guanine nucleotide binding protein (G protein), gamma 7	8277 // regulation of G-protein coupled receptor protein signaling pathway // traceable author statement /// 7165 // signal transduction // inferred from electronic annotation	5834 // heterotrimeric G-protein complex // inferred from electronic annotation	5065 // heterotrimeric G-protein // traceable author statement /// 4871 // signal transducer activity // inferred from electronic annotation /// 3927 // heterotrimeric G-protein GTPase activity // inferred from electronic annotation	---	---	---	1.2567272727272727e-09	2788	['2788']	['2788']	True
2788	B	228831_s_at	-0.771	-7.26	7.29e-10		228831_s_at_B	-0.128	-2.91	0.00517		228831_s_at	guanine nucleotide binding protein (G protein), gamma 7	GNG7	---		6355 // regulation of transcription, DNA-dependent // inferred from electronic annotation	5634 // nucleus // inferred from electronic annotation	3700 // transcription factor activity // not recorded /// 8270 // zinc ion binding // inferred from electronic annotation				3.9748194174757285e-08	2788	['2788']	['2788']	True
2788	B	232043_at	-2.79e-05	-0.000635	0.999		232043_at_B	0.023	0.523	0.603		232043_at	guanine nucleotide binding protein (G protein), gamma 7	GNG7	---		---	---	---				0.999266898209992	2788	['2788']	['2788']	True
152	A	206128_at	-0.301	-4.76	1.17e-05		206128_at	-0.0168	-0.403	0.688		206128_at	adrenergic, alpha-2C-, receptor	ADRA2C	Hs.123022 // full length	NM_000683 // alpha-2C-adrenergic receptor	7267 // cell-cell signaling // traceable author statement /// 7186 // G-protein coupled receptor protein signaling pathway // traceable author statement /// 7610 // behavior // not recorded /// 187 // activation of MAPK // traceable author statement	5887 // integral to plasma membrane // traceable author statement /// 5768 // endosome // traceable author statement	1584 // rhodopsin-like receptor activity // inferred from electronic annotation /// 4938 // alpha2-adrenergic receptor activity // traceable author statement /// 4935 // adrenoceptor activity // inferred from electronic annotation	---	---	---	0.0001027879546343371	152	['152']	['152']	True
3765	A	207527_at	-0.134	-2.58	0.0123		207527_at	-0.0384	-0.727	0.47		207527_at	potassium inwardly-rectifying channel, subfamily J, member 9	KCNJ9	Hs.66726 // full length	NM_004983 // potassium inwardly-rectifying channel subfamily J9	6813 // potassium ion transport // inferred from electronic annotation /// 6811 // ion transport // inferred from electronic annotation	5624 // membrane fraction // not recorded /// 16021 // integral to membrane // inferred from electronic annotation	15467 // G-protein activated inward rectifier potassium channel activity // inferred from electronic annotation /// 5242 // inward rectifier potassium channel activity // extended:Unknown; IRK; 3e-246 /// 5244 // voltage-gated ion channel activity // inferred from electronic annotation /// 5267 // potassium channel activity // inferred from electronic annotation	---	---	---	0.03824056466680507	3765	['3765']	['3765']	True
3765	B	244113_at	-0.292	-3.86	0.000273		244113_at_B	-0.201	-3.7	0.000473		244113_at	Transcribed sequences	---	Hs.436567		---	---	---				0.0015162991717146744	3765	['3765']	['3765']	True
10681	A	204000_at	-0.466	-6.84	3.92e-09		204000_at	-0.138	-3.08	0.00313		204000_at	guanine nucleotide binding protein (G protein), beta 5	GNB5	Hs.155090 // full length	NM_006578 // guanine nucleotide-binding protein, beta-5 subunit isoform a /// NM_016194 // guanine nucleotide-binding protein, beta-5 subunit isoform b	---	---	---	---	---	---	1.3999821939586644e-07	10681	['10681']	['10681']	True
10681	A	207124_s_at	-0.735	-6.49	1.6e-08		207124_s_at	-0.124	-1.19	0.239		207124_s_at	guanine nucleotide binding protein (G protein), beta 5	GNB5	Hs.155090 // full length	NM_006578 // guanine nucleotide-binding protein, beta-5 subunit isoform a /// NM_016194 // guanine nucleotide-binding protein, beta-5 subunit isoform b	---	---	---	---	---	---	4.136064441887227e-07	10681	['10681']	['10681']	True
10681	A	211871_x_at	-0.402	-5.21	2.27e-06		211871_x_at	-0.0197	-0.21	0.834		211871_x_at	guanine nucleotide binding protein (G protein), beta 5	GNB5	Hs.155090 // full length	NM_006578 // guanine nucleotide-binding protein, beta-5 subunit isoform a /// NM_016194 // guanine nucleotide-binding protein, beta-5 subunit isoform b	---	---	---	---	---	---	2.5414044355843506e-05	10681	['10681']	['10681']	True
10681	B	242404_at	-1.03	-7.41	3.97e-10		242404_at_B	-0.0785	-1.06	0.293		242404_at	Transcribed sequences	---	Hs.531159		---	---	---				2.551704721030043e-08	10681	['10681']	['10681']	True
11255	A	220447_at	-0.656	-6.5	1.52e-08		220447_at	0.181	3.32	0.00158		220447_at	histamine receptor H3	HRH3	Hs.251399 // full length	NM_007232 // histamine receptor H3	7269 // neurotransmitter secretion // traceable author statement /// 7187 // G-protein signaling, coupled to cyclic nucleotide second messenger // traceable author statement	5887 // integral to plasma membrane // traceable author statement	1584 // rhodopsin-like receptor activity // inferred from electronic annotation /// 4969 // histamine receptor activity // traceable author statement	---	---	---	3.975003492433062e-07	11255	['11255']	['11255']	True
11255	A	221663_x_at	-0.22	-4.95	5.99e-06		221663_x_at	0.0922	3.23	0.00205		221663_x_at	neurogranin (protein kinase C substrate, RC3)	NRGN	Hs.26944 // full length	NM_006176 // neurogranin /// NM_007232 // histamine receptor H3	7165 // signal transduction // traceable author statement /// 7399 // neurogenesis // traceable author statement /// 7269 // neurotransmitter secretion // traceable author statement /// 7187 // G-protein signaling, coupled to cyclic nucleotide second messenger // traceable author statement	5887 // integral to plasma membrane // traceable author statement	1584 // rhodopsin-like receptor activity // inferred from electronic annotation /// 4969 // histamine receptor activity // traceable author statement /// 5516 // calmodulin binding // traceable author statement	---	---	---	5.8062291262135925e-05	11255	['11255']	['11255']	True
5582	A	206270_at	-0.637	-8.62	3.09e-12		206270_at	0.0393	0.634	0.529		206270_at	protein kinase C, gamma	PRKCG	Hs.2890 // full length	NM_002739 // protein kinase C, gamma	7242 // intracellular signaling cascade // inferred from electronic annotation /// 6468 // protein amino acid phosphorylation // traceable author statement	---	4697 // protein kinase C activity // traceable author statement /// 4713 // protein tyrosine kinase activity // inferred from electronic annotation /// 16740 // transferase activity // inferred from electronic annotation /// 5509 // calcium ion binding // inferred from electronic annotation /// 5524 // ATP binding // inferred from electronic annotation /// 19992 // diacylglycerol binding // infer…	---	---	---	1.1018057142857142e-09	5582	['5582']	['5582']	True
5582	B	236195_x_at	-0.575	-7.43	3.68e-10		236195_x_at_B	-0.0186	-0.295	0.769		236195_x_at	protein kinase C, gamma	PRKCG	Hs.2890		---	---	---				2.4278273127753306e-08	5582	['5582']	['5582']	True
27115	A	220343_at	-0.0739	-1.46	0.15		220343_at	0.00946	0.242	0.81		220343_at	phosphodiesterase 7B	PDE7B	Hs.283016 // full length	NM_018945 // phosphodiesterase 7B	7165 // signal transduction // traceable author statement /// 7268 // synaptic transmission // traceable author statement	---	16787 // hydrolase activity // inferred from electronic annotation /// 4114 // 3',5'-cyclic-nucleotide phosphodiesterase activity // extended:Unknown; PDEase; 2.8e-61 /// 4115 // cAMP-specific phosphodiesterase activity // traceable author statement	---	---	---	0.2779395389120303	27115	['27115']	['27115']	True
27115	B	230109_at	-0.594	-7.02	1.93e-09		230109_at_B	0.0117	0.298	0.767		230109_at	phosphodiesterase 7B	PDE7B	Hs.130104		---	---	---				8.203504257332074e-08	27115	['27115']	['27115']	True
27115	B	243438_at	-0.268	-6.53	1.32e-08		243438_at_B	0.0133	0.547	0.586		243438_at	phosphodiesterase 7B	PDE7B	Hs.130104		---	5794 // Golgi apparatus // inferred from electronic annotation	---				3.544827256425583e-07	27115	['27115']	['27115']	True
3358	A	207307_at	-1.37	-6.72	6.19e-09		207307_at	0.00713	0.282	0.779		207307_at	5-hydroxytryptamine (serotonin) receptor 2C	HTR2C	Hs.46362 // full length	NM_000868 // 5-hydroxytryptamine (serotonin) receptor 2C	7268 // synaptic transmission // traceable author statement /// 7210 // serotonin receptor signaling pathway // not recorded /// 7631 // feeding behavior // traceable author statement	5887 // integral to plasma membrane // not recorded	1584 // rhodopsin-like receptor activity // inferred from electronic annotation /// 4993 // serotonin receptor activity // not recorded	---	---	---	1.9822118317890235e-07	3358	['3358']	['3358']	True
3358	A	211479_s_at	-1.13	-5.8	2.34e-07		211479_s_at	-0.00885	-0.353	0.725		211479_s_at	5-hydroxytryptamine (serotonin) receptor 2C	HTR2C	Hs.46362 // full length	NM_000868 // 5-hydroxytryptamine (serotonin) receptor 2C	7268 // synaptic transmission // traceable author statement /// 7210 // serotonin receptor signaling pathway // not recorded /// 7631 // feeding behavior // traceable author statement	5887 // integral to plasma membrane // not recorded	1584 // rhodopsin-like receptor activity // inferred from electronic annotation /// 4993 // serotonin receptor activity // not recorded	---	---	---	3.7587243475151947e-06	3358	['3358']	['3358']	True
