# Supplementary material for: Downregulation of glial genes involved in synaptic function mitigates Huntington's disease pathogenesis
Source: eLife. 2021 Apr 19;10:e64564. doi: 10.7554/eLife.64564 (PMC8149125; doi:10.7554/eLife.64564)
Supplement: Figure 1—source data 2. [file elife-64564-fig1-data2.zip › Figure_1_source_data_file_2/neuronDown/0/subFly.csv]

fbgene	gene_x	EN7vsEW7_log2FoldChange	EN7vsEW7_pvalue	EN7vsEW7_padj	EN7vsEW7_grp.mean.EW7	EN7vsEW7_grp.mean.EN7	EN9vsEW9_log2FoldChange	EN9vsEW9_pvalue	EN9vsEW9_padj	EN9vsEW9_grp.mean.EW9	EN9vsEW9_grp.mean.EN9	EN11vsEW11_v2_log2FoldChange	EN11vsEW11_v2_pvalue	EN11vsEW11_v2_padj	EN11vsEW11_v2_grp.mean.EW11	EN11vsEW11_v2_grp.mean.EN11	EF18vsEW18_log2FoldChange	EF18vsEW18_pvalue	EF18vsEW18_padj	EF18vsEW18_grp.mean.EW18	EF18vsEW18_grp.mean.EF18	EF20vsEW20_log2FoldChange	EF20vsEW20_pvalue	EF20vsEW20_padj	EF20vsEW20_grp.mean.EW20	EF20vsEW20_grp.mean.EF20	EF22vsEW22_log2FoldChange	EF22vsEW22_pvalue	EF22vsEW22_padj	EF22vsEW22_grp.mean.EW22	EF22vsEW22_grp.mean.EF22	Unnamed: 31_x	AllSig_x	UnionSig_x	fbgene	gene_y	RN5vsRW5_log2FoldChange	RN5vsRW5_pvalue	RN5vsRW5_padj	RN5vsRW5_grp.mean.RW5	RN5vsRW5_grp.mean.RN5	RN7vsRW7_log2FoldChange	RN7vsRW7_pvalue	RN7vsRW7_padj	RN7vsRW7_grp.mean.RW7	RN7vsRW7_grp.mean.RN7	RN8vsRW8_log2FoldChange	RN8vsRW8_pvalue	RN8vsRW8_padj
FBgn0038237	Pde6:FBgn0038237	-0.0447857905055138	0.697786179146055	0.907890478089344	3887.88983227623	3757.54086768359	-0.0319156626442369	0.551901916431025	0.732866381151867	3887.71356423153	3802.23488624197	-0.164919095131531	0.0484667774542955	0.174734541805726	3993.96429366967	3548.40727644685	-0.34298920530184	7.15027782669069e-05	0.000898283779553131	3935.87284776582	3077.38312968377	-0.440050639295055	3.45634735449622e-07	8.37752763542178e-06	3823.41038276769	2769.09717773076	-0.417295923210379	0.0182871309737104	0.185993032832721	3321.07743417781	2418.55236779979		False	True	FBgn0038237	Pde6:FBgn0038237	-0.419180247353771	6.05536214013013e-12	1.40119200209308e-10	4642.31063600356	3459.14620977664	-0.337837943182485	0.122470820161115	0.486776484103608	3566.24293855074	2713.8734828288	-0.258623892222318	0.0179183529830359	0.114629087950748
FBgn0085370	Pde11:FBgn0085370	-0.113809166185219	0.122086734374568	0.41260609836815	3779.41549256396	3482.87375392421	-0.0735405885943926	0.155256507863835	0.319753240746924	3753.6042376638	3565.67265920585	-0.0727899074394436	0.372738331573193	0.633759400417918	3690.76256504292	3503.50341487821	-0.493687914645297	1.81865658023431e-11	1.11727468261537e-09	4318.57145405605	3040.92078608821	-0.546776157161988	9.55021008421168e-15	7.92172240911129e-13	3491.84080386397	2357.17587083702	-0.455130786066227	3.50126663178429e-11	6.9117780806547e-09	3449.63497469463	2506.27602007668		False	True	FBgn0085370	Pde11:FBgn0085370	-0.29168161914693	7.27333548505756e-06	6.85677769846981e-05	4007.54680422482	3264.52982255246	-0.319449385594974	0.170874584562963	0.575849480582979	3414.26167998198	2617.47807732228	-0.141548905171385	0.0828448693324785	0.326143705523058
FBgn0000479	dnc:FBgn0000479	-0.180366705217114	0.0191055096879571	0.121778495207589	1774.12416039339	1558.40892247964	-0.0483965831977786	0.602670241922002	0.77037769885136	1754.80126902104	1694.5968887866	0.0130068474917377	0.896799248780906	0.959755336032247	1579.94041618812	1595.09625188107	0.175179494103777	0.0844933940677197	0.232976729733952	1665.07373121929	1891.81398293781	0.0174636639325151	0.83138522350803	0.926630012226826	1725.03985760877	1746.80846075999	-0.114770232717612	0.184037222418268	0.614288135614417	1789.15244566046	1649.6066147057		False	False	FBgn0000479	dnc:FBgn0000479	0.0256778415036718	0.793038596038533	0.896053410311796	1920.28495614494	1956.23177549775	-0.110279413169912			1604.92858921362	1472.28659129831	-0.0186325924925033	0.847864191875619	0.952547413752049
FBgn0259171	Pde9:FBgn0259171	-0.325475889958725	0.00420361740317408	0.0385130358847952	667.025860213812	521.158174709742	-0.673887259802882	5.48544298452838e-09	8.49658325698063e-08	729.909179244272	447.565095561654	-0.123793062311137	0.429201334329896	0.682798615325365	572.30841531414	518.309866536053	-0.230343858321496	0.0560235206254847	0.174290201478449	854.650315407834	719.644772870585	-0.137374416609925	0.171516221127614	0.400133050872296	775.124241308368	699.481426615603	0.128971822638927	0.54463429472618	0.842296896540883	669.707867925374	742.793691737453		False	True	FBgn0259171	Pde9:FBgn0259171	0.395568728552749	0.000153018804771603	0.00109003702839348	477.221803262763	634.413268492262	0.48733043060379	0.00199992131177276	0.0252592055108661	454.299007552665	652.513003332845	0.340221983640619	0.0038738352094438	0.0348997335687164
FBgn0004852	Ac76E:FBgn0004852	0.0886648414420178	0.191171162323408	0.533967521668549	4542.81088453657	4839.7451908523	-0.0731915236385042	0.197781636049623	0.378694486813966	4796.25698907434	4556.05237027289	0.0536828459187412	0.417837593293877	0.673056043861221	4160.78427735006	4322.3895406408	-0.136803050969628	0.0547548399579717	0.171873628739495	4347.65129883965	3945.44171627684	0.0883772793590582	0.124950974891779	0.329611546958336	4159.81652483938	4429.09905216017	0.0256342427065033	0.88556879504437	0.968053366357576	3627.92920541554	3699.73241034219		False	False	FBgn0004852	Ac76E:FBgn0004852	-0.291076569924553	8.28621788256785e-06	7.74171618822544e-05	4899.9207889604	3993.18949521517	-0.418622500767362			4673.61486507625	3384.70187758587	-0.290974869936223	0.00033991209290709	0.00451875820095144
FBgn0024150	Ac78C:FBgn0024150	-0.256678593954502	0.0135907872884805	0.0959049757839912	1523.87384701323	1258.42018415833	-0.201975123056393	0.00866910615480762	0.0343954656926983	1457.23566714865	1263.16619266861	-0.263934431755255	0.0168400297215576	0.08133576972057	1465.85226903394	1206.18140116072	-0.1358379268901	0.0978581320231189	0.258303206096439	1582.13405929778	1435.62277321237	-0.416228664512888	5.18404497214611e-07	1.20939449162692e-05	1745.56645799155	1288.41523044058	-0.516733455820558	0.000361505134452182	0.0102024782389838	1644.5694314087	1125.2494149053		False	True	FBgn0024150	Ac78C:FBgn0024150	-0.0738639761480697	0.398305621995579	0.604790280523389	1373.08513322683	1303.02487515915	-0.107351528461964	0.551147382887473	0.878278416922993	1127.36626584611	1038.67093947993	0.0206262195813173	0.845948720793348	0.951939543980053
FBgn0040507	ACXD:FBgn0040507	1.17296207753472	1.52236202309508e-11	1.23037774444677e-09	220.539557428289	645.392954529416	0.142320112802552	0.464743523792368	0.663046452308575	511.81372569897	573.646552784438	0.334560729309273	0.143645919502531	0.362791464665334	403.194575837995	645.606617927573	-0.22348525144784	0.347131940531905	0.572798439652779	416.492505845459	304.796897137257	0.224244574245934	0.0592714586285644	0.199136451761975	323.957618934071	385.750610494227	-0.195680428348994	0.483839193076361	0.816954866883299	525.12350432243	434.914202382616		False	True	FBgn0040507	ACXD:FBgn0040507	0.152995589069759	0.375340535508855	0.585071520324184	197.050874527825	222.220492051461	-0.123697858494943	0.497505891075805	0.854436450661629	184.536569118353	167.758121694204	0.0690414617405187	0.680526144584897	0.888898111483944
FBgn0052305	CG32305:FBgn0052305				0.0	0.0	0.0488238251793969	0.644611090986824		0.3519072487214	0.973891573601095	0.108384340656818	0.24639672917376		0.0	3.97199276236236	0.0693027056972356	0.442740662209415		0.362980833415432	1.60366349073277	0.00131402930294208	0.969858372920329		0.320300874594009	0.358934157486354	0.123271977317658	0.474760419273684		1.02865010789229	3.09325105478055		False	False	FBgn0052305	CG32305:FBgn0052305	-0.0393692086340609	0.539563731229751		0.330391508029945	0.0	0.0010313734791197	0.992936903739304		1.21062341341441	1.23919180494504	-0.0414676654429042	0.494879344429785
FBgn0040506	ACXE:FBgn0040506	0.025815867980607	0.49997360437083		0.0	0.618730974997328	0.0543229243707702	0.729067861817963		1.39969687441019	2.20518294573412	0.004591136613515	0.941348676070776		0.515845746598477	0.614134024038501	0.141733566107981	0.160994267184628		0.0	3.20882803937129	0.0522204668816977	0.296781965997665		0.0	1.38765848113748	0.0681112156673723	0.466947527049238		0.0	1.12334323408602		False	False	FBgn0040506	ACXE:FBgn0040506				0.0	0.0	0.049594006262268	0.540659924754349		0.0	0.309797951236259	0.0407682645919669	0.497370458872067
FBgn0263131	CG43373:FBgn0263131	0.066677814351161	0.55347385254341	0.843426479135304	1220.08222878656	1283.034749901	0.27897543008091	0.000601210585048508	0.003492796314853	1163.82214160349	1417.65922557821	0.180079864450663	0.049647368961662	0.1775009358657	1183.75709743977	1349.06335582413	0.114822326702619	0.204571659981189	0.418649065137046	1639.72051409378	1781.45939586073	0.195623616387569	0.0122566793827319	0.0641770115367175	1497.51914220447	1725.79116668575	-0.108354962073226			1595.72715023829	1456.87118393264		False	True	FBgn0263131	CG43373:FBgn0263131	0.085003940371412	0.363747361144914	0.573337480880278	1726.6622002048	1835.2174967768	-0.0727779877752949			1356.8466564085	1271.47018005252	-0.00874815507860846	0.939842471893621	0.978751594381509
FBgn0040508	ACXC:FBgn0040508	-0.126217069318548	0.494802467019135	0.810262604823754	82.2207126222852	72.4793482366966	-0.0262197304819687	0.906592016470186	0.954698049471817	70.0160346893373	68.5532674683402	-0.246296682466084	0.258946358301887	0.518841431028401	77.0193712258175	59.1666344298722	-0.366824607734098	0.0986969054774807	0.259975219868023	54.0563751188991	37.2066998172731	-0.419303925588391	0.0269776092340477	0.112932810543128	47.9845167464134	27.736298507337	-0.714858082043213	0.0173937758799354	0.180327309122596	38.650693892578	17.5882134460101		False	False	FBgn0040508	ACXC:FBgn0040508	-1.04735723967158	6.7703921697573e-06	6.42910033517626e-05	88.1731793281139	34.3418711616367	-0.812497190137453	0.00319616681985609	0.0364189310821385	79.9085029739267	37.289458893459	-0.841880010010511	0.000607184609291382	0.00751296189090279
FBgn0052301	CG32301:FBgn0052301				0.0	0.0	0.0633972815673005	0.542233446912949		0.3519072487214	1.52798173589571	0.0226619755131372	0.608548806458086		0.0	0.641486011227586				0.0	0.0				0.0	0.0				0.0	0.0		False	False	FBgn0052301	CG32301:FBgn0052301				0.0	0.0	0.100851852223586	0.373599161903042		0.0	2.80206068484233
FBgn0023416	Ac3:FBgn0023416	-0.0664458035303827	0.560658748744951	0.847183887993646	6463.5989434763	6145.79534377526	0.028464692246994	0.584511549555209	0.757325258264949	6153.19366460061	6276.8944001315	-0.138849199900963	0.107337263043178	0.299608396255842	6465.19448667508	5850.70355767462	0.00759042536328713	0.92914607410861	0.969193232074668	6934.22077227188	6972.65074769709	-0.180701401926359	0.0129606276681629	0.067063495536576	5598.40222209705	4915.22606650904	-0.314491142419657	0.201725545688787	0.627139693505282	4772.80168359901	3642.46037170377		False	False	FBgn0023416	Ac3:FBgn0023416	-0.0943032873362735	0.126823678243608	0.285869176829724	7073.15450935007	6620.28635333989	-0.0535018209423641	0.82012817774004	0.966708679300696	5502.86362727913	5262.07444381237	-0.0337273993921007	0.74808182674007	0.915324632284827
FBgn0040509	ACXB:FBgn0040509	0.337786053437647	0.0707299600336155	0.296475460513676	12.7145429692718	27.8542232870576	0.27672299893085	0.327522036355931	0.535645229757109	15.1759045294259	21.4692708157611	-0.229781323182352	0.26342118146358	0.523706576610343	20.2760051315143	11.6766592702136	-0.122960852699944	0.532247217349096	0.734970499837006	7.65024161250553	5.22223138614381	0.0103606881570804	0.944749908476112	0.979016178981529	7.32647900282318	7.57841979231068	0.0280058804660044	0.907971596421649		3.32434973439513	3.67045119500792		False	False	FBgn0040509	ACXB:FBgn0040509	-0.316876407728214	0.223066336673053	0.418464909135356	13.4808551791879	6.84529769678239	-0.294215815064365	0.34734634518252	0.773930682900684	14.7723708420945	9.72934928543696	-0.127255835195773	0.553342303620576	0.832801940048033
FBgn0003301	rut:FBgn0003301	-0.0509092527585847	0.62811737897082	0.879371071681448	6782.97544016262	6529.71629744408	-0.0308704443911251	0.521979442601468	0.711160246215275	6790.59071414268	6645.70020654401	-0.163373097170206	0.0230126797943926	0.103327132213224	7048.55902948585	6275.04033740163	0.0410738798356357	0.56692876727711	0.762340215521579	7491.73032908631	7713.68619170087	-0.133133108855952	0.0607917826540991	0.202723758832818	6270.09762925324	5697.76623753506	-0.255854218375734	0.233273141805633	0.657963870458203	5755.45663754297	4686.12700395715		False	False	FBgn0003301	rut:FBgn0003301	-0.124169362451349	0.0705885840673882	0.18735057561731	7673.83637291097	7031.51796118453	-0.0958174080189083	0.65187068665227	0.918445322111998	6214.91056579928	5756.53331242715	-0.189754761517256	0.040565834677597	0.20537085580757
FBgn0040510	ACXA:FBgn0040510	0.0588638594146557	0.365828424657295		0.325754417477165	2.47492389998931	-0.0785274914219733	0.389401622909532		1.05373871604535	0.0	0.0113242376758504	0.88134838852073		1.54753723979543	2.05373712897296	0.0550498332497589	0.51699590101596		0.348536965401379	1.28263058100507	0.0136961593225663	0.820283850901067		0.96034115154965	1.38868247527911	0.0706079547206079	0.458486648302434		0.0	1.44055919572693		False	False	FBgn0040510	ACXA:FBgn0040510	0.0723604802932287	0.613242448972116		0.645537913683521	1.33532886421273	-0.0212896730262945	0.819724098301909		0.605311706707207	0.311340076093593	-0.016752044818284	0.790554361565521
FBgn0004852	Ac76E:FBgn0004852	0.0886648414420178	0.191171162323408	0.533967521668549	4542.81088453657	4839.7451908523	-0.0731915236385042	0.197781636049623	0.378694486813966	4796.25698907434	4556.05237027289	0.0536828459187412	0.417837593293877	0.673056043861221	4160.78427735006	4322.3895406408	-0.136803050969628	0.0547548399579717	0.171873628739495	4347.65129883965	3945.44171627684	0.0883772793590582	0.124950974891779	0.329611546958336	4159.81652483938	4429.09905216017	0.0256342427065033	0.88556879504437	0.968053366357576	3627.92920541554	3699.73241034219		False	False	FBgn0004852	Ac76E:FBgn0004852	-0.291076569924553	8.28621788256785e-06	7.74171618822544e-05	4899.9207889604	3993.18949521517	-0.418622500767362			4673.61486507625	3384.70187758587	-0.290974869936223	0.00033991209290709	0.00451875820095144
FBgn0024150	Ac78C:FBgn0024150	-0.256678593954502	0.0135907872884805	0.0959049757839912	1523.87384701323	1258.42018415833	-0.201975123056393	0.00866910615480762	0.0343954656926983	1457.23566714865	1263.16619266861	-0.263934431755255	0.0168400297215576	0.08133576972057	1465.85226903394	1206.18140116072	-0.1358379268901	0.0978581320231189	0.258303206096439	1582.13405929778	1435.62277321237	-0.416228664512888	5.18404497214611e-07	1.20939449162692e-05	1745.56645799155	1288.41523044058	-0.516733455820558	0.000361505134452182	0.0102024782389838	1644.5694314087	1125.2494149053		False	True	FBgn0024150	Ac78C:FBgn0024150	-0.0738639761480697	0.398305621995579	0.604790280523389	1373.08513322683	1303.02487515915	-0.107351528461964	0.551147382887473	0.878278416922993	1127.36626584611	1038.67093947993	0.0206262195813173	0.845948720793348	0.951939543980053
FBgn0040507	ACXD:FBgn0040507	1.17296207753472	1.52236202309508e-11	1.23037774444677e-09	220.539557428289	645.392954529416	0.142320112802552	0.464743523792368	0.663046452308575	511.81372569897	573.646552784438	0.334560729309273	0.143645919502531	0.362791464665334	403.194575837995	645.606617927573	-0.22348525144784	0.347131940531905	0.572798439652779	416.492505845459	304.796897137257	0.224244574245934	0.0592714586285644	0.199136451761975	323.957618934071	385.750610494227	-0.195680428348994	0.483839193076361	0.816954866883299	525.12350432243	434.914202382616		False	True	FBgn0040507	ACXD:FBgn0040507	0.152995589069759	0.375340535508855	0.585071520324184	197.050874527825	222.220492051461	-0.123697858494943	0.497505891075805	0.854436450661629	184.536569118353	167.758121694204	0.0690414617405187	0.680526144584897	0.888898111483944
FBgn0052305	CG32305:FBgn0052305				0.0	0.0	0.0488238251793969	0.644611090986824		0.3519072487214	0.973891573601095	0.108384340656818	0.24639672917376		0.0	3.97199276236236	0.0693027056972356	0.442740662209415		0.362980833415432	1.60366349073277	0.00131402930294208	0.969858372920329		0.320300874594009	0.358934157486354	0.123271977317658	0.474760419273684		1.02865010789229	3.09325105478055		False	False	FBgn0052305	CG32305:FBgn0052305	-0.0393692086340609	0.539563731229751		0.330391508029945	0.0	0.0010313734791197	0.992936903739304		1.21062341341441	1.23919180494504	-0.0414676654429042	0.494879344429785
FBgn0040506	ACXE:FBgn0040506	0.025815867980607	0.49997360437083		0.0	0.618730974997328	0.0543229243707702	0.729067861817963		1.39969687441019	2.20518294573412	0.004591136613515	0.941348676070776		0.515845746598477	0.614134024038501	0.141733566107981	0.160994267184628		0.0	3.20882803937129	0.0522204668816977	0.296781965997665		0.0	1.38765848113748	0.0681112156673723	0.466947527049238		0.0	1.12334323408602		False	False	FBgn0040506	ACXE:FBgn0040506				0.0	0.0	0.049594006262268	0.540659924754349		0.0	0.309797951236259	0.0407682645919669	0.497370458872067
FBgn0263131	CG43373:FBgn0263131	0.066677814351161	0.55347385254341	0.843426479135304	1220.08222878656	1283.034749901	0.27897543008091	0.000601210585048508	0.003492796314853	1163.82214160349	1417.65922557821	0.180079864450663	0.049647368961662	0.1775009358657	1183.75709743977	1349.06335582413	0.114822326702619	0.204571659981189	0.418649065137046	1639.72051409378	1781.45939586073	0.195623616387569	0.0122566793827319	0.0641770115367175	1497.51914220447	1725.79116668575	-0.108354962073226			1595.72715023829	1456.87118393264		False	True	FBgn0263131	CG43373:FBgn0263131	0.085003940371412	0.363747361144914	0.573337480880278	1726.6622002048	1835.2174967768	-0.0727779877752949			1356.8466564085	1271.47018005252	-0.00874815507860846	0.939842471893621	0.978751594381509
FBgn0040508	ACXC:FBgn0040508	-0.126217069318548	0.494802467019135	0.810262604823754	82.2207126222852	72.4793482366966	-0.0262197304819687	0.906592016470186	0.954698049471817	70.0160346893373	68.5532674683402	-0.246296682466084	0.258946358301887	0.518841431028401	77.0193712258175	59.1666344298722	-0.366824607734098	0.0986969054774807	0.259975219868023	54.0563751188991	37.2066998172731	-0.419303925588391	0.0269776092340477	0.112932810543128	47.9845167464134	27.736298507337	-0.714858082043213	0.0173937758799354	0.180327309122596	38.650693892578	17.5882134460101		False	False	FBgn0040508	ACXC:FBgn0040508	-1.04735723967158	6.7703921697573e-06	6.42910033517626e-05	88.1731793281139	34.3418711616367	-0.812497190137453	0.00319616681985609	0.0364189310821385	79.9085029739267	37.289458893459	-0.841880010010511	0.000607184609291382	0.00751296189090279
FBgn0052301	CG32301:FBgn0052301				0.0	0.0	0.0633972815673005	0.542233446912949		0.3519072487214	1.52798173589571	0.0226619755131372	0.608548806458086		0.0	0.641486011227586				0.0	0.0				0.0	0.0				0.0	0.0		False	False	FBgn0052301	CG32301:FBgn0052301				0.0	0.0	0.100851852223586	0.373599161903042		0.0	2.80206068484233
FBgn0023416	Ac3:FBgn0023416	-0.0664458035303827	0.560658748744951	0.847183887993646	6463.5989434763	6145.79534377526	0.028464692246994	0.584511549555209	0.757325258264949	6153.19366460061	6276.8944001315	-0.138849199900963	0.107337263043178	0.299608396255842	6465.19448667508	5850.70355767462	0.00759042536328713	0.92914607410861	0.969193232074668	6934.22077227188	6972.65074769709	-0.180701401926359	0.0129606276681629	0.067063495536576	5598.40222209705	4915.22606650904	-0.314491142419657	0.201725545688787	0.627139693505282	4772.80168359901	3642.46037170377		False	False	FBgn0023416	Ac3:FBgn0023416	-0.0943032873362735	0.126823678243608	0.285869176829724	7073.15450935007	6620.28635333989	-0.0535018209423641	0.82012817774004	0.966708679300696	5502.86362727913	5262.07444381237	-0.0337273993921007	0.74808182674007	0.915324632284827
FBgn0040509	ACXB:FBgn0040509	0.337786053437647	0.0707299600336155	0.296475460513676	12.7145429692718	27.8542232870576	0.27672299893085	0.327522036355931	0.535645229757109	15.1759045294259	21.4692708157611	-0.229781323182352	0.26342118146358	0.523706576610343	20.2760051315143	11.6766592702136	-0.122960852699944	0.532247217349096	0.734970499837006	7.65024161250553	5.22223138614381	0.0103606881570804	0.944749908476112	0.979016178981529	7.32647900282318	7.57841979231068	0.0280058804660044	0.907971596421649		3.32434973439513	3.67045119500792		False	False	FBgn0040509	ACXB:FBgn0040509	-0.316876407728214	0.223066336673053	0.418464909135356	13.4808551791879	6.84529769678239	-0.294215815064365	0.34734634518252	0.773930682900684	14.7723708420945	9.72934928543696	-0.127255835195773	0.553342303620576	0.832801940048033
FBgn0003301	rut:FBgn0003301	-0.0509092527585847	0.62811737897082	0.879371071681448	6782.97544016262	6529.71629744408	-0.0308704443911251	0.521979442601468	0.711160246215275	6790.59071414268	6645.70020654401	-0.163373097170206	0.0230126797943926	0.103327132213224	7048.55902948585	6275.04033740163	0.0410738798356357	0.56692876727711	0.762340215521579	7491.73032908631	7713.68619170087	-0.133133108855952	0.0607917826540991	0.202723758832818	6270.09762925324	5697.76623753506	-0.255854218375734	0.233273141805633	0.657963870458203	5755.45663754297	4686.12700395715		False	False	FBgn0003301	rut:FBgn0003301	-0.124169362451349	0.0705885840673882	0.18735057561731	7673.83637291097	7031.51796118453	-0.0958174080189083	0.65187068665227	0.918445322111998	6214.91056579928	5756.53331242715	-0.189754761517256	0.040565834677597	0.20537085580757
FBgn0040510	ACXA:FBgn0040510	0.0588638594146557	0.365828424657295		0.325754417477165	2.47492389998931	-0.0785274914219733	0.389401622909532		1.05373871604535	0.0	0.0113242376758504	0.88134838852073		1.54753723979543	2.05373712897296	0.0550498332497589	0.51699590101596		0.348536965401379	1.28263058100507	0.0136961593225663	0.820283850901067		0.96034115154965	1.38868247527911	0.0706079547206079	0.458486648302434		0.0	1.44055919572693		False	False	FBgn0040510	ACXA:FBgn0040510	0.0723604802932287	0.613242448972116		0.645537913683521	1.33532886421273	-0.0212896730262945	0.819724098301909		0.605311706707207	0.311340076093593	-0.016752044818284	0.790554361565521
FBgn0004852	Ac76E:FBgn0004852	0.0886648414420178	0.191171162323408	0.533967521668549	4542.81088453657	4839.7451908523	-0.0731915236385042	0.197781636049623	0.378694486813966	4796.25698907434	4556.05237027289	0.0536828459187412	0.417837593293877	0.673056043861221	4160.78427735006	4322.3895406408	-0.136803050969628	0.0547548399579717	0.171873628739495	4347.65129883965	3945.44171627684	0.0883772793590582	0.124950974891779	0.329611546958336	4159.81652483938	4429.09905216017	0.0256342427065033	0.88556879504437	0.968053366357576	3627.92920541554	3699.73241034219		False	False	FBgn0004852	Ac76E:FBgn0004852	-0.291076569924553	8.28621788256785e-06	7.74171618822544e-05	4899.9207889604	3993.18949521517	-0.418622500767362			4673.61486507625	3384.70187758587	-0.290974869936223	0.00033991209290709	0.00451875820095144
FBgn0024150	Ac78C:FBgn0024150	-0.256678593954502	0.0135907872884805	0.0959049757839912	1523.87384701323	1258.42018415833	-0.201975123056393	0.00866910615480762	0.0343954656926983	1457.23566714865	1263.16619266861	-0.263934431755255	0.0168400297215576	0.08133576972057	1465.85226903394	1206.18140116072	-0.1358379268901	0.0978581320231189	0.258303206096439	1582.13405929778	1435.62277321237	-0.416228664512888	5.18404497214611e-07	1.20939449162692e-05	1745.56645799155	1288.41523044058	-0.516733455820558	0.000361505134452182	0.0102024782389838	1644.5694314087	1125.2494149053		False	True	FBgn0024150	Ac78C:FBgn0024150	-0.0738639761480697	0.398305621995579	0.604790280523389	1373.08513322683	1303.02487515915	-0.107351528461964	0.551147382887473	0.878278416922993	1127.36626584611	1038.67093947993	0.0206262195813173	0.845948720793348	0.951939543980053
FBgn0040507	ACXD:FBgn0040507	1.17296207753472	1.52236202309508e-11	1.23037774444677e-09	220.539557428289	645.392954529416	0.142320112802552	0.464743523792368	0.663046452308575	511.81372569897	573.646552784438	0.334560729309273	0.143645919502531	0.362791464665334	403.194575837995	645.606617927573	-0.22348525144784	0.347131940531905	0.572798439652779	416.492505845459	304.796897137257	0.224244574245934	0.0592714586285644	0.199136451761975	323.957618934071	385.750610494227	-0.195680428348994	0.483839193076361	0.816954866883299	525.12350432243	434.914202382616		False	True	FBgn0040507	ACXD:FBgn0040507	0.152995589069759	0.375340535508855	0.585071520324184	197.050874527825	222.220492051461	-0.123697858494943	0.497505891075805	0.854436450661629	184.536569118353	167.758121694204	0.0690414617405187	0.680526144584897	0.888898111483944
FBgn0052305	CG32305:FBgn0052305				0.0	0.0	0.0488238251793969	0.644611090986824		0.3519072487214	0.973891573601095	0.108384340656818	0.24639672917376		0.0	3.97199276236236	0.0693027056972356	0.442740662209415		0.362980833415432	1.60366349073277	0.00131402930294208	0.969858372920329		0.320300874594009	0.358934157486354	0.123271977317658	0.474760419273684		1.02865010789229	3.09325105478055		False	False	FBgn0052305	CG32305:FBgn0052305	-0.0393692086340609	0.539563731229751		0.330391508029945	0.0	0.0010313734791197	0.992936903739304		1.21062341341441	1.23919180494504	-0.0414676654429042	0.494879344429785
FBgn0040506	ACXE:FBgn0040506	0.025815867980607	0.49997360437083		0.0	0.618730974997328	0.0543229243707702	0.729067861817963		1.39969687441019	2.20518294573412	0.004591136613515	0.941348676070776		0.515845746598477	0.614134024038501	0.141733566107981	0.160994267184628		0.0	3.20882803937129	0.0522204668816977	0.296781965997665		0.0	1.38765848113748	0.0681112156673723	0.466947527049238		0.0	1.12334323408602		False	False	FBgn0040506	ACXE:FBgn0040506				0.0	0.0	0.049594006262268	0.540659924754349		0.0	0.309797951236259	0.0407682645919669	0.497370458872067
FBgn0263131	CG43373:FBgn0263131	0.066677814351161	0.55347385254341	0.843426479135304	1220.08222878656	1283.034749901	0.27897543008091	0.000601210585048508	0.003492796314853	1163.82214160349	1417.65922557821	0.180079864450663	0.049647368961662	0.1775009358657	1183.75709743977	1349.06335582413	0.114822326702619	0.204571659981189	0.418649065137046	1639.72051409378	1781.45939586073	0.195623616387569	0.0122566793827319	0.0641770115367175	1497.51914220447	1725.79116668575	-0.108354962073226			1595.72715023829	1456.87118393264		False	True	FBgn0263131	CG43373:FBgn0263131	0.085003940371412	0.363747361144914	0.573337480880278	1726.6622002048	1835.2174967768	-0.0727779877752949			1356.8466564085	1271.47018005252	-0.00874815507860846	0.939842471893621	0.978751594381509
FBgn0040508	ACXC:FBgn0040508	-0.126217069318548	0.494802467019135	0.810262604823754	82.2207126222852	72.4793482366966	-0.0262197304819687	0.906592016470186	0.954698049471817	70.0160346893373	68.5532674683402	-0.246296682466084	0.258946358301887	0.518841431028401	77.0193712258175	59.1666344298722	-0.366824607734098	0.0986969054774807	0.259975219868023	54.0563751188991	37.2066998172731	-0.419303925588391	0.0269776092340477	0.112932810543128	47.9845167464134	27.736298507337	-0.714858082043213	0.0173937758799354	0.180327309122596	38.650693892578	17.5882134460101		False	False	FBgn0040508	ACXC:FBgn0040508	-1.04735723967158	6.7703921697573e-06	6.42910033517626e-05	88.1731793281139	34.3418711616367	-0.812497190137453	0.00319616681985609	0.0364189310821385	79.9085029739267	37.289458893459	-0.841880010010511	0.000607184609291382	0.00751296189090279
FBgn0052301	CG32301:FBgn0052301				0.0	0.0	0.0633972815673005	0.542233446912949		0.3519072487214	1.52798173589571	0.0226619755131372	0.608548806458086		0.0	0.641486011227586				0.0	0.0				0.0	0.0				0.0	0.0		False	False	FBgn0052301	CG32301:FBgn0052301				0.0	0.0	0.100851852223586	0.373599161903042		0.0	2.80206068484233
FBgn0023416	Ac3:FBgn0023416	-0.0664458035303827	0.560658748744951	0.847183887993646	6463.5989434763	6145.79534377526	0.028464692246994	0.584511549555209	0.757325258264949	6153.19366460061	6276.8944001315	-0.138849199900963	0.107337263043178	0.299608396255842	6465.19448667508	5850.70355767462	0.00759042536328713	0.92914607410861	0.969193232074668	6934.22077227188	6972.65074769709	-0.180701401926359	0.0129606276681629	0.067063495536576	5598.40222209705	4915.22606650904	-0.314491142419657	0.201725545688787	0.627139693505282	4772.80168359901	3642.46037170377		False	False	FBgn0023416	Ac3:FBgn0023416	-0.0943032873362735	0.126823678243608	0.285869176829724	7073.15450935007	6620.28635333989	-0.0535018209423641	0.82012817774004	0.966708679300696	5502.86362727913	5262.07444381237	-0.0337273993921007	0.74808182674007	0.915324632284827
FBgn0260388	CG42514:FBgn0260388	-0.404852092283376	4.45764628846586e-05	0.000895424288430666	4653.71938288262	3448.65678494624	-0.418452141525149	8.92232748898786e-14	2.18984950762333e-12	3722.18303112359	2777.3167758413	-0.111490760456573	0.271640613559751	0.5330688090294	3260.42730041652	3005.9040473463	-0.550586911529814	1.05611387338976e-10	5.73223748464607e-09	4798.59797460478	3233.06114833204	-0.101987004996545	0.240417069479043	0.491185977746091	3466.99446448044	3216.71116606943	0.129375834676629	0.256906074468326	0.672723122834586	3176.12492140626	3485.64511253183		False	True	FBgn0260388	CG42514:FBgn0260388	-0.179481765942958	0.0264215163439919	0.0894082180823278	3386.70472771644	2981.81285438573	-0.0346266116215176	0.74791096145209	0.947262926318009	3554.49331617649	3467.41937474733	0.0229709289337674
FBgn0040509	ACXB:FBgn0040509	0.337786053437647	0.0707299600336155	0.296475460513676	12.7145429692718	27.8542232870576	0.27672299893085	0.327522036355931	0.535645229757109	15.1759045294259	21.4692708157611	-0.229781323182352	0.26342118146358	0.523706576610343	20.2760051315143	11.6766592702136	-0.122960852699944	0.532247217349096	0.734970499837006	7.65024161250553	5.22223138614381	0.0103606881570804	0.944749908476112	0.979016178981529	7.32647900282318	7.57841979231068	0.0280058804660044	0.907971596421649		3.32434973439513	3.67045119500792		False	False	FBgn0040509	ACXB:FBgn0040509	-0.316876407728214	0.223066336673053	0.418464909135356	13.4808551791879	6.84529769678239	-0.294215815064365	0.34734634518252	0.773930682900684	14.7723708420945	9.72934928543696	-0.127255835195773	0.553342303620576	0.832801940048033
FBgn0003301	rut:FBgn0003301	-0.0509092527585847	0.62811737897082	0.879371071681448	6782.97544016262	6529.71629744408	-0.0308704443911251	0.521979442601468	0.711160246215275	6790.59071414268	6645.70020654401	-0.163373097170206	0.0230126797943926	0.103327132213224	7048.55902948585	6275.04033740163	0.0410738798356357	0.56692876727711	0.762340215521579	7491.73032908631	7713.68619170087	-0.133133108855952	0.0607917826540991	0.202723758832818	6270.09762925324	5697.76623753506	-0.255854218375734	0.233273141805633	0.657963870458203	5755.45663754297	4686.12700395715		False	False	FBgn0003301	rut:FBgn0003301	-0.124169362451349	0.0705885840673882	0.18735057561731	7673.83637291097	7031.51796118453	-0.0958174080189083	0.65187068665227	0.918445322111998	6214.91056579928	5756.53331242715	-0.189754761517256	0.040565834677597	0.20537085580757
FBgn0040510	ACXA:FBgn0040510	0.0588638594146557	0.365828424657295		0.325754417477165	2.47492389998931	-0.0785274914219733	0.389401622909532		1.05373871604535	0.0	0.0113242376758504	0.88134838852073		1.54753723979543	2.05373712897296	0.0550498332497589	0.51699590101596		0.348536965401379	1.28263058100507	0.0136961593225663	0.820283850901067		0.96034115154965	1.38868247527911	0.0706079547206079	0.458486648302434		0.0	1.44055919572693		False	False	FBgn0040510	ACXA:FBgn0040510	0.0723604802932287	0.613242448972116		0.645537913683521	1.33532886421273	-0.0212896730262945	0.819724098301909		0.605311706707207	0.311340076093593	-0.016752044818284	0.790554361565521
FBgn0040507	ACXD:FBgn0040507	1.17296207753472	1.52236202309508e-11	1.23037774444677e-09	220.539557428289	645.392954529416	0.142320112802552	0.464743523792368	0.663046452308575	511.81372569897	573.646552784438	0.334560729309273	0.143645919502531	0.362791464665334	403.194575837995	645.606617927573	-0.22348525144784	0.347131940531905	0.572798439652779	416.492505845459	304.796897137257	0.224244574245934	0.0592714586285644	0.199136451761975	323.957618934071	385.750610494227	-0.195680428348994	0.483839193076361	0.816954866883299	525.12350432243	434.914202382616		False	True	FBgn0040507	ACXD:FBgn0040507	0.152995589069759	0.375340535508855	0.585071520324184	197.050874527825	222.220492051461	-0.123697858494943	0.497505891075805	0.854436450661629	184.536569118353	167.758121694204	0.0690414617405187	0.680526144584897	0.888898111483944
FBgn0022710	Ac13E:FBgn0022710	0.0355352654008042	0.705485521715399	0.910764527337251	2735.65273903152	2807.62599985143	-0.0424520832376267	0.581946973344756	0.755908016338037	2656.69796859393	2578.74934674594	0.0200323364693953	0.784291793617899	0.912099283862784	2626.02903937374	2663.48353332836	-0.376062602337472	0.000277438823802851	0.00279967823911523	2894.35546115289	2200.25024799286	-0.183310406227822	0.0343999206084137	0.135019386951636	2190.80236422585	1915.48310591061	-0.237897391174686	0.0722028048379066	0.405410978647745	2185.30662912723	1838.46381244041		False	True	FBgn0022710	Ac13E:FBgn0022710	-0.240321780254091	0.00182888511180834	0.00954789646164675	2817.43068154317	2376.86720529174	-0.24317367538015	0.310067700363883	0.746413250642159	2452.66046348954	1997.66610350336	-0.145315079888758	0.194199383029472	0.527073114807385
FBgn0046687	Tre1:FBgn0046687	0.0973821441341183	0.400640783166261	0.749480814078656	399.743379384442	430.177816578566	0.317321227679133	0.00939198447533567	0.0366341475062901	323.021428770545	407.269325783491	0.64144656539899	3.11783161381725e-06	5.66360414067049e-05	278.705614375215	457.577593968186	0.0682723458971904	0.584525165426358	0.773656239366764	412.824974029178	434.307111366691	-0.174386361266246	0.128387093915576	0.335517598629358	463.695270279715	405.543263517212	0.134912039922773			430.573877043244	481.915524333201		False	True	FBgn0046687	Tre1:FBgn0046687	0.0440686045301008	0.696589165541447	0.836933517337156	407.033513093916	420.55018533821	0.193057655978927	0.265813132341147	0.706110491165355	360.957695673689	418.265671043817	0.077817062628631	0.534084594226759	0.82190213611861
FBgn0025631	moody:FBgn0025631	-0.067394841552895	0.456262920850277	0.784757488450087	2679.60534618798	2550.74755316247	-0.158086055212031	0.00711802471055505	0.0291638101144959	2575.72466254303	2305.85214581511	0.0945738858329014	0.329524090162655	0.591929265888286	2291.37016397509	2454.4399970523	0.0169032873804996	0.844515794755248	0.926010966437151	2508.65248504447	2539.43670306434	-0.111379345533945	0.0844945490468778	0.254826275310244	2417.31751061411	2232.34612734284	-0.0997759746956119	0.631486226260443	0.870717666995434	2362.21319116339	2182.47917512485		False	False	FBgn0025631	moody:FBgn0025631	-0.68881567057191	5.39396119963897e-24	2.88673738868884e-22	3007.69297244231	1851.58475212414	-0.763234825308912	2.37302368162495e-07	8.35659902998283e-06	2663.22624182794	1517.34016934948	-0.687459014970456	8.96683946875718e-19	8.88613791353836e-17
FBgn0037408	NPFR1:FBgn0037408	-0.368886128066947	0.00148290248601721	0.0171980114549866	408.682377327557	308.483639907891	-0.259904600780378	0.046789845388784	0.131808045188643	348.670720360653	288.202221608093	-0.232870413561181	0.134000203339288	0.346858945380597	294.876078854451	244.60213643112	-0.513738757431618	0.00034212082611683	0.00331765217416502	371.475759201706	250.184670524514	-0.552291146699547	8.17161300630691e-06	0.000138017680911953	302.767259949979	195.8318854092	-0.694079162865418	0.000128040572212633	0.00451039271166544	281.380801545505	165.788511251591		False	True	FBgn0037408	NPFR1:FBgn0037408	0.0213289817876946	0.86738811446684	0.93585275918072	377.534737292742	383.948495346452	0.0234421856401648	0.883740203183431	0.982456926850638	321.366220006716	326.456879131548	-0.1391202494306	0.345720512430085	0.700594847805931
FBgn0036934	sNPF-R:FBgn0036934	-0.451184711925042	7.8129468111979e-07	2.50231996166694e-05	986.841079475848	709.132221506826	-0.25392494698706	0.0202129853100945	0.0684027065861826	854.662031844096	711.11620648209	-0.478189530677801	3.63754404736454e-06	6.50478464940482e-05	887.670748694376	625.551227426624	-0.348445265261399	0.000136616185682806	0.00154137797388441	1043.44645199375	811.428489857012	-0.487699998126835	9.85399398840975e-07	2.13846947058551e-05	1018.20508805309	706.669241347589	-0.600820499628842			1010.58955253502	590.901447431433		False	True	FBgn0036934	sNPF-R:FBgn0036934	-0.162411035149936	0.137238015634334	0.300686115632057	837.485117749257	745.24275117715	-0.300967702637106			721.21552335969	550.874575842177	-0.159454116597037	0.171441150724587	0.491573701821787
FBgn0015129	DopR2:FBgn0015129	-0.269109105641608	0.000718500537232992	0.00956613649636461	1294.11193903275	1065.8002655983	-0.197426498743291	0.0263678819560925	0.084625410156619	1286.27234039043	1117.69679464685	-0.255471055563238	0.0107671727465641	0.058511828343053	1287.47443143953	1068.77878288791	-0.497184878418191	2.35309723501394e-07	6.4014550327715e-06	1320.79440597156	921.730106317764	-0.540663355226118	1.13413165829774e-08	3.94410133839073e-07	1281.66071011686	857.711364068795	-0.649857892812494			1139.33403150658	624.813574149127		False	True	FBgn0015129	DopR2:FBgn0015129	0.0773737886086539	0.3671447803267	0.576689182343384	1436.98335316997	1518.60426921034	0.0263431517455601	0.87222699148002	0.980489622142742	1230.22749724671	1254.55232443419	0.0755524657943384	0.404725929973016	0.742849252258337
FBgn0038980	oa2:FBgn0038980	-0.206709013505209	0.0737730249280541	0.305517190905012	721.95441476026	616.831382544617	0.00627727091112628	0.948848258980079	0.976526603818148	716.9186941537	719.932891545449	-0.0579166617464773	0.612301484287997	0.81536412613126	688.479166964404	659.818797954425	-0.57222292406474	9.84039171994211e-08	2.94974315873117e-06	672.279188748306	442.294318551097	-0.758145694054967	5.26295211839872e-14	4.00915223277747e-12	602.955916231119	341.348090820541	-0.741947361287736	0.00777349062564898	0.105675678195442	624.043719487771	306.486298771934		False	True	FBgn0038980	oa2:FBgn0038980	0.123599522707214	0.358320025989222	0.568378687917653	882.275616222438	967.076552226978	-0.0418555979572494	0.892176679466597	0.982879029884406	692.091739989918	658.326780018435	0.103917111630861	0.337179052239431	0.691014585048251
FBgn0039595	AR-2:FBgn0039595	-0.184649380224957	0.360963925417728	0.719432758174293	42.2479617150005	33.417866493905	-0.225288085154131	0.410150054639637	0.614499366734497	48.0601934193103	37.759287358524	0.644798727082628	0.0045766940318832	0.0303235317394518	21.865659043858	50.1734399668074	-0.0317052520600643	0.888667034251696	0.949740595485396	38.4427279176444	37.1614370603899	0.208522748954632	0.272230219362144	0.527228294088082	29.8947173940177	39.5124764933098	0.21178939621279			58.4283880794607	87.5189609153422		False	False	FBgn0039595	AR-2:FBgn0039595	1.74349189344489	1.05844799905671e-17	4.17393608732614e-16	44.9764406272022	191.213067195346	1.12151712617213	1.40901902578275e-06	4.25500130942383e-05	56.1313795630875	142.589263973059	1.16424430247068	6.80381628562131e-08	2.10108785636141e-06
FBgn0035010	CG13579:FBgn0035010	-0.0366546032680825	0.767738264024808	0.931431423856589	577.657511373887	561.683934974551	0.0207397040228485	0.87141449309864	0.936178006483157	548.972776432167	556.990385245388	-0.0937679700675734	0.449427155258613	0.698453876949048	542.535935444171	505.787633752769	-0.61085588882057	4.48670892544255e-08	1.44154863492452e-06	600.578226053487	383.11931994219	-0.67581875735223	1.64833373819503e-10	8.16727486739288e-09	525.261334528785	314.805090210826	-0.838469701505687	0.00156197077508951	0.0324916851749223	495.640850043917	231.293133571398		False	True	FBgn0035010	CG13579:FBgn0035010	0.094601356498958	0.469222326078603	0.671438940759125	632.141098118112	678.087118362334	0.0283803302919033	0.898384554491531	0.983075765112044	494.60131672597	505.868415474381	0.181088825858114	0.236921744420276	0.585377138695701
FBgn0028961	AlstR:FBgn0028961	0.0215369308733534	0.873279289750683	0.963671253933462	292.286000909509	296.927437703146	0.0124745610532728	0.921458958637563	0.961041697702097	309.001596167473	311.825167806876	-0.142911218966683	0.373387755303953	0.634016849788802	315.572916742977	281.253713164679	-0.0566699553128591	0.675803708995595	0.833563931283264	287.442411326789	275.364172399609	-0.575305843528877	0.000148796689666727	0.00174656743279666	309.103182001273	187.976080039328	-0.383257117352378	0.190088180552879	0.617497142188822	224.423113398522	151.323968631838		False	True	FBgn0028961	AlstR:FBgn0028961	0.563509510803755	6.47812866749348e-05	0.000503768634679299	398.433847764144	606.026441590168	0.407639151054676	0.0583190712062317	0.310584964931316	348.914474217863	483.980684626199	0.58715947826548	0.000180580017042381	0.00260383963727381
FBgn0000536	eas:FBgn0000536	-0.164224343099274	0.0706527806322331	0.296293128816957	16477.6126184901	14611.5516326436	-0.485410611038057	2.24743614844978e-15	6.26339507245737e-14	16474.5129580965	11720.6582773315	-0.401716022096261	7.84618472738069e-09	2.59087919050138e-07	15440.6447720459	11609.355109791	-0.219534846834094	0.0124155966611293	0.058204941831483	13881.3032169228	11854.9886533301	0.335913850982132			10824.8190528238	13791.5298378426	0.00249646986415284	0.985562220647959	0.994881784398912	14906.4514617696	14934.06998094		False	True	FBgn0000536	eas:FBgn0000536	-0.256172186730756	0.00441411815238404	0.020222009235417	12719.3307896716	10596.9200681096	-0.0168076626891287	0.910029591290161	0.986363362644116	11806.5488408863	11660.3255557895	-0.0578570742483513	0.583516401448482	0.84644800918713
FBgn0050054	CG30054:FBgn0050054	-0.206580234254632	0.0221274993725339	0.134890383623373	1637.91256330481	1408.32449417866	0.142211759878305	0.0386789066126285	0.113490144409737	1489.75409609044	1646.87314519705	-0.272005190239357	0.0113852225831653	0.0611312522699203	1799.74426849305	1472.94929133388	0.340019835073398	0.00050109180707377	0.00458486701709641	2155.51433179454	2758.46407882463	0.334360970621506	4.46811611122511e-05	0.000614667865030697	2073.70537194195	2646.26424282629	-0.00965144431940189	0.970343020054307	0.991268190080241	2344.7459254972	2324.89551082233		False	True	FBgn0050054	CG30054:FBgn0050054	0.126483777760955	0.108627681507534	0.256363293580422	2235.94834014005	2444.88115346798	0.217494642228514	0.0854766467252688	0.394803546512005	1895.50926263345	2218.68597082001	0.108319681100328	0.228286914244302	0.573399919856482
FBgn0004435	Galpha49B:FBgn0004435	-0.365223468171898	7.99028527885246e-05	0.00149204875829835	39989.4671301318	30592.1956611242	-0.222453855617151	0.000826946765341099	0.00462443923094712	39511.4637373678	33792.6904114856	-0.60122484517644	5.89301660982893e-17	6.62067605208607e-15	46872.4207102613	30565.9083699982	-0.129473709970546	0.0631396796396633	0.189730618792506	54621.5687941788	49832.9157905372	-0.182438579449499	0.0403776179216271	0.151778638968238	53864.2904900408	47096.6052865112	-0.311099971655762	0.161135429887489	0.582087490160394	51824.2349648315	40223.83529547		False	True	FBgn0004435	Galpha49B:FBgn0004435	0.0555857021782101	0.325481236948592	0.53686141754315	43423.7249306125	45147.2823189544	0.34951059844714	0.00429039614670795	0.0458788058774081	36518.0969772561	46997.9727108542	0.091988246778232	0.381225700987667	0.72358890345298
FBgn0001122	G-oalpha47A:FBgn0001122	-0.0247348030947414	0.801483088463669	0.940145982931998	6080.24715125563	5969.86174139198	0.0415671004703193	0.383386902211687	0.589047461625248	6163.62572590674	6344.61686018754	-0.0351888425505107	0.630305727204886	0.82512185649374	6258.51958862378	6104.25953737883	0.0417606328184454	0.59985227631463	0.784438397833202	6335.31844764306	6527.59239906943	-0.161895858865744	0.0435750977509096	0.160209974104196	5601.46871064949	4979.75632635853	-0.186756554566803	0.333879267323499	0.733714473024179	5186.49943915194	4486.44647252342		False	False	FBgn0001122	G-oalpha47A:FBgn0001122	-0.1294352732125	0.0309525915441496	0.100692408152975	6880.61244046374	6283.81008331976	-0.124089237799712	0.647230664271734	0.917546644563562	5362.11202169741	4780.96987938911	-0.117923428567529	0.259525262078716	0.61302345010169
FBgn0000384	cta:FBgn0000384	0.042456590155449	0.650336940979003	0.887079076335306	2024.21862104569	2088.05119497508	0.146745928409793	0.0569197134358528	0.154229655525787	2191.4933917553	2431.49951210039	0.0492411997704829	0.504003369133763	0.740810412879205	2260.23950490756	2340.71987521219	-0.0553843112870355	0.605412489365404	0.787349504983464	2513.52621390036	2414.01638337374	-0.0764385238453999	0.309193701449484	0.566762329158835	2738.18765993894	2591.49502092804	0.170350960221426	0.148515687245501	0.566814319214542	2353.45288654573	2660.51152001611		False	False	FBgn0000384	cta:FBgn0000384	-0.0868469095248827	0.236962071237975	0.436090096619891	2626.61467296139	2469.95010475587	-0.0877366866481671	0.64811071854991	0.917901906987665	2284.10103507995	2133.53433208236	0.151498448166582	0.151199171342602	0.458603830496856
FBgn0033756	CG17760:FBgn0033756	0.160936006884939	0.276133177979865	0.640205675975282	228.066324165385	260.111871480691	0.118133113470708	0.436079853111763	0.638381701119237	227.185029557296	248.480294532101	0.303133604619752	0.0608266410184214	0.20425736243223	194.590752714664	248.895609999835	0.239921005598937	0.106258607346911	0.273246892535836	211.423606267538	255.131758829534	-0.0156246310958205	0.918143400366795	0.966651492187885	200.567373723853	198.025608484515	0.0857885213115961	0.756085789618835	0.92728590106747	165.662165489833	179.813069944285		False	False	FBgn0033756	CG17760:FBgn0033756	-0.566371210645675	0.00145833543731225	0.00785303850556791	343.084280525906	219.907977136557	-0.466800239624741	0.00690519079462354	0.0663748387418293	257.632787576162	180.658230484681	-0.397642978489363	0.0226800520593096	0.135471368492347
FBgn0001104	G-ialpha65A:FBgn0001104	-0.097878571256389	0.323897977465631	0.683549588738393	2038.51430829126	1895.76638125337	-0.00282573254523565	0.967109936408872	0.985528697058166	1925.67237240279	1921.84654702666	0.420111450574928	1.8587988726191e-07	4.49942509306581e-06	1594.50977917358	2154.26982179364	-0.100317880319978	0.152947969158491	0.345896287047145	2544.33638743345	2369.71140507082	-0.1818651815349	0.0137620464473147	0.0699061136747413	2276.65833647618	1996.83383155894	0.214530279590669			2134.89829028496	2510.29299564137		False	True	FBgn0001104	G-ialpha65A:FBgn0001104	-0.152460943864077	0.0809936226541652	0.207423176937146	2047.57070081659	1837.39856826428	-0.26514843442282	0.0521619091014086	0.28993439552459	2041.43734090279	1682.25160627277	0.00925579659141357	0.935145601927246	0.977375091717058
FBgn0263029	CG43324:FBgn0263029	-0.183164575175028	0.0471927458536029	0.230287243328077	1206.19400892001	1054.61971572868	-0.0168142215932421	0.849092891943602	0.923618797327101	1230.79318018872	1215.9707990696	-0.271297693287066	0.0422339533227207	0.159667206124229	1343.38524182195	1091.6093380057	0.0866418053893619	0.375230132369948	0.601584185550386	1255.61993316316	1337.21836808486	0.000422569380769998	0.996016860873721	0.997729159884448	1308.9537663758	1309.53799257419	-0.118686730356748			1205.36082876926	1087.6484535336		False	False	FBgn0263029	CG43324:FBgn0263029	0.192580225130753	0.00858365029215754	0.0353090163377832	1345.92466288044	1542.04915813046	0.223795952804007	0.0971201903656906	0.42733674320044	1170.12774957723	1377.2958090796	0.0661211684725018	0.52772005538718	0.817709480253858
FBgn0004921	Ggamma1:FBgn0004921	0.0311481088118956	0.743388988052594	0.924582144966456	56737.7882194982	58053.2539140294	0.0784638730211026	0.118751375761441	0.264264723852826	54981.8823029422	58080.5442714325	0.0781150995493121	0.314194909604277	0.577028888711763	55409.165051498	58589.1831397083	0.149941525703937	0.0582134274628517	0.179554298610247	53732.3442473468	59800.5137109784	0.0613062613575787	0.404760271033107	0.658698665169123	49653.8150529508	51899.2413984184	-0.085343580097957			47027.573776765	43878.9935625348		False	False	FBgn0004921	Ggamma1:FBgn0004921	-0.162432262763206	0.00194915315326469	0.0100699813403318	75557.172424166	67441.7809513329	-0.0371175092530538	0.754655085753535	0.948388870873243	61938.2483994842	60304.9547110447	-0.00105139639651261	0.991111635449832	0.996964836951058
FBgn0028433	Ggamma30A:FBgn0028433	-0.562977807673573	1.19957160766657e-15	1.69994086045351e-13	95626.4118103193	63929.8473629348	-0.449989240510615	2.86279632773421e-17	9.29356980386814e-16	98179.9591808381	71672.0887211124	-0.56229572318762	4.79696082177573e-15	4.38773336759946e-13	99869.4530342673	66955.2182785019	-0.0834542049434431	0.299258362106555	0.525028675147245	104262.852379613	98230.7994691654	-0.0761185731714867	0.359061988727731	0.619343214690871	85042.2662731792	80447.4489286576	-0.40280162578842			93734.9439189752	66400.0440927031		False	True	FBgn0028433	Ggamma30A:FBgn0028433	0.0290967295661823	0.664572313478133	0.81882841363138	87905.0189073079	89723.8637779185	0.451052114628613	9.11983010464186e-05	0.00175747741998722	68054.4857969481	94097.9010199924	0.299577854512632	1.94597109361409e-05	0.000369564998109534
FBgn0263029	CG43324:FBgn0263029	-0.183164575175028	0.0471927458536029	0.230287243328077	1206.19400892001	1054.61971572868	-0.0168142215932421	0.849092891943602	0.923618797327101	1230.79318018872	1215.9707990696	-0.271297693287066	0.0422339533227207	0.159667206124229	1343.38524182195	1091.6093380057	0.0866418053893619	0.375230132369948	0.601584185550386	1255.61993316316	1337.21836808486	0.000422569380769998	0.996016860873721	0.997729159884448	1308.9537663758	1309.53799257419	-0.118686730356748			1205.36082876926	1087.6484535336		False	False	FBgn0263029	CG43324:FBgn0263029	0.192580225130753	0.00858365029215754	0.0353090163377832	1345.92466288044	1542.04915813046	0.223795952804007	0.0971201903656906	0.42733674320044	1170.12774957723	1377.2958090796	0.0661211684725018	0.52772005538718	0.817709480253858
FBgn0004921	Ggamma1:FBgn0004921	0.0311481088118956	0.743388988052594	0.924582144966456	56737.7882194982	58053.2539140294	0.0784638730211026	0.118751375761441	0.264264723852826	54981.8823029422	58080.5442714325	0.0781150995493121	0.314194909604277	0.577028888711763	55409.165051498	58589.1831397083	0.149941525703937	0.0582134274628517	0.179554298610247	53732.3442473468	59800.5137109784	0.0613062613575787	0.404760271033107	0.658698665169123	49653.8150529508	51899.2413984184	-0.085343580097957			47027.573776765	43878.9935625348		False	False	FBgn0004921	Ggamma1:FBgn0004921	-0.162432262763206	0.00194915315326469	0.0100699813403318	75557.172424166	67441.7809513329	-0.0371175092530538	0.754655085753535	0.948388870873243	61938.2483994842	60304.9547110447	-0.00105139639651261	0.991111635449832	0.996964836951058
FBgn0028433	Ggamma30A:FBgn0028433	-0.562977807673573	1.19957160766657e-15	1.69994086045351e-13	95626.4118103193	63929.8473629348	-0.449989240510615	2.86279632773421e-17	9.29356980386814e-16	98179.9591808381	71672.0887211124	-0.56229572318762	4.79696082177573e-15	4.38773336759946e-13	99869.4530342673	66955.2182785019	-0.0834542049434431	0.299258362106555	0.525028675147245	104262.852379613	98230.7994691654	-0.0761185731714867	0.359061988727731	0.619343214690871	85042.2662731792	80447.4489286576	-0.40280162578842			93734.9439189752	66400.0440927031		False	True	FBgn0028433	Ggamma30A:FBgn0028433	0.0290967295661823	0.664572313478133	0.81882841363138	87905.0189073079	89723.8637779185	0.451052114628613	9.11983010464186e-05	0.00175747741998722	68054.4857969481	94097.9010199924	0.299577854512632	1.94597109361409e-05	0.000369564998109534
FBgn0052944	CG32944:FBgn0052944	-0.176230776124207	0.196469543169211	0.539978061659268	1100.63629791975	956.416720245623	-0.00373550684727842	0.964362788792891	0.98403297130986	985.993742250038	983.549284423165	-0.272270298318552	0.0167493191193223	0.0810112131105829	1064.01687429892	869.372637868343	-0.141724686040833	0.158860848875058	0.355529053497203	1123.73233606842	1013.84080481391	-0.239444503367532	0.00733589662030519	0.0432582255682873	1032.23716398354	865.217287133467	-0.340352944757488	0.201747694605667	0.627139693505282	834.459605467971	611.619179858902		False	False	FBgn0052944	CG32944:FBgn0052944	-0.220525618472268	0.0225951485107151	0.0790224429818441	1247.99732548796	1066.32115578058	-0.168118536250592	0.163357000393258	0.565236451243819	1024.66137002445	907.709471381583	-0.0643297118087252	0.491069464823318	0.797586212428015
FBgn0262866	S6kII:FBgn0262866	0.0931520130922128	0.27973530290403	0.643509385933332	826.509270776672	884.099673346089	-0.0423044336410625	0.609811918753554	0.775215677024254	918.677565606582	891.679531676456	0.0258738404626834	0.818085258691071	0.927769914265313	909.757102808524	928.09256650859	0.079452345665834	0.428974845477314	0.650619607607413	871.141403121898	923.260684618209	-0.0985909153538811	0.241782190720332	0.492806147012428	954.870527935426	888.584582834188	-0.0371538220772199	0.660510263978853	0.884713442676088	896.279939445358	872.922011491326		False	False	FBgn0262866	S6kII:FBgn0262866	-0.128403258372542	0.16166230793116	0.335876537043517	921.892409821351	841.356592048373	-0.141915132010073	0.511770182075197	0.859150137325083	731.305533519323	652.081669787646	0.0313519261574038	0.74181403585979	0.912081525480213
FBgn0020412	JIL-1:FBgn0020412	0.0507107097947562	0.559681102581443	0.8465645015707	2579.01895803104	2675.62424836357	0.0512542646561972	0.422709091140416	0.626206017652393	2654.08014697924	2751.21519472429	-0.0159336602474885	0.847726024870431	0.941554627035777	2636.15626229501	2606.8024783796	0.0382084642971843	0.609967621799984	0.790638532268215	3004.1935257881	3086.77117661458	0.0387903408473998	0.5594755399685	0.776383681041975	2428.4590864067	2497.09796388599	-0.0233300558128233	0.756058489587663	0.92728590106747	2556.4327185852	2515.77629472421		False	False	FBgn0020412	JIL-1:FBgn0020412	-0.0756721592628078	0.248947857516566	0.450273120743171	2640.78071327336	2503.83105996124	0.000335756069664005	0.998516397056122	0.999440863676857	2224.24333438253	2224.27443790957	-0.0116151655065971	0.887451107444073	0.965129682351515
FBgn0010379	Akt1:FBgn0010379	-0.126671880609933	0.0827513710387615	0.328507273633033	2827.91751073597	2581.89347196507	0.00197339274963325	0.976602319165021	0.988766058692285	2914.76124560775	2918.50503826742	0.134875428343522	0.10525285682393	0.29669392160938	2744.89459013015	3024.70522692921	-0.000796421438860154	0.992928382374291	0.997119835039244	3033.01005542285	3030.92806895119	-0.0620999020577781	0.401834714974374	0.655939524531056	2845.58125587947	2721.03850158858	0.0862518737258685	0.474609352147506	0.811309714726107	2974.50974295257	3165.15221560183		False	False	FBgn0010379	Akt1:FBgn0010379	-0.100176097091472	0.125671889463249	0.283754183997936	2867.7513058124	2672.74301485085	-0.202501374038026			2620.40244159415	2231.07699095939	-0.0182802544011158	0.834185099558782	0.948617960597776
FBgn0015806	S6k:FBgn0015806	-0.00440839985566486	0.965455267774146	0.98855687132229	3486.5501009369	3475.33438803472	-0.145173199760125	0.0386602607799019	0.113468200399937	4150.59820271362	3747.7932502476	-0.0666319382654039	0.564618022174932	0.784604984834646	3983.54392388292	3791.23314068585	-0.409968539242381	0.000109071905567762	0.00127299893126634	4305.97640112183	3190.32489998632	-0.0299668189942032	0.669332082402462	0.848158951990808	4011.06799787982	3925.92971361249	-0.104049386218343	0.106035351670428	0.4944218426681	4671.53470493842	4343.86993952552		False	True	FBgn0015806	S6k:FBgn0015806	-0.261761904796402	0.000504286349195401	0.00314005509558664	3575.60893258028	2971.37415198095	-0.284085619757525	0.12573194798315	0.495111667531343	3505.47400859312	2818.16235488948	-0.274963844834439	0.0069547017671188	0.0555001493143207
FBgn0038542	TyrR:FBgn0038542	0.0622994472489452	0.601358615779326	0.867529616544014	569.897881771844	597.461327330624	-0.0147079838433628	0.910182609667051	0.956199906619821	599.211247148622	593.055245623609	0.0968748588280416	0.419010757280382	0.674098235187837	503.647366762563	541.994470318571	0.109995633927623	0.323258823422655	0.548599824126229	572.739853398263	621.46660298503	0.12527980733553	0.19368039788369	0.433874996488532	502.269370691182	551.466877264556	-0.144675250374939	0.420787763159471	0.779963675684227	506.369557691794	453.539419091833		False	False	FBgn0038542	TyrR:FBgn0038542	0.274609489752186	0.0163420428844391	0.060505863849199	731.686632784272	893.247327678711	0.329121775469647	0.0685578295092659	0.343246734757751	595.125045873339	764.702224785608	0.372924895561121	0.000252171960869857	0.00349736201710218
FBgn0038541	TyrRII:FBgn0038541	0.0952143255852306	0.583252760955221	0.858041782150421	118.371289970891	128.880535907848	0.176134746417836	0.288492612234242	0.491582593703916	147.091484548442	168.174154091575	0.286374957092375	0.109875736724823	0.304546925840823	142.226852628438	181.644135283304	0.714195798308545	5.47125885580482e-05	0.000711327270543648	90.5588051774055	164.302793086082	0.219971241126028	0.118788037885163	0.31944967536937	144.076529320237	172.908913148032	0.137851011152075	0.566083967018517	0.850564362742968	128.718015168383	144.890097491916		False	True	FBgn0038541	TyrRII:FBgn0038541	-0.693160081058731	0.000627491914508013	0.00381614546608719	109.293369210138	61.6558936666675	-0.843081334136422	0.00217629173621068	0.0267971411847081	99.2537184501866	45.2091840496283	-0.915925269022618	4.01593717125191e-05	0.000707233135764411
FBgn0011582	DopR:FBgn0011582	0.085595871156639	0.479985040503822	0.801524656014857	1852.65695534542	1978.57743454908	0.13534184850749	0.0372286733736447	0.110029246698547	1827.92945712013	2010.31162633142	-0.00873524288502189	0.937196950752391	0.975417146609275	1860.4762689926	1848.82386828218	-0.184534444835216	0.0760192623764341	0.216608402811139	1749.55835883707	1529.44764906026	-0.306498702436302	0.000118764373282162	0.00143465313054332	1509.74283614298	1208.59872432222	-0.454880539488072	0.0598443323021666	0.366508563058701	1311.98811422099	891.566235923401		False	True	FBgn0011582	DopR:FBgn0011582	-0.581193703372176	4.79102871654487e-10	8.83377662294386e-09	1432.50824782449	945.391307359352	-0.424742741475134	0.0273331010110068	0.186551865549239	1119.94096215765	805.626028011371	-0.432114653052223	0.000810493986543093	0.00956643659263463
FBgn0038063	Octbeta2R:FBgn0038063	0.121216771170475	0.287477682375262	0.652612820753146	435.034419533533	477.149704602235	0.0694487804662379	0.529590828913926	0.716248158205031	423.633056405761	445.143198294155	0.191757563367736	0.17761680435867	0.41634593168535	472.454701575855	548.461097696978	0.164607589482028	0.118991958798779	0.294347144099369	514.219656476134	580.171784119788	0.3445129320325	0.000740573252719556	0.00672037219121036	602.897781186906	780.9439004084	0.183292810469175	0.262091222595681	0.678204954555902	590.02545675675	676.93834590158		False	True	FBgn0038063	Octbeta2R:FBgn0038063	-0.133164200920757	0.237142402406485	0.436191680454715	439.068436106486	398.916787083926	-0.369074731620395	0.0221305419001217	0.161766929332127	403.916779783355	306.549147153227	-0.300442393979509	0.0390805440746251	0.200856676547614
FBgn0038980	oa2:FBgn0038980	-0.206709013505209	0.0737730249280541	0.305517190905012	721.95441476026	616.831382544617	0.00627727091112628	0.948848258980079	0.976526603818148	716.9186941537	719.932891545449	-0.0579166617464773	0.612301484287997	0.81536412613126	688.479166964404	659.818797954425	-0.57222292406474	9.84039171994211e-08	2.94974315873117e-06	672.279188748306	442.294318551097	-0.758145694054967	5.26295211839872e-14	4.00915223277747e-12	602.955916231119	341.348090820541	-0.741947361287736	0.00777349062564898	0.105675678195442	624.043719487771	306.486298771934		False	True	FBgn0038980	oa2:FBgn0038980	0.123599522707214	0.358320025989222	0.568378687917653	882.275616222438	967.076552226978	-0.0418555979572494	0.892176679466597	0.982879029884406	692.091739989918	658.326780018435	0.103917111630861	0.337179052239431	0.691014585048251
FBgn0053517	D2R:FBgn0053517	-0.15944562715353	0.168610328944975	0.498160026009328	1299.55590527724	1151.05438927776	-0.0584275910629617	0.435705329819422	0.638109232674423	1175.89643891355	1128.09841372788	-0.21284767920822	0.0261681751003074	0.112791600432351	1276.35729972914	1093.62814361403	-0.516407380024529	1.36270584233335e-07	3.8967810800842e-06	1297.13084296548	892.107696415029	-0.57151840554354	4.98303224905952e-12	3.08287265883804e-10	1140.90051146455	751.864026482465	-0.68611299997139	0.00446732336044536	0.0708023071839386	1020.15707498292	569.82032629478		False	True	FBgn0053517	D2R:FBgn0053517	-0.132559361358824	0.0799263992836413	0.205143114344338	1477.07285408449	1345.0003141288	0.0158846821486607	0.92268775343407	0.989895534620991	1191.63084008969	1205.34531074002	-0.0730300781540449	0.472623935413751	0.787288221365146
FBgn0038542	TyrR:FBgn0038542	0.0622994472489452	0.601358615779326	0.867529616544014	569.897881771844	597.461327330624	-0.0147079838433628	0.910182609667051	0.956199906619821	599.211247148622	593.055245623609	0.0968748588280416	0.419010757280382	0.674098235187837	503.647366762563	541.994470318571	0.109995633927623	0.323258823422655	0.548599824126229	572.739853398263	621.46660298503	0.12527980733553	0.19368039788369	0.433874996488532	502.269370691182	551.466877264556	-0.144675250374939	0.420787763159471	0.779963675684227	506.369557691794	453.539419091833		False	False	FBgn0038542	TyrR:FBgn0038542	0.274609489752186	0.0163420428844391	0.060505863849199	731.686632784272	893.247327678711	0.329121775469647	0.0685578295092659	0.343246734757751	595.125045873339	764.702224785608	0.372924895561121	0.000252171960869857	0.00349736201710218
FBgn0038541	TyrRII:FBgn0038541	0.0952143255852306	0.583252760955221	0.858041782150421	118.371289970891	128.880535907848	0.176134746417836	0.288492612234242	0.491582593703916	147.091484548442	168.174154091575	0.286374957092375	0.109875736724823	0.304546925840823	142.226852628438	181.644135283304	0.714195798308545	5.47125885580482e-05	0.000711327270543648	90.5588051774055	164.302793086082	0.219971241126028	0.118788037885163	0.31944967536937	144.076529320237	172.908913148032	0.137851011152075	0.566083967018517	0.850564362742968	128.718015168383	144.890097491916		False	True	FBgn0038541	TyrRII:FBgn0038541	-0.693160081058731	0.000627491914508013	0.00381614546608719	109.293369210138	61.6558936666675	-0.843081334136422	0.00217629173621068	0.0267971411847081	99.2537184501866	45.2091840496283	-0.915925269022618	4.01593717125191e-05	0.000707233135764411
FBgn0038653	CG18208:FBgn0038653	-0.410059507694036	0.00839254803641958	0.0653430957944804	137.016118481404	96.8478251003941	-0.324086006225951	0.0766600201600746	0.191810505995203	139.782264912745	108.262799738101	-0.084440260268826	0.665629172375372	0.845417711385998	112.370807350313	104.182035921536	-0.187695788159205	0.257548641083944	0.478585899278639	160.986182846106	138.58044769056	-0.136226282836082	0.370595864212894	0.629445243054147	149.483448964426	132.915383366935	-0.252475636659439	0.371914538022594	0.754747007644245	145.807777237262	114.064636309123		False	False	FBgn0038653	CG18208:FBgn0038653	-0.40227628700067	0.126576980637208	0.285427262301189	60.0741423565214	39.3230216917944	-0.303822972130008	0.317171352614684	0.750807859233053	53.7980977622488	38.4687642935863	-0.703970414902194	0.00410234213731281	0.0365356467637639
FBgn0004514	Oct-TyrR:FBgn0004514	-0.176031569340087	0.0786376980328303	0.318897289748973	638.081713491851	559.771711404006	-0.0617407119366986	0.578582348152023	0.753714774304194	599.519922270709	573.055137100469	0.0386214412477988	0.729180204544429	0.883734970244106	540.946615500298	556.532740398124	-0.190341485719742	0.0958597840028495	0.255131693629103	586.71318516905	510.219359908081	-0.253249411963043	0.0138792439414012	0.0703785908487314	526.987473725232	435.486116628979	-0.472319820282299	0.0341649710219127	0.268097805124798	505.810405837106	344.107853778742		False	False	FBgn0004514	Oct-TyrR:FBgn0004514	-0.159533920206231	0.146729209336939	0.314170297217951	789.85124613426	703.734154565711	-0.237730213118014	0.148489258130497	0.540328969925547	663.883789726175	555.316319380016	-0.191279490191363	0.151651921084717	0.458721840697902
FBgn0046687	Tre1:FBgn0046687	0.0973821441341183	0.400640783166261	0.749480814078656	399.743379384442	430.177816578566	0.317321227679133	0.00939198447533567	0.0366341475062901	323.021428770545	407.269325783491	0.64144656539899	3.11783161381725e-06	5.66360414067049e-05	278.705614375215	457.577593968186	0.0682723458971904	0.584525165426358	0.773656239366764	412.824974029178	434.307111366691	-0.174386361266246	0.128387093915576	0.335517598629358	463.695270279715	405.543263517212	0.134912039922773			430.573877043244	481.915524333201		False	True	FBgn0046687	Tre1:FBgn0046687	0.0440686045301008	0.696589165541447	0.836933517337156	407.033513093916	420.55018533821	0.193057655978927	0.265813132341147	0.706110491165355	360.957695673689	418.265671043817	0.077817062628631	0.534084594226759	0.82190213611861
FBgn0025631	moody:FBgn0025631	-0.067394841552895	0.456262920850277	0.784757488450087	2679.60534618798	2550.74755316247	-0.158086055212031	0.00711802471055505	0.0291638101144959	2575.72466254303	2305.85214581511	0.0945738858329014	0.329524090162655	0.591929265888286	2291.37016397509	2454.4399970523	0.0169032873804996	0.844515794755248	0.926010966437151	2508.65248504447	2539.43670306434	-0.111379345533945	0.0844945490468778	0.254826275310244	2417.31751061411	2232.34612734284	-0.0997759746956119	0.631486226260443	0.870717666995434	2362.21319116339	2182.47917512485		False	False	FBgn0025631	moody:FBgn0025631	-0.68881567057191	5.39396119963897e-24	2.88673738868884e-22	3007.69297244231	1851.58475212414	-0.763234825308912	2.37302368162495e-07	8.35659902998283e-06	2663.22624182794	1517.34016934948	-0.687459014970456	8.96683946875718e-19	8.88613791353836e-17
FBgn0035610	Lkr:FBgn0035610	-0.329261198330568	0.00413051220995705	0.0381178847564725	409.785054856175	319.311922452579	-0.21268869988175	0.105601607828457	0.242052320583115	346.135796644466	296.366697353341	-0.454896116524895	0.00101774293838342	0.00883959420167193	409.962910631421	288.55282666351	-0.49837636530435	5.15243091939271e-05	0.000678555124967372	491.748324312874	339.035528854619	-0.496593243050758	1.85173157423763e-05	0.000278705513014959	383.487263589631	261.064642212074	-0.645303586557052	0.000110381302495068	0.00402037861012224	352.679501566836	217.279789784946		False	True	FBgn0035610	Lkr:FBgn0035610	-0.991093886946651	5.12744825083235e-14	1.46202322255974e-12	353.320092073615	170.113522917696	-0.872013469809518	1.13804129028359e-06	3.50523201973104e-05	345.980083598231	178.227139816132	-0.559843528275676	0.00162094564288021	0.0172528919530466
FBgn0037408	NPFR1:FBgn0037408	-0.368886128066947	0.00148290248601721	0.0171980114549866	408.682377327557	308.483639907891	-0.259904600780378	0.046789845388784	0.131808045188643	348.670720360653	288.202221608093	-0.232870413561181	0.134000203339288	0.346858945380597	294.876078854451	244.60213643112	-0.513738757431618	0.00034212082611683	0.00331765217416502	371.475759201706	250.184670524514	-0.552291146699547	8.17161300630691e-06	0.000138017680911953	302.767259949979	195.8318854092	-0.694079162865418	0.000128040572212633	0.00451039271166544	281.380801545505	165.788511251591		False	True	FBgn0037408	NPFR1:FBgn0037408	0.0213289817876946	0.86738811446684	0.93585275918072	377.534737292742	383.948495346452	0.0234421856401648	0.883740203183431	0.982456926850638	321.366220006716	326.456879131548	-0.1391202494306	0.345720512430085	0.700594847805931
FBgn0036934	sNPF-R:FBgn0036934	-0.451184711925042	7.8129468111979e-07	2.50231996166694e-05	986.841079475848	709.132221506826	-0.25392494698706	0.0202129853100945	0.0684027065861826	854.662031844096	711.11620648209	-0.478189530677801	3.63754404736454e-06	6.50478464940482e-05	887.670748694376	625.551227426624	-0.348445265261399	0.000136616185682806	0.00154137797388441	1043.44645199375	811.428489857012	-0.487699998126835	9.85399398840975e-07	2.13846947058551e-05	1018.20508805309	706.669241347589	-0.600820499628842			1010.58955253502	590.901447431433		False	True	FBgn0036934	sNPF-R:FBgn0036934	-0.162411035149936	0.137238015634334	0.300686115632057	837.485117749257	745.24275117715	-0.300967702637106			721.21552335969	550.874575842177	-0.159454116597037	0.171441150724587	0.491573701821787
FBgn0261547	Exn:FBgn0261547	-0.276391518003929	2.91015286872803e-05	0.000620732606742092	8019.80374310331	6585.79382103904	-0.415784085078403	2.71756752186184e-14	6.88608568320153e-13	9111.68005955305	6811.14453366881	-0.20889793922421	0.00313337926629229	0.022213037103153	7685.05368038543	6625.62932291293	0.275889098077845	2.90039696050169e-05	0.000417903845558883	9495.07992935969	11540.0584793121	0.0717618004411669	0.228711803288634	0.476685447369249	6850.87266273651	7209.59054010773	-0.0602856865519979	0.732750743134106	0.918172093738983	6591.24727480821	6296.30039438469		False	True	FBgn0261547	Exn:FBgn0261547	-0.193219122361295	0.00557027723423369	0.0247157369117614	8317.75340707683	7259.87018709158	-0.0393445235361008	0.728348886182859	0.940887193870492	6503.96017373033	6322.46147881843	-0.0737009412154148	0.282819358025019	0.637908922373417
FBgn0024277	trio:FBgn0024277	-0.0360579902975489	0.753608472240577	0.926230206169511	11204.4622796762	10901.5118684247	0.051010416866792	0.264557756454296	0.463477785181146	11272.6000003641	11681.3642449894	-0.0912520980350031	0.197534160983154	0.443465049505186	11799.6520910901	11058.6322469877	0.0485092475040728	0.484277174004642	0.695882150629844	11578.7963389475	11984.1042618917	-0.206399267546905	0.00354959290059262	0.0242367934761196	11848.6941624738	10214.8109377402	-0.256927390722872	0.136419916723846	0.546889485298467	10823.1665525851	8912.01450947275		False	False	FBgn0024277	trio:FBgn0024277	-0.048189407432305	0.464228791863556	0.666395003010739	12739.137906226	12314.6200953816	-0.0120445715716418	0.949786268703601	0.993533284916567	10300.8848455016	10205.0238868828	-0.0553007116369605	0.560670386803182	0.835893702182081
FBgn0050440	CG30440:FBgn0050440	0.260737165898333	0.0239648852737187	0.143138994316755	406.557233206681	495.950513368065	0.280249727439141	0.0726208862854775	0.184844896179042	330.989673311097	408.914143008987	0.0834033002065495	0.522397236657788	0.754064475990522	414.153018597266	440.886932703205	0.17241714989211	0.196025151238859	0.40697002460787	433.703350375161	494.35067050652	0.00710744093573766	0.949913347455834	0.98038284491623	394.604055461833	396.876686137448	0.290456250088987	0.326133211592926	0.728497514069642	431.486700984843	585.956395837198		False	False	FBgn0050440	CG30440:FBgn0050440	-0.182631785737343	0.27200642165784	0.475896571251221	366.762429111713	318.362325453431	-0.0321334433295845	0.886054324370899	0.982870753925297	306.254543518375	297.707995232254	0.120735306809249	0.555412864630826	0.833731153585876
FBgn0052311	zormin:FBgn0052311	0.104278166913397	0.222679309613968	0.574270604643713	9879.10166385029	10656.7380871519	0.0855170834524466	0.143425407920585	0.301915386343705	9903.7524349663	10514.8297561763	0.170560875848296	0.0134122046146608	0.0688336293098797	10025.5532025257	11316.4450085897	0.356358626502727	6.40565478169361e-07	1.53365366411384e-05	10519.0862351624	13545.2394200444	-0.014775473029936	0.822219574978148	0.923539237542429	13249.6341911849	13109.9686599539	0.0592317914375825	0.396091689053362	0.767639248191311	11768.917689004	12269.2751572515		False	True	FBgn0052311	zormin:FBgn0052311	-0.248848251500555	0.00925453814264927	0.0376825439159921	12718.8835595896	10645.8447574223	-0.273856395852282	0.136039702436194	0.516847051489772	10403.410350714	8434.63363698561	-0.221391537241532	0.00288614302438879	0.02745361702344
FBgn0034194	CG15611:FBgn0034194	0.122766994417029	0.177524092668777	0.514134025380318	1716.94240002885	1878.60853735585	0.2179905266058	0.00572951389084458	0.024420130304057	1692.14545927554	1974.81229155438	0.24733635421216	0.0098449679788029	0.0547672707367636	1819.51420561705	2178.16265138812	0.061390722535911	0.461018729727331	0.676818594679792	1812.29476417761	1893.9293730003	-0.0345827190240511	0.632338707721654	0.825764297267298	2020.30804353315	1970.44205781019	-0.0302917831356305	0.774250805386975	0.932136480143484	1925.47445583375	1884.56788916555		False	False	FBgn0034194	CG15611:FBgn0034194	-0.601298469468582	2.18906295089753e-16	7.64048861390189e-15	2233.35547793117	1461.12553251299	-0.496408790169239	2.10933278778779e-05	0.000493593003653113	1843.39969557878	1290.65142250847	-0.498645128613206	8.13355741238574e-11	3.80531799795781e-09
FBgn0053519	Unc-89:FBgn0053519	-0.00340118604082488	0.967804586087306	0.988761679227302	8758.26544809478	8736.56872259133	0.182179846106157	0.00563471267911101	0.0241477501191257	7440.21468955963	8456.08445784771	0.224112095405133	0.00430056917408744	0.0287334731631337	7462.44079447508	8758.46768982427	0.25653200957203	0.00314304250521674	0.0202783371326188	8051.64915465638	9680.06427521848	0.0392828628240784	0.63938680859415	0.830716928825973	9881.5085920973	10168.8375238089	0.258047816715307	0.000223697038053318	0.00688894647237753	7434.85675341408	8910.97307866362		False	True	FBgn0053519	Unc-89:FBgn0053519	-0.185366039366671	0.0928091126999074	0.228918908091759	11199.3331364968	9795.17398629034	-0.272225809110822	0.139086074016108	0.522104009093104	9960.36907430267	8084.81096282486	-0.0983653330834147	0.164298117052226	0.479907227756248
FBgn0035574	Gef64C:FBgn0035574	0.278817493122399	0.00183703728997188	0.0205450278537936	1285.81286407264	1575.64165348885	0.287075688214846	0.000207518322739373	0.00135476456597225	1206.87360790189	1478.11403496409	0.414910623198149	1.29883821359981e-06	2.61182719372911e-05	1147.77424519552	1547.17685643267	0.130792258842283	0.246603344635619	0.466574302598843	1082.0273542243	1192.28285245628	0.0588315402695452	0.554602369047084	0.773115564370627	912.978214285624	954.256203466466	-0.0951329576855986	0.57915909733863	0.853999804836653	907.17274944374	844.340127588474		False	True	FBgn0035574	Gef64C:FBgn0035574	0.332896199174982	3.5295501881212e-05	0.000289351027205285	1251.95437392613	1585.1901038489	0.184953602880834	0.193697394085021	0.610956243946754	1059.3264845128	1212.87653398242	0.377203682232605	0.000236888973005205	0.00330220804952652
FBgn0050456	CG30456:FBgn0050456	0.311244140843519	0.00160698036800471	0.0184303901408079	750.577557854726	944.669338297494	0.340295940694586	0.00117445571645063	0.0062578104535159	817.667109953352	1044.6223869574	0.374939860537802	6.94535723023902e-05	0.000870148028263643	768.488487972677	1008.6858698973	0.30806307361479	0.013426452955162	0.0620079184186974	816.763359846759	1028.36455901451	0.0775132484331874	0.400600042267191	0.654890152318115	911.220941180062	964.811763902969	0.0507372329527824	0.792980770576059	0.936794515676323	1020.75223147013	1061.50780156737		False	True	FBgn0050456	CG30456:FBgn0050456	-0.907639607442017	2.54858373159061e-20	1.13662477875554e-18	970.188439761707	506.027131716955	-0.920985054831764	1.09693987197445e-09	5.46498477231142e-08	826.095960647144	417.979401007257	-0.938969932100842	1.19764480924502e-15	8.76209803059055e-14
FBgn0085380	CG34351:FBgn0085380	0.0602491355910224	0.663699196974778	0.893027426395442	1782.50978615374	1870.509958629	0.133695277340906	0.0785244498352042	0.195130089208978	1711.72233930332	1881.6438745384	-0.121194443439279	0.165463573572298	0.39884130047651	1868.21495709699	1711.77347617717	0.143215632658876	0.0978021417837524	0.258303206096439	1729.91229173343	1917.59132021455	-0.115264979420077	0.296824324903235	0.55351187181789	1507.46280109649	1380.59906183921	-0.209231314971735			1206.52728023551	1007.72918755936		False	False	FBgn0085380	CG34351:FBgn0085380	-0.331060686173374	0.00123724695580346	0.00687901397483479	2103.69785283222	1657.68294397091	-0.186988530419207	0.317345896109227	0.751056585559731	1642.08336799353	1421.8917847683	-0.278002290513868	0.0285144650598061	0.161641281132057
FBgn0031302	CG14340:FBgn0031302	-0.145347430639693	0.326958711552951	0.686827243400798	277.009317552447	246.117803880611	-0.272671352135624	0.0445278696624719	0.126629634380178	282.179707248886	230.728304768922	-0.0890506465246832	0.607988495628919	0.812853329558984	254.755680992924	236.042106469168	-0.40864210851588	0.0292720369302449	0.111058922605045	152.672757582603	107.536966119414	-0.97859087415465	3.7700603866866e-09	1.42625460169313e-07	177.685917765458	71.0964189543872	-0.923407130323986	0.000410356234027055	0.0111570658333215	149.962941366501	65.4997957910684		False	True	FBgn0031302	CG14340:FBgn0031302	-0.30973051860063	0.0457600280808275	0.136444361421356	285.707411755239	226.195294145611	-0.240071686279323	0.188306922652686	0.605547715465982	262.069838964476	218.492222156791	-0.308391735204057	0.0653732022581456	0.281784609654427
FBgn0261387	CG17528:FBgn0261387	0.11727678406816	0.193100583151644	0.53598753225215	3714.47683617788	4046.85254281796	0.187735832857921	0.00681824005278386	0.0282085249089319	3854.54567933854	4399.07328639003	0.139455316670954	0.0513723483022595	0.181347196739124	4118.42091619898	4548.24297219615	-0.00121293849300368			4265.72736030317	4262.55397934496	-0.0817992994470749	0.200160145171023	0.442700633147367	4627.69529872077	4365.25708684618	0.0318047276467645	0.775110379570866	0.932136480143484	4069.05631656179	4163.40412984627		False	False	FBgn0261387	CG17528:FBgn0261387	-0.0323005417382474	0.605686530472844	0.778588389612126	4158.75944032705	4064.94939965998	-0.0821863529559814	0.614818314665445	0.906588760390342	3671.22227552294	3451.73119471129	0.0444347459607999	0.640390496928072	0.872939453171553
FBgn0259678	CG42347:FBgn0259678	-0.25714346055844	0.00224940409860816	0.0241390927386944	1377.23365977993	1142.52417737016	-0.0388081023767123	0.728668242303429	0.854386169269513	1368.29936919551	1331.04918751519	0.101491370488188	0.305835531603637	0.568416685081125	1101.76929472714	1185.87044693178	0.187953980739289	0.0599059814152802	0.183408756353847	1336.44721508701	1532.5046584659	-0.0691728603967987	0.523155954823167	0.751097447313631	1597.0268365402	1514.80334363544	-0.115204230019608	0.601178835506076	0.860788921570189	1616.90410340789	1472.16188475373		False	False	FBgn0259678	CG42347:FBgn0259678	-0.187561516508089	0.0562434942125075	0.157996529098716	1619.76160707772	1416.31809724383	-0.293649733930566	0.0245500862111279	0.173131756052514	1376.71240698252	1112.69312416643	-0.186170189843781	0.0238117845746488	0.139931139433017
FBgn0052666	Drak:FBgn0052666	-0.229625677562195	0.000697389323083147	0.00933310808188248	6250.84494047523	5306.67802910535	-0.140789846923201	0.012529141223066	0.0463952638365793	5902.66364825876	5349.41356405215	-0.275482959291475	0.00744676947153696	0.0442864265004637	6308.25370143927	5156.42209495405	-0.209845830287329	0.00394097561459587	0.0241327773841416	5846.88745247319	5037.86455745872	0.00669200633030252	0.911216747754396	0.963318871362877	4802.64620758621	4825.46008461846	-0.145509264037623	0.1962461560752	0.623081545538761	5290.13272140182	4766.15253920246		False	True	FBgn0052666	Drak:FBgn0052666	-0.176957742054665	0.00750862881049528	0.0316350626832171	5145.26115498599	4543.18164925359	-0.0728163668346324	0.748406048725425	0.947553883908096	4894.92837062207	4610.55076149771	-0.226462338233493	0.00581638832783265	0.0484077431630778
FBgn0053519	Unc-89:FBgn0053519	-0.00340118604082488	0.967804586087306	0.988761679227302	8758.26544809478	8736.56872259133	0.182179846106157	0.00563471267911101	0.0241477501191257	7440.21468955963	8456.08445784771	0.224112095405133	0.00430056917408744	0.0287334731631337	7462.44079447508	8758.46768982427	0.25653200957203	0.00314304250521674	0.0202783371326188	8051.64915465638	9680.06427521848	0.0392828628240784	0.63938680859415	0.830716928825973	9881.5085920973	10168.8375238089	0.258047816715307	0.000223697038053318	0.00688894647237753	7434.85675341408	8910.97307866362		False	True	FBgn0053519	Unc-89:FBgn0053519	-0.185366039366671	0.0928091126999074	0.228918908091759	11199.3331364968	9795.17398629034	-0.272225809110822	0.139086074016108	0.522104009093104	9960.36907430267	8084.81096282486	-0.0983653330834147	0.164298117052226	0.479907227756248
FBgn0051345	CG31345:FBgn0051345	0.0188228794179884	0.861361171057966	0.960316986161726	933.760094489086	946.868360776826	0.140116530107053	0.154790613503783	0.319161409052747	814.133961572061	900.269759419859	-0.166419723929189	0.145190273935334	0.365613991911017	856.256052563495	757.013163462103	0.152595670316114	0.120174390046797	0.296208176636807	716.661479598191	800.882833740991	-0.16630686360378	0.121434306145672	0.323998417969796	582.169144719422	513.145634155303	-0.236937798125493			494.691447751557	405.002779355236		False	False	FBgn0051345	CG31345:FBgn0051345	0.66075766771332	1.06100680112599e-12	2.63634928013115e-11	915.173536880807	1466.50865835928	0.737041393835724	1.36715545191014e-06	4.15177460410128e-05	790.515447895735	1364.19255681976	0.511909211215551	9.70316208291069e-06	0.000202632509321474
FBgn0004624	CaMKII:FBgn0004624	0.151546625864461	0.226096771632603	0.579958121135452	12828.3801085194	14427.9109131407	0.241125804398048	5.9579830407453e-05	0.000443509638659436	13121.242401776	15538.4698761973	-0.0428788100338468	0.589558482288539	0.800851159539274	14262.1876959778	13831.0975048024	0.140184221018291	0.110944574877129	0.281541373513658	13951.959342603	15431.4642612824	-0.0802658358105516	0.300885455583818	0.557741322898128	12905.7941826633	12176.7713584061	-0.116630038496084	0.455224073382775	0.799392541500063	11528.130734096	10571.5133585379		False	True	FBgn0004624	CaMKII:FBgn0004624	-0.0179287146015168	0.781327854085741	0.889294087167499	16836.4004961352	16624.6776346003	0.0240161607915887	0.917392906879014	0.987645361110239	12826.4803377186	13083.9774215937	0.0311954435023607
FBgn0016126	CaMKI:FBgn0016126	-0.0595017486911008	0.483120335428879	0.803345947449291	30034.7098485558	28764.3698778596	-0.0827314628938886	0.137512827898338	0.293543664763658	31047.7596032246	29301.5170712878	-0.23462523295532	0.00225792459175876	0.0169237915739076	33389.3712502934	28240.6827330776	-0.161738878727897	0.0628624577089219	0.189247479710139	33394.692918466	29733.3342187368	-0.032886165674532	0.664489523539076	0.845201616160348	26759.3768670141	26130.7231429389	-0.0540649376828767			26271.2036081305	25179.3817115289		False	False	FBgn0016126	CaMKI:FBgn0016126	-0.151450459198167	0.0229385682937562	0.0800625079309833	29871.2524458669	26851.7582454146	-0.0705306565733611	0.66873280157458	0.920446684782399	26755.1729021479	25377.6579043775	-0.0480069017984551	0.690197376836177	0.892767891552873
FBgn0038088	CG10126:FBgn0038088	0.633839361294411	4.01361163572069e-17	6.48762693305164e-15	1614.29794373315	2546.02441651809	0.831287173143165	1.24651095866655e-39	1.80939969300155e-37	1636.34453181287	2932.51674151241	1.16449875812818	3.06194044491892e-31	1.13029344423864e-28	1624.35504480722	3801.61089446908	0.391992357670655	0.000122350414453394	0.0014059609290888	2615.58370562342	3479.75481150202	0.118127965361322	0.120477772949146	0.32198331777674	2500.1594512219	2723.46880775636	0.0952513846585401	0.591674291963513	0.857497924749242	2611.47820474004	2808.15271492011		False	True	FBgn0038088	CG10126:FBgn0038088	0.601727684043991	4.63583345611626e-11	9.8532704578471e-10	2143.96647416134	3292.26738659772	0.84003891710835	6.61167512813842e-07	2.1594809610363898e-05	1809.55603142576	3405.92351955684	0.803923154297198	8.86262928427592e-18	8.05096015232432e-16
FBgn0039083	CG10177:FBgn0039083	-0.21318074450873	0.196304524951631	0.539667900777206	17.2481740493079	8.30465594942342	-0.266018803865293	0.34527871914519	0.553895968619241	17.4122323825827	11.3921024307288	-0.0715558036820363	0.645161135961808		10.6538483123556	7.36960828846201	-0.266886387057469	0.232534040943896	0.451147512023895	16.0184769293605	9.03923593223585	-0.422701251202468	0.0117632426039787	0.0621262859657952	23.5732966018142	7.29365084631951	-0.245156309052841	0.393408640236565	0.766216475828424	12.6766213534373	7.271374096182		False	False	FBgn0039083	CG10177:FBgn0039083	-0.925778828089741	0.000197148279046507		13.1504636711579	0.326541480365993	-0.664525488815889	0.0181962323627218	0.139574099693858	12.4367006741786	1.86187195713222	-0.233607375925471	0.122220663945432
FBgn0004623	Gbeta76C:FBgn0004623	-0.273795337838202	2.73275180893167e-05	0.000588324056416627	37723.8113872176	31042.4171673067	-0.275669735390633	1.23202049609296e-06	1.33318000647503e-05	38867.3293224265	32044.1666228671	-0.243268382925095	0.000335936182265276	0.00343785780187514	35789.2843726289	30118.6979231892	0.146096535734318	0.0428022730117864	0.144758685585234	33724.0599238129	37409.6968886511	0.135333631301269	0.124193009079832	0.32846322996598	24760.2125808975	27350.0445239735	-0.164284837650972	0.519073652346004	0.828894584421492	24357.0347406876	21080.0052270254		False	True	FBgn0004623	Gbeta76C:FBgn0004623	0.198151364104673	0.000694053647820506	0.00417472269086732	40750.0527005806	46822.4904017488	0.318763973570056	0.0152240962136817	0.121916817900825	33780.5564149167	42586.1311805493	0.332490059978881	9.5043521167706e-06	0.000198861693713851
FBgn0001105	Gbeta13F:FBgn0001105	-0.0387921503846742	0.545936135439247	0.83943360896537	4176.12241292609	4062.02353372434	0.0413593088719808	0.519898347523407	0.709262431376897	4271.38472040045	4396.558184464	0.0449441575266596	0.578791160331368	0.792999129531419	3969.33138372447	4099.652800513	0.139992838049845	0.0476119452723663	0.156297463326579	3983.39866563503	4399.7652744099	-0.0245678429224807	0.73698674810361	0.883038591982446	3691.87120544465	3627.50673663702	0.0921348738351056	0.413146746079105	0.775773676782568	3941.15162415173	4210.15792311827		False	False	FBgn0001105	Gbeta13F:FBgn0001105	0.028899133679556	0.743585668954237	0.867142702112685	4266.17346453366	4355.1286091518	-0.150999662684294			3812.4932691319	3310.09103787455	0.0650391847808916	0.266000056074619	0.620002662984777
FBgn0030011	Gbeta5:FBgn0030011	-0.0326805244016155	0.737560591397767	0.922396556819379	2194.83702736855	2142.43787814603	0.0466772727982583	0.530206798109024	0.716699650869468	2122.57005385604	2193.02418443875	-0.0886559001600888	0.297851638933182	0.561377560177492	2173.5764175736	2039.06656985368	0.041695473045757	0.6717473257166	0.831669455081088	2061.54126501103	2124.85768599945	0.015524917057588	0.855511595004414	0.93728782319337	1758.4510786118	1778.50519362355	-0.288503864881108	0.21653052721014	0.642092872622128	1627.23512151141	1279.41720779933		False	False	FBgn0030011	Gbeta5:FBgn0030011	-0.027997746095759	0.719170241226066	0.85230137421525	2273.76011445239	2229.47584634555	0.0352123845077593			1986.25055685909	2039.18659917039	-0.226837973624269	0.00179630682286357	0.0186490863581293
FBgn0038654	CG14298:FBgn0038654	-0.176759094044719	0.115376581522892	0.399187537075023	1044.08922654239	914.098255968043	0.0516812368576256	0.69068139966696	0.829650514483506	778.593153542348	808.870831161949	-0.0848939014436686	0.529892975753812	0.758504067462272	948.594111046976	888.138810686911	0.0402359517723885	0.735277137476471	0.867776377717745	841.950884491768	867.296508935508	-0.112310854845708	0.181760393782727	0.415802428923182	1227.22532901052	1130.18588326621	0.0339090942507373			769.571933945094	793.894788256475		False	False	FBgn0038654	CG14298:FBgn0038654	-0.30141423103469	0.000952810669344127	0.00548457371498914	1133.32681809712	914.225143812285	-0.334032800754542	0.0301994015620239	0.19993002467057	1276.19544473496	997.060059466726	-0.338122050145181	0.000963418116119157	0.0110433447779337
FBgn0033355	CG13748:FBgn0033355	0.0577085683268474	0.308859765579237		0.0	1.23175625025209	0.0480411916282119	0.715786033416602		0.685229407160967	1.24019735554948	-0.00505976308341438	0.945775428072868		1.03169149319695	0.907525042463209	0.127974582096044	0.295013061188287		0.697073930802758	2.89198079381213	0.0397091264807829	0.709376475816312	0.871125197709488	3.7783921435223	5.22443452902993	0.19585364434446	0.398784962691823		2.24726366458573	5.23682029133664		False	False	FBgn0033355	CG13748:FBgn0033355	-0.024860627769196	0.854682932362438		1.28437234799902	0.977086811989654	0.0762487631628354	0.600676829604101		0.388197383302715	0.990493871431994	-0.0152769934627153	0.809354781276778
FBgn0000108	Appl:FBgn0000108	0.0506199121411869	0.629165619586233	0.879819053466064	25964.877691571	26964.7744442153	0.133641003105347	0.00265808437147095	0.0126801855861579	26028.8060269422	28570.8261819525	-0.0949715799537547	0.148994703074283	0.371473441788643	28251.4919900996	26414.1735732192	0.0291844081654157	0.704027199842302	0.850119588906295	27501.7871367229	28080.3078381165	-0.146823827983166	0.0273079147888428	0.113847367760782	24175.0026599184	21763.6550269181	-0.376155969145868			23817.9741888831	17196.3226562746		False	False	FBgn0000108	Appl:FBgn0000108	0.0717855807227556	0.301332976272647	0.509102270537402	28490.5335006515	29968.3297580836	0.178707894837084	0.400648648114297	0.808326941639441	22380.8376238511	25817.3925864308	0.16903713906487	0.0616539238191295	0.271661044281459
FBgn0031559	CG3513:FBgn0031559	-0.244660136571306	0.209487111235276	0.559407373703904	338.038583395623	259.322831890674	-0.795630961017217	0.000349293422679813	0.00217207494972434	315.884532449049	159.922004276389	-0.594276137464631	0.00622495317633001	0.0385738105698723	618.703863416887	190.348175506369	0.124954949069895	0.585188597841946	0.774257503440163	134.927445659104	154.441965206894	0.808835816813804	5.38685155603332e-06	9.5446145133641e-05	127.367474084541	292.476447110478	-0.142659229149183	0.574438117000851	0.852484774780611	293.658594007003	259.291660474556		False	True	FBgn0031559	CG3513:FBgn0031559	0.288659629710137	0.264555627384001	0.468156516733862	53.7053684982167	71.9796281895141	0.145735072289801	0.610950717460903	0.905958492731124	124.860255952782	144.208810703058	0.197516132595347	0.438174194272454	0.763635140146194
FBgn0053310	CG33310:FBgn0053310	-0.019053932096709	0.920501282335841	0.979664961126753	15.5557790412117	14.9166926248109	-0.207321530906307	0.460852583607029	0.660561870790101	24.2491696049361	18.8458591790071	-0.24027357360542	0.267070628536229	0.528334173034848	22.9394672096032	14.2125117808036	0.379846633723674	0.108720207166855	0.277534391856758	18.4944602254593	33.0117086508729	-0.0744894491252033	0.66570433652228	0.845689816075355	20.4414665704082	17.0947208243353	-0.32294546866193	0.300186808149261	0.712943669354495	17.8224789019775	11.392265354529		False	False	FBgn0053310	CG33310:FBgn0053310	-0.493905768322514	0.0747062022053242	0.19510358513883	25.5980853064075	12.7103561978286	-0.320843168315575	0.302793576136364	0.739095172117394	14.1210630008449	8.42905746276871	0.0309267268221167	0.898315730911167	0.967737897288529
FBgn0260446	GABA-B-R1:FBgn0260446	0.0561916607236771	0.714374778023912	0.914995360249306	2507.49190714963	2628.2139745324	0.0297316443420504	0.640008655499211	0.796268880681704	2560.08841514814	2614.5785676742	-0.145750042289672	0.100306462786478	0.28799099982251	2862.60276731266	2576.66563236033	0.15371364274936	0.100846982307092	0.264204543068804	2706.83031755531	3024.75531633079	-0.229613773498389	0.0142800241015199	0.0717242563057389	2544.5272033878	2146.45000806808	-0.303954312620255	0.241844195716528	0.661081896645689	2139.70165514326	1631.42586682998		False	False	FBgn0260446	GABA-B-R1:FBgn0260446	-0.273134656413203	0.000320151734033434	0.00209604987225403	3158.2513656519	2603.24076607056	-0.105370283037058	0.588722757670511	0.89602343483978	2479.59035973078	2284.45863541627	-0.1802530582719	0.176034010680762	0.498280683223162
FBgn0027575	GABA-B-R2:FBgn0027575	0.0350719115322259	0.660864863766702	0.891814116314445	7681.23331685803	7878.087700997	0.0890345113960638	0.143718604024359	0.302304322920671	7415.32299550008	7892.78935340479	0.0425369729194529	0.591644025808304	0.802295108565864	7511.23088148061	7744.24804734783	0.0454480570574602	0.572401536819078	0.766749123397459	7342.96761479214	7586.06968555835	0.0975384330754191	0.122230172773728	0.325346678088949	6552.88126376173	7024.66270583191	-0.147748354210948	0.55140022994793	0.844512062751099	6032.59796818919	5310.28905256403		False	False	FBgn0027575	GABA-B-R2:FBgn0027575	0.0269649970571358	0.761169719319237	0.876193160248793	9253.05771290302	9433.08378223205	0.0242108937880681	0.864584258410242	0.977780650418667	7414.54758684459	7546.87782603938	0.0523598514839333	0.420894416917111	0.751666126935359
FBgn0031275	GABA-B-R3:FBgn0031275	-0.0681846589766316	0.505803082545421	0.815694631665438	2710.74343487878	2576.83574730618	-0.0946299361249605	0.157288263826435	0.322479025169573	2633.55491995539	2464.12639279264	-0.224192363752804	0.00670444199399552	0.0407501406299298	2762.35955784542	2352.22990916267	-0.2261875890356	0.00749922319067844	0.0400806952652847	2778.84911324032	2363.5638767674	-0.275305903083908	0.000386387690052321	0.00394059139636238	2636.10072543579	2159.20112923456	-0.395118008501617	0.124800313043505	0.528176225648145	2438.18564347098	1717.84236240813		False	True	FBgn0031275	GABA-B-R3:FBgn0031275	0.00935733193473908	0.906891732057079	0.953991577443376	3055.56030809583	3076.21320724751	0.051729518716936	0.726944645792055	0.940554171603312	2554.85518351338	2653.89984016544	-0.155668389785406	0.0308052318521997	0.169857274871436
FBgn0000206	boss:FBgn0000206	-0.213690899698089	0.00641698508077046	0.0534490423998152	8130.55174940423	6969.22903027708	-0.159162140483513	0.00344322069084367	0.0158024234144817	8246.6846833546	7377.43683450849	-0.36814884972061	3.42182854917646e-06	6.19404901651277e-05	8446.94873830925	6491.78800209158	0.152061371180583	0.0170488888516012	0.074346188084927	7918.21173362017	8815.17038288346	0.0394375522259537	0.705912358331578	0.868564618019669	6536.82630246978	6734.92109686534	-0.266711570026785	0.28179535723192	0.699282958046267	6869.34709486821	5457.34742807308		False	True	FBgn0000206	boss:FBgn0000206	0.258049531672134	0.000119445464173242	0.000875989363395613	9290.14312725018	11139.6917760616	0.265390230480381	0.0130063131943108	0.108580117331038	8702.15019928856	10519.3215379818	0.166785862514864	0.0423258063601223	0.211260812789237
FBgn0019985	mGluRA:FBgn0019985	0.0724692771392657	0.513226703074699	0.819252892996012	1641.90514218897	1734.14045494806	0.391429947373154	1.83311071508626e-06	1.91431017224989e-05	1467.76317490279	1936.44046255957	0.222161895533752	0.00995229132178508	0.0550721747490536	1578.20251900068	1852.32606626542	0.237617192788571	0.0242469178323761	0.096894465845942	2128.9463008055	2533.55856974023	0.176421151096452	0.0322303086340533	0.128867082288276	1410.42187496947	1604.26369719277	0.106153622417796	0.673406868821792	0.889421417747263	1250.09671716994	1371.55443994812		False	True	FBgn0019985	mGluRA:FBgn0019985	-0.164512005603064	0.0957592189298374	0.234532553098283	1872.78637686961	1664.68314222291	-0.0841798596125838	0.773779460189274	0.953255105559547	1309.95290355484	1201.57028312673	-0.0284987892329369	0.846829256879403	0.952267972894819
FBgn0050361	mtt:FBgn0050361	0.010779079186981	0.916329263105578	0.978030624097055	1156.05839498893	1165.43596279482	0.0661842139873038	0.467721001056249	0.665139657301531	1143.90985994671	1198.51635818406	-0.0587055054569766	0.547228650300972	0.77090845434249	1169.10283317227	1120.21172905479	-0.218506134834825	0.0221403645615957	0.0904793187730998	1248.00974240437	1065.90002564235	-0.24619490273939	0.00961222354552689	0.0532069595960505	1081.07636909868	900.436594515512	-0.422436473134021	0.0985416398190853	0.475086866900006	982.615037451906	677.105466106404		False	False	FBgn0050361	mtt:FBgn0050361	-0.0353249976346989	0.743533931373316	0.867142702112685	1326.80861063407	1293.98308172283	-0.12869191840986	0.602124440373841	0.90115930006147	1116.97190826366	999.943687267315	0.0468934275863695	0.57840583727349	0.844855987007122
FBgn0263029	CG43324:FBgn0263029	-0.183164575175028	0.0471927458536029	0.230287243328077	1206.19400892001	1054.61971572868	-0.0168142215932421	0.849092891943602	0.923618797327101	1230.79318018872	1215.9707990696	-0.271297693287066	0.0422339533227207	0.159667206124229	1343.38524182195	1091.6093380057	0.0866418053893619	0.375230132369948	0.601584185550386	1255.61993316316	1337.21836808486	0.000422569380769998	0.996016860873721	0.997729159884448	1308.9537663758	1309.53799257419	-0.118686730356748			1205.36082876926	1087.6484535336		False	False	FBgn0263029	CG43324:FBgn0263029	0.192580225130753	0.00858365029215754	0.0353090163377832	1345.92466288044	1542.04915813046	0.223795952804007	0.0971201903656906	0.42733674320044	1170.12774957723	1377.2958090796	0.0661211684725018	0.52772005538718	0.817709480253858
FBgn0004921	Ggamma1:FBgn0004921	0.0311481088118956	0.743388988052594	0.924582144966456	56737.7882194982	58053.2539140294	0.0784638730211026	0.118751375761441	0.264264723852826	54981.8823029422	58080.5442714325	0.0781150995493121	0.314194909604277	0.577028888711763	55409.165051498	58589.1831397083	0.149941525703937	0.0582134274628517	0.179554298610247	53732.3442473468	59800.5137109784	0.0613062613575787	0.404760271033107	0.658698665169123	49653.8150529508	51899.2413984184	-0.085343580097957			47027.573776765	43878.9935625348		False	False	FBgn0004921	Ggamma1:FBgn0004921	-0.162432262763206	0.00194915315326469	0.0100699813403318	75557.172424166	67441.7809513329	-0.0371175092530538	0.754655085753535	0.948388870873243	61938.2483994842	60304.9547110447	-0.00105139639651261	0.991111635449832	0.996964836951058
FBgn0028433	Ggamma30A:FBgn0028433	-0.562977807673573	1.19957160766657e-15	1.69994086045351e-13	95626.4118103193	63929.8473629348	-0.449989240510615	2.86279632773421e-17	9.29356980386814e-16	98179.9591808381	71672.0887211124	-0.56229572318762	4.79696082177573e-15	4.38773336759946e-13	99869.4530342673	66955.2182785019	-0.0834542049434431	0.299258362106555	0.525028675147245	104262.852379613	98230.7994691654	-0.0761185731714867	0.359061988727731	0.619343214690871	85042.2662731792	80447.4489286576	-0.40280162578842			93734.9439189752	66400.0440927031		False	True	FBgn0028433	Ggamma30A:FBgn0028433	0.0290967295661823	0.664572313478133	0.81882841363138	87905.0189073079	89723.8637779185	0.451052114628613	9.11983010464186e-05	0.00175747741998722	68054.4857969481	94097.9010199924	0.299577854512632	1.94597109361409e-05	0.000369564998109534
FBgn0024944	Oamb:FBgn0024944	-0.109655527099392	0.184026869569356	0.524451230219006	2007.56083199291	1854.19741196252	0.00535712142596391	0.946267966730567	0.974858441645472	1829.16056069017	1835.61993210189	-0.147213111571324	0.162516176397925	0.394509089261105	1897.73340105778	1703.72561678214	-0.240665489490276	0.0032061523150757	0.0205904589516723	1957.07264398991	1647.93001347007	-0.248776765903612	0.000536485488370036	0.00517002108327682	1744.07736842773	1457.93994613809	-0.437105793968809	0.0337650835268942	0.266258648857502	1595.13145710839	1128.58024019254		False	True	FBgn0024944	Oamb:FBgn0024944	0.187675638180328	0.0148643963433022	0.0561664362316743	2263.55303784116	2585.30408627056	0.108400034070442	0.414318618226878	0.815410310553856	1838.66364672609	1989.64153644423	-0.0255109451255222	0.788940924687483	0.930736918188878
FBgn0038653	CG18208:FBgn0038653	-0.410059507694036	0.00839254803641958	0.0653430957944804	137.016118481404	96.8478251003941	-0.324086006225951	0.0766600201600746	0.191810505995203	139.782264912745	108.262799738101	-0.084440260268826	0.665629172375372	0.845417711385998	112.370807350313	104.182035921536	-0.187695788159205	0.257548641083944	0.478585899278639	160.986182846106	138.58044769056	-0.136226282836082	0.370595864212894	0.629445243054147	149.483448964426	132.915383366935	-0.252475636659439	0.371914538022594	0.754747007644245	145.807777237262	114.064636309123		False	False	FBgn0038653	CG18208:FBgn0038653	-0.40227628700067	0.126576980637208	0.285427262301189	60.0741423565214	39.3230216917944	-0.303822972130008	0.317171352614684	0.750807859233053	53.7980977622488	38.4687642935863	-0.703970414902194	0.00410234213731281	0.0365356467637639
FBgn0004514	Oct-TyrR:FBgn0004514	-0.176031569340087	0.0786376980328303	0.318897289748973	638.081713491851	559.771711404006	-0.0617407119366986	0.578582348152023	0.753714774304194	599.519922270709	573.055137100469	0.0386214412477988	0.729180204544429	0.883734970244106	540.946615500298	556.532740398124	-0.190341485719742	0.0958597840028495	0.255131693629103	586.71318516905	510.219359908081	-0.253249411963043	0.0138792439414012	0.0703785908487314	526.987473725232	435.486116628979	-0.472319820282299	0.0341649710219127	0.268097805124798	505.810405837106	344.107853778742		False	False	FBgn0004514	Oct-TyrR:FBgn0004514	-0.159533920206231	0.146729209336939	0.314170297217951	789.85124613426	703.734154565711	-0.237730213118014	0.148489258130497	0.540328969925547	663.883789726175	555.316319380016	-0.191279490191363	0.151651921084717	0.458721840697902
FBgn0039061	Ir:FBgn0039061	-0.121070657789229	0.183677722203362	0.524178216881042	1370.47645080987	1254.25258242611	-0.14895073675869	0.155202684471551	0.319753240746924	1544.34021450428	1388.1844594986	-0.23170554848705	0.0073804164887578	0.0439677145981559	1533.34516436713	1297.40499289674	0.0475411210998383	0.57959518857631	0.771592711138312	1848.70141438301	1912.44746008108	-0.0936850907441124	0.202341388007283	0.444431966017644	1810.96298793067	1692.66496712569	-0.228106695312836	0.310473493658237	0.719646753472039	2286.92710627706	1896.9444228797		False	False	FBgn0039061	Ir:FBgn0039061	-0.228023275148819	0.00753419538987362	0.0317043802777101	1238.9391426242	1053.32775126601	-0.117607195623889	0.47306228402942	0.842272126587954	1116.35883639787	1022.77801171134	-0.366038234320077	0.00124125579189822	0.0137091483155851
FBgn0039060	CG13836:FBgn0039060	0.0722768769384093	0.645287180702176	0.88487485211612	159.243363110492	169.08057054676	0.0381132462810172	0.823370908128461	0.911722888544746	183.659462377293	189.149052379375	0.0223978397546212	0.888345476850186	0.956020065508183	187.790078987767	191.076225487048	0.425930304119383	0.0017315509252744	0.0127037210600348	230.0754663318	318.171638752594	0.134323750928492	0.295395355691873	0.552042255179839	239.426210986055	266.501836168602	-0.636842649959451	1.95899971222168e-06	0.000131307397377525	370.080420979998	233.096152705306		False	True	FBgn0039060	CG13836:FBgn0039060	-0.297170850752208	0.129997779361464	0.290157020717861	162.677832321318	127.745780986678	-0.40931315313177	0.086793700966042	0.398778878514186	139.481001339277	98.755166470253	-0.230346160980201	0.264965000848561	0.618497531959351
FBgn0039081	Irk2:FBgn0039081	0.0159546202636184	0.860562264246284	0.959736591594201	5436.76637018768	5500.32814056624	0.0307506565760831	0.554347467018129	0.734635095849747	5900.52928874791	6029.48971549168	0.180109363804566	0.0228436104992896	0.102701852162095	4852.76957381198	5519.96131289672	0.239739045308084	0.0142969312127698	0.0653532248119294	5055.35586386809	6015.6143534916	-0.0466736448347435	0.591672051204697	0.797307900174091	5802.25669948822	5607.33380953673	0.0538674528647162	0.238714328651327	0.660412294640485	5316.59201380268	5519.7934764964		False	False	FBgn0039081	Irk2:FBgn0039081	-1.84419213099833	1.42526983856024e-199	6.46700697183246e-197	6742.78928726944	1848.49616035575	-1.49281954092436	9.91959825198202e-23	1.55421415510402e-20	5290.75728694617	1754.11997286243	-1.5583607815931	6.01261764246989e-55	2.42753870076164e-52
FBgn0032706	Irk3:FBgn0032706	-0.148689176461696	0.20752715610542	0.556760484935314	685.443620338137	611.432083120339	-0.173548675135657	0.0400146812891428	0.11659356121439	858.273097280262	758.761421192885	-0.0388905360653232	0.715878852900285	0.874762049358685	702.049177390138	682.415969591137	0.223082413688807	0.130147645678779	0.312711177834896	550.233512279169	654.244241039822	-0.191115264252626	0.0875213012785456	0.260793914773059	740.371402884922	639.720754224227	0.255432374774688			796.985297583385	1074.37394230638		False	False	FBgn0032706	Irk3:FBgn0032706	-2.69130460296104	4.49594115881136e-42	4.01022580626969e-40	878.030585626816	97.3044668938507	-2.56435320432028	9.89775049332022e-34	2.8159100153496e-31	612.438694836293	79.0020072143332	-2.08222497989095	3.94822133505948e-21	4.67821312755254e-19
FBgn0004623	Gbeta76C:FBgn0004623	-0.273795337838202	2.73275180893167e-05	0.000588324056416627	37723.8113872176	31042.4171673067	-0.275669735390633	1.23202049609296e-06	1.33318000647503e-05	38867.3293224265	32044.1666228671	-0.243268382925095	0.000335936182265276	0.00343785780187514	35789.2843726289	30118.6979231892	0.146096535734318	0.0428022730117864	0.144758685585234	33724.0599238129	37409.6968886511	0.135333631301269	0.124193009079832	0.32846322996598	24760.2125808975	27350.0445239735	-0.164284837650972	0.519073652346004	0.828894584421492	24357.0347406876	21080.0052270254		False	True	FBgn0004623	Gbeta76C:FBgn0004623	0.198151364104673	0.000694053647820506	0.00417472269086732	40750.0527005806	46822.4904017488	0.318763973570056	0.0152240962136817	0.121916817900825	33780.5564149167	42586.1311805493	0.332490059978881	9.5043521167706e-06	0.000198861693713851
FBgn0001105	Gbeta13F:FBgn0001105	-0.0387921503846742	0.545936135439247	0.83943360896537	4176.12241292609	4062.02353372434	0.0413593088719808	0.519898347523407	0.709262431376897	4271.38472040045	4396.558184464	0.0449441575266596	0.578791160331368	0.792999129531419	3969.33138372447	4099.652800513	0.139992838049845	0.0476119452723663	0.156297463326579	3983.39866563503	4399.7652744099	-0.0245678429224807	0.73698674810361	0.883038591982446	3691.87120544465	3627.50673663702	0.0921348738351056	0.413146746079105	0.775773676782568	3941.15162415173	4210.15792311827		False	False	FBgn0001105	Gbeta13F:FBgn0001105	0.028899133679556	0.743585668954237	0.867142702112685	4266.17346453366	4355.1286091518	-0.150999662684294			3812.4932691319	3310.09103787455	0.0650391847808916	0.266000056074619	0.620002662984777
FBgn0030011	Gbeta5:FBgn0030011	-0.0326805244016155	0.737560591397767	0.922396556819379	2194.83702736855	2142.43787814603	0.0466772727982583	0.530206798109024	0.716699650869468	2122.57005385604	2193.02418443875	-0.0886559001600888	0.297851638933182	0.561377560177492	2173.5764175736	2039.06656985368	0.041695473045757	0.6717473257166	0.831669455081088	2061.54126501103	2124.85768599945	0.015524917057588	0.855511595004414	0.93728782319337	1758.4510786118	1778.50519362355	-0.288503864881108	0.21653052721014	0.642092872622128	1627.23512151141	1279.41720779933		False	False	FBgn0030011	Gbeta5:FBgn0030011	-0.027997746095759	0.719170241226066	0.85230137421525	2273.76011445239	2229.47584634555	0.0352123845077593			1986.25055685909	2039.18659917039	-0.226837973624269	0.00179630682286357	0.0186490863581293
FBgn0039419	CG12290:FBgn0039419	-0.0550145017049672	0.540664525569043	0.835675260273682	978.932565443696	940.18759948427	-0.284184443925201	0.000618755713635662	0.00357993617666574	1204.44641255802	984.454558554907	-0.169057692032092	0.119096920512813	0.321002537301871	823.937350830945	727.172243263181	-0.325727597542416	0.00192904673474377	0.0138584217875998	1128.46599959145	889.496643201334	-0.185313912998663	0.0905840427644621	0.266446049612936	1019.69486458343	885.176742338978	-0.53663683794373	5.88532612170636e-05	0.00233766122332139	1276.31919917113	863.864265632644		False	True	FBgn0039419	CG12290:FBgn0039419	-0.109271238925002	0.343593085888422	0.554638429130946	906.856285063564	837.747724061758	-0.205923753646744	0.449277649210648	0.831275143867245	737.242107818182	608.738523398152	-0.0566418708145515	0.632855108676223	0.869522296611156
FBgn0261929	CG42796:FBgn0261929	-0.0898948223955934	0.569336042039776	0.851632675886607	255.160670494588	236.406277784945	-0.0171879687305884	0.910174154222545	0.956199906619821	252.292791618872	248.988637674526	-0.235896012090669	0.130768655657207	0.341491870862276	241.301574908816	199.542083181165	-0.506366946055888	0.00207857058979586	0.0146896926923925	262.259221171936	174.614564140746	-0.721244454759956	1.52970455832593e-06	3.18394640225535e-05	261.596033967623	140.580511574866	-0.706755525859813	0.00883901237564487	0.115156236306364	249.676877172484	129.960670758203		False	True	FBgn0261929	CG42796:FBgn0261929	0.0812520212970225	0.608117118911737	0.779607252552955	272.774029538048	290.431224399424	0.00684034732739849	0.982170616270677	0.996722021209046	218.123678939454	219.624899057061	0.0891659807621837	0.608546151216711	0.858406003417878
FBgn0011582	DopR:FBgn0011582	0.085595871156639	0.479985040503822	0.801524656014857	1852.65695534542	1978.57743454908	0.13534184850749	0.0372286733736447	0.110029246698547	1827.92945712013	2010.31162633142	-0.00873524288502189	0.937196950752391	0.975417146609275	1860.4762689926	1848.82386828218	-0.184534444835216	0.0760192623764341	0.216608402811139	1749.55835883707	1529.44764906026	-0.306498702436302	0.000118764373282162	0.00143465313054332	1509.74283614298	1208.59872432222	-0.454880539488072	0.0598443323021666	0.366508563058701	1311.98811422099	891.566235923401		False	True	FBgn0011582	DopR:FBgn0011582	-0.581193703372176	4.79102871654487e-10	8.83377662294386e-09	1432.50824782449	945.391307359352	-0.424742741475134	0.0273331010110068	0.186551865549239	1119.94096215765	805.626028011371	-0.432114653052223	0.000810493986543093	0.00956643659263463
FBgn0037546	CG7918:FBgn0037546	-0.101764901985594	0.336060014596546	0.696048118249296	1587.67573228169	1471.31105823894	-0.150032498845392	0.0504474577096091	0.13993901659496	1503.4039437462	1351.77706042748	-0.130934731386056	0.221228350152864	0.475486842832191	1578.90738882104	1434.52593041061	-0.257875116875012	0.0017853559486743	0.0129961359779475	1548.38359613389	1287.86232021103	-0.408226526321591	4.92763107902772e-08	1.45977811700932e-06	1414.99368274672	1053.67202601844	-0.343149119771256			1177.26564024967	853.304613649718		False	True	FBgn0037546	CG7918:FBgn0037546	-0.351678447205535	3.94126638978758e-06	3.90237723375931e-05	1979.75277867639	1544.51188972284	-0.241730829082912	0.192271175685291	0.609751739610936	1568.79887855631	1302.69673086255	-0.129672396250966	0.120570159416328	0.402429671707713
FBgn0259680	Pkcdelta:FBgn0259680	0.0483616351837721	0.618755021136136	0.875407290489833	1493.18678755971	1547.41594477403	0.25216969450737	0.00364123901721816	0.0165634613785331	1568.41644100101	1875.89332806201	0.280889307775508	0.000761780041422411	0.00686465432270448	1341.55433545574	1641.55344825007	0.296504173258475	0.00589862717293015	0.0330755017154122	1213.85839142944	1509.03231453457	0.0439349731122768	0.611015603258683	0.811065993988944	1977.5558979272	2041.98392726795	0.300747456449225	0.00359453874586914	0.0609207636673073	1522.33249723368	1886.13600428264		False	True	FBgn0259680	Pkcdelta:FBgn0259680	-0.259080247653084	0.0191208883863365	0.0689753166954052	2183.43319483338	1810.54744443553	-0.173265338136122	0.297879934373072	0.734570793292438	1583.77430725681	1390.74839676765	-0.0831763586578914	0.35891184874826	0.70878588101536
FBgn0004784	inaC:FBgn0004784	-0.30614310636862	0.000394412349308904	0.00582053602510786	34263.3011162844	27420.847349932	-0.130328342774491	0.0143624563783066	0.0519348467117345	29742.6889171127	27151.9881962924	-0.300066571378498	0.00069883533160018	0.00640073337755571	31623.3845150758	25470.0142984001	-0.0899402229862143	0.22574359931186	0.443592123709298	33905.6604255205	31805.9166415319	-0.113254956347332	0.225230989082445	0.472310227667644	30516.8276590174	28060.8670470145	-0.19660579138507	0.426462486047961	0.783444216850956	29941.5632063245	25276.4027078206		False	True	FBgn0004784	inaC:FBgn0004784	0.0921673270514875	0.0479724328945773	0.141224346879495	34581.2039070111	36879.3283748538	0.246807786240611	0.030568559799659	0.201438753760362	32219.4275078615	38464.851457049	0.143783648235657	0.0996997241665349	0.364340158611933
FBgn0003093	Pkc98E:FBgn0003093	-0.0432193180976544	0.6488504371703	0.887079076335306	3514.60879229425	3405.03416038429	0.0303804722319509	0.693367246330074	0.831010213489017	3379.3335847446	3451.91533937745	0.0864755349067855	0.202082571061881	0.450094469272473	3326.76215423886	3537.2359998492	0.0815012886135111	0.266723150701044	0.489130973919695	3508.04564179924	3717.39589704483	0.124928767183428	0.0682859377668363	0.220619137655232	2992.82401170724	3273.32601347939	-0.184122278882428	0.343542608742984	0.739325141491032	3139.68500079856	2720.860290607		False	False	FBgn0003093	Pkc98E:FBgn0003093	-0.0778266139975168	0.441486697451094	0.646102254185896	3558.89276780274	3365.96553716203	-0.189847899675103	0.499635142995249	0.855065341581284	2960.15433143869	2465.47278337245	-0.0279172507357352	0.689674518890606	0.892692102723033
FBgn0004462	Pk17E:FBgn0004462	0.0474285086362179	0.554151883759578	0.843591025404924	2134.08509448364	2208.65229158547	0.21075741695445	0.000398948474933239	0.00244611717865427	2299.29670228272	2665.16316776337	0.193866746030321	0.0143995752518295	0.0728507145388691	2217.48664802753	2547.92517649118	0.0781031412438302	0.359510702690559	0.585960519939233	2508.91511491123	2653.27406862574	0.184367368695175	0.0233796258628029	0.102427641006129	2322.0157807171	2655.98811721398	0.0995745312142369	0.46146506525018	0.804791273865697	2423.99113613365	2606.91818654813		False	True	FBgn0004462	Pk17E:FBgn0004462	-0.283503498025009	6.93535704784857e-05	0.000534150451301459	2638.51560038192	2159.94802131533	-0.0992524430929045	0.570768759741474	0.887818279791025	2058.85732349815	1909.33403013652	0.0307342952471964	0.679763440379929	0.888714471525738
FBgn0003091	Pkc53E:FBgn0003091	-0.13944076474965	0.199777322851758	0.544440570311231	5326.53147938017	4796.51201652374	0.0163259046297503	0.758019184904762	0.87267538384515	5185.82519701988	5245.16103205379	-0.280189107671317	0.000211273672306047	0.0023059394688018	5727.01588360796	4690.30537904424	-0.159326909801874	0.0801382092297177	0.22468099884863	4667.15962457649	4161.50027638688	-0.280371046193424	0.000491509514479089	0.00479853839854999	4724.18482545606	3852.99811942143	-0.358969235081696	0.107151065838237	0.496828589919335	4233.96571882105	3159.35668665302		False	True	FBgn0003091	Pkc53E:FBgn0003091	-0.0447353206662099	0.572777950680867	0.754253893314596	6185.78601728118	5993.11086243101	-0.150470980189849	0.524876155424992	0.8660490324977	5336.05703562347	4703.78999998491	-0.0481779780740972	0.584564627241917	0.84644800918713
FBgn0020621	Pkn:FBgn0020621	-0.294180079626167	8.14154054597932e-05	0.00151210479260603	15962.5057999349	12921.8677625133	-0.20129120476431	1.00256148950708e-05	8.88920357319494e-05	17012.8121005486	14783.9186522744	-0.298619034542595	1.77099046143638e-06	3.44078146793355e-05	17134.9298017301	13875.7087426447	0.13543388245657	0.0277987603117403	0.106978212290136	17969.049141375	19769.8423193859	-0.0894763986424848	0.280996228025004	0.535983106235292	18278.7670056809	17123.7320929584	-0.319876355428876	0.0835293388597684	0.435326770342594	18488.783250973	14462.2715242769		False	True	FBgn0020621	Pkn:FBgn0020621	-0.119894429894806			16702.1043112369	15352.8414555695	-0.127768542443282	0.452677777226228	0.833313473893237	14066.5394214923	12774.8039584687	-0.0247830352549726	0.736435594381606	0.910386733274075
FBgn0038237	Pde6:FBgn0038237	-0.0447857905055138	0.697786179146055	0.907890478089344	3887.88983227623	3757.54086768359	-0.0319156626442369	0.551901916431025	0.732866381151867	3887.71356423153	3802.23488624197	-0.164919095131531	0.0484667774542955	0.174734541805726	3993.96429366967	3548.40727644685	-0.34298920530184	7.15027782669069e-05	0.000898283779553131	3935.87284776582	3077.38312968377	-0.440050639295055	3.45634735449622e-07	8.37752763542178e-06	3823.41038276769	2769.09717773076	-0.417295923210379	0.0182871309737104	0.185993032832721	3321.07743417781	2418.55236779979		False	True	FBgn0038237	Pde6:FBgn0038237	-0.419180247353771	6.05536214013013e-12	1.40119200209308e-10	4642.31063600356	3459.14620977664	-0.337837943182485	0.122470820161115	0.486776484103608	3566.24293855074	2713.8734828288	-0.258623892222318	0.0179183529830359	0.114629087950748
FBgn0085370	Pde11:FBgn0085370	-0.113809166185219	0.122086734374568	0.41260609836815	3779.41549256396	3482.87375392421	-0.0735405885943926	0.155256507863835	0.319753240746924	3753.6042376638	3565.67265920585	-0.0727899074394436	0.372738331573193	0.633759400417918	3690.76256504292	3503.50341487821	-0.493687914645297	1.81865658023431e-11	1.11727468261537e-09	4318.57145405605	3040.92078608821	-0.546776157161988	9.55021008421168e-15	7.92172240911129e-13	3491.84080386397	2357.17587083702	-0.455130786066227	3.50126663178429e-11	6.9117780806547e-09	3449.63497469463	2506.27602007668		False	True	FBgn0085370	Pde11:FBgn0085370	-0.29168161914693	7.27333548505756e-06	6.85677769846981e-05	4007.54680422482	3264.52982255246	-0.319449385594974	0.170874584562963	0.575849480582979	3414.26167998198	2617.47807732228	-0.141548905171385	0.0828448693324785	0.326143705523058
FBgn0000479	dnc:FBgn0000479	-0.180366705217114	0.0191055096879571	0.121778495207589	1774.12416039339	1558.40892247964	-0.0483965831977786	0.602670241922002	0.77037769885136	1754.80126902104	1694.5968887866	0.0130068474917377	0.896799248780906	0.959755336032247	1579.94041618812	1595.09625188107	0.175179494103777	0.0844933940677197	0.232976729733952	1665.07373121929	1891.81398293781	0.0174636639325151	0.83138522350803	0.926630012226826	1725.03985760877	1746.80846075999	-0.114770232717612	0.184037222418268	0.614288135614417	1789.15244566046	1649.6066147057		False	False	FBgn0000479	dnc:FBgn0000479	0.0256778415036718	0.793038596038533	0.896053410311796	1920.28495614494	1956.23177549775	-0.110279413169912			1604.92858921362	1472.28659129831	-0.0186325924925033	0.847864191875619	0.952547413752049
FBgn0259171	Pde9:FBgn0259171	-0.325475889958725	0.00420361740317408	0.0385130358847952	667.025860213812	521.158174709742	-0.673887259802882	5.48544298452838e-09	8.49658325698063e-08	729.909179244272	447.565095561654	-0.123793062311137	0.429201334329896	0.682798615325365	572.30841531414	518.309866536053	-0.230343858321496	0.0560235206254847	0.174290201478449	854.650315407834	719.644772870585	-0.137374416609925	0.171516221127614	0.400133050872296	775.124241308368	699.481426615603	0.128971822638927	0.54463429472618	0.842296896540883	669.707867925374	742.793691737453		False	True	FBgn0259171	Pde9:FBgn0259171	0.395568728552749	0.000153018804771603	0.00109003702839348	477.221803262763	634.413268492262	0.48733043060379	0.00199992131177276	0.0252592055108661	454.299007552665	652.513003332845	0.340221983640619	0.0038738352094438	0.0348997335687164
FBgn0261929	CG42796:FBgn0261929	-0.0898948223955934	0.569336042039776	0.851632675886607	255.160670494588	236.406277784945	-0.0171879687305884	0.910174154222545	0.956199906619821	252.292791618872	248.988637674526	-0.235896012090669	0.130768655657207	0.341491870862276	241.301574908816	199.542083181165	-0.506366946055888	0.00207857058979586	0.0146896926923925	262.259221171936	174.614564140746	-0.721244454759956	1.52970455832593e-06	3.18394640225535e-05	261.596033967623	140.580511574866	-0.706755525859813	0.00883901237564487	0.115156236306364	249.676877172484	129.960670758203		False	True	FBgn0261929	CG42796:FBgn0261929	0.0812520212970225	0.608117118911737	0.779607252552955	272.774029538048	290.431224399424	0.00684034732739849	0.982170616270677	0.996722021209046	218.123678939454	219.624899057061	0.0891659807621837	0.608546151216711	0.858406003417878
FBgn0087012	5-HT2:FBgn0087012	0.350736225801056	5.5868210919093e-05	0.00108843058749156	2134.52826673324	2755.60582349786	0.488870597151014	9.49023625281443e-11	1.82979678491172e-09	1945.20575795267	2747.34088930929	0.568295735095989	4.01209199212643e-09	1.41050962008907e-07	2009.9677466829	3038.53514032215	0.221951489601126	0.0183524259157393	0.0785599058820372	1741.36076099217	2045.07388176397	-0.036764123145842	0.705889474186512	0.868564618019669	1497.07455214701	1456.90519018935	-0.26179980096955	0.217913270572803	0.643604310761534	1377.65785507401	1117.37371995304		False	True	FBgn0087012	5-HT2:FBgn0087012	0.125767906007553	0.071991714839994	0.190125556514629	2777.15351451543	3034.10275247827	0.0396524784853038	0.779832030266116	0.95500272759481	2648.57006032988	2726.80089458668	0.0917337182866018	0.422962524751641	0.753030244612438
[truncated: 20 more columns]
