# Supplementary material for: Downregulation of glial genes involved in synaptic function mitigates Huntington's disease pathogenesis
Source: eLife. 2021 Apr 19;10:e64564. doi: 10.7554/eLife.64564 (PMC8149125; doi:10.7554/eLife.64564)
Supplement: Figure 1—source data 2. [file elife-64564-fig1-data2.zip › Figure_1_source_data_file_2/neuronDown/11/subMouse.csv]

Entrez	Entrez_Striatum 2 months	Symbol_Striatum 2 months	Name_Striatum 2 months	baseMean.continuousQ_Striatum 2 months	log2FoldChange.continuousQ_Striatum 2 months	lfcSE.continuousQ_Striatum 2 months	stat.continuousQ_Striatum 2 months	pvalue.continuousQ_Striatum 2 months	FDR.continuousQ_Striatum 2 months	baseMean.Q.80.vs.20_Striatum 2 months	log2FoldChange.Q.80.vs.20_Striatum 2 months	lfcSE.Q.80.vs.20_Striatum 2 months	stat.Q.80.vs.20_Striatum 2 months	pvalue.Q.80.vs.20_Striatum 2 months	FDR.Q.80.vs.20_Striatum 2 months	baseMean.Q.92.vs.20_Striatum 2 months	log2FoldChange.Q.92.vs.20_Striatum 2 months	lfcSE.Q.92.vs.20_Striatum 2 months	stat.Q.92.vs.20_Striatum 2 months	pvalue.Q.92.vs.20_Striatum 2 months	FDR.Q.92.vs.20_Striatum 2 months	baseMean.Q.111.vs.20_Striatum 2 months	log2FoldChange.Q.111.vs.20_Striatum 2 months	lfcSE.Q.111.vs.20_Striatum 2 months	stat.Q.111.vs.20_Striatum 2 months	pvalue.Q.111.vs.20_Striatum 2 months	FDR.Q.111.vs.20_Striatum 2 months	baseMean.Q.140.vs.20_Striatum 2 months	log2FoldChange.Q.140.vs.20_Striatum 2 months	lfcSE.Q.140.vs.20_Striatum 2 months	stat.Q.140.vs.20_Striatum 2 months	pvalue.Q.140.vs.20_Striatum 2 months	FDR.Q.140.vs.20_Striatum 2 months	baseMean.Q.175.vs.20_Striatum 2 months	log2FoldChange.Q.175.vs.20_Striatum 2 months	lfcSE.Q.175.vs.20_Striatum 2 months	stat.Q.175.vs.20_Striatum 2 months	pvalue.Q.175.vs.20_Striatum 2 months	FDR.Q.175.vs.20_Striatum 2 months	Entrez_Liver 2 months	Symbol_Liver 2 months	Name_Liver 2 months	baseMean.continuousQ_Liver 2 months	log2FoldChange.continuousQ_Liver 2 months	lfcSE.continuousQ_Liver 2 months	stat.continuousQ_Liver 2 months	pvalue.continuousQ_Liver 2 months	FDR.continuousQ_Liver 2 months	baseMean.Q.80.vs.20_Liver 2 months
14401	14401.0	Gabrb2	gamma-aminobutyric acid (GABA) A receptor, subunit beta 2	7470.0	0.00032	0.00044699999999999997	0.715	0.47400000000000003	0.768	7470.0	0.0386	0.0809	0.47700000000000004	0.633	0.806	7470.0	-0.0627	0.0784	-0.8	0.424	1.0	7470.0	0.111	0.08080000000000001	1.38	0.168	0.904	7470.0	0.0509	0.07830000000000001	0.65	0.516	0.764	7470.0	0.030600000000000002	0.07830000000000001	0.391	0.6960000000000001	0.901	14401.0	Gabrb2	gamma-aminobutyric acid (GABA) A receptor, subunit beta 2	0.652	0.00010899999999999999	0.000237	0.462	0.644	0.885	0.652
14402	14402.0	Gabrb3	gamma-aminobutyric acid (GABA) A receptor, subunit beta 3	9180.0	0.00027	0.000296	0.911	0.362	0.708	9180.0	0.108	0.052700000000000004	2.04	0.041	0.483	9180.0	0.0711	0.051000000000000004	1.4	0.163	1.0	9180.0	0.046400000000000004	0.052700000000000004	0.88	0.379	0.904	9180.0	0.0492	0.0509	0.966	0.334	0.676	9180.0	0.0673	0.0509	1.32	0.187	0.721	14402.0	Gabrb3	gamma-aminobutyric acid (GABA) A receptor, subunit beta 3	27.3	0.000957	0.000996	0.961	0.336	0.709	27.3
14403	14403.0	Gabrd	gamma-aminobutyric acid (GABA) A receptor, subunit delta	4230.0	-0.0011400000000000002	0.000408	-2.8	0.00513	0.20700000000000002	4230.0	-0.0165	0.073	-0.226	0.8210000000000001	0.913	4230.0	0.0263	0.0707	0.372	0.71	1.0	4230.0	-0.00184	0.073	-0.0253	0.98	0.996	4230.0	-0.14300000000000002	0.0707	-2.02	0.043000000000000003	0.629	4230.0	-0.161	0.0707	-2.2800000000000002	0.0224	0.541	14403.0	Gabrd	gamma-aminobutyric acid (GABA) A receptor, subunit delta	2.57	-0.0005769999999999999	0.000812	-0.71	0.47800000000000004	0.804	2.57
14406	14406.0	Gabrg2	gamma-aminobutyric acid (GABA) A receptor, subunit gamma 2	3840.0	-1.3500000000000001e-05	0.00028199999999999997	-0.047900000000000005	0.962	0.987	3840.0	-0.0102	0.051000000000000004	-0.2	0.842	0.923	3840.0	0.00783	0.049300000000000004	0.159	0.874	1.0	3840.0	0.0207	0.051000000000000004	0.40700000000000003	0.684	0.924	3840.0	0.038700000000000005	0.0492	0.786	0.432	0.724	3840.0	-0.026600000000000002	0.0492	-0.54	0.59	0.867	14406.0	Gabrg2	gamma-aminobutyric acid (GABA) A receptor, subunit gamma 2	0.378	0.000226	0.00028199999999999997	0.8	0.424	0.773	0.378
14658	14658.0	Glrb	glycine receptor, beta subunit	5620.0	-0.000527	0.000317	-1.67	0.0956	0.554	5620.0	-0.0629	0.0567	-1.11	0.267	0.5660000000000001	5620.0	-0.0179	0.0548	-0.327	0.743	1.0	5620.0	0.018000000000000002	0.056600000000000004	0.317	0.751	0.9420000000000001	5620.0	-0.0599	0.0548	-1.09	0.274	0.653	5620.0	-0.098	0.0548	-1.79	0.0734	0.6960000000000001	14658.0	Glrb	glycine receptor, beta subunit	0.805	-1.58e-06	0.00048199999999999995	-0.0032800000000000004	0.997	0.999	0.805
236915	236915.0	Arhgef9	CDC42 guanine nucleotide exchange factor (GEF) 9	19900.0	7.18e-05	0.00034399999999999996	0.209	0.835	0.937	19900.0	0.121	0.0609	2.0	0.0459	0.483	19900.0	0.0342	0.0589	0.581	0.561	1.0	19900.0	0.0772	0.0609	1.27	0.20500000000000002	0.904	19900.0	0.0344	0.0589	0.585	0.559	0.787	19900.0	0.030600000000000002	0.0589	0.52	0.603	0.872	236915.0	Arhgef9	CDC42 guanine nucleotide exchange factor (GEF) 9	126.0	0.0006600000000000001	0.00079	0.834	0.404	0.758	126.0
14395	14395.0	Gabra2	gamma-aminobutyric acid (GABA) A receptor, subunit alpha 2	1190.0	0.000959	0.0006969999999999999	1.37	0.169	0.595	1190.0	0.30000000000000004	0.14100000000000001	2.12	0.0342	0.483	1190.0	0.0516	0.138	0.373	0.709	1.0	1190.0	0.146	0.14100000000000001	1.03	0.301	0.904	1190.0	0.223	0.138	1.61	0.107	0.629	1190.0	0.198	0.138	1.43	0.153	0.719
14394	14394.0	Gabra1	gamma-aminobutyric acid (GABA) A receptor, subunit alpha 1	5990.0	0.000678	0.00041799999999999997	1.62	0.105	0.558	5990.0	0.027100000000000003	0.0761	0.356	0.722	0.857	5990.0	-0.0426	0.0738	-0.578	0.5630000000000001	1.0	5990.0	0.09190000000000001	0.0761	1.21	0.227	0.904	5990.0	0.10300000000000001	0.0737	1.39	0.164	0.63	5990.0	0.0789	0.0737	1.07	0.28400000000000003	0.748	14394.0	Gabra1	gamma-aminobutyric acid (GABA) A receptor, subunit alpha 1	0.755	0.00034899999999999997	0.000278	1.25	0.21	0.606	0.755
14397	14397.0	Gabra4	gamma-aminobutyric acid (GABA) A receptor, subunit alpha 4	6590.0	-0.000687	0.000359	-1.91	0.0558	0.493	6590.0	0.032100000000000004	0.0585	0.549	0.583	0.774	6590.0	0.041600000000000005	0.0565	0.735	0.462	1.0	6590.0	0.114	0.0584	1.9500000000000002	0.051500000000000004	0.904	6590.0	-0.062	0.0565	-1.1	0.273	0.652	6590.0	-0.10400000000000001	0.0565	-1.84	0.0661	0.675
110886	110886.0	Gabra5	gamma-aminobutyric acid (GABA) A receptor, subunit alpha 5	854.0	0.000188	0.000444	0.422	0.673	0.864	854.0	-0.115	0.0728	-1.58	0.114	0.483	854.0	0.08510000000000001	0.0702	1.21	0.225	1.0	854.0	-0.158	0.0728	-2.18	0.0296	0.904	854.0	0.039900000000000005	0.07010000000000001	0.5690000000000001	0.5700000000000001	0.793	854.0	0.0145	0.07010000000000001	0.20700000000000002	0.836	0.9490000000000001
[truncated: 303 more columns]
