# Supplementary material for: Downregulation of glial genes involved in synaptic function mitigates Huntington's disease pathogenesis
Source: eLife. 2021 Apr 19;10:e64564. doi: 10.7554/eLife.64564 (PMC8149125; doi:10.7554/eLife.64564)
Supplement: Figure 1—source data 2. [file elife-64564-fig1-data2.zip › Figure_1_source_data_file_2/neuronDown/11/subHuman.csv]

Entrez	Chip	Caudate Probeset	M	t	P.Value	Unnamed: 5	Cerebellum Probeset	M.1	t.1	P.Value.1	Unnamed: 10	Probe Set ID	Title	Gene Symbol	Unigene	Full Length Ref. Sequences	Biological Process (GO)	Cellular Component (GO)	Molecular Function (GO)	Biochemical Function (Proteome)	Cellular Role (Proteome)	Molecular Localization (Proteome)	adjp	Entrez	entrezList	entrezList_filt	validList
2561	A	207352_s_at	-0.0615	-1.69	0.0964		207352_s_at	0.0728	1.51	0.138		207352_s_at	gamma-aminobutyric acid (GABA) A receptor, beta 2	GABRB2	Hs.103998 // full length	NM_000813 // gamma-aminobutyric acid (GABA) A receptor, beta 2 isoform 2 /// NM_021911 // gamma-aminobutyric acid (GABA) A receptor, beta 2 isoform 1	7268 // synaptic transmission // traceable author statement /// 6832 // small molecule transport // traceable author statement /// 7214 // gamma-aminobutyric acid signaling pathway // traceable author statement /// 6811 // ion transport // inferred from electronic annotation	5887 // integral to plasma membrane // traceable author statement	5216 // ion channel activity // inferred from electronic annotation /// 4890 // GABA-A receptor activity // traceable author statement /// 5230 // extracellular ligand-gated ion channel activity // inferred from electronic annotation /// 30594 // neurotransmitter receptor activity // inferred from electronic annotation	---	---	---	0.19925741626794258	2561	['2561']	['2561']	True
2561	B	242344_at	-1.39	-7.41	3.96e-10		242344_at_B	-0.0123	-0.182	0.856		242344_at	CDNA FLJ30563 fis, clone BRAWH2004842	---	Hs.303527		---	---	---				2.548923782234957e-08	2561	['2561']	['2561']	True
2562	A	205850_s_at	-0.899	-7.31	6.08e-10		205850_s_at	0.0165	0.189	0.851		205850_s_at	gamma-aminobutyric acid (GABA) A receptor, beta 3	GABRB3	Hs.1440 // full length	NM_000814 // gamma-aminobutyric acid (GABA) A receptor, beta 3 isoform 1 precursor /// NM_021912 // gamma-aminobutyric acid (GABA) A receptor, beta 3 isoform 2 precursor	7268 // synaptic transmission // inferred from electronic annotation /// 7165 // signal transduction // traceable author statement /// 6832 // small molecule transport // traceable author statement /// 6811 // ion transport // inferred from electronic annotation	5887 // integral to plasma membrane // traceable author statement	5216 // ion channel activity // inferred from electronic annotation /// 4890 // GABA-A receptor activity // traceable author statement /// 5230 // extracellular ligand-gated ion channel activity // inferred from electronic annotation /// 30594 // neurotransmitter receptor activity // inferred from electronic annotation	---	---	---	3.479773757961783e-08	2562	['2562']	['2562']	True
2562	B	227690_at	-1.14	-6.91	2.92e-09		227690_at_B	-0.048	-0.767	0.446		227690_at	gamma-aminobutyric acid (GABA) A receptor, beta 3	GABRB3	Hs.302352		6355 // regulation of transcription, DNA-dependent // inferred from electronic annotation	5634 // nucleus // inferred from electronic annotation	3676 // nucleic acid binding // inferred from electronic annotation /// 8270 // zinc ion binding // inferred from electronic annotation				1.1174596252129471e-07	2562	['2562']	['2562']	True
2562	B	227830_at	-1.07	-7.49	2.85e-10		227830_at_B	-0.106	-1.71	0.0935		227830_at	gamma-aminobutyric acid (GABA) A receptor, beta 3	GABRB3	Hs.302352		6688 // glycosphingolipid biosynthesis // inferred from sequence or structural similarity /// 7268 // synaptic transmission // inferred from sequence or structural similarity /// 7605 // perception of sound // inferred from sequence or structural similarity /// 9101 // glycoprotein biosynthesis // inferred from sequence or structural similarity /// 16051 // carbohydrate biosynthesis // inferred f…	30173 // integral to Golgi membrane // inferred from sequence or structural similarity	16758 // transferase activity, transferring hexosyl groups // inferred from electronic annotation				2.0164535433070866e-08	2562	['2562']	['2562']	True
2562	B	229724_at	-0.912	-6.22	4.62e-08		229724_at_B	-0.0658	-1.14	0.258		229724_at	gamma-aminobutyric acid (GABA) A receptor, beta 3	GABRB3	Hs.302352		---	---	---				9.79091320754717e-07	2562	['2562']	['2562']	True
2563	A	208457_at	-0.776	-9.13	4.09e-13		208457_at	-0.236	-3.21	0.00215		208457_at	gamma-aminobutyric acid (GABA) A receptor, delta	GABRD	Hs.113882 // full length	NM_000815 // gamma-aminobutyric acid (GABA) A receptor, delta	7268 // synaptic transmission // inferred from electronic annotation /// 7165 // signal transduction // traceable author statement /// 6832 // small molecule transport // traceable author statement /// 6811 // ion transport // inferred from electronic annotation	5887 // integral to plasma membrane // traceable author statement	5216 // ion channel activity // inferred from electronic annotation /// 4890 // GABA-A receptor activity // traceable author statement /// 5230 // extracellular ligand-gated ion channel activity // inferred from electronic annotation /// 30594 // neurotransmitter receptor activity // inferred from electronic annotation	---	---	---	3.114500338983051e-10	2563	['2563']	['2563']	True
2563	B	230255_at	-0.773	-7.56	2.18e-10		230255_at_B	-0.28	-3.69	0.000499		230255_at	gamma-aminobutyric acid (GABA) A receptor, delta	GABRD	Hs.113882		---	---	---				1.67424e-08	2563	['2563']	['2563']	True
2566	A	206849_at	-0.889	-7.31	6.07e-10		206849_at	0.0149	0.125	0.901		206849_at	gamma-aminobutyric acid (GABA) A receptor, gamma 2	GABRG2	Hs.7195 // full length	NM_000816 // gamma-aminobutyric acid A receptor, gamma 2 precursor	7268 // synaptic transmission // inferred from electronic annotation /// 6832 // small molecule transport // traceable author statement /// 6821 // chloride transport // inferred from electronic annotation /// 7214 // gamma-aminobutyric acid signaling pathway // traceable author statement /// 6811 // ion transport // inferred from electronic annotation	5887 // integral to plasma membrane // traceable author statement	5216 // ion channel activity // inferred from electronic annotation /// 8503 // benzodiazepine receptor activity // traceable author statement /// 5230 // extracellular ligand-gated ion channel activity // inferred from electronic annotation /// 4890 // GABA-A receptor activity // not recorded	---	---	---	3.478481632653061e-08	2566	['2566']	['2566']	True
2743	A	205279_s_at	-0.875	-6.3	3.37e-08		205279_s_at	-0.0254	-0.245	0.807		205279_s_at	glycine receptor, beta	GLRB	Hs.32973 // full length	NM_000824 // glycine receptor, beta	7268 // synaptic transmission // inferred from electronic annotation /// 6832 // small molecule transport // traceable author statement /// 6821 // chloride transport // inferred from electronic annotation /// 7166 // cell surface receptor linked signal transduction // traceable author statement /// 6811 // ion transport // inferred from electronic annotation	5887 // integral to plasma membrane // traceable author statement	4891 // glycine-inhibited chloride channel activity // traceable author statement /// 5216 // ion channel activity // inferred from electronic annotation /// 5230 // extracellular ligand-gated ion channel activity // inferred from electronic annotation /// 16934 // glycine-gated chloride channel activity // inferred from electronic annotation /// 30594 // neurotransmitter receptor activity // inf…	---	---	---	7.53270447761194e-07	2743	['2743']	['2743']	True
2743	A	205280_at	-0.839	-6.51	1.43e-08		205280_at	-0.061	-0.676	0.502		205280_at	glycine receptor, beta	GLRB	Hs.32973 // full length	NM_000824 // glycine receptor, beta	7268 // synaptic transmission // inferred from electronic annotation /// 6832 // small molecule transport // traceable author statement /// 6821 // chloride transport // inferred from electronic annotation /// 7166 // cell surface receptor linked signal transduction // traceable author statement /// 6811 // ion transport // inferred from electronic annotation	5887 // integral to plasma membrane // traceable author statement	4891 // glycine-inhibited chloride channel activity // traceable author statement /// 5216 // ion channel activity // inferred from electronic annotation /// 5230 // extracellular ligand-gated ion channel activity // inferred from electronic annotation /// 16934 // glycine-gated chloride channel activity // inferred from electronic annotation /// 30594 // neurotransmitter receptor activity // inf…	---	---	---	3.7926233766233765e-07	2743	['2743']	['2743']	True
2743	B	244680_at	-0.455	-6.34	2.88e-08		244680_at_B	-0.0248	-0.356	0.723		244680_at	glycine receptor, beta	GLRB	Hs.32973		---	---	---				6.666287480680062e-07	2743	['2743']	['2743']	True
23229	A	203263_s_at	-0.594	-7.11	1.32e-09		203263_s_at	0.00894	0.115	0.909		203263_s_at	Cdc42 guanine nucleotide exchange factor (GEF) 9	ARHGEF9	Hs.54697 // full length	NM_015185 // Cdc42 guanine exchange factor 9	---	---	---	---	---	---	6.139229813664596e-08	23229	['23229']	['23229']	True
23229	A	203264_s_at	-1.05	-7.61	1.82e-10		203264_s_at	-0.0738	-1.87	0.0661		203264_s_at	Cdc42 guanine nucleotide exchange factor (GEF) 9	ARHGEF9	Hs.54697 // full length	NM_015185 // Cdc42 guanine exchange factor 9	---	---	---	---	---	---	1.4786430379746834e-08	23229	['23229']	['23229']	True
2555	A	207014_at	-0.327	-2.99	0.00395		207014_at	-0.154	-0.927	0.358		207014_at	gamma-aminobutyric acid (GABA) A receptor, alpha 2	GABRA2	Hs.91343 // full length	NM_000807 // gamma-aminobutyric acid A receptor, alpha 2 precursor	1505 // regulation of neurotransmitter levels // not recorded /// 6832 // small molecule transport // traceable author statement /// 6821 // chloride transport // inferred from electronic annotation /// 7214 // gamma-aminobutyric acid signaling pathway // traceable author statement /// 6811 // ion transport // inferred from electronic annotation	5887 // integral to plasma membrane // traceable author statement	4890 // GABA-A receptor activity // inferred from electronic annotation /// 5216 // ion channel activity // inferred from electronic annotation /// 8503 // benzodiazepine receptor activity // traceable author statement /// 5230 // extracellular ligand-gated ion channel activity // inferred from electronic annotation	---	---	---	0.014858137977227062	2555	['2555']	['2555']	True
2555	A	216039_at	-0.168	-1.7	0.0932		216039_at	-0.0546	-0.804	0.425		216039_at	---	---	--- // ---	---	---	---	---	---	---	---	0.19410762099017245	2555	['2555']	['2555']	True
2554	A	206678_at	-0.784	-5.73	3.11e-07		206678_at	-0.081	-1.07	0.291		206678_at	gamma-aminobutyric acid (GABA) A receptor, alpha 1	GABRA1	Hs.45740 // full length	NM_000806 // gamma-aminobutyric acid (GABA) A receptor, alpha 1 precursor	7268 // synaptic transmission // inferred from electronic annotation /// 6832 // small molecule transport // traceable author statement /// 6821 // chloride transport // inferred from electronic annotation /// 7214 // gamma-aminobutyric acid signaling pathway // traceable author statement /// 6811 // ion transport // inferred from electronic annotation	5887 // integral to plasma membrane // traceable author statement	5216 // ion channel activity // inferred from electronic annotation /// 4890 // GABA-A receptor activity // traceable author statement /// 5230 // extracellular ligand-gated ion channel activity // inferred from electronic annotation	---	---	---	4.742908350305499e-06	2554	['2554']	['2554']	True
2554	B	244118_at	-0.679	-5.38	1.18e-06		244118_at_B	-0.0453	-0.441	0.661		244118_at	gamma-aminobutyric acid (GABA) A receptor, alpha 1	GABRA1	Hs.175934		---	---	---				1.4552577545978589e-05	2554	['2554']	['2554']	True
2557	A	208463_at	-0.435	-8.23	1.48e-11		208463_at	-0.0409	-1.13	0.262		208463_at	gamma-aminobutyric acid (GABA) A receptor, alpha 4	GABRA4	Hs.248112 // full length	NM_000809 // gamma-aminobutyric acid A receptor, alpha 4 precursor	7268 // synaptic transmission // inferred from electronic annotation /// 6832 // small molecule transport // traceable author statement /// 6821 // chloride transport // inferred from electronic annotation /// 7214 // gamma-aminobutyric acid signaling pathway // traceable author statement /// 6811 // ion transport // inferred from electronic annotation	5887 // integral to plasma membrane // traceable author statement	4890 // GABA-A receptor activity // inferred from electronic annotation /// 5216 // ion channel activity // inferred from electronic annotation /// 8503 // benzodiazepine receptor activity // traceable author statement /// 5230 // extracellular ligand-gated ion channel activity // inferred from electronic annotation	---	---	---	2.793842016806723e-09	2557	['2557']	['2557']	True
2557	B	233437_at	-1.16	-6.73	6.02e-09		233437_at_B	-0.364	-2.98	0.00417		233437_at	gamma-aminobutyric acid (GABA) A receptor, alpha 4	GABRA4	Hs.248112		---	---	---				1.943006896551724e-07	2557	['2557']	['2557']	True
2558	A	206456_at	-1.8	-6.56	1.19e-08		206456_at	0.00944	0.487	0.628		206456_at	gamma-aminobutyric acid (GABA) A receptor, alpha 5	GABRA5	Hs.24969 // full length	NM_000810 // gamma-aminobutyric acid (GABA) A receptor, alpha 5 precursor	7268 // synaptic transmission // inferred from electronic annotation /// 7165 // signal transduction // traceable author statement /// 7214 // gamma-aminobutyric acid signaling pathway // inferred from electronic annotation /// 6832 // small molecule transport // traceable author statement /// 6821 // chloride transport // inferred from electronic annotation /// 6811 // ion transport // inferred …	5887 // integral to plasma membrane // traceable author statement	4890 // GABA-A receptor activity // inferred from electronic annotation /// 5216 // ion channel activity // inferred from electronic annotation /// 5215 // transporter activity // traceable author statement /// 5230 // extracellular ligand-gated ion channel activity // inferred from electronic annotation /// 30594 // neurotransmitter receptor activity // inferred from electronic annotation	---	---	---	3.2780085836909874e-07	2558	['2558']	['2558']	True
2558	A	215531_s_at	-0.929	-6.75	5.54e-09		215531_s_at	0.0263	1.03	0.31		215531_s_at	gamma-aminobutyric acid (GABA) A receptor, alpha 5	GABRA5	Hs.24969 // full length	NM_000810 // gamma-aminobutyric acid (GABA) A receptor, alpha 5 precursor	7268 // synaptic transmission // inferred from electronic annotation /// 7165 // signal transduction // traceable author statement /// 7214 // gamma-aminobutyric acid signaling pathway // inferred from electronic annotation /// 6832 // small molecule transport // traceable author statement /// 6821 // chloride transport // inferred from electronic annotation /// 6811 // ion transport // inferred …	5887 // integral to plasma membrane // traceable author statement	4890 // GABA-A receptor activity // inferred from electronic annotation /// 5216 // ion channel activity // inferred from electronic annotation /// 5215 // transporter activity // traceable author statement /// 5230 // extracellular ligand-gated ion channel activity // inferred from electronic annotation /// 30594 // neurotransmitter receptor activity // inferred from electronic annotation	---	---	---	1.826127072633896e-07	2558	['2558']	['2558']	True
2558	A	217280_x_at	-0.534	-7.06	1.65e-09		217280_x_at	0.0356	1.25	0.215		217280_x_at	---	---	--- // ---	---	---	---	---	---	---	---	7.317986179664363e-08	2558	['2558']	['2558']	True
