# Supplementary material for: Downregulation of glial genes involved in synaptic function mitigates Huntington's disease pathogenesis
Source: eLife. 2021 Apr 19;10:e64564. doi: 10.7554/eLife.64564 (PMC8149125; doi:10.7554/eLife.64564)
Supplement: Figure 1—source data 2. [file elife-64564-fig1-data2.zip › Figure_1_source_data_file_2/neuronDown/11/subFly.csv]

fbgene	gene_x	EN7vsEW7_log2FoldChange	EN7vsEW7_pvalue	EN7vsEW7_padj	EN7vsEW7_grp.mean.EW7	EN7vsEW7_grp.mean.EN7	EN9vsEW9_log2FoldChange	EN9vsEW9_pvalue	EN9vsEW9_padj	EN9vsEW9_grp.mean.EW9	EN9vsEW9_grp.mean.EN9	EN11vsEW11_v2_log2FoldChange	EN11vsEW11_v2_pvalue	EN11vsEW11_v2_padj	EN11vsEW11_v2_grp.mean.EW11	EN11vsEW11_v2_grp.mean.EN11	EF18vsEW18_log2FoldChange	EF18vsEW18_pvalue	EF18vsEW18_padj	EF18vsEW18_grp.mean.EW18	EF18vsEW18_grp.mean.EF18	EF20vsEW20_log2FoldChange	EF20vsEW20_pvalue	EF20vsEW20_padj	EF20vsEW20_grp.mean.EW20	EF20vsEW20_grp.mean.EF20	EF22vsEW22_log2FoldChange	EF22vsEW22_pvalue	EF22vsEW22_padj	EF22vsEW22_grp.mean.EW22	EF22vsEW22_grp.mean.EF22	Unnamed: 31_x	AllSig_x	UnionSig_x	fbgene	gene_y	RN5vsRW5_log2FoldChange	RN5vsRW5_pvalue	RN5vsRW5_padj	RN5vsRW5_grp.mean.RW5	RN5vsRW5_grp.mean.RN5	RN7vsRW7_log2FoldChange	RN7vsRW7_pvalue	RN7vsRW7_padj	RN7vsRW7_grp.mean.RW7	RN7vsRW7_grp.mean.RN7	RN8vsRW8_log2FoldChange	RN8vsRW8_pvalue	RN8vsRW8_padj
FBgn0037950	HisCl1:FBgn0037950	-0.115162028960082	0.299090060701193	0.661770030451932	1287.88111463372	1180.19359567109	-0.152881648364446	0.0642320988511064	0.168911379584078	1282.66980753976	1150.91807386157	-0.0236940164030006	0.794372816607235	0.916621832201351	1149.1428700691	1129.40111422699	0.144969709335063	0.0984704628086343	0.259485798883653	1079.7565199956	1198.35371867381	0.0186689719607592	0.833308839028321	0.927481600182798	1035.237502712	1049.8101635623	-0.201127172801095	0.444675950805222	0.794281273128489	1018.41885561267	849.565705832233		False	False	FBgn0037950	HisCl1:FBgn0037950	-0.00264553633298349	0.969952542929017	0.985150826083428	1465.22516710264	1462.57705617211	0.013564249008261	0.913156054276529	0.987286424116357	1215.79159127634	1228.4149306809	0.0136092394868798	0.9065941514574	0.971373020757786
FBgn0003011	ort:FBgn0003011	0.162699766576685	0.0771052074600651	0.314532086425226	914.989755772122	1030.43315362911	0.185629171076166	0.0447571308208689	0.127174833968358	985.180210727271	1124.21438681379	0.0351217860456935	0.729421958700584	0.883734970244106	889.618227339145	912.430315433161	0.0321161462523997	0.773775252797317	0.888157814757814	763.01951804087	781.843766826547	-0.110134578168286	0.202316165993445	0.444431966017644	1023.8316516907	944.463076981578	-0.265634077016722	0.304855215967471	0.71669635607142	939.176202770517	741.517473667867		False	False	FBgn0003011	ort:FBgn0003011	1.04986034954257	1.45058406912467e-36	1.16448425733732e-34	1200.86551151637	2529.11071678685	1.2696734144137	2.52468863639775e-27	4.87400158001715e-25	960.277954602531	2394.22377367803	1.08416686562168	1.35130271113943e-37	3.59281728149535e-35
FBgn0001134	Grd:FBgn0001134	-0.196473267703488	0.162349261058658	0.486212318631635	204.745795665115	174.847645315454	0.132040206728334	0.473098578630799	0.669893346915767	148.718240055019	165.079773775098	-0.248382887984747	0.169409783892957	0.404528317148294	186.347666445107	150.607840461544	-0.0147096843851953	0.933697020650793	0.970934482256901	156.449893271104	154.218073219523	0.00175205802528071	0.991246297516734	0.995960165059882	132.403358083703	132.464140428395	-0.340112010401719	0.241199150641049	0.660751539949264	123.307090469012	87.3599349564266		False	False	FBgn0001134	Grd:FBgn0001134	1.03510136719935	9.74677881772475e-16	3.26017255582614e-14	249.938549876058	535.306629818552	0.887266419608684	2.05371532306938e-05	0.000482667746906588	211.586151767599	428.014118221692	1.01629953811089	1.01224376702324e-13	6.37830595625453e-12
FBgn0030707	CG8916:FBgn0030707	-0.0141342753911423	0.908155695036665	0.974588772223376	829.651762965837	820.312778325125	0.00795113979236366	0.930254738415545	0.965944314317886	838.669757370768	843.81512555666	0.0112046660263931	0.912530318800341	0.966212299382922	831.916623452251	838.996929049234	0.190611310953881	0.099067073231232	0.260750693455368	858.062194550726	988.410799248227	0.112630447402321	0.310412083001011	0.568158631161381	652.172304511621	710.862739469696	-0.148163361438621	0.5947992473609	0.857851705998349	650.737395613183	564.896389810885		False	False	FBgn0030707	CG8916:FBgn0030707	0.245501862225424	0.000886126665418691	0.00516158292402122	1104.77456141941	1313.90288232861	0.406082091820009	0.00473944005787007	0.0492200638478706	872.04789752433	1175.13442514993	0.22274957833415	0.0893788000283987	0.340194936839935
FBgn0024963	GluClalpha:FBgn0024963	0.171500863303318	0.258338948328336	0.621476519562241	5198.5613495432	5996.17846806642	0.261613661962072	0.000367590285853169	0.00227244190844335	5173.32595509333	6221.87813609958	-0.012629525093444	0.876406024534348	0.951906113912933	5877.84431517532	5824.59318937667	-0.145843981393496	0.0859027202337185	0.235700199983609	5058.60601902535	4556.93182470207	-0.441653886312143	9.31056467759274e-07	2.0483242290704e-05	4711.85373522073	3402.84855573977	-0.554481489577471	0.0202522222080227	0.195699490263545	4036.60317406976	2528.20657919171		False	True	FBgn0024963	GluClalpha:FBgn0024963	0.0369574749319323	0.673959632673426	0.823841211028155	6549.68906162825	6723.67505278129	0.0934006727364369	0.697033626974565	0.931626012150441	4896.52771243779	5297.84059894719	0.0168984105576183	0.909675559097645	0.971737927450502
FBgn0004244	Rdl:FBgn0004244	-0.062421464513504	0.672258591432178	0.897936104372612	399.280432089869	379.536283480187	0.0135852961076532	0.920399408154258	0.960675745891671	402.436820648296	406.222285563232	-0.108070256660748	0.441757394970935	0.692984420672075	433.660477946892	399.058527627214	0.153823775626144	0.176143104980573	0.379617589974515	425.027814522569	476.331217834548	-0.180024585612667	0.181427781180821	0.415296053487905	338.147119339596	292.143079755967	-0.23141327723224	0.348309596678454	0.743450735767456	329.485642995513	270.209842920474		False	False	FBgn0004244	Rdl:FBgn0004244	-0.0689440820945998	0.661865028092509	0.817077226029935	417.547009907785	396.331140209345	-0.224687100272981	0.469410692405987	0.840983612549406	318.547027606392	241.573004188876	-0.00322409037952503	0.98230233380515	0.994114038118252
FBgn0010240	Lcch3:FBgn0010240	-0.0388170465571991	0.661919974644933	0.892074275365012	2898.36980480581	2817.26500044255	0.0584493621036158	0.439734898886549	0.641681047708215	2847.71762017079	2967.56134068038	-0.0596628832155941	0.565823580426286	0.785119147172251	2966.35043643507	2839.63407199148	0.047021133626324	0.580685332635791	0.772095921681005	2716.06299483592	2809.34214720454	-0.0846189491354242	0.221004088378846	0.467738382473317	2630.03529684522	2475.21794416174	-0.187036824362073	0.464631317375208	0.805416482867974	2315.7118911489	1963.7230724584		False	False	FBgn0010240	Lcch3:FBgn0010240	-0.00277394082238169	0.962899856858002	0.982097625700753	3462.06334931235	3455.65042693892	0.192357162094477	0.060505287172223	0.318628465954025	2772.73507486499	3180.02900174461	0.074948033129725	0.413570676037259	0.747650736232531
FBgn0037950	HisCl1:FBgn0037950	-0.115162028960082	0.299090060701193	0.661770030451932	1287.88111463372	1180.19359567109	-0.152881648364446	0.0642320988511064	0.168911379584078	1282.66980753976	1150.91807386157	-0.0236940164030006	0.794372816607235	0.916621832201351	1149.1428700691	1129.40111422699	0.144969709335063	0.0984704628086343	0.259485798883653	1079.7565199956	1198.35371867381	0.0186689719607592	0.833308839028321	0.927481600182798	1035.237502712	1049.8101635623	-0.201127172801095	0.444675950805222	0.794281273128489	1018.41885561267	849.565705832233		False	False	FBgn0037950	HisCl1:FBgn0037950	-0.00264553633298349	0.969952542929017	0.985150826083428	1465.22516710264	1462.57705617211	0.013564249008261	0.913156054276529	0.987286424116357	1215.79159127634	1228.4149306809	0.0136092394868798	0.9065941514574	0.971373020757786
FBgn0003011	ort:FBgn0003011	0.162699766576685	0.0771052074600651	0.314532086425226	914.989755772122	1030.43315362911	0.185629171076166	0.0447571308208689	0.127174833968358	985.180210727271	1124.21438681379	0.0351217860456935	0.729421958700584	0.883734970244106	889.618227339145	912.430315433161	0.0321161462523997	0.773775252797317	0.888157814757814	763.01951804087	781.843766826547	-0.110134578168286	0.202316165993445	0.444431966017644	1023.8316516907	944.463076981578	-0.265634077016722	0.304855215967471	0.71669635607142	939.176202770517	741.517473667867		False	False	FBgn0003011	ort:FBgn0003011	1.04986034954257	1.45058406912467e-36	1.16448425733732e-34	1200.86551151637	2529.11071678685	1.2696734144137	2.52468863639775e-27	4.87400158001715e-25	960.277954602531	2394.22377367803	1.08416686562168	1.35130271113943e-37	3.59281728149535e-35
FBgn0036727	CG7589:FBgn0036727	0.238451108861684	0.0828161326183224	0.328507273633033	272.170319102913	328.82587348997	0.111115714982886	0.38215992066802	0.587640277528412	329.879441504994	358.097318881129	-0.0077693654899047	0.955564514819405	0.982642260404429	297.06581185849	295.08192735127	0.606316409005182	5.66598588919027e-05	0.000732385991064005	252.068036981024	404.653132494981	0.753452296192919	2.03460893880575e-12	1.28720626535292e-10	326.160191056227	578.008118210979	0.714380761232498			368.921531322588	803.789760125254		False	True	FBgn0036727	CG7589:FBgn0036727	0.629013828309254	1.42234668863044e-06	1.51620123008654e-05	274.436906798101	436.501829628605	0.367661277150383	0.0233361845770377	0.167410412383778	242.999835374469	319.200073468523	0.54760242718542	2.96397730865375e-05	0.000539404284501411
FBgn0030707	CG8916:FBgn0030707	-0.0141342753911423	0.908155695036665	0.974588772223376	829.651762965837	820.312778325125	0.00795113979236366	0.930254738415545	0.965944314317886	838.669757370768	843.81512555666	0.0112046660263931	0.912530318800341	0.966212299382922	831.916623452251	838.996929049234	0.190611310953881	0.099067073231232	0.260750693455368	858.062194550726	988.410799248227	0.112630447402321	0.310412083001011	0.568158631161381	652.172304511621	710.862739469696	-0.148163361438621	0.5947992473609	0.857851705998349	650.737395613183	564.896389810885		False	False	FBgn0030707	CG8916:FBgn0030707	0.245501862225424	0.000886126665418691	0.00516158292402122	1104.77456141941	1313.90288232861	0.406082091820009	0.00473944005787007	0.0492200638478706	872.04789752433	1175.13442514993	0.22274957833415	0.0893788000283987	0.340194936839935
FBgn0024963	GluClalpha:FBgn0024963	0.171500863303318	0.258338948328336	0.621476519562241	5198.5613495432	5996.17846806642	0.261613661962072	0.000367590285853169	0.00227244190844335	5173.32595509333	6221.87813609958	-0.012629525093444	0.876406024534348	0.951906113912933	5877.84431517532	5824.59318937667	-0.145843981393496	0.0859027202337185	0.235700199983609	5058.60601902535	4556.93182470207	-0.441653886312143	9.31056467759274e-07	2.0483242290704e-05	4711.85373522073	3402.84855573977	-0.554481489577471	0.0202522222080227	0.195699490263545	4036.60317406976	2528.20657919171		False	True	FBgn0024963	GluClalpha:FBgn0024963	0.0369574749319323	0.673959632673426	0.823841211028155	6549.68906162825	6723.67505278129	0.0934006727364369	0.697033626974565	0.931626012150441	4896.52771243779	5297.84059894719	0.0168984105576183	0.909675559097645	0.971737927450502
FBgn0001134	Grd:FBgn0001134	-0.196473267703488	0.162349261058658	0.486212318631635	204.745795665115	174.847645315454	0.132040206728334	0.473098578630799	0.669893346915767	148.718240055019	165.079773775098	-0.248382887984747	0.169409783892957	0.404528317148294	186.347666445107	150.607840461544	-0.0147096843851953	0.933697020650793	0.970934482256901	156.449893271104	154.218073219523	0.00175205802528071	0.991246297516734	0.995960165059882	132.403358083703	132.464140428395	-0.340112010401719	0.241199150641049	0.660751539949264	123.307090469012	87.3599349564266		False	False	FBgn0001134	Grd:FBgn0001134	1.03510136719935	9.74677881772475e-16	3.26017255582614e-14	249.938549876058	535.306629818552	0.887266419608684	2.05371532306938e-05	0.000482667746906588	211.586151767599	428.014118221692	1.01629953811089	1.01224376702324e-13	6.37830595625453e-12
FBgn0004244	Rdl:FBgn0004244	-0.062421464513504	0.672258591432178	0.897936104372612	399.280432089869	379.536283480187	0.0135852961076532	0.920399408154258	0.960675745891671	402.436820648296	406.222285563232	-0.108070256660748	0.441757394970935	0.692984420672075	433.660477946892	399.058527627214	0.153823775626144	0.176143104980573	0.379617589974515	425.027814522569	476.331217834548	-0.180024585612667	0.181427781180821	0.415296053487905	338.147119339596	292.143079755967	-0.23141327723224	0.348309596678454	0.743450735767456	329.485642995513	270.209842920474		False	False	FBgn0004244	Rdl:FBgn0004244	-0.0689440820945998	0.661865028092509	0.817077226029935	417.547009907785	396.331140209345	-0.224687100272981	0.469410692405987	0.840983612549406	318.547027606392	241.573004188876	-0.00322409037952503	0.98230233380515	0.994114038118252
FBgn0010240	Lcch3:FBgn0010240	-0.0388170465571991	0.661919974644933	0.892074275365012	2898.36980480581	2817.26500044255	0.0584493621036158	0.439734898886549	0.641681047708215	2847.71762017079	2967.56134068038	-0.0596628832155941	0.565823580426286	0.785119147172251	2966.35043643507	2839.63407199148	0.047021133626324	0.580685332635791	0.772095921681005	2716.06299483592	2809.34214720454	-0.0846189491354242	0.221004088378846	0.467738382473317	2630.03529684522	2475.21794416174	-0.187036824362073	0.464631317375208	0.805416482867974	2315.7118911489	1963.7230724584		False	False	FBgn0010240	Lcch3:FBgn0010240	-0.00277394082238169	0.962899856858002	0.982097625700753	3462.06334931235	3455.65042693892	0.192357162094477	0.060505287172223	0.318628465954025	2772.73507486499	3180.02900174461	0.074948033129725	0.413570676037259	0.747650736232531
FBgn0037950	HisCl1:FBgn0037950	-0.115162028960082	0.299090060701193	0.661770030451932	1287.88111463372	1180.19359567109	-0.152881648364446	0.0642320988511064	0.168911379584078	1282.66980753976	1150.91807386157	-0.0236940164030006	0.794372816607235	0.916621832201351	1149.1428700691	1129.40111422699	0.144969709335063	0.0984704628086343	0.259485798883653	1079.7565199956	1198.35371867381	0.0186689719607592	0.833308839028321	0.927481600182798	1035.237502712	1049.8101635623	-0.201127172801095	0.444675950805222	0.794281273128489	1018.41885561267	849.565705832233		False	False	FBgn0037950	HisCl1:FBgn0037950	-0.00264553633298349	0.969952542929017	0.985150826083428	1465.22516710264	1462.57705617211	0.013564249008261	0.913156054276529	0.987286424116357	1215.79159127634	1228.4149306809	0.0136092394868798	0.9065941514574	0.971373020757786
FBgn0003011	ort:FBgn0003011	0.162699766576685	0.0771052074600651	0.314532086425226	914.989755772122	1030.43315362911	0.185629171076166	0.0447571308208689	0.127174833968358	985.180210727271	1124.21438681379	0.0351217860456935	0.729421958700584	0.883734970244106	889.618227339145	912.430315433161	0.0321161462523997	0.773775252797317	0.888157814757814	763.01951804087	781.843766826547	-0.110134578168286	0.202316165993445	0.444431966017644	1023.8316516907	944.463076981578	-0.265634077016722	0.304855215967471	0.71669635607142	939.176202770517	741.517473667867		False	False	FBgn0003011	ort:FBgn0003011	1.04986034954257	1.45058406912467e-36	1.16448425733732e-34	1200.86551151637	2529.11071678685	1.2696734144137	2.52468863639775e-27	4.87400158001715e-25	960.277954602531	2394.22377367803	1.08416686562168	1.35130271113943e-37	3.59281728149535e-35
FBgn0001134	Grd:FBgn0001134	-0.196473267703488	0.162349261058658	0.486212318631635	204.745795665115	174.847645315454	0.132040206728334	0.473098578630799	0.669893346915767	148.718240055019	165.079773775098	-0.248382887984747	0.169409783892957	0.404528317148294	186.347666445107	150.607840461544	-0.0147096843851953	0.933697020650793	0.970934482256901	156.449893271104	154.218073219523	0.00175205802528071	0.991246297516734	0.995960165059882	132.403358083703	132.464140428395	-0.340112010401719	0.241199150641049	0.660751539949264	123.307090469012	87.3599349564266		False	False	FBgn0001134	Grd:FBgn0001134	1.03510136719935	9.74677881772475e-16	3.26017255582614e-14	249.938549876058	535.306629818552	0.887266419608684	2.05371532306938e-05	0.000482667746906588	211.586151767599	428.014118221692	1.01629953811089	1.01224376702324e-13	6.37830595625453e-12
FBgn0030707	CG8916:FBgn0030707	-0.0141342753911423	0.908155695036665	0.974588772223376	829.651762965837	820.312778325125	0.00795113979236366	0.930254738415545	0.965944314317886	838.669757370768	843.81512555666	0.0112046660263931	0.912530318800341	0.966212299382922	831.916623452251	838.996929049234	0.190611310953881	0.099067073231232	0.260750693455368	858.062194550726	988.410799248227	0.112630447402321	0.310412083001011	0.568158631161381	652.172304511621	710.862739469696	-0.148163361438621	0.5947992473609	0.857851705998349	650.737395613183	564.896389810885		False	False	FBgn0030707	CG8916:FBgn0030707	0.245501862225424	0.000886126665418691	0.00516158292402122	1104.77456141941	1313.90288232861	0.406082091820009	0.00473944005787007	0.0492200638478706	872.04789752433	1175.13442514993	0.22274957833415	0.0893788000283987	0.340194936839935
FBgn0024963	GluClalpha:FBgn0024963	0.171500863303318	0.258338948328336	0.621476519562241	5198.5613495432	5996.17846806642	0.261613661962072	0.000367590285853169	0.00227244190844335	5173.32595509333	6221.87813609958	-0.012629525093444	0.876406024534348	0.951906113912933	5877.84431517532	5824.59318937667	-0.145843981393496	0.0859027202337185	0.235700199983609	5058.60601902535	4556.93182470207	-0.441653886312143	9.31056467759274e-07	2.0483242290704e-05	4711.85373522073	3402.84855573977	-0.554481489577471	0.0202522222080227	0.195699490263545	4036.60317406976	2528.20657919171		False	True	FBgn0024963	GluClalpha:FBgn0024963	0.0369574749319323	0.673959632673426	0.823841211028155	6549.68906162825	6723.67505278129	0.0934006727364369	0.697033626974565	0.931626012150441	4896.52771243779	5297.84059894719	0.0168984105576183	0.909675559097645	0.971737927450502
FBgn0004244	Rdl:FBgn0004244	-0.062421464513504	0.672258591432178	0.897936104372612	399.280432089869	379.536283480187	0.0135852961076532	0.920399408154258	0.960675745891671	402.436820648296	406.222285563232	-0.108070256660748	0.441757394970935	0.692984420672075	433.660477946892	399.058527627214	0.153823775626144	0.176143104980573	0.379617589974515	425.027814522569	476.331217834548	-0.180024585612667	0.181427781180821	0.415296053487905	338.147119339596	292.143079755967	-0.23141327723224	0.348309596678454	0.743450735767456	329.485642995513	270.209842920474		False	False	FBgn0004244	Rdl:FBgn0004244	-0.0689440820945998	0.661865028092509	0.817077226029935	417.547009907785	396.331140209345	-0.224687100272981	0.469410692405987	0.840983612549406	318.547027606392	241.573004188876	-0.00322409037952503	0.98230233380515	0.994114038118252
FBgn0010240	Lcch3:FBgn0010240	-0.0388170465571991	0.661919974644933	0.892074275365012	2898.36980480581	2817.26500044255	0.0584493621036158	0.439734898886549	0.641681047708215	2847.71762017079	2967.56134068038	-0.0596628832155941	0.565823580426286	0.785119147172251	2966.35043643507	2839.63407199148	0.047021133626324	0.580685332635791	0.772095921681005	2716.06299483592	2809.34214720454	-0.0846189491354242	0.221004088378846	0.467738382473317	2630.03529684522	2475.21794416174	-0.187036824362073	0.464631317375208	0.805416482867974	2315.7118911489	1963.7230724584		False	False	FBgn0010240	Lcch3:FBgn0010240	-0.00277394082238169	0.962899856858002	0.982097625700753	3462.06334931235	3455.65042693892	0.192357162094477	0.060505287172223	0.318628465954025	2772.73507486499	3180.02900174461	0.074948033129725	0.413570676037259	0.747650736232531
FBgn0037950	HisCl1:FBgn0037950	-0.115162028960082	0.299090060701193	0.661770030451932	1287.88111463372	1180.19359567109	-0.152881648364446	0.0642320988511064	0.168911379584078	1282.66980753976	1150.91807386157	-0.0236940164030006	0.794372816607235	0.916621832201351	1149.1428700691	1129.40111422699	0.144969709335063	0.0984704628086343	0.259485798883653	1079.7565199956	1198.35371867381	0.0186689719607592	0.833308839028321	0.927481600182798	1035.237502712	1049.8101635623	-0.201127172801095	0.444675950805222	0.794281273128489	1018.41885561267	849.565705832233		False	False	FBgn0037950	HisCl1:FBgn0037950	-0.00264553633298349	0.969952542929017	0.985150826083428	1465.22516710264	1462.57705617211	0.013564249008261	0.913156054276529	0.987286424116357	1215.79159127634	1228.4149306809	0.0136092394868798	0.9065941514574	0.971373020757786
FBgn0003011	ort:FBgn0003011	0.162699766576685	0.0771052074600651	0.314532086425226	914.989755772122	1030.43315362911	0.185629171076166	0.0447571308208689	0.127174833968358	985.180210727271	1124.21438681379	0.0351217860456935	0.729421958700584	0.883734970244106	889.618227339145	912.430315433161	0.0321161462523997	0.773775252797317	0.888157814757814	763.01951804087	781.843766826547	-0.110134578168286	0.202316165993445	0.444431966017644	1023.8316516907	944.463076981578	-0.265634077016722	0.304855215967471	0.71669635607142	939.176202770517	741.517473667867		False	False	FBgn0003011	ort:FBgn0003011	1.04986034954257	1.45058406912467e-36	1.16448425733732e-34	1200.86551151637	2529.11071678685	1.2696734144137	2.52468863639775e-27	4.87400158001715e-25	960.277954602531	2394.22377367803	1.08416686562168	1.35130271113943e-37	3.59281728149535e-35
FBgn0001134	Grd:FBgn0001134	-0.196473267703488	0.162349261058658	0.486212318631635	204.745795665115	174.847645315454	0.132040206728334	0.473098578630799	0.669893346915767	148.718240055019	165.079773775098	-0.248382887984747	0.169409783892957	0.404528317148294	186.347666445107	150.607840461544	-0.0147096843851953	0.933697020650793	0.970934482256901	156.449893271104	154.218073219523	0.00175205802528071	0.991246297516734	0.995960165059882	132.403358083703	132.464140428395	-0.340112010401719	0.241199150641049	0.660751539949264	123.307090469012	87.3599349564266		False	False	FBgn0001134	Grd:FBgn0001134	1.03510136719935	9.74677881772475e-16	3.26017255582614e-14	249.938549876058	535.306629818552	0.887266419608684	2.05371532306938e-05	0.000482667746906588	211.586151767599	428.014118221692	1.01629953811089	1.01224376702324e-13	6.37830595625453e-12
FBgn0030707	CG8916:FBgn0030707	-0.0141342753911423	0.908155695036665	0.974588772223376	829.651762965837	820.312778325125	0.00795113979236366	0.930254738415545	0.965944314317886	838.669757370768	843.81512555666	0.0112046660263931	0.912530318800341	0.966212299382922	831.916623452251	838.996929049234	0.190611310953881	0.099067073231232	0.260750693455368	858.062194550726	988.410799248227	0.112630447402321	0.310412083001011	0.568158631161381	652.172304511621	710.862739469696	-0.148163361438621	0.5947992473609	0.857851705998349	650.737395613183	564.896389810885		False	False	FBgn0030707	CG8916:FBgn0030707	0.245501862225424	0.000886126665418691	0.00516158292402122	1104.77456141941	1313.90288232861	0.406082091820009	0.00473944005787007	0.0492200638478706	872.04789752433	1175.13442514993	0.22274957833415	0.0893788000283987	0.340194936839935
FBgn0024963	GluClalpha:FBgn0024963	0.171500863303318	0.258338948328336	0.621476519562241	5198.5613495432	5996.17846806642	0.261613661962072	0.000367590285853169	0.00227244190844335	5173.32595509333	6221.87813609958	-0.012629525093444	0.876406024534348	0.951906113912933	5877.84431517532	5824.59318937667	-0.145843981393496	0.0859027202337185	0.235700199983609	5058.60601902535	4556.93182470207	-0.441653886312143	9.31056467759274e-07	2.0483242290704e-05	4711.85373522073	3402.84855573977	-0.554481489577471	0.0202522222080227	0.195699490263545	4036.60317406976	2528.20657919171		False	True	FBgn0024963	GluClalpha:FBgn0024963	0.0369574749319323	0.673959632673426	0.823841211028155	6549.68906162825	6723.67505278129	0.0934006727364369	0.697033626974565	0.931626012150441	4896.52771243779	5297.84059894719	0.0168984105576183	0.909675559097645	0.971737927450502
FBgn0004244	Rdl:FBgn0004244	-0.062421464513504	0.672258591432178	0.897936104372612	399.280432089869	379.536283480187	0.0135852961076532	0.920399408154258	0.960675745891671	402.436820648296	406.222285563232	-0.108070256660748	0.441757394970935	0.692984420672075	433.660477946892	399.058527627214	0.153823775626144	0.176143104980573	0.379617589974515	425.027814522569	476.331217834548	-0.180024585612667	0.181427781180821	0.415296053487905	338.147119339596	292.143079755967	-0.23141327723224	0.348309596678454	0.743450735767456	329.485642995513	270.209842920474		False	False	FBgn0004244	Rdl:FBgn0004244	-0.0689440820945998	0.661865028092509	0.817077226029935	417.547009907785	396.331140209345	-0.224687100272981	0.469410692405987	0.840983612549406	318.547027606392	241.573004188876	-0.00322409037952503	0.98230233380515	0.994114038118252
FBgn0010240	Lcch3:FBgn0010240	-0.0388170465571991	0.661919974644933	0.892074275365012	2898.36980480581	2817.26500044255	0.0584493621036158	0.439734898886549	0.641681047708215	2847.71762017079	2967.56134068038	-0.0596628832155941	0.565823580426286	0.785119147172251	2966.35043643507	2839.63407199148	0.047021133626324	0.580685332635791	0.772095921681005	2716.06299483592	2809.34214720454	-0.0846189491354242	0.221004088378846	0.467738382473317	2630.03529684522	2475.21794416174	-0.187036824362073	0.464631317375208	0.805416482867974	2315.7118911489	1963.7230724584		False	False	FBgn0010240	Lcch3:FBgn0010240	-0.00277394082238169	0.962899856858002	0.982097625700753	3462.06334931235	3455.65042693892	0.192357162094477	0.060505287172223	0.318628465954025	2772.73507486499	3180.02900174461	0.074948033129725	0.413570676037259	0.747650736232531
FBgn0037950	HisCl1:FBgn0037950	-0.115162028960082	0.299090060701193	0.661770030451932	1287.88111463372	1180.19359567109	-0.152881648364446	0.0642320988511064	0.168911379584078	1282.66980753976	1150.91807386157	-0.0236940164030006	0.794372816607235	0.916621832201351	1149.1428700691	1129.40111422699	0.144969709335063	0.0984704628086343	0.259485798883653	1079.7565199956	1198.35371867381	0.0186689719607592	0.833308839028321	0.927481600182798	1035.237502712	1049.8101635623	-0.201127172801095	0.444675950805222	0.794281273128489	1018.41885561267	849.565705832233		False	False	FBgn0037950	HisCl1:FBgn0037950	-0.00264553633298349	0.969952542929017	0.985150826083428	1465.22516710264	1462.57705617211	0.013564249008261	0.913156054276529	0.987286424116357	1215.79159127634	1228.4149306809	0.0136092394868798	0.9065941514574	0.971373020757786
FBgn0033558	CG12344:FBgn0033558	-0.00698389944022763	0.955457586851294	0.986714371295618	680.422128408371	676.284090472478	0.13047123527296	0.183988054469597	0.359036416644051	672.521237355958	738.275113507634	0.354158322184155	0.00327097726992704	0.0230148543648508	556.906496616793	725.914544643027	0.423276085053142	0.000843534436752933	0.00704373303759115	561.826352821151	772.401978818252	-0.090355957550917	0.422897210207422	0.675838869687842	585.820134348822	546.81592903437	-0.208835813685304	0.418999226772453	0.779676216851305	661.531715348536	549.600132412		False	True	FBgn0033558	CG12344:FBgn0033558	-1.16874427485436	3.30486316187507e-19	1.42518809741026e-17	871.66640796803	368.111835854962	-1.28768931942332	3.05507241199447e-15	2.7296188302539e-13	720.462771520815	274.781263958394	-1.33738860963375	4.18668515001303e-23	5.63445121238174e-21
FBgn0036727	CG7589:FBgn0036727	0.238451108861684	0.0828161326183224	0.328507273633033	272.170319102913	328.82587348997	0.111115714982886	0.38215992066802	0.587640277528412	329.879441504994	358.097318881129	-0.0077693654899047	0.955564514819405	0.982642260404429	297.06581185849	295.08192735127	0.606316409005182	5.66598588919027e-05	0.000732385991064005	252.068036981024	404.653132494981	0.753452296192919	2.03460893880575e-12	1.28720626535292e-10	326.160191056227	578.008118210979	0.714380761232498			368.921531322588	803.789760125254		False	True	FBgn0036727	CG7589:FBgn0036727	0.629013828309254	1.42234668863044e-06	1.51620123008654e-05	274.436906798101	436.501829628605	0.367661277150383	0.0233361845770377	0.167410412383778	242.999835374469	319.200073468523	0.54760242718542	2.96397730865375e-05	0.000539404284501411
FBgn0030707	CG8916:FBgn0030707	-0.0141342753911423	0.908155695036665	0.974588772223376	829.651762965837	820.312778325125	0.00795113979236366	0.930254738415545	0.965944314317886	838.669757370768	843.81512555666	0.0112046660263931	0.912530318800341	0.966212299382922	831.916623452251	838.996929049234	0.190611310953881	0.099067073231232	0.260750693455368	858.062194550726	988.410799248227	0.112630447402321	0.310412083001011	0.568158631161381	652.172304511621	710.862739469696	-0.148163361438621	0.5947992473609	0.857851705998349	650.737395613183	564.896389810885		False	False	FBgn0030707	CG8916:FBgn0030707	0.245501862225424	0.000886126665418691	0.00516158292402122	1104.77456141941	1313.90288232861	0.406082091820009	0.00473944005787007	0.0492200638478706	872.04789752433	1175.13442514993	0.22274957833415	0.0893788000283987	0.340194936839935
FBgn0024963	GluClalpha:FBgn0024963	0.171500863303318	0.258338948328336	0.621476519562241	5198.5613495432	5996.17846806642	0.261613661962072	0.000367590285853169	0.00227244190844335	5173.32595509333	6221.87813609958	-0.012629525093444	0.876406024534348	0.951906113912933	5877.84431517532	5824.59318937667	-0.145843981393496	0.0859027202337185	0.235700199983609	5058.60601902535	4556.93182470207	-0.441653886312143	9.31056467759274e-07	2.0483242290704e-05	4711.85373522073	3402.84855573977	-0.554481489577471	0.0202522222080227	0.195699490263545	4036.60317406976	2528.20657919171		False	True	FBgn0024963	GluClalpha:FBgn0024963	0.0369574749319323	0.673959632673426	0.823841211028155	6549.68906162825	6723.67505278129	0.0934006727364369	0.697033626974565	0.931626012150441	4896.52771243779	5297.84059894719	0.0168984105576183	0.909675559097645	0.971737927450502
FBgn0001134	Grd:FBgn0001134	-0.196473267703488	0.162349261058658	0.486212318631635	204.745795665115	174.847645315454	0.132040206728334	0.473098578630799	0.669893346915767	148.718240055019	165.079773775098	-0.248382887984747	0.169409783892957	0.404528317148294	186.347666445107	150.607840461544	-0.0147096843851953	0.933697020650793	0.970934482256901	156.449893271104	154.218073219523	0.00175205802528071	0.991246297516734	0.995960165059882	132.403358083703	132.464140428395	-0.340112010401719	0.241199150641049	0.660751539949264	123.307090469012	87.3599349564266		False	False	FBgn0001134	Grd:FBgn0001134	1.03510136719935	9.74677881772475e-16	3.26017255582614e-14	249.938549876058	535.306629818552	0.887266419608684	2.05371532306938e-05	0.000482667746906588	211.586151767599	428.014118221692	1.01629953811089	1.01224376702324e-13	6.37830595625453e-12
FBgn0036542	pHCl:FBgn0036542	-0.0034859352815385	0.98022697826686	0.992903503444311	1061.08192828345	1057.94839654905	0.283463214191531	0.000524707760668579	0.00309254962653911	933.722683221482	1140.88002440891	0.0784932462568859	0.40432883600285	0.661142440533559	1000.5786271118	1058.82784855622	0.0379310824823461	0.725720031395665	0.863496400025	1005.42338089773	1034.17428309259	-0.129516953127532	0.18280126211187	0.417671604392721	951.056521101229	863.619109282849	-0.253465245253656	0.14582125172963	0.560743713822467	876.659907952911	723.663389315278		False	True	FBgn0036542	pHCl:FBgn0036542	0.030136756985791	0.773408845086246	0.884525447377541	1213.16652566544	1240.15411167907	-0.0121284070169041			954.268058884321	943.249744185088	0.0509864058187865	0.699019991015829	0.895716682027879
FBgn0003011	ort:FBgn0003011	0.162699766576685	0.0771052074600651	0.314532086425226	914.989755772122	1030.43315362911	0.185629171076166	0.0447571308208689	0.127174833968358	985.180210727271	1124.21438681379	0.0351217860456935	0.729421958700584	0.883734970244106	889.618227339145	912.430315433161	0.0321161462523997	0.773775252797317	0.888157814757814	763.01951804087	781.843766826547	-0.110134578168286	0.202316165993445	0.444431966017644	1023.8316516907	944.463076981578	-0.265634077016722	0.304855215967471	0.71669635607142	939.176202770517	741.517473667867		False	False	FBgn0003011	ort:FBgn0003011	1.04986034954257	1.45058406912467e-36	1.16448425733732e-34	1200.86551151637	2529.11071678685	1.2696734144137	2.52468863639775e-27	4.87400158001715e-25	960.277954602531	2394.22377367803	1.08416686562168	1.35130271113943e-37	3.59281728149535e-35
FBgn0029733	CG6927:FBgn0029733	0.0868913265402063	0.358435482467825		1.01923914670758	3.2280353120441	0.259461895928984	0.317831384992381	0.525546737657866	14.9610102497636	27.6594232723064	-0.0235788381066136	0.862280937968806		3.6530368987376	3.10622625406751	0.175480711626625	0.29476775894398	0.520351433892223	5.34508813448496	12.9368936058515	-0.0635778185168044	0.644663750728236	0.833490233200242	11.4846171670279	8.62453549108663	0.190958310551079			81.0449994435752	665.700410326843		False	False	FBgn0029733	CG6927:FBgn0029733	-0.0879620240223862	0.744611544255759	0.867685011018675	10.270248856787	8.75762023247132	-0.0319874450318305	0.868649629801032	0.979002987177112	146.057867401837	118.570007383319	0.12065803478236	0.43199764830621	0.760407938670434
FBgn0036541	CG12486:FBgn0036541	-0.108453272001169	0.573407427316726	0.854122725188299	46.9547801103509	41.9684605184731	0.075818668059344	0.772342343180322	0.881672907432339	34.6126040432843	37.2415323648934	0.207909897680751	0.36340366021354	0.624703774557162	26.4557084146766	35.4274803499669	0.411172657883447	0.0678116519725704	0.199895091142976	35.0348098839868	53.9821613091567	0.00442410682494061	0.981009565161901	0.991919430985675	52.1976082788475	52.4104631181246	0.0156084858095096	0.959620983786281	0.98878852687319	40.5129211376495	41.1324201542366		False	False	FBgn0036541	CG12486:FBgn0036541	-0.172908505904538	0.462304638568929	0.66473307777105	53.356460145261	45.6294096670064	0.213102762051565	0.459469036777519	0.83543273776053	36.9270656574497	45.6010147426868	0.00197941299500668	0.993629497030732	0.998116029039072
FBgn0004244	Rdl:FBgn0004244	-0.062421464513504	0.672258591432178	0.897936104372612	399.280432089869	379.536283480187	0.0135852961076532	0.920399408154258	0.960675745891671	402.436820648296	406.222285563232	-0.108070256660748	0.441757394970935	0.692984420672075	433.660477946892	399.058527627214	0.153823775626144	0.176143104980573	0.379617589974515	425.027814522569	476.331217834548	-0.180024585612667	0.181427781180821	0.415296053487905	338.147119339596	292.143079755967	-0.23141327723224	0.348309596678454	0.743450735767456	329.485642995513	270.209842920474		False	False	FBgn0004244	Rdl:FBgn0004244	-0.0689440820945998	0.661865028092509	0.817077226029935	417.547009907785	396.331140209345	-0.224687100272981	0.469410692405987	0.840983612549406	318.547027606392	241.573004188876	-0.00322409037952503	0.98230233380515	0.994114038118252
FBgn0039840	CG11340:FBgn0039840	-0.240056269354969	0.111275894915164	0.390617282964835	13.8350573881548	4.72626547068989	0.342320695533887			5.50835246804498	51.2971740123816	0.117937278636936	0.522667511925391	0.754064475990522	6.87446139597323	10.4450197021784	-0.439313855653888	0.0371497714374218	0.130866916963394	12.9111631369965	3.8916534419927	-0.110896611656195	0.414179007816897	0.666759133055436	8.29911519505082	4.9463132823179	0.379232535497522			10.0138208822347	94.7085159429625		False	False	FBgn0039840	CG11340:FBgn0039840	0.401372829763452	0.141166871559815	0.305992406399617	7.90625856252726	15.7246449584654	-0.0300012575779709	0.911973223155837	0.987019973524652	6.20186448464057	5.75536531280214	0.21279260905994	0.19809285228414	0.53305608065895
FBgn0010240	Lcch3:FBgn0010240	-0.0388170465571991	0.661919974644933	0.892074275365012	2898.36980480581	2817.26500044255	0.0584493621036158	0.439734898886549	0.641681047708215	2847.71762017079	2967.56134068038	-0.0596628832155941	0.565823580426286	0.785119147172251	2966.35043643507	2839.63407199148	0.047021133626324	0.580685332635791	0.772095921681005	2716.06299483592	2809.34214720454	-0.0846189491354242	0.221004088378846	0.467738382473317	2630.03529684522	2475.21794416174	-0.187036824362073	0.464631317375208	0.805416482867974	2315.7118911489	1963.7230724584		False	False	FBgn0010240	Lcch3:FBgn0010240	-0.00277394082238169	0.962899856858002	0.982097625700753	3462.06334931235	3455.65042693892	0.192357162094477	0.060505287172223	0.318628465954025	2772.73507486499	3180.02900174461	0.074948033129725	0.413570676037259	0.747650736232531
FBgn0033812	pex13:FBgn0033812	-0.151541026759833	0.100392129440212	0.368555889001577	2138.69549498628	1913.92534489591	-0.109760234424122	0.103310704327219	0.238036296296797	2119.27313064591	1961.7101297346	-0.0924593644757656	0.229934874977878	0.486457010081038	2032.77108613578	1902.69475047944	0.0105303061156235	0.904666592879605	0.956654477364622	2021.97600094976	2037.00533507232	0.055965033508968	0.419805300182752	0.67224077669762	1936.88416058792	2016.32804754737	-0.0312277335241679	0.758944421754907	0.927844402631839	2097.74340369907	2051.12186039631		False	False	FBgn0033812	pex13:FBgn0033812	0.0729569524257794	0.30872011796255	0.51789152082578	1959.2347957644	2062.52081902741	-0.0476613520996771	0.714987962479601	0.936493415443206	1950.38208944545	1884.66642280005	-0.104287701623592	0.174635059574808	0.496424571929682
FBgn0085447	sif:FBgn0085447	-0.0289756426214261	0.794432877286736	0.938859612285683	11694.8978536312	11441.7082629613	0.104225054199591	0.025696309302259	0.082941613348238	11604.1882470596	12479.3873453552	-0.0301473872890859	0.662524925324907	0.844267985224786	11903.6126813545	11651.6353507321	0.325181510797243	2.66249436356882e-05	0.00038812711185219	13165.7963500163	16599.8768660295	0.15848479202728	0.0562747606854113	0.191911450748628	10665.3871475547	11973.5695669064	-0.00559292817748303			9897.30956754139	9850.37550804972		False	True	FBgn0085447	sif:FBgn0085447	-0.13969496743031	0.096954806738728	0.236351404607654	14821.0987917516	13421.9420853871	-0.0660413866620559	0.800087782607974	0.962257228217922	10945.7156886897	10319.1331602229	-0.0772906226364531	0.399172259545576	0.739024592613167
FBgn0040068	vav:FBgn0040068	0.0352417899968971	0.627270826662593	0.878688788331012	2789.90006221774	2861.36492427894	-0.0227296229690709	0.688623985083837	0.828279635107891	3222.21312634773	3171.03026498907	0.0725188102564823	0.296617547696645	0.56017521889138	3068.05861963936	3230.21703595715	0.0928945393846082	0.193620715794633	0.403442643179237	3372.49479425225	3602.92073908595	-0.022121941768575	0.735170243084669	0.882570195761314	3606.7681900373	3549.89366110915	-0.0385394787168928	0.817785125535408	0.945430865717197	3208.23346611056	3116.87557259456		False	False	FBgn0040068	vav:FBgn0040068	-0.21182396858299	0.000246147393761282	0.00166588469603939	3267.31713079562	2816.45979022091	-0.258342369029103	0.0998004839558443	0.433658774938357	2801.45525983756	2311.73641831147	-0.246091681794435	0.00444912663662357	0.0391760334942112
FBgn0259744	CG42377:FBgn0259744	-0.286422667175735	0.0777509464869271	0.316168844892791	701.786218895347	547.529908648768	-0.26089159387591	0.00873965061753412	0.0345943085020507	760.964643861595	631.516536039692	-0.0441688965864738	0.747037058856227	0.892335032975611	563.559928974005	544.619275507636	0.415735317116915	0.000142451968306848	0.00159594735234356	679.369678696799	922.207315237101	0.0835866469089875	0.485998075522416	0.724910343614214	663.236591174041	708.038032039481	0.0820429159924133	0.737941639834643	0.920198649299997	627.305526287975	673.16185549592		False	True	FBgn0259744	CG42377:FBgn0259744	-0.115222408675185			674.332662849779	616.846662362812	-0.129638303361493	0.675044176794652	0.923334989411685	486.017436783773	416.017935586216	-0.140304496841233	0.421783727425234	0.75214533169679
FBgn0050115	CG30115:FBgn0050115	0.057876719017178	0.486408373648596	0.805816684206344	2440.58514962038	2544.68687858762	0.148645717617669	0.0235789070888171	0.0772855725578936	2199.06652187238	2441.72789833539	0.1981098253121	0.0209581068103662	0.0956392900626689	2118.89643446569	2443.89635228308	-0.0253304484536803	0.756018592352025	0.878320566807444	2226.40328896635	2186.43820228962	0.0223616208380362	0.75785049659378	0.892179337768834	2235.95767987668	2272.12431292316	-0.170083454525278	0.321754473097817	0.724247708568126	2312.72209812274	2033.85805702645		False	False	FBgn0050115	CG30115:FBgn0050115	0.0846278460859743	0.32670938517391	0.537867036389797	2625.99316224795	2789.30897396619	0.0602572078431555	0.57740783434646	0.891255867664132	2255.03329311852	2354.44451508192	0.032580436775625	0.684786685523675	0.890679994266548
FBgn0259743	RhoGEF3:FBgn0259743	0.0872174852293234	0.48243923080504	0.802901197342043	4332.57487382152	4634.87889698874	0.099652763226832	0.0653994076858747	0.171268912756746	4531.0848189272	4858.54747005271	-0.0480151109000736	0.584817653814219	0.797135074485529	4645.56504465335	4487.52779809781	0.274524126139634	0.000346247940654958	0.00334606588112626	4342.27764814533	5280.18788325087	0.0752127006200184	0.295717767537242	0.552368233675069	4395.7873042319	4640.77956767637	0.0858649084279165			3751.71606846304	4013.99125395737		False	True	FBgn0259743	RhoGEF3:FBgn0259743	-0.0966457065031374	0.0846335350177399	0.214117714289729	4897.33422904784	4576.52444645158	-0.0351599118317652	0.869497067807508	0.979122453211646	3906.8023036844	3798.04180144622	-0.0291871179419454	0.781424403671717	0.928527079183059
FBgn0037950	HisCl1:FBgn0037950	-0.115162028960082	0.299090060701193	0.661770030451932	1287.88111463372	1180.19359567109	-0.152881648364446	0.0642320988511064	0.168911379584078	1282.66980753976	1150.91807386157	-0.0236940164030006	0.794372816607235	0.916621832201351	1149.1428700691	1129.40111422699	0.144969709335063	0.0984704628086343	0.259485798883653	1079.7565199956	1198.35371867381	0.0186689719607592	0.833308839028321	0.927481600182798	1035.237502712	1049.8101635623	-0.201127172801095	0.444675950805222	0.794281273128489	1018.41885561267	849.565705832233		False	False	FBgn0037950	HisCl1:FBgn0037950	-0.00264553633298349	0.969952542929017	0.985150826083428	1465.22516710264	1462.57705617211	0.013564249008261	0.913156054276529	0.987286424116357	1215.79159127634	1228.4149306809	0.0136092394868798	0.9065941514574	0.971373020757786
FBgn0003011	ort:FBgn0003011	0.162699766576685	0.0771052074600651	0.314532086425226	914.989755772122	1030.43315362911	0.185629171076166	0.0447571308208689	0.127174833968358	985.180210727271	1124.21438681379	0.0351217860456935	0.729421958700584	0.883734970244106	889.618227339145	912.430315433161	0.0321161462523997	0.773775252797317	0.888157814757814	763.01951804087	781.843766826547	-0.110134578168286	0.202316165993445	0.444431966017644	1023.8316516907	944.463076981578	-0.265634077016722	0.304855215967471	0.71669635607142	939.176202770517	741.517473667867		False	False	FBgn0003011	ort:FBgn0003011	1.04986034954257	1.45058406912467e-36	1.16448425733732e-34	1200.86551151637	2529.11071678685	1.2696734144137	2.52468863639775e-27	4.87400158001715e-25	960.277954602531	2394.22377367803	1.08416686562168	1.35130271113943e-37	3.59281728149535e-35
FBgn0001134	Grd:FBgn0001134	-0.196473267703488	0.162349261058658	0.486212318631635	204.745795665115	174.847645315454	0.132040206728334	0.473098578630799	0.669893346915767	148.718240055019	165.079773775098	-0.248382887984747	0.169409783892957	0.404528317148294	186.347666445107	150.607840461544	-0.0147096843851953	0.933697020650793	0.970934482256901	156.449893271104	154.218073219523	0.00175205802528071	0.991246297516734	0.995960165059882	132.403358083703	132.464140428395	-0.340112010401719	0.241199150641049	0.660751539949264	123.307090469012	87.3599349564266		False	False	FBgn0001134	Grd:FBgn0001134	1.03510136719935	9.74677881772475e-16	3.26017255582614e-14	249.938549876058	535.306629818552	0.887266419608684	2.05371532306938e-05	0.000482667746906588	211.586151767599	428.014118221692	1.01629953811089	1.01224376702324e-13	6.37830595625453e-12
FBgn0030707	CG8916:FBgn0030707	-0.0141342753911423	0.908155695036665	0.974588772223376	829.651762965837	820.312778325125	0.00795113979236366	0.930254738415545	0.965944314317886	838.669757370768	843.81512555666	0.0112046660263931	0.912530318800341	0.966212299382922	831.916623452251	838.996929049234	0.190611310953881	0.099067073231232	0.260750693455368	858.062194550726	988.410799248227	0.112630447402321	0.310412083001011	0.568158631161381	652.172304511621	710.862739469696	-0.148163361438621	0.5947992473609	0.857851705998349	650.737395613183	564.896389810885		False	False	FBgn0030707	CG8916:FBgn0030707	0.245501862225424	0.000886126665418691	0.00516158292402122	1104.77456141941	1313.90288232861	0.406082091820009	0.00473944005787007	0.0492200638478706	872.04789752433	1175.13442514993	0.22274957833415	0.0893788000283987	0.340194936839935
FBgn0024963	GluClalpha:FBgn0024963	0.171500863303318	0.258338948328336	0.621476519562241	5198.5613495432	5996.17846806642	0.261613661962072	0.000367590285853169	0.00227244190844335	5173.32595509333	6221.87813609958	-0.012629525093444	0.876406024534348	0.951906113912933	5877.84431517532	5824.59318937667	-0.145843981393496	0.0859027202337185	0.235700199983609	5058.60601902535	4556.93182470207	-0.441653886312143	9.31056467759274e-07	2.0483242290704e-05	4711.85373522073	3402.84855573977	-0.554481489577471	0.0202522222080227	0.195699490263545	4036.60317406976	2528.20657919171		False	True	FBgn0024963	GluClalpha:FBgn0024963	0.0369574749319323	0.673959632673426	0.823841211028155	6549.68906162825	6723.67505278129	0.0934006727364369	0.697033626974565	0.931626012150441	4896.52771243779	5297.84059894719	0.0168984105576183	0.909675559097645	0.971737927450502
FBgn0004244	Rdl:FBgn0004244	-0.062421464513504	0.672258591432178	0.897936104372612	399.280432089869	379.536283480187	0.0135852961076532	0.920399408154258	0.960675745891671	402.436820648296	406.222285563232	-0.108070256660748	0.441757394970935	0.692984420672075	433.660477946892	399.058527627214	0.153823775626144	0.176143104980573	0.379617589974515	425.027814522569	476.331217834548	-0.180024585612667	0.181427781180821	0.415296053487905	338.147119339596	292.143079755967	-0.23141327723224	0.348309596678454	0.743450735767456	329.485642995513	270.209842920474		False	False	FBgn0004244	Rdl:FBgn0004244	-0.0689440820945998	0.661865028092509	0.817077226029935	417.547009907785	396.331140209345	-0.224687100272981	0.469410692405987	0.840983612549406	318.547027606392	241.573004188876	-0.00322409037952503	0.98230233380515	0.994114038118252
FBgn0010240	Lcch3:FBgn0010240	-0.0388170465571991	0.661919974644933	0.892074275365012	2898.36980480581	2817.26500044255	0.0584493621036158	0.439734898886549	0.641681047708215	2847.71762017079	2967.56134068038	-0.0596628832155941	0.565823580426286	0.785119147172251	2966.35043643507	2839.63407199148	0.047021133626324	0.580685332635791	0.772095921681005	2716.06299483592	2809.34214720454	-0.0846189491354242	0.221004088378846	0.467738382473317	2630.03529684522	2475.21794416174	-0.187036824362073	0.464631317375208	0.805416482867974	2315.7118911489	1963.7230724584		False	False	FBgn0010240	Lcch3:FBgn0010240	-0.00277394082238169	0.962899856858002	0.982097625700753	3462.06334931235	3455.65042693892	0.192357162094477	0.060505287172223	0.318628465954025	2772.73507486499	3180.02900174461	0.074948033129725	0.413570676037259	0.747650736232531
FBgn0037950	HisCl1:FBgn0037950	-0.115162028960082	0.299090060701193	0.661770030451932	1287.88111463372	1180.19359567109	-0.152881648364446	0.0642320988511064	0.168911379584078	1282.66980753976	1150.91807386157	-0.0236940164030006	0.794372816607235	0.916621832201351	1149.1428700691	1129.40111422699	0.144969709335063	0.0984704628086343	0.259485798883653	1079.7565199956	1198.35371867381	0.0186689719607592	0.833308839028321	0.927481600182798	1035.237502712	1049.8101635623	-0.201127172801095	0.444675950805222	0.794281273128489	1018.41885561267	849.565705832233		False	False	FBgn0037950	HisCl1:FBgn0037950	-0.00264553633298349	0.969952542929017	0.985150826083428	1465.22516710264	1462.57705617211	0.013564249008261	0.913156054276529	0.987286424116357	1215.79159127634	1228.4149306809	0.0136092394868798	0.9065941514574	0.971373020757786
FBgn0003011	ort:FBgn0003011	0.162699766576685	0.0771052074600651	0.314532086425226	914.989755772122	1030.43315362911	0.185629171076166	0.0447571308208689	0.127174833968358	985.180210727271	1124.21438681379	0.0351217860456935	0.729421958700584	0.883734970244106	889.618227339145	912.430315433161	0.0321161462523997	0.773775252797317	0.888157814757814	763.01951804087	781.843766826547	-0.110134578168286	0.202316165993445	0.444431966017644	1023.8316516907	944.463076981578	-0.265634077016722	0.304855215967471	0.71669635607142	939.176202770517	741.517473667867		False	False	FBgn0003011	ort:FBgn0003011	1.04986034954257	1.45058406912467e-36	1.16448425733732e-34	1200.86551151637	2529.11071678685	1.2696734144137	2.52468863639775e-27	4.87400158001715e-25	960.277954602531	2394.22377367803	1.08416686562168	1.35130271113943e-37	3.59281728149535e-35
FBgn0001134	Grd:FBgn0001134	-0.196473267703488	0.162349261058658	0.486212318631635	204.745795665115	174.847645315454	0.132040206728334	0.473098578630799	0.669893346915767	148.718240055019	165.079773775098	-0.248382887984747	0.169409783892957	0.404528317148294	186.347666445107	150.607840461544	-0.0147096843851953	0.933697020650793	0.970934482256901	156.449893271104	154.218073219523	0.00175205802528071	0.991246297516734	0.995960165059882	132.403358083703	132.464140428395	-0.340112010401719	0.241199150641049	0.660751539949264	123.307090469012	87.3599349564266		False	False	FBgn0001134	Grd:FBgn0001134	1.03510136719935	9.74677881772475e-16	3.26017255582614e-14	249.938549876058	535.306629818552	0.887266419608684	2.05371532306938e-05	0.000482667746906588	211.586151767599	428.014118221692	1.01629953811089	1.01224376702324e-13	6.37830595625453e-12
FBgn0030707	CG8916:FBgn0030707	-0.0141342753911423	0.908155695036665	0.974588772223376	829.651762965837	820.312778325125	0.00795113979236366	0.930254738415545	0.965944314317886	838.669757370768	843.81512555666	0.0112046660263931	0.912530318800341	0.966212299382922	831.916623452251	838.996929049234	0.190611310953881	0.099067073231232	0.260750693455368	858.062194550726	988.410799248227	0.112630447402321	0.310412083001011	0.568158631161381	652.172304511621	710.862739469696	-0.148163361438621	0.5947992473609	0.857851705998349	650.737395613183	564.896389810885		False	False	FBgn0030707	CG8916:FBgn0030707	0.245501862225424	0.000886126665418691	0.00516158292402122	1104.77456141941	1313.90288232861	0.406082091820009	0.00473944005787007	0.0492200638478706	872.04789752433	1175.13442514993	0.22274957833415	0.0893788000283987	0.340194936839935
FBgn0024963	GluClalpha:FBgn0024963	0.171500863303318	0.258338948328336	0.621476519562241	5198.5613495432	5996.17846806642	0.261613661962072	0.000367590285853169	0.00227244190844335	5173.32595509333	6221.87813609958	-0.012629525093444	0.876406024534348	0.951906113912933	5877.84431517532	5824.59318937667	-0.145843981393496	0.0859027202337185	0.235700199983609	5058.60601902535	4556.93182470207	-0.441653886312143	9.31056467759274e-07	2.0483242290704e-05	4711.85373522073	3402.84855573977	-0.554481489577471	0.0202522222080227	0.195699490263545	4036.60317406976	2528.20657919171		False	True	FBgn0024963	GluClalpha:FBgn0024963	0.0369574749319323	0.673959632673426	0.823841211028155	6549.68906162825	6723.67505278129	0.0934006727364369	0.697033626974565	0.931626012150441	4896.52771243779	5297.84059894719	0.0168984105576183	0.909675559097645	0.971737927450502
FBgn0004244	Rdl:FBgn0004244	-0.062421464513504	0.672258591432178	0.897936104372612	399.280432089869	379.536283480187	0.0135852961076532	0.920399408154258	0.960675745891671	402.436820648296	406.222285563232	-0.108070256660748	0.441757394970935	0.692984420672075	433.660477946892	399.058527627214	0.153823775626144	0.176143104980573	0.379617589974515	425.027814522569	476.331217834548	-0.180024585612667	0.181427781180821	0.415296053487905	338.147119339596	292.143079755967	-0.23141327723224	0.348309596678454	0.743450735767456	329.485642995513	270.209842920474		False	False	FBgn0004244	Rdl:FBgn0004244	-0.0689440820945998	0.661865028092509	0.817077226029935	417.547009907785	396.331140209345	-0.224687100272981	0.469410692405987	0.840983612549406	318.547027606392	241.573004188876	-0.00322409037952503	0.98230233380515	0.994114038118252
FBgn0010240	Lcch3:FBgn0010240	-0.0388170465571991	0.661919974644933	0.892074275365012	2898.36980480581	2817.26500044255	0.0584493621036158	0.439734898886549	0.641681047708215	2847.71762017079	2967.56134068038	-0.0596628832155941	0.565823580426286	0.785119147172251	2966.35043643507	2839.63407199148	0.047021133626324	0.580685332635791	0.772095921681005	2716.06299483592	2809.34214720454	-0.0846189491354242	0.221004088378846	0.467738382473317	2630.03529684522	2475.21794416174	-0.187036824362073	0.464631317375208	0.805416482867974	2315.7118911489	1963.7230724584		False	False	FBgn0010240	Lcch3:FBgn0010240	-0.00277394082238169	0.962899856858002	0.982097625700753	3462.06334931235	3455.65042693892	0.192357162094477	0.060505287172223	0.318628465954025	2772.73507486499	3180.02900174461	0.074948033129725	0.413570676037259	0.747650736232531
FBgn0037950	HisCl1:FBgn0037950	-0.115162028960082	0.299090060701193	0.661770030451932	1287.88111463372	1180.19359567109	-0.152881648364446	0.0642320988511064	0.168911379584078	1282.66980753976	1150.91807386157	-0.0236940164030006	0.794372816607235	0.916621832201351	1149.1428700691	1129.40111422699	0.144969709335063	0.0984704628086343	0.259485798883653	1079.7565199956	1198.35371867381	0.0186689719607592	0.833308839028321	0.927481600182798	1035.237502712	1049.8101635623	-0.201127172801095	0.444675950805222	0.794281273128489	1018.41885561267	849.565705832233		False	False	FBgn0037950	HisCl1:FBgn0037950	-0.00264553633298349	0.969952542929017	0.985150826083428	1465.22516710264	1462.57705617211	0.013564249008261	0.913156054276529	0.987286424116357	1215.79159127634	1228.4149306809	0.0136092394868798	0.9065941514574	0.971373020757786
FBgn0003011	ort:FBgn0003011	0.162699766576685	0.0771052074600651	0.314532086425226	914.989755772122	1030.43315362911	0.185629171076166	0.0447571308208689	0.127174833968358	985.180210727271	1124.21438681379	0.0351217860456935	0.729421958700584	0.883734970244106	889.618227339145	912.430315433161	0.0321161462523997	0.773775252797317	0.888157814757814	763.01951804087	781.843766826547	-0.110134578168286	0.202316165993445	0.444431966017644	1023.8316516907	944.463076981578	-0.265634077016722	0.304855215967471	0.71669635607142	939.176202770517	741.517473667867		False	False	FBgn0003011	ort:FBgn0003011	1.04986034954257	1.45058406912467e-36	1.16448425733732e-34	1200.86551151637	2529.11071678685	1.2696734144137	2.52468863639775e-27	4.87400158001715e-25	960.277954602531	2394.22377367803	1.08416686562168	1.35130271113943e-37	3.59281728149535e-35
FBgn0001134	Grd:FBgn0001134	-0.196473267703488	0.162349261058658	0.486212318631635	204.745795665115	174.847645315454	0.132040206728334	0.473098578630799	0.669893346915767	148.718240055019	165.079773775098	-0.248382887984747	0.169409783892957	0.404528317148294	186.347666445107	150.607840461544	-0.0147096843851953	0.933697020650793	0.970934482256901	156.449893271104	154.218073219523	0.00175205802528071	0.991246297516734	0.995960165059882	132.403358083703	132.464140428395	-0.340112010401719	0.241199150641049	0.660751539949264	123.307090469012	87.3599349564266		False	False	FBgn0001134	Grd:FBgn0001134	1.03510136719935	9.74677881772475e-16	3.26017255582614e-14	249.938549876058	535.306629818552	0.887266419608684	2.05371532306938e-05	0.000482667746906588	211.586151767599	428.014118221692	1.01629953811089	1.01224376702324e-13	6.37830595625453e-12
FBgn0030707	CG8916:FBgn0030707	-0.0141342753911423	0.908155695036665	0.974588772223376	829.651762965837	820.312778325125	0.00795113979236366	0.930254738415545	0.965944314317886	838.669757370768	843.81512555666	0.0112046660263931	0.912530318800341	0.966212299382922	831.916623452251	838.996929049234	0.190611310953881	0.099067073231232	0.260750693455368	858.062194550726	988.410799248227	0.112630447402321	0.310412083001011	0.568158631161381	652.172304511621	710.862739469696	-0.148163361438621	0.5947992473609	0.857851705998349	650.737395613183	564.896389810885		False	False	FBgn0030707	CG8916:FBgn0030707	0.245501862225424	0.000886126665418691	0.00516158292402122	1104.77456141941	1313.90288232861	0.406082091820009	0.00473944005787007	0.0492200638478706	872.04789752433	1175.13442514993	0.22274957833415	0.0893788000283987	0.340194936839935
FBgn0024963	GluClalpha:FBgn0024963	0.171500863303318	0.258338948328336	0.621476519562241	5198.5613495432	5996.17846806642	0.261613661962072	0.000367590285853169	0.00227244190844335	5173.32595509333	6221.87813609958	-0.012629525093444	0.876406024534348	0.951906113912933	5877.84431517532	5824.59318937667	-0.145843981393496	0.0859027202337185	0.235700199983609	5058.60601902535	4556.93182470207	-0.441653886312143	9.31056467759274e-07	2.0483242290704e-05	4711.85373522073	3402.84855573977	-0.554481489577471	0.0202522222080227	0.195699490263545	4036.60317406976	2528.20657919171		False	True	FBgn0024963	GluClalpha:FBgn0024963	0.0369574749319323	0.673959632673426	0.823841211028155	6549.68906162825	6723.67505278129	0.0934006727364369	0.697033626974565	0.931626012150441	4896.52771243779	5297.84059894719	0.0168984105576183	0.909675559097645	0.971737927450502
FBgn0004244	Rdl:FBgn0004244	-0.062421464513504	0.672258591432178	0.897936104372612	399.280432089869	379.536283480187	0.0135852961076532	0.920399408154258	0.960675745891671	402.436820648296	406.222285563232	-0.108070256660748	0.441757394970935	0.692984420672075	433.660477946892	399.058527627214	0.153823775626144	0.176143104980573	0.379617589974515	425.027814522569	476.331217834548	-0.180024585612667	0.181427781180821	0.415296053487905	338.147119339596	292.143079755967	-0.23141327723224	0.348309596678454	0.743450735767456	329.485642995513	270.209842920474		False	False	FBgn0004244	Rdl:FBgn0004244	-0.0689440820945998	0.661865028092509	0.817077226029935	417.547009907785	396.331140209345	-0.224687100272981	0.469410692405987	0.840983612549406	318.547027606392	241.573004188876	-0.00322409037952503	0.98230233380515	0.994114038118252
FBgn0010240	Lcch3:FBgn0010240	-0.0388170465571991	0.661919974644933	0.892074275365012	2898.36980480581	2817.26500044255	0.0584493621036158	0.439734898886549	0.641681047708215	2847.71762017079	2967.56134068038	-0.0596628832155941	0.565823580426286	0.785119147172251	2966.35043643507	2839.63407199148	0.047021133626324	0.580685332635791	0.772095921681005	2716.06299483592	2809.34214720454	-0.0846189491354242	0.221004088378846	0.467738382473317	2630.03529684522	2475.21794416174	-0.187036824362073	0.464631317375208	0.805416482867974	2315.7118911489	1963.7230724584		False	False	FBgn0010240	Lcch3:FBgn0010240	-0.00277394082238169	0.962899856858002	0.982097625700753	3462.06334931235	3455.65042693892	0.192357162094477	0.060505287172223	0.318628465954025	2772.73507486499	3180.02900174461	0.074948033129725	0.413570676037259	0.747650736232531
FBgn0037950	HisCl1:FBgn0037950	-0.115162028960082	0.299090060701193	0.661770030451932	1287.88111463372	1180.19359567109	-0.152881648364446	0.0642320988511064	0.168911379584078	1282.66980753976	1150.91807386157	-0.0236940164030006	0.794372816607235	0.916621832201351	1149.1428700691	1129.40111422699	0.144969709335063	0.0984704628086343	0.259485798883653	1079.7565199956	1198.35371867381	0.0186689719607592	0.833308839028321	0.927481600182798	1035.237502712	1049.8101635623	-0.201127172801095	0.444675950805222	0.794281273128489	1018.41885561267	849.565705832233		False	False	FBgn0037950	HisCl1:FBgn0037950	-0.00264553633298349	0.969952542929017	0.985150826083428	1465.22516710264	1462.57705617211	0.013564249008261	0.913156054276529	0.987286424116357	1215.79159127634	1228.4149306809	0.0136092394868798	0.9065941514574	0.971373020757786
FBgn0003011	ort:FBgn0003011	0.162699766576685	0.0771052074600651	0.314532086425226	914.989755772122	1030.43315362911	0.185629171076166	0.0447571308208689	0.127174833968358	985.180210727271	1124.21438681379	0.0351217860456935	0.729421958700584	0.883734970244106	889.618227339145	912.430315433161	0.0321161462523997	0.773775252797317	0.888157814757814	763.01951804087	781.843766826547	-0.110134578168286	0.202316165993445	0.444431966017644	1023.8316516907	944.463076981578	-0.265634077016722	0.304855215967471	0.71669635607142	939.176202770517	741.517473667867		False	False	FBgn0003011	ort:FBgn0003011	1.04986034954257	1.45058406912467e-36	1.16448425733732e-34	1200.86551151637	2529.11071678685	1.2696734144137	2.52468863639775e-27	4.87400158001715e-25	960.277954602531	2394.22377367803	1.08416686562168	1.35130271113943e-37	3.59281728149535e-35
FBgn0001134	Grd:FBgn0001134	-0.196473267703488	0.162349261058658	0.486212318631635	204.745795665115	174.847645315454	0.132040206728334	0.473098578630799	0.669893346915767	148.718240055019	165.079773775098	-0.248382887984747	0.169409783892957	0.404528317148294	186.347666445107	150.607840461544	-0.0147096843851953	0.933697020650793	0.970934482256901	156.449893271104	154.218073219523	0.00175205802528071	0.991246297516734	0.995960165059882	132.403358083703	132.464140428395	-0.340112010401719	0.241199150641049	0.660751539949264	123.307090469012	87.3599349564266		False	False	FBgn0001134	Grd:FBgn0001134	1.03510136719935	9.74677881772475e-16	3.26017255582614e-14	249.938549876058	535.306629818552	0.887266419608684	2.05371532306938e-05	0.000482667746906588	211.586151767599	428.014118221692	1.01629953811089	1.01224376702324e-13	6.37830595625453e-12
FBgn0030707	CG8916:FBgn0030707	-0.0141342753911423	0.908155695036665	0.974588772223376	829.651762965837	820.312778325125	0.00795113979236366	0.930254738415545	0.965944314317886	838.669757370768	843.81512555666	0.0112046660263931	0.912530318800341	0.966212299382922	831.916623452251	838.996929049234	0.190611310953881	0.099067073231232	0.260750693455368	858.062194550726	988.410799248227	0.112630447402321	0.310412083001011	0.568158631161381	652.172304511621	710.862739469696	-0.148163361438621	0.5947992473609	0.857851705998349	650.737395613183	564.896389810885		False	False	FBgn0030707	CG8916:FBgn0030707	0.245501862225424	0.000886126665418691	0.00516158292402122	1104.77456141941	1313.90288232861	0.406082091820009	0.00473944005787007	0.0492200638478706	872.04789752433	1175.13442514993	0.22274957833415	0.0893788000283987	0.340194936839935
FBgn0024963	GluClalpha:FBgn0024963	0.171500863303318	0.258338948328336	0.621476519562241	5198.5613495432	5996.17846806642	0.261613661962072	0.000367590285853169	0.00227244190844335	5173.32595509333	6221.87813609958	-0.012629525093444	0.876406024534348	0.951906113912933	5877.84431517532	5824.59318937667	-0.145843981393496	0.0859027202337185	0.235700199983609	5058.60601902535	4556.93182470207	-0.441653886312143	9.31056467759274e-07	2.0483242290704e-05	4711.85373522073	3402.84855573977	-0.554481489577471	0.0202522222080227	0.195699490263545	4036.60317406976	2528.20657919171		False	True	FBgn0024963	GluClalpha:FBgn0024963	0.0369574749319323	0.673959632673426	0.823841211028155	6549.68906162825	6723.67505278129	0.0934006727364369	0.697033626974565	0.931626012150441	4896.52771243779	5297.84059894719	0.0168984105576183	0.909675559097645	0.971737927450502
FBgn0004244	Rdl:FBgn0004244	-0.062421464513504	0.672258591432178	0.897936104372612	399.280432089869	379.536283480187	0.0135852961076532	0.920399408154258	0.960675745891671	402.436820648296	406.222285563232	-0.108070256660748	0.441757394970935	0.692984420672075	433.660477946892	399.058527627214	0.153823775626144	0.176143104980573	0.379617589974515	425.027814522569	476.331217834548	-0.180024585612667	0.181427781180821	0.415296053487905	338.147119339596	292.143079755967	-0.23141327723224	0.348309596678454	0.743450735767456	329.485642995513	270.209842920474		False	False	FBgn0004244	Rdl:FBgn0004244	-0.0689440820945998	0.661865028092509	0.817077226029935	417.547009907785	396.331140209345	-0.224687100272981	0.469410692405987	0.840983612549406	318.547027606392	241.573004188876	-0.00322409037952503	0.98230233380515	0.994114038118252
FBgn0010240	Lcch3:FBgn0010240	-0.0388170465571991	0.661919974644933	0.892074275365012	2898.36980480581	2817.26500044255	0.0584493621036158	0.439734898886549	0.641681047708215	2847.71762017079	2967.56134068038	-0.0596628832155941	0.565823580426286	0.785119147172251	2966.35043643507	2839.63407199148	0.047021133626324	0.580685332635791	0.772095921681005	2716.06299483592	2809.34214720454	-0.0846189491354242	0.221004088378846	0.467738382473317	2630.03529684522	2475.21794416174	-0.187036824362073	0.464631317375208	0.805416482867974	2315.7118911489	1963.7230724584		False	False	FBgn0010240	Lcch3:FBgn0010240	-0.00277394082238169	0.962899856858002	0.982097625700753	3462.06334931235	3455.65042693892	0.192357162094477	0.060505287172223	0.318628465954025	2772.73507486499	3180.02900174461	0.074948033129725	0.413570676037259	0.747650736232531
[truncated: 20 more columns]
