# Supplementary material for: Downregulation of glial genes involved in synaptic function mitigates Huntington's disease pathogenesis
Source: eLife. 2021 Apr 19;10:e64564. doi: 10.7554/eLife.64564 (PMC8149125; doi:10.7554/eLife.64564)
Supplement: Figure 1—source data 2. [file elife-64564-fig1-data2.zip › Figure_1_source_data_file_2/neuronDown/7/subMouse.csv]

Entrez	Entrez_Striatum 2 months	Symbol_Striatum 2 months	Name_Striatum 2 months	baseMean.continuousQ_Striatum 2 months	log2FoldChange.continuousQ_Striatum 2 months	lfcSE.continuousQ_Striatum 2 months	stat.continuousQ_Striatum 2 months	pvalue.continuousQ_Striatum 2 months	FDR.continuousQ_Striatum 2 months	baseMean.Q.80.vs.20_Striatum 2 months	log2FoldChange.Q.80.vs.20_Striatum 2 months	lfcSE.Q.80.vs.20_Striatum 2 months	stat.Q.80.vs.20_Striatum 2 months	pvalue.Q.80.vs.20_Striatum 2 months	FDR.Q.80.vs.20_Striatum 2 months	baseMean.Q.92.vs.20_Striatum 2 months	log2FoldChange.Q.92.vs.20_Striatum 2 months	lfcSE.Q.92.vs.20_Striatum 2 months	stat.Q.92.vs.20_Striatum 2 months	pvalue.Q.92.vs.20_Striatum 2 months	FDR.Q.92.vs.20_Striatum 2 months	baseMean.Q.111.vs.20_Striatum 2 months	log2FoldChange.Q.111.vs.20_Striatum 2 months	lfcSE.Q.111.vs.20_Striatum 2 months	stat.Q.111.vs.20_Striatum 2 months	pvalue.Q.111.vs.20_Striatum 2 months	FDR.Q.111.vs.20_Striatum 2 months	baseMean.Q.140.vs.20_Striatum 2 months	log2FoldChange.Q.140.vs.20_Striatum 2 months	lfcSE.Q.140.vs.20_Striatum 2 months	stat.Q.140.vs.20_Striatum 2 months	pvalue.Q.140.vs.20_Striatum 2 months	FDR.Q.140.vs.20_Striatum 2 months	baseMean.Q.175.vs.20_Striatum 2 months	log2FoldChange.Q.175.vs.20_Striatum 2 months	lfcSE.Q.175.vs.20_Striatum 2 months	stat.Q.175.vs.20_Striatum 2 months	pvalue.Q.175.vs.20_Striatum 2 months	FDR.Q.175.vs.20_Striatum 2 months	Entrez_Liver 2 months	Symbol_Liver 2 months	Name_Liver 2 months	baseMean.continuousQ_Liver 2 months	log2FoldChange.continuousQ_Liver 2 months	lfcSE.continuousQ_Liver 2 months	stat.continuousQ_Liver 2 months	pvalue.continuousQ_Liver 2 months	FDR.continuousQ_Liver 2 months	baseMean.Q.80.vs.20_Liver 2 months
271457	271457.0	Rab5a	RAB5A, member RAS oncogene family	2500.0	-3.69e-05	0.000193	-0.191	0.848	0.9430000000000001	2500.0	-0.0103	0.034300000000000004	-0.30000000000000004	0.765	0.882	2500.0	0.0126	0.033100000000000004	0.38	0.704	1.0	2500.0	0.0414	0.0342	1.21	0.225	0.904	2500.0	0.000783	0.033	0.023700000000000002	0.981	0.992	2500.0	-0.0125	0.033	-0.378	0.705	0.905	271457.0	Rab5a	RAB5A, member RAS oncogene family	1270.0	0.000103	0.00037099999999999996	0.277	0.782	0.934	1270.0
104001	104001.0	Rtn1	reticulon 1	22800.0	-0.000384	0.00041299999999999996	-0.928	0.353	0.704	22800.0	-0.08370000000000001	0.0745	-1.12	0.261	0.562	22800.0	0.0541	0.0721	0.75	0.453	1.0	22800.0	-0.0629	0.0745	-0.844	0.399	0.904	22800.0	-0.07200000000000001	0.0721	-0.999	0.318	0.668	22800.0	-0.051000000000000004	0.0721	-0.707	0.47900000000000004	0.8260000000000001	104001.0	Rtn1	reticulon 1	39.0	0.00028000000000000003	0.000775	0.361	0.718	0.912	39.0
23969	23969.0	Pacsin1	protein kinase C and casein kinase substrate in neurons 1	8480.0	0.000294	0.00039099999999999996	0.752	0.452	0.757	8480.0	0.107	0.07100000000000001	1.51	0.131	0.493	8480.0	0.039900000000000005	0.0687	0.58	0.562	1.0	8480.0	0.09190000000000001	0.07100000000000001	1.3	0.195	0.904	8480.0	0.0978	0.0687	1.42	0.155	0.629	8480.0	0.0381	0.0687	0.555	0.579	0.862	23969.0	Pacsin1	protein kinase C and casein kinase substrate in neurons 1	4.55	0.000659	0.00099	0.666	0.505	0.8170000000000001	4.55
16443	16443.0	Itsn1	intersectin 1 (SH3 domain protein 1A)	4470.0	0.000629	0.000625	1.01	0.314	0.684	4470.0	0.17400000000000002	0.12	1.45	0.147	0.497	4470.0	-0.050100000000000006	0.117	-0.428	0.669	1.0	4470.0	0.111	0.12	0.92	0.358	0.904	4470.0	0.177	0.117	1.51	0.131	0.629	4470.0	0.0821	0.117	0.7010000000000001	0.483	0.8260000000000001	16443.0	Itsn1	intersectin 1 (SH3 domain protein 1A)	889.0	-0.00017	0.000512	-0.333	0.739	0.919	889.0
20404	20404.0	Sh3gl2	SH3-domain GRB2-like 2	4180.0	6.64e-05	0.000388	0.171	0.864	0.9480000000000001	4180.0	-0.127	0.0674	-1.89	0.059300000000000005	0.483	4180.0	0.0205	0.06520000000000001	0.315	0.753	1.0	4180.0	0.0198	0.0673	0.294	0.769	0.9460000000000001	4180.0	0.031100000000000003	0.06520000000000001	0.47800000000000004	0.633	0.8270000000000001	4180.0	-0.0363	0.06520000000000001	-0.557	0.577	0.862	20404.0	Sh3gl2	SH3-domain GRB2-like 2	2.41	0.000222	0.0008749999999999999	0.254	0.8	0.9410000000000001	2.41
20980	20980.0	Syt2	synaptotagmin II	1450.0	-0.00015000000000000001	0.000722	-0.20800000000000002	0.835	0.9380000000000001	1450.0	0.169	0.15	1.12	0.261	0.562	1450.0	-0.0641	0.147	-0.435	0.663	1.0	1450.0	0.149	0.15	0.993	0.321	0.904	1450.0	0.0824	0.147	0.56	0.5760000000000001	0.797	1450.0	-0.0534	0.147	-0.363	0.717	0.909
66713	66713.0	Actr2	ARP2 actin-related protein 2	9810.0	-2.4100000000000002e-06	0.0002	-0.012100000000000001	0.99	0.996	9810.0	0.047	0.0329	1.43	0.153	0.502	9810.0	0.0682	0.0318	2.15	0.031900000000000005	1.0	9810.0	0.0736	0.0329	2.24	0.0252	0.904	9810.0	0.00958	0.0318	0.301	0.763	0.898	9810.0	0.012100000000000001	0.0318	0.38	0.704	0.904	66713.0	Actr2	ARP2 actin-related protein 2	3280.0	2.6200000000000003e-05	0.000269	0.0974	0.922	0.977	3280.0
109689	109689.0	Arrb1	arrestin, beta 1	11300.0	0.000589	0.000614	0.9590000000000001	0.338	0.6970000000000001	11300.0	0.217	0.11800000000000001	1.84	0.06520000000000001	0.483	11300.0	-0.00176	0.115	-0.015300000000000001	0.988	1.0	11300.0	0.0785	0.11800000000000001	0.666	0.506	0.904	11300.0	0.153	0.115	1.33	0.183	0.634	11300.0	0.11	0.115	0.9550000000000001	0.34	0.77	109689.0	Arrb1	arrestin, beta 1	533.0	-0.000846	0.000556	-1.52	0.128	0.507	533.0
70435	70435.0	Inf2	inverted formin, FH2 and WH2 domain containing	18700.0	-0.00047599999999999997	0.00051	-0.935	0.35	0.7020000000000001	18700.0	0.177	0.0926	1.91	0.056	0.483	18700.0	0.055600000000000004	0.08990000000000001	0.618	0.536	1.0	18700.0	0.058800000000000005	0.0926	0.634	0.526	0.904	18700.0	-0.0171	0.08990000000000001	-0.191	0.849	0.936	18700.0	-0.0349	0.08990000000000001	-0.389	0.6980000000000001	0.901	70435.0	Inf2	inverted formin, FH2 and WH2 domain containing	1690.0	-0.0007329999999999999	0.000605	-1.21	0.226	0.62	1690.0
[truncated: 303 more columns]
