# Supplementary material for: Downregulation of glial genes involved in synaptic function mitigates Huntington's disease pathogenesis
Source: eLife. 2021 Apr 19;10:e64564. doi: 10.7554/eLife.64564 (PMC8149125; doi:10.7554/eLife.64564)
Supplement: Figure 1—source data 2. [file elife-64564-fig1-data2.zip › Figure_1_source_data_file_2/neuronDown/7/subHuman.csv]

Entrez	Chip	Caudate Probeset	M	t	P.Value	Unnamed: 5	Cerebellum Probeset	M.1	t.1	P.Value.1	Unnamed: 10	Probe Set ID	Title	Gene Symbol	Unigene	Full Length Ref. Sequences	Biological Process (GO)	Cellular Component (GO)	Molecular Function (GO)	Biochemical Function (Proteome)	Cellular Role (Proteome)	Molecular Localization (Proteome)	adjp	Entrez	entrezList	entrezList_filt	validList
5868	A	206113_s_at	-0.306	-3.14	0.00256		206113_s_at	0.0281	0.302	0.763		206113_s_at	RAB5A, member RAS oncogene family	RAB5A	Hs.73957 // full length	NM_004162 // RAB5A, member RAS oncogene family	6897 // endocytosis // traceable author statement /// 6886 // intracellular protein transport // inferred from electronic annotation /// 7264 // small GTPase mediated signal transduction // inferred from electronic annotation	5769 // early endosome // traceable author statement	3925 // small monomeric GTPase activity // extended:Unknown; ras; 2.6e-104 /// 8565 // protein transporter activity // inferred from electronic annotation /// 5481 // vesicle fusion // traceable author statement /// 3928 // RAB small monomeric GTPase activity // traceable author statement /// 5525 // GTP binding // inferred from electronic annotation	---	---	---	0.010240911762087081	5868	['5868']	['5868']	True
5868	A	209089_at	0.046	0.784	0.436		209089_at	-0.0304	-0.866	0.39		209089_at	RAB5A, member RAS oncogene family	RAB5A	Hs.73957 // full length	NM_004162 // RAB5A, member RAS oncogene family	6897 // endocytosis // traceable author statement /// 6886 // intracellular protein transport // inferred from electronic annotation /// 7264 // small GTPase mediated signal transduction // inferred from electronic annotation	5769 // early endosome // traceable author statement	3925 // small monomeric GTPase activity // extended:Unknown; ras; 2.6e-104 /// 8565 // protein transporter activity // inferred from electronic annotation /// 5481 // vesicle fusion // traceable author statement /// 3928 // RAB small monomeric GTPase activity // traceable author statement /// 5525 // GTP binding // inferred from electronic annotation	---	---	---	0.5968497257769653	5868	['5868']	['5868']	True
5868	B	240990_at	-0.0231	-1.09	0.282		240990_at_B	-0.0189	-0.824	0.413		240990_at	RAB5A, member RAS oncogene family	RAB5A	Hs.73957		---	---	---				0.441699065681216	5868	['5868']	['5868']	True
54874	A	215017_s_at	-0.549	-5.13	3e-06		215017_s_at	0.199	2.23	0.0298		215017_s_at	hypothetical protein FLJ20275	FLJ20275	Hs.239681 // full length	NM_017737 // hypothetical protein FLJ20275	---	---	---	---	---	---	3.2275862068965514e-05	54874	['54874']	['54874']	True
6252	A	203485_at	-0.374	-4.2	8.7e-05		203485_at	-0.0281	-0.715	0.478		203485_at	reticulon 1	RTN1	Hs.99947 // full length	NM_021136 // reticulon 1	30182 // neuron differentiation // traceable author statement /// 7165 // signal transduction // non-traceable author statement	30176 // endoplasmic reticulum membrane, intrinsic protein // traceable author statement /// 5783 // endoplasmic reticulum // inferred from electronic annotation /// 16021 // integral to membrane // inferred from electronic annotation	4871 // signal transducer activity // non-traceable author statement	---	---	---	0.0005708684095224186	6252	['6252']	['6252']	True
6252	A	210222_s_at	-0.588	-4.74	1.26e-05		210222_s_at	-0.0122	-0.188	0.852		210222_s_at	reticulon 1	RTN1	Hs.99947 // full length	NM_021136 // reticulon 1	30182 // neuron differentiation // traceable author statement /// 7165 // signal transduction // non-traceable author statement	30176 // endoplasmic reticulum membrane, intrinsic protein // traceable author statement /// 16021 // integral to membrane // inferred from electronic annotation /// 5783 // endoplasmic reticulum // inferred from electronic annotation	4871 // signal transducer activity // non-traceable author statement	---	---	---	0.00010945336426914154	6252	['6252']	['6252']	True
29993	B	224360_s_at	-0.299	-5.16	2.67e-06		224360_s_at_B	0.00134	0.0231	0.982		224360_s_at	protein kinase C and casein kinase substrate in neurons 1 /// protein kinase C and casein kinase substrate in neurons 1	PACSIN1	Hs.441281		---	5794 // Golgi apparatus // inferred from electronic annotation /// 5856 // cytoskeleton // inferred from electronic annotation	---				2.9229473684210526e-05	29993	['29993']	['29993']	True
29993	B	227053_at	-0.819	-5.97	1.2e-07		227053_at_B	-0.0392	-0.866	0.39		227053_at	protein kinase C and casein kinase substrate in neurons 1	PACSIN1	Hs.441281		---	---	---				2.154820143884892e-06	29993	['29993']	['29993']	True
6453	A	207322_at	-0.0468	-1.48	0.144		207322_at	0.0372	1.05	0.3		207322_at	intersectin 1 (SH3 domain protein)	ITSN1	Hs.66392 // full length	NM_003024 // intersectin 1 (SH3 domain protein)	6897 // endocytosis // inferred from electronic annotation	5871 // kinesin complex // inferred from electronic annotation	5509 // calcium ion binding // non-traceable author statement /// 5085 // guanyl-nucleotide exchange factor activity // non-traceable author statement	---	---	---	0.2693435470441299	6453	['6453']	['6453']	True
6453	A	209297_at	0.248	5.79	2.45e-07		209297_at	0.0522	2.03	0.0471		209297_at	intersectin 1 (SH3 domain protein)	ITSN1	Hs.66392 // full length	NM_003024 // intersectin 1 (SH3 domain protein)	6897 // endocytosis // inferred from electronic annotation	5871 // kinesin complex // inferred from electronic annotation	5509 // calcium ion binding // non-traceable author statement /// 5085 // guanyl-nucleotide exchange factor activity // non-traceable author statement	---	---	---	3.900552799433026e-06	6453	['6453']	['6453']	True
6453	A	209298_s_at	0.309	4.04	0.000149		209298_s_at	0.0558	1.53	0.131		209298_s_at	intersectin 1 (SH3 domain protein)	ITSN1	Hs.66392 // full length	NM_003024 // intersectin 1 (SH3 domain protein)	6897 // endocytosis // inferred from electronic annotation	5871 // kinesin complex // inferred from electronic annotation	5509 // calcium ion binding // non-traceable author statement /// 5085 // guanyl-nucleotide exchange factor activity // non-traceable author statement	---	---	---	0.0009049982425307557	6453	['6453']	['6453']	True
6453	A	210713_at	-0.0274	-0.889	0.377		210713_at	0.0322	1.36	0.18		210713_at	intersectin 1 (SH3 domain protein)	ITSN1	Hs.66392 // full length	NM_003024 // intersectin 1 (SH3 domain protein)	6897 // endocytosis // inferred from electronic annotation	5871 // kinesin complex // inferred from electronic annotation	5509 // calcium ion binding // non-traceable author statement /// 5085 // guanyl-nucleotide exchange factor activity // non-traceable author statement	---	---	---	0.5410072824837102	6453	['6453']	['6453']	True
6453	A	35776_at	0.474	6.46	1.79e-08		35776_at	0.0712	2.02	0.0479		35776_at	intersectin 1 (SH3 domain protein)	ITSN1	Hs.66392 // full length	NM_003024 // intersectin 1 (SH3 domain protein)	6897 // endocytosis // inferred from electronic annotation	5871 // kinesin complex // inferred from electronic annotation	5509 // calcium ion binding // non-traceable author statement /// 5085 // guanyl-nucleotide exchange factor activity // non-traceable author statement	---	---	---	4.5282162162162166e-07	6453	['6453']	['6453']	True
6453	B	230042_at	-0.483	-5.92	1.5e-07		230042_at_B	-0.0951	-1.55	0.127		230042_at	CDNA FLJ31542 fis, clone NT2RI2000829	---	Hs.90221		---	---	---				2.5900076863950806e-06	6453	['6453']	['6453']	True
6456	A	205751_at	-1.01	-6.91	2.92e-09		205751_at	-0.0915	-2.27	0.0271		205751_at	SH3-domain GRB2-like 2	SH3GL2	Hs.75149 // full length	NM_003026 // SH3-domain GRB2-like 2	7165 // signal transduction // traceable author statement /// 7417 // central nervous system development // traceable author statement	5737 // cytoplasm // not recorded /// 5871 // kinesin complex // inferred from electronic annotation	---	---	---	---	1.1174596252129471e-07	6456	['6456']	['6456']	True
127833	A	214903_at	-0.47	-8.32	1.06e-11		214903_at	0.00354	0.0851	0.932		214903_at	Homo sapiens clone 24527 mRNA sequence	---	Hs.25422 // ---	---	---	---	---	---	---	---	2.3459940886699506e-09	127833	['127833']	['127833']	True
10097	A	200727_s_at	-0.257	-2.8	0.00687		200727_s_at	-0.0184	-0.188	0.851		200727_s_at	ARP2 actin-related protein 2 homolog (yeast)	ACTR2	Hs.393201 // full length	NM_005722 // actin-related protein 2	6928 // cell motility // traceable author statement	5885 // Arp2/3 protein complex // traceable author statement	5200 // structural constituent of cytoskeleton // inferred from electronic annotation	---	---	---	0.023563276585998934	10097	['10097']	['10097']	True
10097	A	200728_at	-0.191	-2.78	0.00721		200728_at	-0.12	-2.31	0.0246		200728_at	Homo sapiens mRNA; cDNA DKFZp566E233 (from clone DKFZp566E233)	---	Hs.396278 // ---	---	---	---	---	---	---	---	0.024527211327326416	10097	['10097']	['10097']	True
10097	A	200729_s_at	-0.323	-2.74	0.00809		200729_s_at	-0.0688	-0.771	0.444		200729_s_at	ARP2 actin-related protein 2 homolog (yeast)	ACTR2	Hs.393201 // full length	NM_005722 // actin-related protein 2	6928 // cell motility // traceable author statement	5885 // Arp2/3 protein complex // traceable author statement	5200 // structural constituent of cytoskeleton // inferred from electronic annotation	---	---	---	0.026981480216761933	10097	['10097']	['10097']	True
10097	B	234210_x_at	0.0366	1.32	0.193		234210_x_at_B	-0.0761	-1.8	0.0765		234210_x_at	---	---	---		---	---	---				0.3353484162895927	10097	['10097']	['10097']	True
10097	B	234212_at	-0.0264	-0.911	0.366		234212_at_B	0.0665	1.88	0.0646		234212_at	---	---	---		---	---	---				0.5298591222530128	10097	['10097']	['10097']	True
408	A	218832_x_at	0.127	2.73	0.00831		218832_x_at	0.0669	1.68	0.0975		218832_x_at	arrestin, beta 1	ARRB1	Hs.112278 // full length	NM_004041 // arrestin beta 1 isoform A /// NM_020251 // arrestin beta 1 isoform B	7165 // signal transduction // traceable author statement /// 7600 // sensory perception // inferred from electronic annotation	5625 // soluble fraction // traceable author statement /// 5737 // cytoplasm // traceable author statement /// 5886 // plasma membrane // traceable author statement /// 5834 // heterotrimeric G-protein complex // traceable author statement	4857 // enzyme inhibitor activity // traceable author statement	---	---	---	0.027594359201773836	408	['408']	['408']	True
408	A	221861_at	-0.29	-5.36	1.25e-06		221861_at	0.0495	1.48	0.146		221861_at	Homo sapiens mRNA; cDNA DKFZp762M127 (from clone DKFZp762M127)	---	Hs.22483 // ---	---	---	---	---	---	---	---	1.5294117647058826e-05	408	['408']	['408']	True
408	A	43511_s_at	-0.286	-4.32	5.71e-05		43511_s_at	0.0611	1.98	0.0526		43511_s_at	Homo sapiens mRNA; cDNA DKFZp762M127 (from clone DKFZp762M127)	---	Hs.22483 // ---	---	---	---	---	---	---	---	0.00039946882591093116	408	['408']	['408']	True
408	A	49111_at	-0.263	-4.5	3.05e-05		49111_at	0.0595	1.73	0.0888		49111_at	Homo sapiens mRNA; cDNA DKFZp762M127 (from clone DKFZp762M127)	---	Hs.22483 // ---	---	---	---	---	---	---	---	0.0002329260581336053	408	['408']	['408']	True
408	B	222756_s_at	0.44	8.0	3.76e-11		222756_s_at_B	-0.0332	-0.681	0.499		222756_s_at	arrestin, beta 1	ARRB1	Hs.112278		---	---	---				5.4144e-09	408	['408']	['408']	True
408	B	222912_at	0.512	7.2	9.09e-10		222912_at_B	-0.0403	-1.04	0.303		222912_at	arrestin, beta 1	ARRB1	Hs.112278		---	---	---				4.6355904653802495e-08	408	['408']	['408']	True
408	B	228444_at	0.123	2.69	0.00908		228444_at_B	-0.00162	-0.0416	0.967		228444_at	MRNA; cDNA DKFZp762M127 (from clone DKFZp762M127)	---	Hs.12853		16568 // chromatin modification // inferred from electronic annotation	5634 // nucleus // inferred from electronic annotation	8168 // methyltransferase activity // inferred from electronic annotation /// 16740 // transferase activity // inferred from electronic annotation /// 18024 // histone-lysine N-methyltransferase activity // inferred from electronic annotation				0.02971852844758505	408	['408']	['408']	True
64423	A	218144_s_at	-0.12	-2.23	0.0296		218144_s_at	-0.0186	-0.508	0.613		218144_s_at	hypothetical protein FLJ22056	FLJ22056	Hs.24956 // full length	NM_022489 // hypothetical protein FLJ22056	---	---	---	---	---	---	0.07823678079774092	64423	['64423']	['64423']	True
64423	B	222534_s_at	-0.296	-5.17	2.58e-06		222534_s_at_B	0.0297	0.77	0.444		222534_s_at	hypothetical protein FLJ22056	FLJ22056	Hs.24956		6510 // ATP-dependent proteolysis // inferred from electronic annotation	---	4176 // ATP-dependent peptidase activity // inferred from electronic annotation				2.8361693173476875e-05	64423	['64423']	['64423']	True
64423	B	222535_at	-0.161	-3.9	0.000237		222535_at_B	-0.000349	-0.00837	0.993		222535_at	hypothetical protein FLJ22056	FLJ22056	Hs.24956		---	---	---				0.0013446061371385275	64423	['64423']	['64423']	True
64423	B	224469_s_at	-0.0126	-0.352	0.726		224469_s_at_B	-0.0284	-0.708	0.482		224469_s_at	hypothetical protein MGC13251 /// hypothetical protein MGC13251	MGC13251	Hs.317821		---	---	---				0.8287656071346902	64423	['64423']	['64423']	True
