# Supplementary material for: Downregulation of glial genes involved in synaptic function mitigates Huntington's disease pathogenesis
Source: eLife. 2021 Apr 19;10:e64564. doi: 10.7554/eLife.64564 (PMC8149125; doi:10.7554/eLife.64564)
Supplement: Figure 1—source data 2. [file elife-64564-fig1-data2.zip › Figure_1_source_data_file_2/neuronDown/7/subFly.csv]

fbgene	gene_x	EN7vsEW7_log2FoldChange	EN7vsEW7_pvalue	EN7vsEW7_padj	EN7vsEW7_grp.mean.EW7	EN7vsEW7_grp.mean.EN7	EN9vsEW9_log2FoldChange	EN9vsEW9_pvalue	EN9vsEW9_padj	EN9vsEW9_grp.mean.EW9	EN9vsEW9_grp.mean.EN9	EN11vsEW11_v2_log2FoldChange	EN11vsEW11_v2_pvalue	EN11vsEW11_v2_padj	EN11vsEW11_v2_grp.mean.EW11	EN11vsEW11_v2_grp.mean.EN11	EF18vsEW18_log2FoldChange	EF18vsEW18_pvalue	EF18vsEW18_padj	EF18vsEW18_grp.mean.EW18	EF18vsEW18_grp.mean.EF18	EF20vsEW20_log2FoldChange	EF20vsEW20_pvalue	EF20vsEW20_padj	EF20vsEW20_grp.mean.EW20	EF20vsEW20_grp.mean.EF20	EF22vsEW22_log2FoldChange	EF22vsEW22_pvalue	EF22vsEW22_padj	EF22vsEW22_grp.mean.EW22	EF22vsEW22_grp.mean.EF22	Unnamed: 31_x	AllSig_x	UnionSig_x	fbgene	gene_y	RN5vsRW5_log2FoldChange	RN5vsRW5_pvalue	RN5vsRW5_padj	RN5vsRW5_grp.mean.RW5	RN5vsRW5_grp.mean.RN5	RN7vsRW7_log2FoldChange	RN7vsRW7_pvalue	RN7vsRW7_padj	RN7vsRW7_grp.mean.RW7	RN7vsRW7_grp.mean.RN7	RN8vsRW8_log2FoldChange	RN8vsRW8_pvalue	RN8vsRW8_padj
FBgn0039966	Rab21:FBgn0039966	-0.02584693677849	0.753396133925013	0.926124347298639	1021.47832399825	1002.21013890409	-0.0486302238655255	0.582102293614781	0.755948856107794	1088.28391460244	1051.59002092652	-0.13133686825846	0.165225843599867	0.398694969798578	1123.51904942937	1021.11626850254	0.0533382307896088	0.551227335751667	0.749881109750503	1021.40447525866	1061.23540478093	-0.0563137131109452	0.500233757776536	0.735248162499536	1137.70954657183	1091.82843056843	-0.00706808441956376	0.921120220048677	0.97776926194528	1055.72698133297	1050.71326427406		False	False	FBgn0039966	Rab21:FBgn0039966	0.0570487631673104	0.533477949779993	0.72435283423159	1034.6684699521	1077.49844429142	0.186094313527184	0.180334315185123	0.590786145898898	906.833827926732	1039.31712077658	-0.0305120711800311	0.791011412894573	0.931511942573736
FBgn0015372	chrw:FBgn0015372	-0.159842133817331	0.187075929679742	0.528337562800144	1094.57551910533	968.035614889405	-0.261819662198007	0.00181795117608676	0.00914918370491214	1047.73380011818	870.231564738289	0.0348619379040034	0.724925231587027	0.88057670627377	945.077535873432	969.134521490722	-0.136302559563225	0.181502085862864	0.387024919506601	1073.32554972228	971.589216908028	0.00618052356468483	0.939738159993805	0.977083371922993	958.093300340558	962.277341419163	-0.0223615519437321	0.856514220012294	0.959614074469955	1092.87788526378	1074.7139563432		False	True	FBgn0015372	chrw:FBgn0015372	-0.029943808248101	0.69538016131202	0.836424866354786	1217.24847755851	1192.05889664649	0.0078038090073287	0.956071787247918	0.99399483691611	1137.14232669025	1144.16593782954	-0.0590480690668181	0.567191900190826	0.83882121098218
FBgn0014010	Rab5:FBgn0014010	-0.132835014871182	0.0266857470540358	0.153710497368597	13148.6150236549	11966.6310680085	-0.0646542668812154	0.241430244419702	0.43493588481067	12661.5845734567	12101.6521692735	-0.325559718584332	3.43387422731217e-06	6.20498671564661e-05	14779.0414783162	11728.018550854	0.0485066077882491	0.474719212108624	0.689239775430013	14742.6149005634	15257.4572167802	0.081437723794312	0.284880633395895	0.540955527853484	12846.7698563663	13626.8502755532	-0.188710426835633			14543.6786838592	12684.8924748512		False	True	FBgn0014010	Rab5:FBgn0014010	0.079894612677062	0.2146205505187	0.40701073327515	13190.7655280037	13952.1689870242	0.157528203593102	0.153008895709428	0.548649808130886	12293.6290953419	13761.1090978965	-0.00809761795589325	0.916860693182976	0.973477979583873
FBgn0053094	Synd:FBgn0053094	-0.296416489662225	3.42445680571393e-05	0.000715676881921426	12358.6011397646	9995.17470286748	-0.139234501990256	0.00447146085454777	0.0197570365955901	11130.9122492204	10100.1021795909	-0.415272911051378	7.92995965542671e-12	4.52840127063483e-10	13419.0929366014	10009.636784111	-0.0198284186557097	0.735416564589514	0.867776377717745	13751.0243364752	13560.3555206777	-0.0701333344972963	0.268906048453278	0.523142795444721	12136.4023753344	11544.0314646933	-0.30333023309819	0.071589072413144	0.402902464683187	12700.8894928715	10108.4645546216		False	True	FBgn0053094	Synd:FBgn0053094	-0.19018851243145	0.00878547029107869	0.0359973176119738	12641.4310074322	11054.6811661772	-0.0652181352565339	0.507631162929001	0.857842775288381	11728.3449617599	11196.78926144	-0.306754999275116	6.11813536579678e-07	1.6148618310545e-05
FBgn0023388	Dap160:FBgn0023388	0.121445747005203	0.261041970620368	0.624677119145896	5556.76808572142	6086.9944297402	0.196284491025004	3.32368254462995e-05	0.000263431656286934	5603.75172630991	6426.33937399096	0.024572659116703	0.759941246749921	0.898713126591211	6022.21778222983	6129.53250617517	0.145281357739659	0.0630509032765735	0.189712634428248	5555.03418265384	6161.90239182949	-0.0216429893544163	0.784641508945279	0.906096278969706	5188.63210384765	5108.04137923696	-0.156022724866991	0.398877235602138	0.76810684635243	4694.17003222435	4164.41147780336		False	True	FBgn0023388	Dap160:FBgn0023388	-0.119196356537995	0.0756438173757647	0.196764426254606	6447.63957197663	5928.7215402581	-0.153485521378676	0.488700714671129	0.849138261526835	5302.44599543931	4680.49114111371	-0.176002646933648	0.0731995725017528	0.302482388112816
FBgn0035533	Cip4:FBgn0035533	0.0732351975921798	0.403915300546947	0.751529457582404	5806.04096086411	6124.17633501866	0.119620688762872	0.0311979665793557	0.0968538155859558	5919.90275881177	6436.89152106952	-0.0489014107813472	0.534502456712056	0.760547548537419	6381.48056832492	6162.37999113631	0.136278645785346	0.0376278319029018	0.131968879707134	5708.75670555776	6285.87472780164	-0.0441332576752311	0.550976392747754	0.770682693241179	5670.93035503691	5493.58161793141	-0.0644643307949578	0.620827982840933	0.867349942908432	5267.86654611584	5027.377423881		False	False	FBgn0035533	Cip4:FBgn0035533	-0.0376389295187807	0.503738376721569	0.700561527114378	6710.25226487925	6536.16539144187	-0.00400494840073072	0.979196204966748	0.996722021209046	5450.15773392148	5433.6228830829	0.0415481604118588	0.561202872365586	0.83631886693879
FBgn0053113	Rtnl1:FBgn0053113	0.127626829871975	0.111911590602846	0.391636830436392	16057.8808471085	17608.999888101	0.117358282130338	0.0282696275846804	0.0894573920547922	16006.6254008874	17376.4493486988	0.047867630375621	0.460067796970698	0.706571677111055	16499.0800183425	17067.1731983754	0.0191606658624657	0.781151998511164	0.89117382108911	16031.9310820737	16250.9612200923	-0.146513242870613	0.0158556309665869	0.0774583588076152	15215.7291413515	13709.0703480383	-0.286314262409383	0.00063341895869575	0.0159212494513838	14958.9247081424	12221.4287278565		False	False	FBgn0053113	Rtnl1:FBgn0053113	0.252441828814319	1.71403007136766e-06	1.79775053515507e-05	16470.9092361621	19651.7282200984	0.117566028139044	0.349912450354696	0.776139413373948	15858.9031494263	17266.9896339618	0.0944698294846547	0.223488726771447	0.566639434018358
FBgn0015831	Rtnl2:FBgn0015831	-0.0191807271080552	0.873780952333099		4.54823075395736	3.97163722452794	-0.0825163204030712	0.724530431256287		5.56881161834034	4.29598301859136	0.136310562289792	0.188976619970672		0.0	4.9178134858319	0.242639428459936	0.125707153789951	0.305550040256671	1.45192333366173	6.46110026817139	0.21271296899772	0.076390407175536	0.239245936621591	1.90801294759972	8.45791392883203	0.0348540183620365	0.852753359324208		1.32820703718449	1.6808326624376		False	False	FBgn0015831	Rtnl2:FBgn0015831	-0.274819265075775	0.185746319470336		5.58984171903699	1.63016977272164	-0.169553855731545	0.561175266581679	0.883564925616147	6.15581565665236	4.2748576866789	-0.0490309000898039	0.777853974710594
FBgn0053094	Synd:FBgn0053094	-0.296416489662225	3.42445680571393e-05	0.000715676881921426	12358.6011397646	9995.17470286748	-0.139234501990256	0.00447146085454777	0.0197570365955901	11130.9122492204	10100.1021795909	-0.415272911051378	7.92995965542671e-12	4.52840127063483e-10	13419.0929366014	10009.636784111	-0.0198284186557097	0.735416564589514	0.867776377717745	13751.0243364752	13560.3555206777	-0.0701333344972963	0.268906048453278	0.523142795444721	12136.4023753344	11544.0314646933	-0.30333023309819	0.071589072413144	0.402902464683187	12700.8894928715	10108.4645546216		False	True	FBgn0053094	Synd:FBgn0053094	-0.19018851243145	0.00878547029107869	0.0359973176119738	12641.4310074322	11054.6811661772	-0.0652181352565339	0.507631162929001	0.857842775288381	11728.3449617599	11196.78926144	-0.306754999275116	6.11813536579678e-07	1.6148618310545e-05
FBgn0023388	Dap160:FBgn0023388	0.121445747005203	0.261041970620368	0.624677119145896	5556.76808572142	6086.9944297402	0.196284491025004	3.32368254462995e-05	0.000263431656286934	5603.75172630991	6426.33937399096	0.024572659116703	0.759941246749921	0.898713126591211	6022.21778222983	6129.53250617517	0.145281357739659	0.0630509032765735	0.189712634428248	5555.03418265384	6161.90239182949	-0.0216429893544163	0.784641508945279	0.906096278969706	5188.63210384765	5108.04137923696	-0.156022724866991	0.398877235602138	0.76810684635243	4694.17003222435	4164.41147780336		False	True	FBgn0023388	Dap160:FBgn0023388	-0.119196356537995	0.0756438173757647	0.196764426254606	6447.63957197663	5928.7215402581	-0.153485521378676	0.488700714671129	0.849138261526835	5302.44599543931	4680.49114111371	-0.176002646933648	0.0731995725017528	0.302482388112816
FBgn0035533	Cip4:FBgn0035533	0.0732351975921798	0.403915300546947	0.751529457582404	5806.04096086411	6124.17633501866	0.119620688762872	0.0311979665793557	0.0968538155859558	5919.90275881177	6436.89152106952	-0.0489014107813472	0.534502456712056	0.760547548537419	6381.48056832492	6162.37999113631	0.136278645785346	0.0376278319029018	0.131968879707134	5708.75670555776	6285.87472780164	-0.0441332576752311	0.550976392747754	0.770682693241179	5670.93035503691	5493.58161793141	-0.0644643307949578	0.620827982840933	0.867349942908432	5267.86654611584	5027.377423881		False	False	FBgn0035533	Cip4:FBgn0035533	-0.0376389295187807	0.503738376721569	0.700561527114378	6710.25226487925	6536.16539144187	-0.00400494840073072	0.979196204966748	0.996722021209046	5450.15773392148	5433.6228830829	0.0415481604118588	0.561202872365586	0.83631886693879
FBgn0053094	Synd:FBgn0053094	-0.296416489662225	3.42445680571393e-05	0.000715676881921426	12358.6011397646	9995.17470286748	-0.139234501990256	0.00447146085454777	0.0197570365955901	11130.9122492204	10100.1021795909	-0.415272911051378	7.92995965542671e-12	4.52840127063483e-10	13419.0929366014	10009.636784111	-0.0198284186557097	0.735416564589514	0.867776377717745	13751.0243364752	13560.3555206777	-0.0701333344972963	0.268906048453278	0.523142795444721	12136.4023753344	11544.0314646933	-0.30333023309819	0.071589072413144	0.402902464683187	12700.8894928715	10108.4645546216		False	True	FBgn0053094	Synd:FBgn0053094	-0.19018851243145	0.00878547029107869	0.0359973176119738	12641.4310074322	11054.6811661772	-0.0652181352565339	0.507631162929001	0.857842775288381	11728.3449617599	11196.78926144	-0.306754999275116	6.11813536579678e-07	1.6148618310545e-05
FBgn0023388	Dap160:FBgn0023388	0.121445747005203	0.261041970620368	0.624677119145896	5556.76808572142	6086.9944297402	0.196284491025004	3.32368254462995e-05	0.000263431656286934	5603.75172630991	6426.33937399096	0.024572659116703	0.759941246749921	0.898713126591211	6022.21778222983	6129.53250617517	0.145281357739659	0.0630509032765735	0.189712634428248	5555.03418265384	6161.90239182949	-0.0216429893544163	0.784641508945279	0.906096278969706	5188.63210384765	5108.04137923696	-0.156022724866991	0.398877235602138	0.76810684635243	4694.17003222435	4164.41147780336		False	True	FBgn0023388	Dap160:FBgn0023388	-0.119196356537995	0.0756438173757647	0.196764426254606	6447.63957197663	5928.7215402581	-0.153485521378676	0.488700714671129	0.849138261526835	5302.44599543931	4680.49114111371	-0.176002646933648	0.0731995725017528	0.302482388112816
FBgn0035533	Cip4:FBgn0035533	0.0732351975921798	0.403915300546947	0.751529457582404	5806.04096086411	6124.17633501866	0.119620688762872	0.0311979665793557	0.0968538155859558	5919.90275881177	6436.89152106952	-0.0489014107813472	0.534502456712056	0.760547548537419	6381.48056832492	6162.37999113631	0.136278645785346	0.0376278319029018	0.131968879707134	5708.75670555776	6285.87472780164	-0.0441332576752311	0.550976392747754	0.770682693241179	5670.93035503691	5493.58161793141	-0.0644643307949578	0.620827982840933	0.867349942908432	5267.86654611584	5027.377423881		False	False	FBgn0035533	Cip4:FBgn0035533	-0.0376389295187807	0.503738376721569	0.700561527114378	6710.25226487925	6536.16539144187	-0.00400494840073072	0.979196204966748	0.996722021209046	5450.15773392148	5433.6228830829	0.0415481604118588	0.561202872365586	0.83631886693879
FBgn0035574	Gef64C:FBgn0035574	0.278817493122399	0.00183703728997188	0.0205450278537936	1285.81286407264	1575.64165348885	0.287075688214846	0.000207518322739373	0.00135476456597225	1206.87360790189	1478.11403496409	0.414910623198149	1.29883821359981e-06	2.61182719372911e-05	1147.77424519552	1547.17685643267	0.130792258842283	0.246603344635619	0.466574302598843	1082.0273542243	1192.28285245628	0.0588315402695452	0.554602369047084	0.773115564370627	912.978214285624	954.256203466466	-0.0951329576855986	0.57915909733863	0.853999804836653	907.17274944374	844.340127588474		False	True	FBgn0035574	Gef64C:FBgn0035574	0.332896199174982	3.5295501881212e-05	0.000289351027205285	1251.95437392613	1585.1901038489	0.184953602880834	0.193697394085021	0.610956243946754	1059.3264845128	1212.87653398242	0.377203682232605	0.000236888973005205	0.00330220804952652
FBgn0038659	endoA:FBgn0038659	-0.0241006276502092	0.790453284774044	0.937864345795101	12328.3862649363	12112.8806010707	0.0271639815224458	0.532518284168517	0.717818822689878	12097.7311130818	12328.7759417434	-0.127723451149614	0.0820889849185742	0.252371132694344	13046.341033741	11912.5473486658	0.0169741462089197	0.804381267767091	0.904170800734276	11140.8585025866	11275.9997923329	-0.123093580785349	0.0682478086583291	0.220559584806918	10721.5999660479	9816.82089874445	-0.299562001170351	0.160944135431582	0.58197893794141	9839.42084077297	7737.7961181212		False	False	FBgn0038659	endoA:FBgn0038659	0.0511961443827183	0.305916222706197	0.514179690797532	14493.0239900906	15020.3486720707	0.0953352403578704	0.569381789048706	0.887748494701839	12121.6609216181	13021.4984573394	0.0170590256728186	0.826262374871841	0.944755315191989
FBgn0004638	drk:FBgn0004638	0.0456379654997401	0.656773018540903	0.889447581343491	4197.33303119009	4342.38923189723	0.0179723941465016	0.786558564702932	0.892786145659796	4221.57257149157	4275.88470460104	0.233329518734218	0.0100441657239148	0.0553983441421468	4054.14944536303	4799.35425855985	-0.172839402752392	0.0954677107979953	0.254401227115148	5177.30207092797	4563.84230832559	-0.105585304190747	0.159200945956395	0.382274504619805	4443.81039976447	4117.81723183122	0.148502139495069	0.111203297606875	0.502913486175329	3837.7059103674	4264.7809980216		False	False	FBgn0004638	drk:FBgn0004638	-0.397001240375333	4.86025562593944e-06	4.71829094998176e-05	5113.54441132761	3855.28731882978	-0.394232213565909	0.00485741816589028	0.0502521988434831	4976.21107008206	3728.79438809349	-0.263513067319578	0.021167643970911	0.128694080829281
FBgn0027363	Stam:FBgn0027363	-0.0413302910468379	0.650114918432083	0.887079076335306	4570.16736591706	4434.47433189185	0.0124135072014001	0.853962431301271	0.92555864154157	4118.42777520308	4154.1483588709	0.17490711887263	0.0502138057229241	0.178845587853943	3888.11145885679	4411.3145884068	-0.433160171774512	2.14281766817013e-06	4.40419932864158e-05	5250.43569108247	3842.03380417663	-0.213810345450014	0.000274980767130806	0.00296520392452012	4281.9413955901	3678.65558765084	-0.211603435075996	0.190954755671708	0.617866343192534	4123.39486000261	3520.48073216011		False	True	FBgn0027363	Stam:FBgn0027363	0.116552333298067	0.0428600409395205	0.130074590665479	4116.24004172175	4466.53044102357	-0.0931576741921776	0.333620043720799	0.764657200145853	4191.7336953108	3923.16594838935	-0.0473863173613616	0.423057325778449	0.753030244612438
FBgn0004242	Syt1:FBgn0004242	0.145739078444163	0.273439496305088	0.636671525833026	20610.3231595316	23123.5327691959	0.244344128120905	2.46515396744776e-06	2.48467037966166e-05	19861.9057379086	23562.1610044393	0.0358414290067859	0.627790667851865	0.824084879720203	21315.6080284425	21866.8983572077	0.261234780384255	0.00253167605452078	0.0170933997376793	20101.6791121367	24248.0618139084	-0.0198782928741385	0.842794804548631	0.93063960372109	17351.6905360562	17095.4742849675	-0.155078303721051	0.535290145222453	0.837360335509707	15485.5837255963	13535.046829703		False	True	FBgn0004242	Syt1:FBgn0004242	0.0900671945083891	0.172723940141123	0.350702754621974	24909.5666346978	26537.6439348704	0.0934077720734145	0.705444280932046	0.934054883178977	19533.2601342106	21164.3579093095	0.0824545435883569
FBgn0028400	Syt4:FBgn0028400	0.0157140425207905	0.857643507318182	0.958463580939984	12235.5093346332	12376.3421519041	0.0367215359127891	0.440046340174465	0.641876379918567	11746.9200879405	12052.0220115839	-0.00892769732865224	0.90008299318105	0.960307511571418	12570.9192775455	12491.5205325202	0.0108101288947838	0.893360044735109	0.951663363203435	13776.5248214632	13884.0397634055	-0.170020659709904	0.0140444594669386	0.0709061573989082	11597.8959144936	10265.7900850577	-0.355500585542998	0.155387334568538	0.572966057053154	10723.2909758156	7875.11438406896		False	False	FBgn0028400	Syt4:FBgn0028400	0.120428633104405	0.0146211136293472	0.0554454730508239	14501.8825038531	15774.7572113103	0.196246763455846	0.148427768400183	0.540287072112585	11847.2299330636	13669.690077849	0.0531400200671217	0.44152174139399	0.76579610229688
FBgn0053555	btsz:FBgn0053555	0.0902889951688795	0.249062470983028	0.611840482464434	7346.93729831694	7841.03527283331	0.316745537841187	1.28563484982747e-11	2.64976383551662e-10	7031.46694160877	8770.97782190285	0.319322400437778	3.910627758444e-05	0.000529305167329739	7403.15864647798	9299.35651993232	0.137415079417338	0.0406493606373851	0.139664056715929	8302.5083465004	9150.6553375931	-0.0200523481634135	0.732702626495729	0.88154740694198	8643.25044991053	8521.33222679539	-0.189447322394593	0.0970616200043673	0.471517040446331	8547.08398248596	7460.54232836528		False	True	FBgn0053555	btsz:FBgn0053555	-0.373855805493436	3.46841519672187e-08	4.93138705626558e-07	8293.0613286905	6374.60836079444	-0.3408928202172	0.038822742215704	0.237495551577168	6626.3824702879	5132.15620518971	-0.16633900635605	0.057692404716423	0.261695401809358
FBgn0038267	CG17304:FBgn0038267	-0.208808204208253	0.261258623643444	0.624755981251804	15.0020169167798	9.11844075499667	-0.263711157375369	0.345774836825714		13.4329703459818	8.56333198440456	0.0425534370198203	0.817087826071021	0.927252939204004	8.50623198086518	9.80562677054718	-0.215639841830361	0.331753075436248	0.558111035407521	12.8875076812543	8.08514355048717	0.00763426749923158	0.96160395006001	0.984634511263338	10.5408470023873	10.7771164418631	-0.074597968692849	0.782454932073365		5.60727555611829	4.60980256915123		False	False	FBgn0038267	CG17304:FBgn0038267	-0.0188322273996415	0.945354960613026	0.974296303472007	13.753942564993	13.3241256993786	0.0130421778678391	0.964670460455454	0.994063760898673	8.73370844144187	8.88077456064491	0.432268771695216	0.0634615476924912	0.276052631150763
FBgn0261089	Sytalpha:FBgn0261089	-0.11646700992404	0.210148832202042	0.559665307143004	2812.78279946994	2581.98323459766	-0.135406555883513	0.0215339735679375	0.0719049311284302	2803.24958876602	2549.80404633387	-0.120352727155891	0.135520545215192	0.349660597939147	2779.28778846206	2550.11142228296	-0.57417151339758	1.96479136130064e-12	1.36449268389456e-10	2744.71093200465	1820.98643875488	-0.804630860381438	2.04280837702841e-28	5.44651623951527e-26	2571.5105670292	1440.10453398826	-0.899334804846248			2227.63753588743	1040.26230334935		False	True	FBgn0261089	Sytalpha:FBgn0261089	-0.0250439236693575	0.680270015966046	0.827906459081242	3718.75812916901	3653.80779839283	-0.0198163784980005	0.929022176113739	0.990122464490486	2826.43760338797	2780.78003095769	0.168845732412961	0.0922169659063874	0.347761503219636
FBgn0000047	Act88F:FBgn0000047	-0.575485753801108	0.00323196650518563	0.0318425652344242	82.1570897015749	44.0471040044536	-1.7884741773256	4.83705138360564e-18	1.66044861854111e-16	282.572591799438	64.6109117720825	-0.652762096553044	0.00137953034703309	0.0113075540578383	112.149778311552	60.151382807175	0.0794168182105091	0.695780846101441	0.844383827957881	113.277395542765	121.983909096583	0.235261345141038	0.186695811235676	0.423758443219415	78.1082293227769	99.4399858563789	0.711148399260378			56.3519788990733	211.635768767323		False	True	FBgn0000047	Act88F:FBgn0000047	0.964722154264652	1.45125197509962e-05	0.000128241029738693	104.794469701996	242.760688424275	-0.170805318026815	0.509004418292385	0.858711270800105	114.259018260952	98.5802221302242	-0.064243956947185	0.782377524669086	0.929185821090426
FBgn0011742	Arp14D:FBgn0011742	-0.0289218965017929	0.728157155620888	0.91950235860339	3411.45138927472	3340.4137016561	0.0256230978842581	0.683815897291949	0.825931217197044	3527.97942881062	3592.47253398372	-0.0716139035901878	0.344532377779823	0.607038405838048	3566.17859059056	3388.57121748711	-0.0681902511074443	0.409335291219688	0.633814968996999	3497.21325239388	3331.04076548684	-0.19996245980936	0.000951586013655343	0.00825395831209337	3544.42065287296	3074.42878433238	-0.0314711667106159			3617.79360073589	3529.18226825582		False	True	FBgn0011742	Arp14D:FBgn0011742	0.0430762684707791	0.528320729201825	0.720537784886336	3390.5918512582	3494.60213839511	-0.0539585588621718	0.67527772123736	0.923403420730723	3111.03548230522	2990.98372290299	0.0255286508286107	0.756871100277743	0.919085952546686
FBgn0000120	Arr1:FBgn0000120	-0.666597689078421	6.78278499041784e-17	1.07950631885958e-14	468509.39544979	289502.23259077	-0.503072015570017	1.52956198444001e-15	4.35346759772969e-14	417396.34244009	293223.310745432	-0.919931870890299	7.2512160644508e-51	6.24571410351362e-48	512688.143514765	267774.902239298	-0.108892819909504	0.274247985557323	0.497948477836381	500290.238303582	462233.169879411	-0.0597796257012495	0.424205372436002	0.677059829039104	393280.677668334	376660.578646777	-0.443864069069085			435626.29717759	301506.419782582		False	True	FBgn0000120	Arr1:FBgn0000120	0.268540156506007	0.00512990578168391	0.0229569883094568	440499.712779593	533782.135381409	0.472994189127733	0.0019386323189877	0.0246571223536189	432270.828396193	613443.367160546	0.109850303473054	0.0366221468513676	0.19180576955327
FBgn0040206	krz:FBgn0040206	0.168696361244204	0.0264258624956598	0.152740482833628	1366.42476574139	1542.53955949727	0.0999922178226514	0.200355453475226	0.381677683789789	1710.83909464084	1836.5792522826	0.20049998229989	0.0298971714768123	0.12380495367962	1475.26484439577	1705.20405920235	-0.00218842747315586	0.982358941367598	0.992755483758657	1585.90121794151	1583.68169223089	0.115842359603127	0.100870376008867	0.286468798008445	1514.53781523024	1646.26074183251	0.223921084816578			1737.06211713117	2082.49135728548		False	False	FBgn0040206	krz:FBgn0040206	-0.0923022680090974	0.234851888996453	0.433176796317954	1561.41440619161	1462.63086189932	-0.137584444353015	0.454305739577729	0.833675006775437	1418.10550726617	1275.61399788598	-0.0177150565064873	0.888562135390259	0.965339429727847
FBgn0052683	CG32683:FBgn0052683	-0.146212579888002	0.145389699295933	0.456051073140214	1145.41681339913	1027.73379528091	-0.0748701238778931	0.368794508296867	0.574982565950549	1139.11993583666	1080.16869809235	-0.17209935141011	0.079258869459167	0.24630777953396	1256.81816938299	1108.94036765365	-0.421234374208464	0.00133219181435246	0.0102584274629992	1171.97727812633	852.839979292139	-0.512099920407087	1.26599322586238e-08	4.29593701309302e-07	1096.44929614199	751.797261164683	-0.626287379696098	0.00946091035391947	0.120534787813217	918.078356508376	539.626486618122		False	True	FBgn0052683	CG32683:FBgn0052683	-0.142099477735804	0.0729512173824796	0.191864643297267	1449.64538444033	1310.43540757872	-0.00430910329075158	0.977948064860587	0.996722021209046	1117.21990238653	1113.56878366223	-0.0995386734978597	0.402662434487342	0.741792354824311
FBgn0000121	Arr2:FBgn0000121	-0.512200616102435	4.59480186394532e-11	3.44443661467495e-09	741867.034258025	512900.957939095	-0.389270879275378	2.21784368490214e-10	4.08992916194023e-09	746517.762588648	568148.096248723	-0.754385163232018	7.72300695379236e-29	2.15743242903778e-26	857233.168422489	502123.893244517	-0.0839057458242324	0.341729870034074	0.568245341589974	876376.643522128	825080.917107893	-0.00957289066821144	0.904291228921656	0.959669797248636	736282.125136122	731179.129488539	-0.405731899817236			784776.704094596	562326.428371613		False	True	FBgn0000121	Arr2:FBgn0000121	0.289264432604078	5.21378345747873e-05	0.000413457782387903	673034.480319407	825303.480037559	0.50557488525964	0.000188915836615191	0.00337581671016004	604052.563389899	873243.654731636	0.201069067836801	0.0019238825678488	0.0196023173628237
FBgn0025641	DAAM:FBgn0025641	0.0728602652993784	0.279092937889811	0.6430991986481	4764.52362588551	5018.76854624019	0.102101579612106	0.163253994676863	0.330508834411556	4880.51578729053	5244.35868706142	0.373068028640254	2.84918322921909e-08	8.39007346359218e-07	4476.97950041065	5831.77962442076	0.0951290328757365	0.253093871604837	0.474407808619226	5022.00348938958	5376.75887172143	0.214221323952519	0.000966747580370889	0.00835956710810287	5251.61441435384	6120.4741855862	0.043471615936066	0.781318643313447	0.93402124662638	5160.53528329012	5330.23813643996		False	True	FBgn0025641	DAAM:FBgn0025641	-0.284848250119864	0.000350868735662187	0.00228141191611874	5764.79976288789	4712.19665919993	-0.447209826564615	0.00516947904217744	0.0530239449003608	5145.42566860389	3686.33995843877	-0.205317269969921
FBgn0052138	CG32138:FBgn0052138	0.141552899803708	0.108577216158631	0.384491362693428	2627.92613995805	2913.59571081164	0.0896187120433443	0.16886425400362	0.338828926724089	2638.69696758218	2809.48895465882	0.312223699724671	0.00149889965226692	0.0121797380548985	2388.3811693006	2998.05685493825	0.0780358439800712	0.267092701110269	0.489327132740277	3083.80704463056	3259.00239999937	-0.123831550817674	0.0386568988721327	0.147037078337219	3080.48607195958	2820.69941085084	-0.0988109771973948	0.368444433253857	0.753864854811361	2956.57621773378	2755.10616797657		False	False	FBgn0052138	CG32138:FBgn0052138	0.228856861886994	0.0026697031400685	0.0131419914951674	2695.45444033484	3168.78445341788	0.0334691389034324	0.87851550636138	0.981384588804034	2322.22524731372	2385.46598702524	0.147380664833777	0.0848502369880222	0.329755703027155
FBgn0053556	form3:FBgn0053556	0.0937931382456675	0.222935790067583	0.574270604643713	4830.24246169604	5167.72317709624	0.12334913824836	0.0719033789746872	0.183465511907057	4722.60679757606	5150.11454385995	0.143258142733139	0.0727976615322718	0.231376577367024	4846.85435211401	5370.13357495717	0.224567841257786	0.00152728871151263	0.0115203132190907	4711.86284467741	5525.55676278568	0.159710359122417	0.0321827756494111	0.128867082288276	4235.19596975657	4753.04688500256	-0.0601950268038549	0.764195830778886	0.930493018629722	4074.19032121324	3886.32170482902		False	False	FBgn0053556	form3:FBgn0053556	-0.0873383994346204	0.33414295690924	0.545373146434913	4963.62990582975	4664.62634145486	-0.0440706901730861	0.773298479545875	0.953255105559547	4232.2009589667	4096.21926579384	-0.108700912437373	0.163011279073167	0.478082096788545
FBgn0000256	capu:FBgn0000256	0.00143578698290389	0.984477017951665	0.993989337371655	3647.47632594167	3651.56577171467	-0.0394308822334227	0.492662743926998	0.685984694406642	3989.58565669157	3880.48139275005	-0.139513328332284	0.0603159170631096	0.203335068090118	3902.32299710983	3533.1691549971	-0.17433696354053	0.0172648733794003	0.0750087199733527	3107.46257277424	2745.78771157358	-0.140181101331475	0.0187378282689687	0.0874640270762448	3521.1700968737	3186.96308102035	-0.374272152771847	0.000687898102297424	0.0168517575720171	3452.03771405178	2640.66062983113		False	False	FBgn0000256	capu:FBgn0000256	-0.126493383820507	0.0272906650467279	0.091590413442555	4301.27956984462	3936.76613773524	-0.184557945579886	0.125797714312148	0.495111667531343	3590.13451558086	3142.57326584666	-0.050189411985391	0.446649293800399	0.769057042440848
FBgn0011202	dia:FBgn0011202	-0.172249885306389	0.0122885697070675	0.0885543989112272	2806.13992255995	2481.74025589638	-0.123979881902978	0.0361784836559423	0.1078666585763	2901.18293001336	2659.76176062544	-0.086863265626834	0.232062168195577	0.488358975180038	2938.5806693062	2762.52594081452	-0.010986773292143	0.88795176565985	0.949429921759853	2829.87557649153	2807.26577336052	-0.18093697359944	0.00617131036848108	0.0376396151994832	3157.98640316211	2774.54056233155	-0.15782968158912	0.0142948059615525	0.157503957923407	3239.9186189388	2900.51949738635		False	False	FBgn0011202	dia:FBgn0011202	-0.202931514478885	0.00143531902870463	0.00775310009501112	3000.60448414868	2601.78866835567	-0.197545747877346	0.275629146068266	0.719180359975591	2607.92162805161	2242.43919757449	0.0433104066155159	0.545711192762913	0.827716392418049
[truncated: 20 more columns]
