# Supplementary material for: Downregulation of glial genes involved in synaptic function mitigates Huntington's disease pathogenesis
Source: eLife. 2021 Apr 19;10:e64564. doi: 10.7554/eLife.64564 (PMC8149125; doi:10.7554/eLife.64564)
Supplement: Figure 1—source data 2. [file elife-64564-fig1-data2.zip › Figure_1_source_data_file_2/neuronDown/29/subMouse.csv]

Entrez	Entrez_Striatum 2 months	Symbol_Striatum 2 months	Name_Striatum 2 months	baseMean.continuousQ_Striatum 2 months	log2FoldChange.continuousQ_Striatum 2 months	lfcSE.continuousQ_Striatum 2 months	stat.continuousQ_Striatum 2 months	pvalue.continuousQ_Striatum 2 months	FDR.continuousQ_Striatum 2 months	baseMean.Q.80.vs.20_Striatum 2 months	log2FoldChange.Q.80.vs.20_Striatum 2 months	lfcSE.Q.80.vs.20_Striatum 2 months	stat.Q.80.vs.20_Striatum 2 months	pvalue.Q.80.vs.20_Striatum 2 months	FDR.Q.80.vs.20_Striatum 2 months	baseMean.Q.92.vs.20_Striatum 2 months	log2FoldChange.Q.92.vs.20_Striatum 2 months	lfcSE.Q.92.vs.20_Striatum 2 months	stat.Q.92.vs.20_Striatum 2 months	pvalue.Q.92.vs.20_Striatum 2 months	FDR.Q.92.vs.20_Striatum 2 months	baseMean.Q.111.vs.20_Striatum 2 months	log2FoldChange.Q.111.vs.20_Striatum 2 months	lfcSE.Q.111.vs.20_Striatum 2 months	stat.Q.111.vs.20_Striatum 2 months	pvalue.Q.111.vs.20_Striatum 2 months	FDR.Q.111.vs.20_Striatum 2 months	baseMean.Q.140.vs.20_Striatum 2 months	log2FoldChange.Q.140.vs.20_Striatum 2 months	lfcSE.Q.140.vs.20_Striatum 2 months	stat.Q.140.vs.20_Striatum 2 months	pvalue.Q.140.vs.20_Striatum 2 months	FDR.Q.140.vs.20_Striatum 2 months	baseMean.Q.175.vs.20_Striatum 2 months	log2FoldChange.Q.175.vs.20_Striatum 2 months	lfcSE.Q.175.vs.20_Striatum 2 months	stat.Q.175.vs.20_Striatum 2 months	pvalue.Q.175.vs.20_Striatum 2 months	FDR.Q.175.vs.20_Striatum 2 months	Entrez_Liver 2 months	Symbol_Liver 2 months	Name_Liver 2 months	baseMean.continuousQ_Liver 2 months	log2FoldChange.continuousQ_Liver 2 months	lfcSE.continuousQ_Liver 2 months	stat.continuousQ_Liver 2 months	pvalue.continuousQ_Liver 2 months	FDR.continuousQ_Liver 2 months	baseMean.Q.80.vs.20_Liver 2 months
74011	74011.0	Slc25a27	solute carrier family 25, member 27	2120.0	0.00027	0.000236	1.15	0.252	0.65	2120.0	0.0227	0.0425	0.535	0.592	0.779	2120.0	-0.0207	0.041100000000000005	-0.503	0.615	1.0	2120.0	0.045700000000000005	0.0424	1.08	0.281	0.904	2120.0	0.0189	0.0409	0.462	0.644	0.833	2120.0	0.0431	0.0409	1.05	0.292	0.752	74011.0	Slc25a27	solute carrier family 25, member 27	76.9	-0.000932	0.000852	-1.09	0.274	0.665	76.9
20523	20523.0	Slc25a14	solute carrier family 25 (mitochondrial carrier, brain), member 14	1740.0	-0.0009339999999999999	0.000539	-1.73	0.0833	0.537	1740.0	-0.122	0.10200000000000001	-1.2	0.231	0.54	1740.0	0.0244	0.099	0.246	0.806	1.0	1740.0	-0.122	0.10200000000000001	-1.2	0.23	0.904	1740.0	-0.138	0.099	-1.39	0.164	0.63	1740.0	-0.147	0.099	-1.48	0.138	0.719	20523.0	Slc25a14	solute carrier family 25 (mitochondrial carrier, brain), member 14	69.9	0.000415	0.000581	0.714	0.47500000000000003	0.802	69.9
[truncated: 303 more columns]
