# Supplementary material for: Downregulation of glial genes involved in synaptic function mitigates Huntington's disease pathogenesis
Source: eLife. 2021 Apr 19;10:e64564. doi: 10.7554/eLife.64564 (PMC8149125; doi:10.7554/eLife.64564)
Supplement: Figure 1—source data 2. [file elife-64564-fig1-data2.zip › Figure_1_source_data_file_2/neuronDown/29/subHuman.csv]

Entrez	Chip	Caudate Probeset	M	t	P.Value	Unnamed: 5	Cerebellum Probeset	M.1	t.1	P.Value.1	Unnamed: 10	Probe Set ID	Title	Gene Symbol	Unigene	Full Length Ref. Sequences	Biological Process (GO)	Cellular Component (GO)	Molecular Function (GO)	Biochemical Function (Proteome)	Cellular Role (Proteome)	Molecular Localization (Proteome)	adjp	Entrez	entrezList	entrezList_filt	validList
9481	B	229361_at	-0.0107	-0.308	0.759		229361_at_B	-0.0162	-0.489	0.626		229361_at	solute carrier family 25, member 27	SLC25A27	Hs.40510		6355 // regulation of transcription, DNA-dependent // inferred from electronic annotation	5634 // nucleus // inferred from electronic annotation	3677 // DNA binding // inferred from electronic annotation /// 8270 // zinc ion binding // inferred from electronic annotation				0.850637397725005	9481	['9481']	['9481']	True
9481	B	230624_at	-0.485	-4.69	1.55e-05		230624_at_B	-0.12	-1.01	0.317		230624_at	solute carrier family 25, member 27	SLC25A27	Hs.40510		6511 // ubiquitin-dependent protein catabolism // inferred from electronic annotation	---	4197 // cysteine-type endopeptidase activity // inferred from electronic annotation /// 4221 // ubiquitin thiolesterase activity // inferred from electronic annotation /// 16787 // hydrolase activity // inferred from electronic annotation				0.0001310470455400828	9481	['9481']	['9481']	True
9481	B	231787_at	-0.255	-3.98	0.000183		231787_at_B	-0.0386	-0.488	0.627		231787_at	solute carrier family 25, member 27	SLC25A27	Hs.40510		1501 // skeletal development // traceable author statement /// 6355 // regulation of transcription, DNA-dependent // inferred from electronic annotation /// 7275 // development // inferred from electronic annotation	5634 // nucleus // inferred from electronic annotation	3700 // transcription factor activity // inferred from electronic annotation				0.0010809655535103865	9481	['9481']	['9481']	True
9016	A	204587_at	-0.36	-7.03	1.83e-09		204587_at	-0.0259	-0.777	0.441		204587_at	solute carrier family 25 (mitochondrial carrier, brain), member 14	SLC25A14	Hs.194686 // full length	NM_003951 // solute carrier family 25, member 14 isoform UCP5L /// NM_022810 // solute carrier family 25, member 14 isoform UCP5S	9060 // aerobic respiration // traceable author statement /// 6839 // mitochondrial transport // inferred from electronic annotation /// 6832 // small molecule transport // traceable author statement /// 6810 // transport // inferred from electronic annotation	5887 // integral to plasma membrane // traceable author statement /// 5739 // mitochondrion // traceable author statement /// 5743 // mitochondrial inner membrane // inferred from electronic annotation	5386 // carrier activity // traceable author statement /// 5488 // binding // inferred from electronic annotation	---	---	---	7.860252390057362e-08	9016	['9016']	['9016']	True
9016	A	211855_s_at	-0.379	-6.59	1.06e-08		211855_s_at	-0.0111	-0.301	0.765		211855_s_at	solute carrier family 25 (mitochondrial carrier, brain), member 14	SLC25A14	Hs.194686 // full length	NM_003951 // solute carrier family 25, member 14 isoform UCP5L /// NM_022810 // solute carrier family 25, member 14 isoform UCP5S	9060 // aerobic respiration // traceable author statement /// 6839 // mitochondrial transport // inferred from electronic annotation /// 6832 // small molecule transport // traceable author statement /// 6810 // transport // inferred from electronic annotation	5887 // integral to plasma membrane // traceable author statement /// 5739 // mitochondrion // traceable author statement /// 5743 // mitochondrial inner membrane // inferred from electronic annotation	5386 // carrier activity // traceable author statement /// 5488 // binding // inferred from electronic annotation	---	---	---	2.9876838143036386e-07	9016	['9016']	['9016']	True
