# Supplementary material for: Downregulation of glial genes involved in synaptic function mitigates Huntington's disease pathogenesis
Source: eLife. 2021 Apr 19;10:e64564. doi: 10.7554/eLife.64564 (PMC8149125; doi:10.7554/eLife.64564)
Supplement: Figure 1—source data 2. [file elife-64564-fig1-data2.zip › Figure_1_source_data_file_2/neuronDown/29/subFly.csv]

fbgene	gene_x	EN7vsEW7_log2FoldChange	EN7vsEW7_pvalue	EN7vsEW7_padj	EN7vsEW7_grp.mean.EW7	EN7vsEW7_grp.mean.EN7	EN9vsEW9_log2FoldChange	EN9vsEW9_pvalue	EN9vsEW9_padj	EN9vsEW9_grp.mean.EW9	EN9vsEW9_grp.mean.EN9	EN11vsEW11_v2_log2FoldChange	EN11vsEW11_v2_pvalue	EN11vsEW11_v2_padj	EN11vsEW11_v2_grp.mean.EW11	EN11vsEW11_v2_grp.mean.EN11	EF18vsEW18_log2FoldChange	EF18vsEW18_pvalue	EF18vsEW18_padj	EF18vsEW18_grp.mean.EW18	EF18vsEW18_grp.mean.EF18	EF20vsEW20_log2FoldChange	EF20vsEW20_pvalue	EF20vsEW20_padj	EF20vsEW20_grp.mean.EW20	EF20vsEW20_grp.mean.EF20	EF22vsEW22_log2FoldChange	EF22vsEW22_pvalue	EF22vsEW22_padj	EF22vsEW22_grp.mean.EW22	EF22vsEW22_grp.mean.EF22	Unnamed: 31_x	AllSig_x	UnionSig_x	fbgene	gene_y	RN5vsRW5_log2FoldChange	RN5vsRW5_pvalue	RN5vsRW5_padj	RN5vsRW5_grp.mean.RW5	RN5vsRW5_grp.mean.RN5	RN7vsRW7_log2FoldChange	RN7vsRW7_pvalue	RN7vsRW7_padj	RN7vsRW7_grp.mean.RW7	RN7vsRW7_grp.mean.RN7	RN8vsRW8_log2FoldChange	RN8vsRW8_pvalue	RN8vsRW8_padj
FBgn0036199	Bmcp:FBgn0036199	-0.0133919531307355	0.906878383156803	0.974211513370419	1877.05841797299	1857.91174074576	-0.280039438462029	0.000871710759946626	0.00483749482895558	2012.78531790342	1649.75681071964	-0.294460911948286	0.001801275154559	0.0141474012139224	1876.46949094798	1515.23046082806	0.213208749579853	0.0207013783213324	0.0859176358614763	1751.13172410115	2041.98368612384	0.246353583235265	0.00412608656760638	0.0273834061980731	1421.38567679602	1702.38680149735	-0.122475596631637	0.187057053575411	0.615782633393542	1882.65289845377	1726.0114177058		False	True	FBgn0036199	Bmcp:FBgn0036199	-0.336179927439414	0.00077934199081548	0.00462903415830982	1790.10980089821	1406.07367965995	-0.27607038178458	0.0641151025931406	0.329377081366874	1484.46187048576	1210.20820921331	-0.144366034709295	0.0721706312896252	0.299834673408039
FBgn0031758	Ucp4B:FBgn0031758				0.0	0.0				0.0	0.0				0.0	0.0	0.131502499899746	0.178678230246923		0.0	2.62940265257063	0.171038397961177	0.0685130858930026		0.320300874594009	4.4671837528117	0.00148711332200335	0.98995568229102		1.28999011909113	1.32609562961805		False	False	FBgn0031758	Ucp4B:FBgn0031758	-0.0486185613046388	0.493418346996363		0.66078301605989	0.0				0.0	0.0	-0.0335782424850865	0.540637132396994
FBgn0011787	mRpL12:FBgn0011787	-0.136182018895109	0.30054410293839	0.663351556410848	1013.35089480047	910.750121312026	-0.0114948382480213	0.906892200827949	0.954910479616081	1009.78026200515	1001.39331697553	-0.0775022454339281	0.532835144978071	0.759953644058692	1005.07433142997	947.818846274987	-0.0638249893543168	0.522768723120377	0.727683826383868	970.982969066999	926.847271597882	0.104695628801898	0.255840912105022	0.508954793702618	1073.05477095637	1159.12917109944	0.208240115705635	0.364209014783367	0.75128950149023	1178.52062316463	1399.62711771679		False	False	FBgn0011787	mRpL12:FBgn0011787	0.219501447121699	0.0188759660889288	0.0682569584560155	910.259884955312	1064.22078740502	0.121561539206721	0.60358678711973	0.90159296918587	1003.14747207369	1110.52471594451	-0.045944143914023	0.767993542142004	0.92333711292489
FBgn0030872	Ucp4A:FBgn0030872	-0.0701401200284855	0.525389925278061	0.825760981009046	1827.77890727699	1733.90363842346	-0.130216687948861	0.100683115787612	0.233517721871246	1878.80069562618	1713.29636182102	-0.00732953557605821	0.937832553140539	0.975574798796691	1774.48938619871	1764.76369966373	0.0749154587878462			1677.12089317035	1771.68186931815	0.146904975881859	0.110947514874097	0.304656761049569	1611.33079280848	1795.85181976687	-0.0262642392553637	0.865579999691045	0.962263499691048	1745.93585394299	1712.21273693516		False	False	FBgn0030872	Ucp4A:FBgn0030872	0.0736114785401524	0.363338355957237	0.57293383829385	1795.2488043697	1891.79206182466	0.0455625480848654	0.788385114104412	0.958935866368097	1748.78645887656	1810.21587472833	-0.043416405136406	0.716304183861503	0.90125022025326
FBgn0039674	CG1907:FBgn0039674	-0.138259612880696	0.251867949466135	0.61510244032747	4036.77528572982	3630.29795710213	-0.251853636767438	0.000440972679394811	0.0026670972591254	3816.06935301706	3195.18634394274	-0.128765270143034	0.222183263252257	0.476449420949239	3273.5056961324	2977.62198911558	0.273434411401472	0.0119138591875884	0.056636419887936	2886.84736232218	3527.56260478788	0.493460352589815	5.84013444423564e-10	2.56462060810003e-08	2533.21116787883	3625.51975253729	0.245223270163074	0.00978405406444954	0.12310560418319	3307.97631159849	3937.0902699253		False	True	FBgn0039674	CG1907:FBgn0039674	0.077169937196979	0.260973256992047	0.464130352755455	2876.21203789992	3036.3574748646	0.203361793029669	0.227981225824709	0.660956029067022	2953.87380927413	3442.26722673268	0.0214238649023209	0.8493295038476	0.952916933042681
FBgn0027610	Dic1:FBgn0027610	0.0222926820471795	0.814963486121976	0.944533903927939	5507.14560771212	5598.39249066357	-0.15111774000699	0.00923085894057365	0.0361006604291049	5281.00523102805	4750.39003663097	-0.221521031453118	0.00219756189067384	0.0165674687833733	4961.34110479929	4237.38904947729	-0.113667635444114	0.173902615792811	0.376426060820587	4412.14361383632	4066.74606028816	0.154007636699682	0.0107787007358882	0.0579452188384427	4066.1901025483	4537.01965246451	0.114744078233767	0.021300844672026	0.202358024384247	4649.77048607399	5037.08558316052		False	False	FBgn0027610	Dic1:FBgn0027610	-0.0179406917821225	0.798736163983055	0.899688138945187	4134.26775725612	4081.62880457322	-0.0239062598239936	0.836741374323306	0.970160215991625	4292.34786718623	4219.20519676502	-0.161187966763192	0.072754158650497	0.301380017444
FBgn0031757	Ucp4C:FBgn0031757				0.0	0.0	-0.0422854851344894	0.531476684388463		0.33530518855842	0.0				0.0	0.0				0.0	0.0				0.0	0.0	0.426818498001387	0.0437617304943054		0.0	4.43810721998792		False	False	FBgn0031757	Ucp4C:FBgn0031757				0.0	0.0				0.0	0.0	0.046548644063062	0.467481593030187
FBgn0036199	Bmcp:FBgn0036199	-0.0133919531307355	0.906878383156803	0.974211513370419	1877.05841797299	1857.91174074576	-0.280039438462029	0.000871710759946626	0.00483749482895558	2012.78531790342	1649.75681071964	-0.294460911948286	0.001801275154559	0.0141474012139224	1876.46949094798	1515.23046082806	0.213208749579853	0.0207013783213324	0.0859176358614763	1751.13172410115	2041.98368612384	0.246353583235265	0.00412608656760638	0.0273834061980731	1421.38567679602	1702.38680149735	-0.122475596631637	0.187057053575411	0.615782633393542	1882.65289845377	1726.0114177058		False	True	FBgn0036199	Bmcp:FBgn0036199	-0.336179927439414	0.00077934199081548	0.00462903415830982	1790.10980089821	1406.07367965995	-0.27607038178458	0.0641151025931406	0.329377081366874	1484.46187048576	1210.20820921331	-0.144366034709295	0.0721706312896252	0.299834673408039
FBgn0031758	Ucp4B:FBgn0031758				0.0	0.0				0.0	0.0				0.0	0.0	0.131502499899746	0.178678230246923		0.0	2.62940265257063	0.171038397961177	0.0685130858930026		0.320300874594009	4.4671837528117	0.00148711332200335	0.98995568229102		1.28999011909113	1.32609562961805		False	False	FBgn0031758	Ucp4B:FBgn0031758	-0.0486185613046388	0.493418346996363		0.66078301605989	0.0				0.0	0.0	-0.0335782424850865	0.540637132396994
FBgn0011787	mRpL12:FBgn0011787	-0.136182018895109	0.30054410293839	0.663351556410848	1013.35089480047	910.750121312026	-0.0114948382480213	0.906892200827949	0.954910479616081	1009.78026200515	1001.39331697553	-0.0775022454339281	0.532835144978071	0.759953644058692	1005.07433142997	947.818846274987	-0.0638249893543168	0.522768723120377	0.727683826383868	970.982969066999	926.847271597882	0.104695628801898	0.255840912105022	0.508954793702618	1073.05477095637	1159.12917109944	0.208240115705635	0.364209014783367	0.75128950149023	1178.52062316463	1399.62711771679		False	False	FBgn0011787	mRpL12:FBgn0011787	0.219501447121699	0.0188759660889288	0.0682569584560155	910.259884955312	1064.22078740502	0.121561539206721	0.60358678711973	0.90159296918587	1003.14747207369	1110.52471594451	-0.045944143914023	0.767993542142004	0.92333711292489
FBgn0033904	CG18327:FBgn0033904	-0.236674148835669	0.076396801676931	0.31271297382924	544.948116186891	451.600704198755	-0.296345808923979	0.0117600446381586	0.0439800565212843	582.768395907035	470.015398082194	-0.671127634943699	1.91385725244687e-05	0.000278614486778744	438.019052602931	255.700758450793	-0.437954735946592	0.0106195068949849	0.0518727420676392	363.057038477071	253.641462178079	-0.169326863978873	0.176887293983761	0.40807250062426	403.496049832129	352.995717386372	-0.146981391354025	0.335540569692571	0.734533242900375	389.432098075826	349.385232879312		False	True	FBgn0033904	CG18327:FBgn0033904	0.0194479835745213	0.890807051118669	0.947361906193257	334.093918640375	338.544953068503	-0.16837424543004	0.384983046748668	0.799165076497667	347.176463119009	304.28039542618	-0.42210335663944	0.0122384309526083	0.0864621748635016
FBgn0030872	Ucp4A:FBgn0030872	-0.0701401200284855	0.525389925278061	0.825760981009046	1827.77890727699	1733.90363842346	-0.130216687948861	0.100683115787612	0.233517721871246	1878.80069562618	1713.29636182102	-0.00732953557605821	0.937832553140539	0.975574798796691	1774.48938619871	1764.76369966373	0.0749154587878462			1677.12089317035	1771.68186931815	0.146904975881859	0.110947514874097	0.304656761049569	1611.33079280848	1795.85181976687	-0.0262642392553637	0.865579999691045	0.962263499691048	1745.93585394299	1712.21273693516		False	False	FBgn0030872	Ucp4A:FBgn0030872	0.0736114785401524	0.363338355957237	0.57293383829385	1795.2488043697	1891.79206182466	0.0455625480848654	0.788385114104412	0.958935866368097	1748.78645887656	1810.21587472833	-0.043416405136406	0.716304183861503	0.90125022025326
FBgn0033903	CG8323:FBgn0033903	-0.0682439870008202	0.467455786192439	0.792737949594848	1345.70382612758	1279.8990306951	-0.174738975078722	0.0408142146642094	0.118354233790819	1428.96607431443	1262.83435359257	-0.476495330624973	2.03244756725526e-07	4.87410163692583e-06	1493.58292520649	1057.61955748259	-0.0716791514298414	0.427153904751508	0.648832178176632	1165.84795549256	1107.10758632725	0.0536485532429101	0.507461754602848	0.739648156622555	1297.290659602	1349.20009528434	0.099462610113934	0.246289209219426	0.663832294718207	1226.63891258945	1315.92144654219		False	True	FBgn0033903	CG8323:FBgn0033903	0.0667085251108225	0.448443165267615	0.652258240102137	1114.39203061073	1167.98651626024	0.130344593177027	0.344709270123342	0.771084609828978	1110.80115405129	1221.99515192733	-0.250395308384094	0.0149972812171223	0.100444985064148
FBgn0039674	CG1907:FBgn0039674	-0.138259612880696	0.251867949466135	0.61510244032747	4036.77528572982	3630.29795710213	-0.251853636767438	0.000440972679394811	0.0026670972591254	3816.06935301706	3195.18634394274	-0.128765270143034	0.222183263252257	0.476449420949239	3273.5056961324	2977.62198911558	0.273434411401472	0.0119138591875884	0.056636419887936	2886.84736232218	3527.56260478788	0.493460352589815	5.84013444423564e-10	2.56462060810003e-08	2533.21116787883	3625.51975253729	0.245223270163074	0.00978405406444954	0.12310560418319	3307.97631159849	3937.0902699253		False	True	FBgn0039674	CG1907:FBgn0039674	0.077169937196979	0.260973256992047	0.464130352755455	2876.21203789992	3036.3574748646	0.203361793029669	0.227981225824709	0.660956029067022	2953.87380927413	3442.26722673268	0.0214238649023209	0.8493295038476	0.952916933042681
FBgn0027610	Dic1:FBgn0027610	0.0222926820471795	0.814963486121976	0.944533903927939	5507.14560771212	5598.39249066357	-0.15111774000699	0.00923085894057365	0.0361006604291049	5281.00523102805	4750.39003663097	-0.221521031453118	0.00219756189067384	0.0165674687833733	4961.34110479929	4237.38904947729	-0.113667635444114	0.173902615792811	0.376426060820587	4412.14361383632	4066.74606028816	0.154007636699682	0.0107787007358882	0.0579452188384427	4066.1901025483	4537.01965246451	0.114744078233767	0.021300844672026	0.202358024384247	4649.77048607399	5037.08558316052		False	False	FBgn0027610	Dic1:FBgn0027610	-0.0179406917821225	0.798736163983055	0.899688138945187	4134.26775725612	4081.62880457322	-0.0239062598239936	0.836741374323306	0.970160215991625	4292.34786718623	4219.20519676502	-0.161187966763192	0.072754158650497	0.301380017444
FBgn0031757	Ucp4C:FBgn0031757				0.0	0.0	-0.0422854851344894	0.531476684388463		0.33530518855842	0.0				0.0	0.0				0.0	0.0				0.0	0.0	0.426818498001387	0.0437617304943054		0.0	4.43810721998792		False	False	FBgn0031757	Ucp4C:FBgn0031757				0.0	0.0				0.0	0.0	0.046548644063062	0.467481593030187
[truncated: 20 more columns]
