# Supplementary material for: Downregulation of glial genes involved in synaptic function mitigates Huntington's disease pathogenesis
Source: eLife. 2021 Apr 19;10:e64564. doi: 10.7554/eLife.64564 (PMC8149125; doi:10.7554/eLife.64564)
Supplement: Figure 1—source data 2. [file elife-64564-fig1-data2.zip › Figure_1_source_data_file_2/neuronDown/16/subMouse.csv]

Entrez	Entrez_Striatum 2 months	Symbol_Striatum 2 months	Name_Striatum 2 months	baseMean.continuousQ_Striatum 2 months	log2FoldChange.continuousQ_Striatum 2 months	lfcSE.continuousQ_Striatum 2 months	stat.continuousQ_Striatum 2 months	pvalue.continuousQ_Striatum 2 months	FDR.continuousQ_Striatum 2 months	baseMean.Q.80.vs.20_Striatum 2 months	log2FoldChange.Q.80.vs.20_Striatum 2 months	lfcSE.Q.80.vs.20_Striatum 2 months	stat.Q.80.vs.20_Striatum 2 months	pvalue.Q.80.vs.20_Striatum 2 months	FDR.Q.80.vs.20_Striatum 2 months	baseMean.Q.92.vs.20_Striatum 2 months	log2FoldChange.Q.92.vs.20_Striatum 2 months	lfcSE.Q.92.vs.20_Striatum 2 months	stat.Q.92.vs.20_Striatum 2 months	pvalue.Q.92.vs.20_Striatum 2 months	FDR.Q.92.vs.20_Striatum 2 months	baseMean.Q.111.vs.20_Striatum 2 months	log2FoldChange.Q.111.vs.20_Striatum 2 months	lfcSE.Q.111.vs.20_Striatum 2 months	stat.Q.111.vs.20_Striatum 2 months	pvalue.Q.111.vs.20_Striatum 2 months	FDR.Q.111.vs.20_Striatum 2 months	baseMean.Q.140.vs.20_Striatum 2 months	log2FoldChange.Q.140.vs.20_Striatum 2 months	lfcSE.Q.140.vs.20_Striatum 2 months	stat.Q.140.vs.20_Striatum 2 months	pvalue.Q.140.vs.20_Striatum 2 months	FDR.Q.140.vs.20_Striatum 2 months	baseMean.Q.175.vs.20_Striatum 2 months	log2FoldChange.Q.175.vs.20_Striatum 2 months	lfcSE.Q.175.vs.20_Striatum 2 months	stat.Q.175.vs.20_Striatum 2 months	pvalue.Q.175.vs.20_Striatum 2 months	FDR.Q.175.vs.20_Striatum 2 months	Entrez_Liver 2 months	Symbol_Liver 2 months	Name_Liver 2 months	baseMean.continuousQ_Liver 2 months	log2FoldChange.continuousQ_Liver 2 months	lfcSE.continuousQ_Liver 2 months	stat.continuousQ_Liver 2 months	pvalue.continuousQ_Liver 2 months	FDR.continuousQ_Liver 2 months	baseMean.Q.80.vs.20_Liver 2 months
16485	16485.0	Kcna1	potassium voltage-gated channel, shaker-related subfamily, member 1	8390.0	-4.410000000000001e-05	0.00042899999999999997	-0.10300000000000001	0.918	0.97	8390.0	0.0563	0.07740000000000001	0.728	0.467	0.7010000000000001	8390.0	-0.0246	0.075	-0.328	0.743	1.0	8390.0	0.1	0.07740000000000001	1.3	0.195	0.904	8390.0	0.0463	0.075	0.617	0.537	0.776	8390.0	-0.0308	0.075	-0.41	0.682	0.896	16485.0	Kcna1	potassium voltage-gated channel, shaker-related subfamily, member 1	1.45	0.000937	0.000663	1.41	0.157	0.549	1.45
16492	16492.0	Kcna4	potassium voltage-gated channel, shaker-related subfamily, member 4	2330.0	-0.000177	0.00034899999999999997	-0.507	0.612	0.835	2330.0	0.08030000000000001	0.0621	1.29	0.196	0.52	2330.0	-0.0109	0.0601	-0.181	0.857	1.0	2330.0	0.0512	0.062	0.8260000000000001	0.40900000000000003	0.904	2330.0	-0.035300000000000005	0.06	-0.587	0.557	0.787	2330.0	-0.00116	0.06	-0.0194	0.985	0.995
16500	16500.0	Kcnb1	potassium voltage gated channel, Shab-related subfamily, member 1	8660.0	-8.59e-05	0.0006129999999999999	-0.14	0.889	0.9590000000000001	8660.0	0.197	0.11800000000000001	1.67	0.09580000000000001	0.483	8660.0	0.0424	0.115	0.367	0.713	1.0	8660.0	0.10200000000000001	0.11800000000000001	0.859	0.39	0.904	8660.0	0.0516	0.115	0.448	0.654	0.839	8660.0	0.0115	0.115	0.0995	0.921	0.978	16500.0	Kcnb1	potassium voltage gated channel, Shab-related subfamily, member 1	134.0	-0.000395	0.0008129999999999999	-0.487	0.627	0.876	134.0
382571	382571.0	Kcnf1	potassium voltage-gated channel, subfamily F, member 1	2170.0	0.000443	0.00044	1.01	0.314	0.684	2170.0	-0.0132	0.0833	-0.158	0.875	0.9390000000000001	2170.0	0.0285	0.08080000000000001	0.353	0.724	1.0	2170.0	0.021	0.0833	0.252	0.801	0.9530000000000001	2170.0	0.0454	0.08070000000000001	0.562	0.5740000000000001	0.796	2170.0	0.06670000000000001	0.08070000000000001	0.8270000000000001	0.40800000000000003	0.799
16498	16498.0	Kcnab2	potassium voltage-gated channel, shaker-related subfamily, beta member 2	8870.0	0.000336	0.000318	1.06	0.291	0.672	8870.0	0.0777	0.0565	1.38	0.169	0.507	8870.0	0.0108	0.0546	0.197	0.844	1.0	8870.0	0.11	0.0565	1.94	0.052000000000000005	0.904	8870.0	0.061200000000000004	0.0546	1.12	0.262	0.65	8870.0	0.049800000000000004	0.0546	0.913	0.361	0.777	16498.0	Kcnab2	potassium voltage-gated channel, shaker-related subfamily, beta member 2	18.1	0.00126	0.000978	1.28	0.199	0.597	18.1
67498	67498.0	Kcnv1	potassium channel, subfamily V, member 1	1520.0	0.000719	0.00048000000000000007	1.5	0.134	0.577	1520.0	0.00237	0.091	0.026000000000000002	0.979	0.99	1520.0	0.09620000000000001	0.0882	1.09	0.276	1.0	1520.0	0.0714	0.09090000000000001	0.785	0.432	0.904	1520.0	0.0697	0.0882	0.791	0.429	0.722	1520.0	0.123	0.0882	1.39	0.163	0.719
16490	16490.0	Kcna2	potassium voltage-gated channel, shaker-related subfamily, member 2	8180.0	0.000473	0.000616	0.769	0.442	0.753	8180.0	0.14300000000000002	0.11800000000000001	1.22	0.224	0.536	8180.0	-0.049	0.115	-0.427	0.67	1.0	8180.0	0.17200000000000001	0.11800000000000001	1.46	0.145	0.904	8180.0	0.129	0.115	1.12	0.261	0.65	8180.0	0.0563	0.115	0.491	0.624	0.88	16490.0	Kcna2	potassium voltage-gated channel, shaker-related subfamily, member 2	146.0	-0.0018300000000000002	0.000904	-2.02	0.043300000000000005	0.328	146.0
53321	53321.0	Cntnap1	contactin associated protein-like 1	10100.0	1.7500000000000002e-05	0.000579	0.030100000000000002	0.976	0.991	10100.0	0.193	0.109	1.77	0.0765	0.483	10100.0	-0.0159	0.106	-0.151	0.88	1.0	10100.0	0.115	0.109	1.06	0.291	0.904	10100.0	0.0618	0.106	0.585	0.559	0.787	10100.0	0.016900000000000002	0.106	0.16	0.873	0.962	53321.0	Cntnap1	contactin associated protein-like 1	51.5	0.000993	0.000783	1.27	0.20500000000000002	0.6000000000000001	51.5
16539	16539.0	Kcns2	K+ voltage-gated channel, subfamily S, 2	1380.0	-0.000664	0.000386	-1.72	0.0858	0.542	1380.0	0.0692	0.068	1.02	0.309	0.591	1380.0	0.0145	0.0659	0.22	0.8260000000000001	1.0	1380.0	0.06720000000000001	0.068	0.988	0.323	0.904	1380.0	-0.048600000000000004	0.0658	-0.739	0.46	0.735	1380.0	-0.095	0.0658	-1.44	0.149	0.719
[truncated: 303 more columns]
