# Supplementary material for: Downregulation of glial genes involved in synaptic function mitigates Huntington's disease pathogenesis
Source: eLife. 2021 Apr 19;10:e64564. doi: 10.7554/eLife.64564 (PMC8149125; doi:10.7554/eLife.64564)
Supplement: Figure 1—source data 2. [file elife-64564-fig1-data2.zip › Figure_1_source_data_file_2/neuronDown/16/subHuman.csv]

Entrez	Chip	Caudate Probeset	M	t	P.Value	Unnamed: 5	Cerebellum Probeset	M.1	t.1	P.Value.1	Unnamed: 10	Probe Set ID	Title	Gene Symbol	Unigene	Full Length Ref. Sequences	Biological Process (GO)	Cellular Component (GO)	Molecular Function (GO)	Biochemical Function (Proteome)	Cellular Role (Proteome)	Molecular Localization (Proteome)	adjp	Entrez	entrezList	entrezList_filt	validList
3736	A	208479_at	-0.201	-4.17	9.69e-05		208479_at	-0.0413	-1.12	0.268		208479_at	potassium voltage-gated channel, shaker-related subfamily, member 1 (episodic ataxia with myokymia)	KCNA1	Hs.60843 // full length	NM_000217 // potassium voltage-gated channel, shaker-related subfamily, member 1	6812 // cation transport // inferred from electronic annotation /// 7268 // synaptic transmission // traceable author statement /// 6813 // potassium ion transport // traceable author statement /// 6936 // muscle contraction // not recorded	5624 // membrane fraction // not recorded /// 8076 // voltage-gated potassium channel complex // traceable author statement /// 16021 // integral to membrane // inferred from electronic annotation	15079 // potassium ion transporter activity // traceable author statement /// 5249 // voltage-gated potassium channel activity // extended:inferred from electronic annotation; K_tetra; 7.2e-50 /// 5251 // delayed rectifier potassium channel activity // traceable author statement /// 5515 // protein binding // inferred from electronic annotation	---	---	---	0.0006268571922246219	3736	['3736']	['3736']	True
3736	B	230849_at	-1.13	-8.45	6.16e-12		230849_at_B	-0.24	-3.31	0.00158		230849_at	CDNA FLJ42577 fis, clone BRACE3008298	---	Hs.416139		---	---	---				1.7034051533742332e-09	3736	['3736']	['3736']	True
3739	A	207248_at	-0.396	-7.12	1.3e-09		207248_at	0.0353	1.46	0.151		207248_at	potassium voltage-gated channel, shaker-related subfamily, member 4	KCNA4	Hs.1854 // full length	NM_002233 // potassium voltage-gated channel, shaker-related subfamily, member 4	6812 // cation transport // inferred from electronic annotation /// 6813 // potassium ion transport // traceable author statement	5624 // membrane fraction // not recorded /// 8076 // voltage-gated potassium channel complex // traceable author statement /// 16021 // integral to membrane // inferred from electronic annotation	5249 // voltage-gated potassium channel activity // traceable author statement /// 5515 // protein binding // inferred from electronic annotation	---	---	---	6.071351351351352e-08	3739	['3739']	['3739']	True
3745	A	211006_s_at	-0.614	-6.05	9.08e-08		211006_s_at	0.106	2.08	0.042		211006_s_at	potassium voltage-gated channel, Shab-related subfamily, member 1	KCNB1	Hs.84244 // full length	NM_004975 // potassium voltage-gated channel, Shab-related subfamily, member 1	6813 // potassium ion transport // inferred from electronic annotation /// 6812 // cation transport // inferred from electronic annotation	5624 // membrane fraction // not recorded /// 8076 // voltage-gated potassium channel complex // not recorded	5249 // voltage-gated potassium channel activity // extended:inferred from electronic annotation; K_tetra; 2.2e-56 /// 5251 // delayed rectifier potassium channel activity // not recorded /// 5515 // protein binding // inferred from electronic annotation	---	---	---	1.7026136894824708e-06	3745	['3745']	['3745']	True
3745	A	217637_at	-0.345	-6.38	2.43e-08		217637_at	0.0437	1.03	0.307		217637_at	Homo sapiens cDNA FLJ30824 fis, clone FEBRA2001698.	---	Hs.285050 // ---	---	---	---	---	---	---	---	5.828886278697277e-07	3745	['3745']	['3745']	True
3745	B	231053_at	-0.215	-6.68	7.39e-09		231053_at_B	-0.0268	-0.591	0.557		231053_at	Transcribed sequence with moderate similarity to protein sp:P00722 (E. coli) BGAL_ECOLI Beta-galactosidase	---	Hs.444805		---	---	---				2.2601628318584072e-07	3745	['3745']	['3745']	True
3745	B	240869_at	-0.631	-6.85	3.8e-09		240869_at_B	0.0357	0.538	0.593		240869_at	CDNA FLJ45029 fis, clone BRAWH3018326	---	Hs.285050		---	---	---				1.368e-07	3745	['3745']	['3745']	True
3754	A	210263_at	-0.563	-8.18	1.84e-11		210263_at	0.0529	1.31	0.195		210263_at	potassium voltage-gated channel, subfamily F, member 1	KCNF1	Hs.23735 // full length	NM_002236 // potassium voltage-gated channel, subfamily F, member 1	6813 // potassium ion transport // inferred from electronic annotation /// 6812 // cation transport // inferred from electronic annotation	8076 // voltage-gated potassium channel complex // inferred from electronic annotation /// 16021 // integral to membrane // inferred from electronic annotation	5249 // voltage-gated potassium channel activity // inferred from electronic annotation /// 5515 // protein binding // inferred from electronic annotation	---	---	---	3.319980722891566e-09	3754	['3754']	['3754']	True
8514	A	203402_at	-0.691	-7.98	4.01e-11		203402_at	-0.0211	-0.567	0.573		203402_at	potassium voltage-gated channel, shaker-related subfamily, beta member 2	KCNAB2	Hs.298184 // full length	NM_003636 // potassium voltage-gated channel, shaker-related subfamily, beta member 2 isoform 1 /// NM_172130 // potassium voltage-gated channel, shaker-related subfamily, beta member 2 isoform 2	6813 // potassium ion transport // inferred from electronic annotation /// 6811 // ion transport // inferred from electronic annotation	5737 // cytoplasm // not recorded /// 16021 // integral to membrane // inferred from electronic annotation	5249 // voltage-gated potassium channel activity // inferred from electronic annotation /// 15459 // potassium channel regulator activity // traceable author statement	---	---	---	5.647689028213167e-09	8514	['8514']	['8514']	True
8514	A	211791_s_at	-0.523	-8.02	3.51e-11		211791_s_at	0.052	1.25	0.217		211791_s_at	potassium voltage-gated channel, shaker-related subfamily, beta member 2	KCNAB2	Hs.298184 // full length	NM_003636 // potassium voltage-gated channel, shaker-related subfamily, beta member 2 isoform 1 /// NM_172130 // potassium voltage-gated channel, shaker-related subfamily, beta member 2 isoform 2	6813 // potassium ion transport // inferred from electronic annotation /// 6811 // ion transport // inferred from electronic annotation	5737 // cytoplasm // not recorded /// 16021 // integral to membrane // inferred from electronic annotation	5249 // voltage-gated potassium channel activity // inferred from electronic annotation /// 15459 // potassium channel regulator activity // traceable author statement	---	---	---	5.239112292358804e-09	8514	['8514']	['8514']	True
27012	A	215736_at	-0.0903	-2.84	0.00601		215736_at	0.00697	0.205	0.838		215736_at	Homo sapiens clone 23892 mRNA sequence	---	Hs.91916 // ---	---	---	---	---	---	---	---	0.02107205244264086	27012	['27012']	['27012']	True
27012	A	220294_at	-0.401	-7.01	1.95e-09		220294_at	-0.00503	-0.208	0.836		220294_at	potassium channel, subfamily V, member 1	KCNV1	Hs.13285 // full length	NM_014379 // potassium channel, subfamily V, member 1	6812 // cation transport // inferred from electronic annotation /// 6813 // potassium ion transport // traceable author statement	5624 // membrane fraction // not recorded /// 8076 // voltage-gated potassium channel complex // inferred from electronic annotation	5249 // voltage-gated potassium channel activity // inferred from electronic annotation /// 5515 // protein binding // inferred from electronic annotation /// 8200 // ion channel inhibitor activity // traceable author statement /// 15459 // potassium channel regulator activity // traceable author statement	---	---	---	8.249491525423729e-08	27012	['27012']	['27012']	True
3737	A	208564_at	-0.104	-2.43	0.0181		208564_at	0.0104	0.26	0.796		208564_at	potassium voltage-gated channel, shaker-related subfamily, member 2	KCNA2	Hs.248139 // full length	NM_004974 // potassium voltage-gated channel, shaker-related subfamily, member 2	6812 // cation transport // inferred from electronic annotation /// 6813 // potassium ion transport // traceable author statement	5624 // membrane fraction // not recorded /// 8076 // voltage-gated potassium channel complex // traceable author statement	5249 // voltage-gated potassium channel activity // extended:inferred from electronic annotation; K_tetra; 1.1e-49 /// 5251 // delayed rectifier potassium channel activity // traceable author statement /// 5515 // protein binding // inferred from electronic annotation	---	---	---	0.05253548678855224	3737	['3737']	['3737']	True
3737	B	239118_at	-0.474	-5.32	1.5e-06		239118_at_B	-0.174	-2.63	0.011		239118_at	potassium voltage-gated channel, shaker-related subfamily, member 2	KCNA2	Hs.248139		---	---	---				1.785691573926868e-05	3737	['3737']	['3737']	True
8506	A	219400_at	-0.334	-6.59	1.07e-08		219400_at	-0.126	-2.97	0.00434		219400_at	contactin associated protein 1	CNTNAP1	Hs.31622 // full length	NM_003632 // contactin associated protein 1	7165 // signal transduction // traceable author statement /// 7155 // cell adhesion // inferred from electronic annotation	5887 // integral to plasma membrane // traceable author statement	5070 // SH3/SH2 adaptor protein activity // traceable author statement /// 5194 // cell adhesion molecule activity // inferred from electronic annotation /// 4872 // receptor activity // traceable author statement	---	---	---	3.008320400500625e-07	8506	['8506']	['8506']	True
3788	B	232401_at	-0.296	-6.3	3.28e-08		232401_at_B	-0.00886	-0.198	0.843		232401_at	potassium voltage-gated channel, delayed-rectifier, subfamily S, member 2	KCNS2	Hs.388045		6810 // transport // inferred from electronic annotation /// 45540 // regulation of cholesterol biosynthesis // non-traceable author statement /// 45893 // positive regulation of transcription, DNA-dependent // non-traceable author statement	5634 // nucleus // non-traceable author statement /// 5737 // cytoplasm // non-traceable author statement	5386 // carrier activity // non-traceable author statement /// 5543 // phospholipid binding // non-traceable author statement /// 8431 // tocopherol binding // non-traceable author statement /// 16563 // transcriptional activator activity // non-traceable author statement				7.379260891337006e-07	3788	['3788']	['3788']	True
