# Supplementary material for: Downregulation of glial genes involved in synaptic function mitigates Huntington's disease pathogenesis
Source: eLife. 2021 Apr 19;10:e64564. doi: 10.7554/eLife.64564 (PMC8149125; doi:10.7554/eLife.64564)
Supplement: Figure 1—source data 2. [file elife-64564-fig1-data2.zip › Figure_1_source_data_file_2/neuronDown/16/subFly.csv]

fbgene	gene_x	EN7vsEW7_log2FoldChange	EN7vsEW7_pvalue	EN7vsEW7_padj	EN7vsEW7_grp.mean.EW7	EN7vsEW7_grp.mean.EN7	EN9vsEW9_log2FoldChange	EN9vsEW9_pvalue	EN9vsEW9_padj	EN9vsEW9_grp.mean.EW9	EN9vsEW9_grp.mean.EN9	EN11vsEW11_v2_log2FoldChange	EN11vsEW11_v2_pvalue	EN11vsEW11_v2_padj	EN11vsEW11_v2_grp.mean.EW11	EN11vsEW11_v2_grp.mean.EN11	EF18vsEW18_log2FoldChange	EF18vsEW18_pvalue	EF18vsEW18_padj	EF18vsEW18_grp.mean.EW18	EF18vsEW18_grp.mean.EF18	EF20vsEW20_log2FoldChange	EF20vsEW20_pvalue	EF20vsEW20_padj	EF20vsEW20_grp.mean.EW20	EF20vsEW20_grp.mean.EF20	EF22vsEW22_log2FoldChange	EF22vsEW22_pvalue	EF22vsEW22_padj	EF22vsEW22_grp.mean.EW22	EF22vsEW22_grp.mean.EF22	Unnamed: 31_x	AllSig_x	UnionSig_x	fbgene	gene_y	RN5vsRW5_log2FoldChange	RN5vsRW5_pvalue	RN5vsRW5_padj	RN5vsRW5_grp.mean.RW5	RN5vsRW5_grp.mean.RN5	RN7vsRW7_log2FoldChange	RN7vsRW7_pvalue	RN7vsRW7_padj	RN7vsRW7_grp.mean.RW7	RN7vsRW7_grp.mean.RN7	RN8vsRW8_log2FoldChange	RN8vsRW8_pvalue	RN8vsRW8_padj
FBgn0003380	Sh:FBgn0003380	-0.480885238017254	2.18777576804711e-05	0.000482570156086297	1325.39847735717	920.713791893918	-0.098950633198342	0.240861425252597	0.434088851009513	1177.35773291634	1097.27351869795	-0.233241154760158	0.0443690852998934	0.164963620740899	1177.54572316007	989.947447753106	0.0548948197731451	0.597662097914297	0.782836299933251	1293.20096660754	1346.71666606747	-0.0408619593021163	0.709211136809967	0.871125197709488	1171.6447139245	1135.81198283115	-0.116266788047776	0.635387852298965	0.872096038234723	1148.80744072853	1040.07861445762		False	True	FBgn0003380	Sh:FBgn0003380	-0.235554040385904	0.0481941438132683	0.141517750375708	1484.01621022505	1250.23082292508	-0.081758597708537	0.782959532347559	0.956341148368484	1007.09363864998	924.008155526825	-0.110994123396899	0.422610039106762	0.752756868676931
FBgn0003380	Sh:FBgn0003380	-0.480885238017254	2.18777576804711e-05	0.000482570156086297	1325.39847735717	920.713791893918	-0.098950633198342	0.240861425252597	0.434088851009513	1177.35773291634	1097.27351869795	-0.233241154760158	0.0443690852998934	0.164963620740899	1177.54572316007	989.947447753106	0.0548948197731451	0.597662097914297	0.782836299933251	1293.20096660754	1346.71666606747	-0.0408619593021163	0.709211136809967	0.871125197709488	1171.6447139245	1135.81198283115	-0.116266788047776	0.635387852298965	0.872096038234723	1148.80744072853	1040.07861445762		False	True	FBgn0003380	Sh:FBgn0003380	-0.235554040385904	0.0481941438132683	0.141517750375708	1484.01621022505	1250.23082292508	-0.081758597708537	0.782959532347559	0.956341148368484	1007.09363864998	924.008155526825	-0.110994123396899	0.422610039106762	0.752756868676931
FBgn0262593	Shab:FBgn0262593	-0.0128019133885498	0.878075514545889	0.965450057183033	14030.5534406317	13900.90741505	0.107322783431591	0.0346522871462119	0.10454331641706	13438.7759913302	14485.035507141	-0.0473027072811756	0.497578319058419	0.737131934325329	14316.203590064	13844.1056570307	-0.128753934490685	0.121339811601122	0.298110400683836	15686.1652215824	14306.0273482872	-0.17842485924421	0.000809318092016449	0.0072098202023868	13130.2677419088	11573.4448307845	-0.293865398464685	0.222770880861658	0.649014350158985	11706.8517359543	9123.81587167144		False	True	FBgn0262593	Shab:FBgn0262593	0.085968543373523	0.172763785119928	0.350702754621974	15487.5414643181	16451.7216316412	-0.025035522704987	0.887156339207832	0.982870753925297	12323.3863159726	12091.0394676262	-0.00553391967398225	0.936593528198969	0.977723451682178
FBgn0085395	Shawl:FBgn0085395	-0.197936681265974	0.0674188616856254	0.288524195781987	571.547999769562	492.23488301701	0.0382426983237851	0.749963140840883	0.867726653846984	535.992760420544	550.925072982854	-0.278513579081564	0.0164924198516154	0.0800308223409845	586.983236965207	477.317311965336	-0.263512440174875	0.0344005347702673	0.124227510388617	544.284784497186	447.268029846411	-0.478075425519339	1.14102354918352e-05	0.00018305417913692	491.225787590815	341.260737915206	-0.686921878586859	0.00714360358019586	0.0995889688714594	497.505579801822	271.678674347835		False	True	FBgn0085395	Shawl:FBgn0085395	-0.0782444506401057	0.600335434101179	0.775287784962245	621.070213090775	585.803076431261	-0.238946317414584			499.613498331715	398.003150656693	-0.0992061006372002	0.473825550251585	0.787909402718239
FBgn0003386	Shaw:FBgn0003386	0.158938781663985	0.130789939370492	0.428307034753955	1648.00889528699	1855.48691188366	0.201367042418811	0.00219947361470269	0.0107498082727244	1771.48372362378	2040.1619369639	0.130754187054385	0.1481730813071	0.369946157602912	1798.62767571782	1977.69118177163	0.14630347239029	0.108327300163256	0.276722639462896	1694.64712722004	1883.79180654487	-0.0509068290861543	0.505051101443126	0.737730909730749	1693.78251069638	1632.27883145565	-0.139258833212426	0.545704664002349	0.842296896540883	1526.73661420395	1360.60594355656		False	False	FBgn0003386	Shaw:FBgn0003386	-0.0448667857555564	0.598657870175547	0.774023133235973	2039.32756891222	1975.50329354278	-0.0891920228444534	0.744650985087076	0.946176288769464	1623.53618461601	1493.62495308853	0.0402002291607989	0.604899103294757	0.856586792026
FBgn0262593	Shab:FBgn0262593	-0.0128019133885498	0.878075514545889	0.965450057183033	14030.5534406317	13900.90741505	0.107322783431591	0.0346522871462119	0.10454331641706	13438.7759913302	14485.035507141	-0.0473027072811756	0.497578319058419	0.737131934325329	14316.203590064	13844.1056570307	-0.128753934490685	0.121339811601122	0.298110400683836	15686.1652215824	14306.0273482872	-0.17842485924421	0.000809318092016449	0.0072098202023868	13130.2677419088	11573.4448307845	-0.293865398464685	0.222770880861658	0.649014350158985	11706.8517359543	9123.81587167144		False	True	FBgn0262593	Shab:FBgn0262593	0.085968543373523	0.172763785119928	0.350702754621974	15487.5414643181	16451.7216316412	-0.025035522704987	0.887156339207832	0.982870753925297	12323.3863159726	12091.0394676262	-0.00553391967398225	0.936593528198969	0.977723451682178
FBgn0085395	Shawl:FBgn0085395	-0.197936681265974	0.0674188616856254	0.288524195781987	571.547999769562	492.23488301701	0.0382426983237851	0.749963140840883	0.867726653846984	535.992760420544	550.925072982854	-0.278513579081564	0.0164924198516154	0.0800308223409845	586.983236965207	477.317311965336	-0.263512440174875	0.0344005347702673	0.124227510388617	544.284784497186	447.268029846411	-0.478075425519339	1.14102354918352e-05	0.00018305417913692	491.225787590815	341.260737915206	-0.686921878586859	0.00714360358019586	0.0995889688714594	497.505579801822	271.678674347835		False	True	FBgn0085395	Shawl:FBgn0085395	-0.0782444506401057	0.600335434101179	0.775287784962245	621.070213090775	585.803076431261	-0.238946317414584			499.613498331715	398.003150656693	-0.0992061006372002	0.473825550251585	0.787909402718239
FBgn0003386	Shaw:FBgn0003386	0.158938781663985	0.130789939370492	0.428307034753955	1648.00889528699	1855.48691188366	0.201367042418811	0.00219947361470269	0.0107498082727244	1771.48372362378	2040.1619369639	0.130754187054385	0.1481730813071	0.369946157602912	1798.62767571782	1977.69118177163	0.14630347239029	0.108327300163256	0.276722639462896	1694.64712722004	1883.79180654487	-0.0509068290861543	0.505051101443126	0.737730909730749	1693.78251069638	1632.27883145565	-0.139258833212426	0.545704664002349	0.842296896540883	1526.73661420395	1360.60594355656		False	False	FBgn0003386	Shaw:FBgn0003386	-0.0448667857555564	0.598657870175547	0.774023133235973	2039.32756891222	1975.50329354278	-0.0891920228444534	0.744650985087076	0.946176288769464	1623.53618461601	1493.62495308853	0.0402002291607989	0.604899103294757	0.856586792026
FBgn0027552	CG10863:FBgn0027552	-0.141316776116345	0.129600484538324	0.426762498992102	16266.3840866578	14663.4806495885	-0.341436857361257			15665.5548168128	12329.8762461148	-0.183929482172888	0.0118237274456449	0.062832928986214	14112.0179172832	12380.5584393854	-0.0484062695642435	0.628906566031036	0.803319803711289	15257.1300322467	14729.0818527722	-0.000297124306955942	0.99645974182242	0.997796314846415	13866.1231896637	13863.6366467792	0.0822003332968529			13608.1074217181	14453.2680397976		False	False	FBgn0027552	CG10863:FBgn0027552	-0.561196681412777	1.94451733280185e-08	2.90222289543974e-07	11163.5471192614	7463.73694286155	-0.189562478186459	0.174560740462287	0.580669589273166	10408.754150651	9061.11730567745	-0.351647680541404	0.000532594719575249	0.00669327879989424
FBgn0037974	CG12224:FBgn0037974	-0.00916031010142847	0.947708882470339	0.985381149782705	328.909617372591	326.582827663233	-0.43913340897929	0.000940237315826796	0.00515582912364602	372.336025522008	269.841816738374	-0.307181860223901	0.0413878180785946	0.15727370869866	345.608208355785	271.074655655241	0.139046159523224	0.381196792298179	0.607664860947526	307.997655502376	343.594370048455	-0.236226413338679	0.100962587533281	0.286617092112175	470.427916642321	385.810224378301	0.254229301278504	0.0350701374972444	0.271231544169394	310.424061212184	373.045737792095		False	True	FBgn0037974	CG12224:FBgn0037974	0.292143195577064	0.0797757000864799	0.204857088115774	238.621011421403	298.5371673574	-0.026101822755966	0.895432564253671	0.983075765112044	266.120088077298	261.304798873733	0.131995488220601	0.516634259287033	0.811035434978103
FBgn0037973	CG18547:FBgn0037973	-0.297239413829171	0.0668499261886516	0.286854254994867	1306.65108650512	1010.40142611955	-0.569688106301901	5.44579794983909e-08	7.2808885484625e-07	1279.09899192519	849.574298898455	-0.580061004757461	1.19553146575417e-05	0.000184985227994538	1171.44114341987	752.310246354603	0.207547500668774	0.0759357882734709	0.21653610014937	904.838385452789	1054.68540869202	0.310463649633939	0.00217071448582428	0.0163368030970142	867.265766525013	1094.78431579566	0.334403443765141	0.0847644777983763	0.438096366963959	1211.85803991462	1571.48374531161		False	True	FBgn0037973	CG18547:FBgn0037973	0.744018620585614	1.44720713022001e-11	3.19979949385085e-10	579.246288479197	991.650901670409	0.643988886326207	0.00140992924277095	0.0189586381139262	680.347691643291	1128.31628881154	0.440081317610636	0.00197481785866241	0.02004421739039
FBgn0263220	Hk:FBgn0263220	-0.3515929459738	4.72593402617144e-05	0.000943818291520146	3860.99271944165	2989.47072803143	-0.266064875611882	0.00100614445227685	0.00547517647797896	3868.21307300725	3203.70744837649	-0.203917492697725	0.00899764883875536	0.0509029547878355	3350.83877160727	2896.60668829995	-0.0525102050358386	0.541772671899162	0.742953777049329	3417.07818845916	3291.35401978014	0.0108864841825646	0.890482721203675	0.953146416464096	2486.23533954325	2506.23527995798	-0.332710654547385			2636.73366909908	2008.44780968521		False	True	FBgn0263220	Hk:FBgn0263220	0.082515233939957	0.481057584464194	0.682293687342801	3734.04855028896	3965.2972946877	-0.10459257986623	0.706720068602536	0.9343108297272	3017.0505796989	2731.68975096978	-0.0143226443549559	0.887290271406615	0.965129682351515
FBgn0262593	Shab:FBgn0262593	-0.0128019133885498	0.878075514545889	0.965450057183033	14030.5534406317	13900.90741505	0.107322783431591	0.0346522871462119	0.10454331641706	13438.7759913302	14485.035507141	-0.0473027072811756	0.497578319058419	0.737131934325329	14316.203590064	13844.1056570307	-0.128753934490685	0.121339811601122	0.298110400683836	15686.1652215824	14306.0273482872	-0.17842485924421	0.000809318092016449	0.0072098202023868	13130.2677419088	11573.4448307845	-0.293865398464685	0.222770880861658	0.649014350158985	11706.8517359543	9123.81587167144		False	True	FBgn0262593	Shab:FBgn0262593	0.085968543373523	0.172763785119928	0.350702754621974	15487.5414643181	16451.7216316412	-0.025035522704987	0.887156339207832	0.982870753925297	12323.3863159726	12091.0394676262	-0.00553391967398225	0.936593528198969	0.977723451682178
FBgn0085395	Shawl:FBgn0085395	-0.197936681265974	0.0674188616856254	0.288524195781987	571.547999769562	492.23488301701	0.0382426983237851	0.749963140840883	0.867726653846984	535.992760420544	550.925072982854	-0.278513579081564	0.0164924198516154	0.0800308223409845	586.983236965207	477.317311965336	-0.263512440174875	0.0344005347702673	0.124227510388617	544.284784497186	447.268029846411	-0.478075425519339	1.14102354918352e-05	0.00018305417913692	491.225787590815	341.260737915206	-0.686921878586859	0.00714360358019586	0.0995889688714594	497.505579801822	271.678674347835		False	True	FBgn0085395	Shawl:FBgn0085395	-0.0782444506401057	0.600335434101179	0.775287784962245	621.070213090775	585.803076431261	-0.238946317414584			499.613498331715	398.003150656693	-0.0992061006372002	0.473825550251585	0.787909402718239
FBgn0003386	Shaw:FBgn0003386	0.158938781663985	0.130789939370492	0.428307034753955	1648.00889528699	1855.48691188366	0.201367042418811	0.00219947361470269	0.0107498082727244	1771.48372362378	2040.1619369639	0.130754187054385	0.1481730813071	0.369946157602912	1798.62767571782	1977.69118177163	0.14630347239029	0.108327300163256	0.276722639462896	1694.64712722004	1883.79180654487	-0.0509068290861543	0.505051101443126	0.737730909730749	1693.78251069638	1632.27883145565	-0.139258833212426	0.545704664002349	0.842296896540883	1526.73661420395	1360.60594355656		False	False	FBgn0003386	Shaw:FBgn0003386	-0.0448667857555564	0.598657870175547	0.774023133235973	2039.32756891222	1975.50329354278	-0.0891920228444534	0.744650985087076	0.946176288769464	1623.53618461601	1493.62495308853	0.0402002291607989	0.604899103294757	0.856586792026
FBgn0003380	Sh:FBgn0003380	-0.480885238017254	2.18777576804711e-05	0.000482570156086297	1325.39847735717	920.713791893918	-0.098950633198342	0.240861425252597	0.434088851009513	1177.35773291634	1097.27351869795	-0.233241154760158	0.0443690852998934	0.164963620740899	1177.54572316007	989.947447753106	0.0548948197731451	0.597662097914297	0.782836299933251	1293.20096660754	1346.71666606747	-0.0408619593021163	0.709211136809967	0.871125197709488	1171.6447139245	1135.81198283115	-0.116266788047776	0.635387852298965	0.872096038234723	1148.80744072853	1040.07861445762		False	True	FBgn0003380	Sh:FBgn0003380	-0.235554040385904	0.0481941438132683	0.141517750375708	1484.01621022505	1250.23082292508	-0.081758597708537	0.782959532347559	0.956341148368484	1007.09363864998	924.008155526825	-0.110994123396899	0.422610039106762	0.752756868676931
FBgn0262870	axo:FBgn0262870	-0.266657992703696	0.00360937257753873	0.0343820988164256	4549.36928248143	3741.7708325376	-0.168427336590771	0.017423106012726	0.0605873306623235	4589.84345814056	4075.78340104854	0.0195956511783683	0.799162210325692	0.919432109803779	3740.5158993681	3792.92033114696	-0.0271300596808444			4184.06456250997	4100.73501461686	-0.337220009008209	5.94625160041601e-06	0.000103778683779973	4108.95631775009	3221.41808200695	-0.384154117110416	0.00830172814848808	0.110636870380299	3896.691517121	2937.83297366852		False	True	FBgn0262870	axo:FBgn0262870	-1.83143070152889	8.34038483524414e-115	2.12293307660019e-112	5474.54091016645	1495.99905620739	-1.65089742348349	1.17222420535539e-22	1.78491773015452e-20	3911.51986889551	1129.13008705663	-1.47105320163204	5.06726502590165e-28	8.24451582796326e-26
FBgn0013997	Nrx-IV:FBgn0013997	0.192710342621416	0.035936442722772	0.192722120612919	3736.5307078474	4303.0171167072	0.236862813789903	4.53591137484531e-05	0.000347320237225344	3773.05353788672	4454.21925879406	0.135857672523023	0.1420615106802	0.360153979492409	3844.83097468026	4242.24420007675	0.188012222076864	0.00989968933700707	0.0490857767082377	3921.50055905503	4482.29585989041	-0.0136758826998409	0.827814626968508	0.925093182362485	3752.45342173477	3716.24106733557	-0.164799681516789			3659.79094552441	3227.8252654011		False	True	FBgn0013997	Nrx-IV:FBgn0013997	0.150244385109732	0.0154977321283741	0.0580942286248967	4059.91112412394	4511.32314726902	0.218487273499964	0.188658647777418	0.606080972017871	3259.09844367897	3839.18317019923	0.229017104534071	0.0432882286848626	0.214590714367298
FBgn0262593	Shab:FBgn0262593	-0.0128019133885498	0.878075514545889	0.965450057183033	14030.5534406317	13900.90741505	0.107322783431591	0.0346522871462119	0.10454331641706	13438.7759913302	14485.035507141	-0.0473027072811756	0.497578319058419	0.737131934325329	14316.203590064	13844.1056570307	-0.128753934490685	0.121339811601122	0.298110400683836	15686.1652215824	14306.0273482872	-0.17842485924421	0.000809318092016449	0.0072098202023868	13130.2677419088	11573.4448307845	-0.293865398464685	0.222770880861658	0.649014350158985	11706.8517359543	9123.81587167144		False	True	FBgn0262593	Shab:FBgn0262593	0.085968543373523	0.172763785119928	0.350702754621974	15487.5414643181	16451.7216316412	-0.025035522704987	0.887156339207832	0.982870753925297	12323.3863159726	12091.0394676262	-0.00553391967398225	0.936593528198969	0.977723451682178
FBgn0085395	Shawl:FBgn0085395	-0.197936681265974	0.0674188616856254	0.288524195781987	571.547999769562	492.23488301701	0.0382426983237851	0.749963140840883	0.867726653846984	535.992760420544	550.925072982854	-0.278513579081564	0.0164924198516154	0.0800308223409845	586.983236965207	477.317311965336	-0.263512440174875	0.0344005347702673	0.124227510388617	544.284784497186	447.268029846411	-0.478075425519339	1.14102354918352e-05	0.00018305417913692	491.225787590815	341.260737915206	-0.686921878586859	0.00714360358019586	0.0995889688714594	497.505579801822	271.678674347835		False	True	FBgn0085395	Shawl:FBgn0085395	-0.0782444506401057	0.600335434101179	0.775287784962245	621.070213090775	585.803076431261	-0.238946317414584			499.613498331715	398.003150656693	-0.0992061006372002	0.473825550251585	0.787909402718239
FBgn0003386	Shaw:FBgn0003386	0.158938781663985	0.130789939370492	0.428307034753955	1648.00889528699	1855.48691188366	0.201367042418811	0.00219947361470269	0.0107498082727244	1771.48372362378	2040.1619369639	0.130754187054385	0.1481730813071	0.369946157602912	1798.62767571782	1977.69118177163	0.14630347239029	0.108327300163256	0.276722639462896	1694.64712722004	1883.79180654487	-0.0509068290861543	0.505051101443126	0.737730909730749	1693.78251069638	1632.27883145565	-0.139258833212426	0.545704664002349	0.842296896540883	1526.73661420395	1360.60594355656		False	False	FBgn0003386	Shaw:FBgn0003386	-0.0448667857555564	0.598657870175547	0.774023133235973	2039.32756891222	1975.50329354278	-0.0891920228444534	0.744650985087076	0.946176288769464	1623.53618461601	1493.62495308853	0.0402002291607989	0.604899103294757	0.856586792026
[truncated: 20 more columns]
