# Supplementary material for: Downregulation of glial genes involved in synaptic function mitigates Huntington's disease pathogenesis
Source: eLife. 2021 Apr 19;10:e64564. doi: 10.7554/eLife.64564 (PMC8149125; doi:10.7554/eLife.64564)
Supplement: Figure 1—source data 2. [file elife-64564-fig1-data2.zip › Figure_1_source_data_file_2/neuronDown/42/subHuman.csv]

Entrez	Chip	Caudate Probeset	M	t	P.Value	Unnamed: 5	Cerebellum Probeset	M.1	t.1	P.Value.1	Unnamed: 10	Probe Set ID	Title	Gene Symbol	Unigene	Full Length Ref. Sequences	Biological Process (GO)	Cellular Component (GO)	Molecular Function (GO)	Biochemical Function (Proteome)	Cellular Role (Proteome)	Molecular Localization (Proteome)	adjp	Entrez	entrezList	entrezList_filt	validList
5646	A	207463_x_at	-0.265	-4.71	1.44e-05		207463_x_at	-0.272	-4.97	6.49e-06		207463_x_at	protease, serine, 3 (mesotrypsin)	PRSS3	Hs.58247 // full length	NM_002771 // mesotrypsin preproprotein	7586 // digestion // inferred from electronic annotation /// 6508 // proteolysis and peptidolysis // non-traceable author statement	5576 // extracellular // non-traceable author statement	4295 // trypsin activity // non-traceable author statement /// 16787 // hydrolase activity // inferred from electronic annotation /// 4263 // chymotrypsin activity // inferred from electronic annotation	---	---	---	0.0001231372668443091	5646	['5646']	['5646']	True
5646	A	213421_x_at	-0.241	-4.48	3.3e-05		213421_x_at	-0.236	-4.53	3.05e-05		213421_x_at	protease, serine, 3 (mesotrypsin)	PRSS3	Hs.58247 // full length	NM_002771 // mesotrypsin preproprotein	7586 // digestion // inferred from electronic annotation /// 6508 // proteolysis and peptidolysis // non-traceable author statement	5576 // extracellular // non-traceable author statement	4295 // trypsin activity // non-traceable author statement /// 16787 // hydrolase activity // inferred from electronic annotation /// 4263 // chymotrypsin activity // inferred from electronic annotation	---	---	---	0.0002487624161073826	5646	['5646']	['5646']	True
10653	A	210715_s_at	-0.325	-5.04	4.29e-06		210715_s_at	-0.113	-2.39	0.02		210715_s_at	serine protease inhibitor, Kunitz type, 2	SPINT2	Hs.31439 // full length	NM_021102 // serine protease inhibitor, Kunitz type, 2	6928 // cell motility // traceable author statement	5576 // extracellular // traceable author statement /// 5625 // soluble fraction // traceable author statement /// 16021 // integral to membrane // traceable author statement	4867 // serine protease inhibitor activity // traceable author statement	---	---	---	4.382472032742155e-05	10653	['10653']	['10653']	True
