# Supplementary material for: Downregulation of glial genes involved in synaptic function mitigates Huntington's disease pathogenesis
Source: eLife. 2021 Apr 19;10:e64564. doi: 10.7554/eLife.64564 (PMC8149125; doi:10.7554/eLife.64564)
Supplement: Figure 1—source data 2. [file elife-64564-fig1-data2.zip › Figure_1_source_data_file_2/neuronDown/42/subFly.csv]

fbgene	gene_x	EN7vsEW7_log2FoldChange	EN7vsEW7_pvalue	EN7vsEW7_padj	EN7vsEW7_grp.mean.EW7	EN7vsEW7_grp.mean.EN7	EN9vsEW9_log2FoldChange	EN9vsEW9_pvalue	EN9vsEW9_padj	EN9vsEW9_grp.mean.EW9	EN9vsEW9_grp.mean.EN9	EN11vsEW11_v2_log2FoldChange	EN11vsEW11_v2_pvalue	EN11vsEW11_v2_padj	EN11vsEW11_v2_grp.mean.EW11	EN11vsEW11_v2_grp.mean.EN11	EF18vsEW18_log2FoldChange	EF18vsEW18_pvalue	EF18vsEW18_padj	EF18vsEW18_grp.mean.EW18	EF18vsEW18_grp.mean.EF18	EF20vsEW20_log2FoldChange	EF20vsEW20_pvalue	EF20vsEW20_padj	EF20vsEW20_grp.mean.EW20	EF20vsEW20_grp.mean.EF20	EF22vsEW22_log2FoldChange	EF22vsEW22_pvalue	EF22vsEW22_padj	EF22vsEW22_grp.mean.EW22	EF22vsEW22_grp.mean.EF22	Unnamed: 31_x	AllSig_x	UnionSig_x	fbgene	gene_y	RN5vsRW5_log2FoldChange	RN5vsRW5_pvalue	RN5vsRW5_padj	RN5vsRW5_grp.mean.RW5	RN5vsRW5_grp.mean.RN5	RN7vsRW7_log2FoldChange	RN7vsRW7_pvalue	RN7vsRW7_padj	RN7vsRW7_grp.mean.RW7	RN7vsRW7_grp.mean.RN7	RN8vsRW8_log2FoldChange	RN8vsRW8_pvalue	RN8vsRW8_padj
FBgn0003319	Sb:FBgn0003319	-0.0456394248037529	0.822322747939558	0.947697253322076	23.2558774332303	21.75079479538	-0.0266921660266082	0.925205049703361	0.963810591555859	16.2960514861231	15.6809299949398	0.145055254190653	0.494545137285602	0.734850278749854	13.9595061546878	19.4414943519977	-0.180430006181088	0.444003847348037	0.662716195060526	18.1090769091454	13.5567610662695	0.0733918986013142	0.679805540612683	0.854372889313224	14.0050857916546	16.3962918727707	-0.457046146963516	0.139385429188989	0.552958554267209	17.3700020521891	9.92261517913164		False	False	FBgn0003319	Sb:FBgn0003319	0.114162580940794	0.6786530194906	0.826736336171664	11.8813364255353	14.1864245175685	0.123527720968301	0.690887467691751	0.930159951832568	12.8945898132003	15.779091300902	-0.0487007975707789	0.848362982696322	0.952650395228903
FBgn0085319	CG34290:FBgn0085319	-0.0218939203318773	0.53177471930344		0.352539509466587	0.0				0.0	0.0				0.0	0.0	-0.0291005584154645	0.53687173240567		0.31441694908735	0.0	0.0760521654253309	0.242268295466527		0.313779039433428	3.94827573234989	0.209735427805055			1.28999011909113	31.7975884827341		False	False	FBgn0085319	CG34290:FBgn0085319	0.0973686044992516	0.418276766125239		0.330391508029945	1.65425745725375				0.0	0.0	0.0307437210304658	0.773534692994883
FBgn0019928	Ser8:FBgn0019928	-0.100039751540342	0.334630070552497		2.73416365491305	0.924292662667616	0.0662638513918512			1.34122075423368	206.181604457491	0.0707061305057499	0.356892505491127		0.0	1.96001416755776	-0.246518588669613	0.165825262022277	0.364872614592466	7.55896793675862	2.55925693038719	-0.240180620196271	0.0318163993402103	0.128099130342291	10.7448777885556	1.00468524924715	-0.147986147154036	0.445741497455721	0.794955087480159	306.172817639463	112.71383343785		False	False	FBgn0019928	Ser8:FBgn0019928	0.64404590571628	0.0197615566235221	0.0708699673275178	10.7645247951538	24.9933200895904	0.801963889614422	0.00779922836223683	0.0732558278228865	3.12789714426951	16.7622030599992	-0.0894583318208563
FBgn0010358	deltaTry:FBgn0010358				0.0	0.0	0.0671806895103685			0.0	234.523100438731	0.186686468534259	0.116624162298771		0.0	8.73463627248444	0.0297014759077913	0.669007903540246		0.348536965401379	0.963098729183107	-0.14068554222886	0.0810546914253531		5.35958238136743	0.0	0.237809369352171			77.9242772030738	341.461146609136		False	False	FBgn0010358	deltaTry:FBgn0010358	-0.0246260018014236	0.757150497829871		5.04234249045722	2.14945231333847	-0.123927174995067			3.93452609359684	0.0	0.331309118678445	0.0584078153225678	0.263209423245685
FBgn0051954	CG31954:FBgn0051954	-0.122737830810221	0.534485122439846	0.830841260952699	25.1256473975901	20.1880874433874	-0.0846510601396394	0.762913113378413	0.875742639775758	24.74186119971	22.3734872423171	0.1396729183553	0.500281431344577	0.738558362874764	11.6855398055526	16.5363972617091	0.287726414605018	0.222850044518343	0.440199911880331	13.4395117716962	21.1341260100452	0.216371915681083	0.185495486044298	0.421847776751432	8.54283846441499	15.9064186674188	0.0978145430495572	0.743135756875942	0.922728394104171	12.1438267834616	14.7238895234473		False	False	FBgn0051954	CG31954:FBgn0051954	-0.0566545947419452	0.836233783968485	0.920077571902489	26.3485007930853	24.4975104788675	-0.0847615270992295	0.786137315032717	0.95773388695275	11.8931997472801	10.4649767239266	-0.000172708214797412	0.999462049762196	0.999920686899569
FBgn0010359	gammaTry:FBgn0010359				0.0	0.0	0.0671721576974064			0.0	206.312226576914	0.10872337967889	0.2458394538879		0.0	3.67039759725173	-0.188794447531675	0.216624568360676		4.43783208900397	1.31470132628532	0.04830504573514	0.615686138481748		1.92124377533168	3.14397080146536	0.0236793053885049	0.815500637013872	0.944696609272431	191.24437430767	355.599092999453		False	False	FBgn0010359	gammaTry:FBgn0010359	0.0300770416420801	0.841300562868425		3.01623168731125	3.94066257445387	-0.168004391449878	0.241478638219118		2.48445271444821	0.0	0.0466793144574282	0.539863566592821	0.82534223022461
FBgn0038484	CG5246:FBgn0038484	0.286853819819286	0.148158133224992	0.459992763569191	39.9053760305425	66.4306077894161	0.867676499694243	0.00215910924655887	0.0106035326506934	17.6784084811582	53.6501196030899	-0.318263385569853	0.0968645006601754	0.282423548328229	53.7537502803184	20.8085240824127	-0.377651627639696	0.0897904813932569	0.243558314521593	51.2845697363733	22.5022383492163	-0.323068329347719	0.0321465996449817	0.128867082288276	16.9269246739642	4.91357852035152	0.0486874520929617	0.833046728624099	0.950608740386464	95.1658650152065	116.873195943662		False	False	FBgn0038484	CG5246:FBgn0038484	-0.0548173074956865	0.82693441258129	0.914667464726905	14.9933641095787	13.0565443724291	-0.184130152930032	0.522804456053033	0.865417083814016	13.1893471261617	8.76668570877049	-0.585669736924926	0.0222680731647536	0.133596183582267
FBgn0038001	CG17404:FBgn0038001	-0.121026059665897	0.130731814570665		2.04427543826654	0.0	-0.150827774327873	0.335496414983798		2.74091762864387	0.659389243005497	0.0187417933955757	0.820857237247474		1.11592483829347	1.67482729581897	-0.00808724166687617	0.938482573897811		2.16344113247854	1.91719111093179	0.0519237919292184	0.298244337613613		0.0	1.42806493652464	0.0527552671182585	0.672642802233897		0.639885537633694	1.6142206115885		False	False	FBgn0038001	CG17404:FBgn0038001	-0.0542592118319095	0.468207307415384		0.991174524089835	0.0	0.000219117558002208	0.998688683572499		0.923764640845173	0.929393853708778	-0.0484017884275438	0.459139776520301
FBgn0034661	CG4386:FBgn0034661	0.0460883963608439	0.364961866884455		0.0	0.926194562581804				0.0	0.0				0.0	0.0	0.0286263867204574	0.544258289538484		0.0	0.319531851821965				0.0	0.0				0.0	0.0		False	False	FBgn0034661	CG4386:FBgn0034661	0.0404775486073408	0.53198118709223		0.0	0.358242052223079	-0.0054186266551646	0.952411828881718		0.388197383302715	0.309797951236259	-0.0450378272411615	0.476022790706309
FBgn0051266	CG31266:FBgn0051266	0.0257858213113314	0.500233722830417		0.0	0.614927175168952	-0.0198661149847891	0.882192504340219		1.72038303292448	1.3795476496396	0.0182484075183151	0.647638275818211		0.0	0.293391018424708	0.0872539485591143	0.539937188445435		2.08075723183643	3.85958269671246	0.001319198177022	0.96973680311737		0.320113717183217	0.358934157486354	0.00982864045329124			98.6892528390862	108.647257719573		False	False	FBgn0051266	CG31266:FBgn0051266	0.027812808451229	0.803255682029351		0.630292811307152	1.01132501295507	0.06461260556672	0.762150489989078		1.8238336605138	2.60366789505117	0.118548715472476	0.424460487155372
FBgn0050031	CG30031:FBgn0050031				0.0	0.0	0.0671721576974064			0.0	206.312226576914	0.10872337967889	0.2458394538879		0.0	3.67039759725173	-0.188794447531675	0.216624568360676		4.43783208900397	1.31470132628532	0.04830504573514	0.615686138481748		1.92124377533168	3.14397080146536	0.0236793053885049	0.815500637013872	0.944696609272431	191.24437430767	355.599092999453		False	False	FBgn0050031	CG30031:FBgn0050031	0.0300770416420801	0.841300562868425		3.01623168731125	3.94066257445387	-0.168004391449878	0.241478638219118		2.48445271444821	0.0	0.0466793144574282	0.539863566592821	0.82534223022461
FBgn0039568	CG4815:FBgn0039568	-0.113193991952577	0.324515842418814		3.379875345016	1.32704890803296	-0.0417446595538387	0.750260716747882		1.72038303292448	1.0346607372297	0.036694438167184	0.673019702801567		1.03169149319695	2.21784905210746	-0.03236677938689	0.851910582582793	0.930107316725764	4.52051598964608	3.90602900195275	-0.0615286322726826	0.506857893860784		3.52181236124776	1.75528832618624	0.0346570973671401	0.866568011372591		1.65325932791321	1.98866835628385		False	False	FBgn0039568	CG4815:FBgn0039568	-0.193880354309285	0.292622595673786		3.25331443744265	1.04048795570383	0.0267975665433482	0.77731533466769		0.310554393745785	0.738711688204284	-0.094631558957907	0.347055710927987
FBgn0259998	CG17571:FBgn0259998	-0.697960897306945	0.000273408118703591	0.00429849086320463	24.5451001811687	5.02992525844599	0.176459154663634			14.2039309032887	1580.88320316526	0.0277250272280371	0.861161078432289	0.945602985942435	9.32734011132084	10.7322996535136	-0.937384732990378	5.38339583419577e-05	0.000701668652198778	54.7335431648938	9.1621497008312	-0.763223389833027	5.82864737760479e-05	0.000760713209025856	54.0176843675934	17.3728420710473	-0.0306935208179478	0.854267889771592	0.958878203520805	1005.93261467602	764.522721964502		False	True	FBgn0259998	CG17571:FBgn0259998	-0.925051373972729	0.000843066561449103	0.00494839293322994	57.5223717646005	15.8387591003521	-1.46813929390055	2.75693127968409e-06	7.84346949070124e-05	40.3706430847178	4.64421353078104	-0.268600874820134
FBgn0015316	Try29F:FBgn0015316	-0.224129343973588	0.181164579615577	0.520451978928947	122.719112632627	100.697730472078	-0.173109824934523	0.354097034767802	0.562448017863942	156.057553595223	136.143998875273	0.0302315754385251	0.864713611543525	0.946988757036858	131.225625259677	134.740204359756	0.03111123125959	0.867693525069795	0.937819252832156	118.54206663819	121.834372337694	-0.0438653653605325	0.778601149950865	0.902974665762162	174.158854000408	167.437440175684	-0.0363926288767966	0.853466137323904	0.958535624557868	137.938822611109	134.054690026898		False	False	FBgn0015316	Try29F:FBgn0015316	0.287759073044534	0.0861003147348349	0.216986931797328	122.829554959388	153.575349751462	-0.0868819944234476	0.739094505610752	0.944293886915023	133.288518325249	123.57496050001	-0.309581579624167
FBgn0010425	epsilonTry:FBgn0010425	-0.256398675262341	0.0294011900378177		6.7307649657751	0.354158966517815	0.264645904958841			9.30102578261534	1148.44916213875	0.109777917924134	0.536323701661675	0.761569791812793	12.032918861958	18.5026138295603	-0.485159075394165	0.0397322173249603	0.137487712170708	38.0847496280068	17.4838048789026	-0.296287189332734	0.0562845607728992	0.191911450748628	37.8010428980649	13.6859241747162	0.156436072491146			511.734226005943	3012.99154281864		False	False	FBgn0010425	epsilonTry:FBgn0010425	0.119487750761786			26.8507784012068	114.615291901323	-0.257828167030648	0.40598975550873	0.811248146505168	14.322362678983	9.51432163416695	0.899908723505766	0.00014697032671733	0.00221391121537449
FBgn0043470	lambdaTry:FBgn0043470	-0.658177747856209	0.00018405083070539	0.00304154288122566	17.9280095292229	1.85048722524942	0.146199341209194			15.9713992673711	631.873864629202	0.123301860529355	0.423818314324971		4.12676597278781	8.46585769411748	-0.977427571692958	2.54991264446646e-05	0.000374154504957737	40.9599382958103	6.17095455536686	-1.056499208506	6.67844998656134e-09	2.41270465890521e-07	53.8879852977254	4.55669235114844	-0.0903735176618212	0.598422716153724	0.859392360707595	1209.24397236299	549.369875409339		False	True	FBgn0043470	lambdaTry:FBgn0043470	-1.4692615127319	8.06267192550198e-08	1.0718731747075e-06	78.3694742608196	12.5435665993053	-2.15330118846949	5.85094097019726e-12	3.90460017461744e-10	55.29833503489	1.55207400589596	-0.638098236595799	0.00911349498442465	0.0694728733043448
FBgn0036427	CG4613:FBgn0036427	0.0108652529358481	0.947692409728858		6.12922980221572	6.30837688763142	0.091187153998105	0.707643825839943		6.66442439439922	8.645579746431	-0.0557775905026226	0.728696387932049		6.61131568466432	5.03888843443618	0.251245898266655	0.22368872285023	0.440970840258602	4.46671982503208	9.02335931437006	0.0495677911349359	0.74183443550944	0.884106216351076	6.68625156845674	7.961393024201	-0.245106134456224	0.287534370668089		6.82844387376766	2.22989199928099		False	False	FBgn0036427	CG4613:FBgn0036427	0.102743143382618	0.681136209214452		4.90711012123271	6.28162643876685	0.183456823821375	0.517654319254923	0.861906798931922	3.84244600210237	6.11855265747495	-0.0737224034153482	0.703351940087505	0.897741400289642
FBgn0042098	CG18735:FBgn0042098	0.026462429963757	0.494424583593893		0.0	0.708317933035631				0.0	0.0				0.0	0.0	0.0286263867204574	0.544258289538484		0.0	0.319531851821965				0.0	0.0	0.0631072920881165	0.48455470131441		0.0	0.748895489390683		False	False	FBgn0042098	CG18735:FBgn0042098				0.0	0.0	0.152550826376134	0.354142007797469		0.302655853353603	1.72920555963628
FBgn0083965	CG34129:FBgn0083965	0.0214766691959122	0.539813625945478		0.0	0.354158966517815	0.0899318925796593	0.358930983221397		0.0	1.26167595394733	0.051904029291851	0.433474615389001		0.0	1.31852815633017	0.120418258097671	0.270487319780802		0.348536965401379	2.24991497435673	-0.00898636273543894	0.892839917563128		1.28064202614366	1.05276339805509	0.0837253213597967	0.417562690380346		0.0	1.75777515736783		False	False	FBgn0083965	CG34129:FBgn0083965	-0.0393692086340609	0.539563731229751		0.330391508029945	0.0				0.0	0.0	0.0437372138062852	0.587094106740964
FBgn0003863	alphaTry:FBgn0003863	-1.10345478274761	9.11811793482399e-10	5.54864294327966e-08	245.10896182771	85.9745748437359	0.249636417607909			203.85432234007	7900.1653657825	0.141913729869149	0.365370510310872	0.625833895880209	93.3576344583049	206.28416269896	-0.501436055009971	0.0133428595241722	0.0616473191486651	1187.92377134504	240.376258052977	-0.446194519104442	0.00786052945816509	0.0458042675839275	998.416857032659	293.847360444806	0.100011997633176	0.555660951729329	0.845259790696174	8477.28839900488	20968.4803442006		False	True	FBgn0003863	alphaTry:FBgn0003863	0.117831239600994			593.40325801385	1079.65500472482	-1.8926359490287	5.36349977860459e-11	3.13431330305374e-09	392.654068781596	58.2503989331258	0.455206634770961	0.0234296557816795	0.138431803618476
FBgn0011555	thetaTry:FBgn0011555	0.0305949504897482	0.46168422823738		0.0	0.928096462495992	0.16075894151579			1.74293418344402	908.716094786165	0.0129429458549574	0.904047486627241		3.61092022618934	4.21688220670225	-0.4021238112897	0.0242958487220246	0.0969838930956646	9.56812764114811	1.29282047679657	-0.22440728633854	0.106217791737375	0.296393429323481	8.90133456291852	3.11993172706139	0.0548593687307004	0.71731779242487	0.911656887904026	583.499523013077	1083.51560364993		False	False	FBgn0011555	thetaTry:FBgn0011555	-0.0392074330271525	0.828350121100293		2.61448000312715	2.11775174148139	0.0270043330028908	0.909462596385468	0.986212425704652	3.42265445723093	3.83977545028154	0.576803710522475	0.00506588036144086	0.0435868509531292
FBgn0010357	betaTry:FBgn0010357	-1.1789347748522	6.36217935944501e-09	3.46403923544519e-07	68.3959313652407	10.978822545624	0.265104741160601			52.0566363963152	3890.59528546989	0.164924324422873	0.333376270187026	0.59594900184246	38.9832477027236	81.85740870538	-0.605868518336764	0.00732105113075365	0.0393163653664537	407.750913190434	114.802065533809	-0.431685089752147	0.0169938558037354	0.0814628413057485	388.054114936864	161.032302267606	0.119767174772341			4300.98895500013	15330.4200553289		False	True	FBgn0010357	betaTry:FBgn0010357	0.207757435861721			199.493283850845	845.178743882411	-1.41139138928783	4.13671272542709e-06	0.000113507617448204	124.512142682163	23.8758759634781	0.453904902116793	0.0158552288450932	0.104750211903249
FBgn0050025	CG30025:FBgn0050025	-0.0137182280025645	0.804207145624157		1.04022709384562	0.614927175168952	-0.175426442698044	0.311579127540837		3.4593511561308	0.943506991786795	-0.0848540553419977	0.214596164489547		3.09507447959086	0.0	0.0422914377758113	0.457662663395748		0.0	0.958595555465894				0.0	0.0	0.0753686641460645	0.442904485299325		0.0	2.85494365476813		False	False	FBgn0050025	CG30025:FBgn0050025	0.0544506190519433	0.466629746807672		0.0	0.650545331623661	0.100861533791028	0.374495719951625		0.0	1.29874969781092	-0.0484017884275438	0.459139776520301
FBgn0262870	axo:FBgn0262870	-0.266657992703696	0.00360937257753873	0.0343820988164256	4549.36928248143	3741.7708325376	-0.168427336590771	0.017423106012726	0.0605873306623235	4589.84345814056	4075.78340104854	0.0195956511783683	0.799162210325692	0.919432109803779	3740.5158993681	3792.92033114696	-0.0271300596808444			4184.06456250997	4100.73501461686	-0.337220009008209	5.94625160041601e-06	0.000103778683779973	4108.95631775009	3221.41808200695	-0.384154117110416	0.00830172814848808	0.110636870380299	3896.691517121	2937.83297366852		False	True	FBgn0262870	axo:FBgn0262870	-1.83143070152889	8.34038483524414e-115	2.12293307660019e-112	5474.54091016645	1495.99905620739	-1.65089742348349	1.17222420535539e-22	1.78491773015452e-20	3911.51986889551	1129.13008705663	-1.47105320163204	5.06726502590165e-28	8.24451582796326e-26
FBgn0262721	CG43165:FBgn0262721	-0.424165211996727	0.0118546265527964	0.0863634589356893	103.90219290406	71.1911074585614	-0.500967582953443	0.0317771354310656	0.0979337194768145	84.7409270007584	54.4827447800721	-0.548624988282699	0.0104951843795762	0.0573352144541752	91.8316565074898	52.2982893635303	-0.102040554107574	0.597009923153904	0.782436182019808	111.136920656504	101.44271799449	-0.0766021754113373	0.677602271012742	0.853519711001202	83.3970249823496	76.6512565602228	-0.357587992427074	0.156020596113805	0.573673778971782	91.3329371751256	66.8261443440072		False	False	FBgn0262721	CG43165:FBgn0262721	-0.0871041048330481	0.708329370359012	0.845406478158863	67.7150706525361	62.6114304232334	0.16345872717605	0.510406089329642	0.859074200157442	64.7729552195891	74.7979868361898	-0.0179262453099696	0.943031539630557	0.979792872046579
FBgn0031561	CG16712:FBgn0031561	-0.302631160109852	0.00755628679359693	0.0604561383447488	36876.7030865289	29322.6378003562	-0.392811675178102	6.36413975445073e-10	1.10163584403703e-08	31928.4468108039	24233.8935343284	-0.319053836774853	1.30231275792297e-05	0.000198915114224852	33630.1777781543	26797.5446312108	-0.0512999821780092	0.646052214317854	0.816103144618401	41593.0600100804	40050.5139750786	0.151810570075598	0.122162696006519	0.32524438180718	34905.326733678	39095.8336129678	0.0644973657778469	0.660635423185145	0.884758305062165	36645.7043201514	38429.158788429		False	True	FBgn0031561	CG16712:FBgn0031561	-0.0248797498675044	0.797707633320719	0.898723616683043	18487.6943998016	18160.8057817148	0.194979822148694	0.314781378534174	0.748806956470336	26683.5635875433	31045.5928635321	-0.174571014287875	0.196843452315746	0.531175425321812
FBgn0031564	CG2816:FBgn0031564	0.317553138793363	0.0330403705562934	0.180466015525267	139.63433923929	181.221631164733	0.373924279342	0.0665066660099082	0.173142258090361	109.14149817728	147.93304144263	-0.0160712093392088	0.9307444369802	0.97252067333475	132.731045826924	131.106641336741	0.324439506002571	0.0600883867803248	0.183765933421995	135.652613826107	176.914245045703	0.109110746210904	0.470657789675131	0.712894079369961	159.358326832409	175.101396819767	-0.0556746069166719	0.825648114316135	0.948144628123657	128.297420076865	122.359086936635		False	False	FBgn0031564	CG2816:FBgn0031564	-0.24735770905621	0.175232511402197	0.353308827085265	123.70441850391	101.861515209518	0.344172894493322	0.171213698487671	0.57608525634807	89.7161537105569	120.838453725228	-0.0656836638663788	0.752493344064265	0.917553684971426
FBgn0031563	CG10031:FBgn0031563	-0.369542904783177	0.00318476830422899	0.0314485906184192	4276.40594745417	3210.92961343112	-0.14758696648126	0.0285481129879244	0.0901141273905869	3925.92621767555	3539.19189480213	-0.25895677432123	0.0466952353350222	0.170665471153745	3999.98764578102	3285.25479968316	-0.0860182912269937	0.371063685608138	0.59683036655696	3596.45567895171	3379.38477741121	0.108284651886551	0.259091992172851	0.512704569439265	3072.61659252511	3330.33600579321	-0.0770586989158061	0.717939133048294	0.911656887904026	3538.48111484983	3326.74714341071		False	False	FBgn0031563	CG10031:FBgn0031563	-0.342074918516812	0.000863452555256706	0.0050510038490241	3515.90423011495	2748.98534310558	-0.0207128060424425	0.87774917129049	0.981384588804034	3566.91819431953	3513.56984016972	-0.0242019537538901	0.839351873580185	0.949971605809126
FBgn0031559	CG3513:FBgn0031559	-0.244660136571306	0.209487111235276	0.559407373703904	338.038583395623	259.322831890674	-0.795630961017217	0.000349293422679813	0.00217207494972434	315.884532449049	159.922004276389	-0.594276137464631	0.00622495317633001	0.0385738105698723	618.703863416887	190.348175506369	0.124954949069895	0.585188597841946	0.774257503440163	134.927445659104	154.441965206894	0.808835816813804	5.38685155603332e-06	9.5446145133641e-05	127.367474084541	292.476447110478	-0.142659229149183	0.574438117000851	0.852484774780611	293.658594007003	259.291660474556		False	True	FBgn0031559	CG3513:FBgn0031559	0.288659629710137	0.264555627384001	0.468156516733862	53.7053684982167	71.9796281895141	0.145735072289801	0.610950717460903	0.905958492731124	124.860255952782	144.208810703058	0.197516132595347	0.438174194272454	0.763635140146194
FBgn0031558	CG16704:FBgn0031558	-0.613254315939046	9.50784003520129e-06	0.000237008687142548	5074.50532905901	3105.93870167852	-0.795366013659931	4.00193092580583e-21	1.80727200609391e-19	4257.7126304821	2421.65137612113	-0.507296449568317	0.0127868894005151	0.0664147180119216	4392.41413880738	2712.9092428908	0.0672571103936826	0.745918649531281	0.872656047118661	3258.06282981883	3468.53465401297	0.330468619795516			2582.68289480253	3362.8883628897	0.00703504438094033	0.971771191835657	0.99154436959424	3951.44288048533	3973.56398988553		False	True	FBgn0031558	CG16704:FBgn0031558	0.0352217964052591	0.780137255766139	0.888326503128797	2225.19305258685	2283.16018398764	0.466600501594957	0.0117764802219071	0.101608561595401	2631.72186937077	3764.61536561136	0.306035801192103	0.0500790974313305	0.236992272205262
FBgn0051779	Acp24A4:FBgn0051779	-0.158961381003301	0.330746368175137	0.690947330123545	18.8610962551108	10.9420217320687	-0.229702122339796	0.395856060716739		11.7291893732203	7.3891431443352	-0.118670917213828	0.384984624749281		7.51665716021649	3.31756131092496	-0.163035901331745	0.479077801537385	0.692242039156048	14.043437241285	10.3848244554443	-0.227828359449103	0.0951053278082031	0.275251795250329	12.7125230396545	4.16604742583734	-0.100454901469492	0.551142252509403		4.97760906230834	1.95957737661339		False	False	FBgn0051779	Acp24A4:FBgn0051779	-0.0150965864881849	0.932260500476746		3.21244446604124	2.92872280686064	0.100923629113068	0.601466656228649		1.53697488794456	3.09213952488508	-0.141342281420075	0.398732419988138
FBgn0085305	CG34276:FBgn0085305	-0.0218939203318773	0.53177471930344		0.352539509466587	0.0	-0.00317860507618546	0.966056742857961		0.3519072487214	0.305596347179143				0.0	0.0				0.0	0.0	0.0193420356298602	0.528583555826242		0.0	0.358934157486354	0.0631072920881165	0.48455470131441		0.0	0.748895489390683		False	False	FBgn0085305	CG34276:FBgn0085305				0.0	0.0				0.0	0.0	-0.0505422873334671	0.448802711589767
FBgn0003137	Ppn:FBgn0003137	0.249089342610825	0.0563628900098442	0.258662126901494	25196.6996986148	30636.1608684175	0.22031871139142			26287.9410225139	30808.5219703722	0.592539350385575	1.43541213451665e-06	2.85865507174646e-05	18370.3002877716	28687.4544113257	0.427617621911175	0.0358884965577265	0.127792764335013	16529.8582246512	24449.3494655314	0.386168292338716	3.83712157293362e-06	7.09044346100836e-05	13882.780032275	18406.9150468479	0.109140377934047	0.630359359784014	0.870418961464278	14992.7632254632	16400.7110711959		False	True	FBgn0003137	Ppn:FBgn0003137	0.270989330300855	1.48509594343962e-07	1.90867749578028e-06	40658.6730582482	49142.1636614189	0.137280037698423	0.387794472836602	0.801087711961391	34975.3332597882	38739.2826257913	0.416206930039459	0.000271104141310051	0.00371736634518348
FBgn0031560	CG16713:FBgn0031560	-0.429101706628209	0.00135705651179837	0.0159712737366941	4514.93425852386	3215.41646060382	-0.588767441094498	5.95570469525518e-15	1.58834423644325e-13	3800.32711614636	2508.85547572301	-0.562902080449981	6.40480327714787e-06	0.000107119816622331	3824.79078585365	2502.11783545715	0.199981613586595	0.165986226746213	0.364916732038378	4023.01413072451	4694.48687416421	0.0257736820450027			3493.5042520933	3582.2864848724	0.133750497545174	0.284429986004693	0.701051640683682	4159.47842837434	4582.30184739592		False	True	FBgn0031560	CG16713:FBgn0031560	0.0986432468343792	0.345480823454918	0.556566513364545	2346.71091095577	2518.8827323773	0.36794969234863	0.0301067998612018	0.199439101286429	3182.06172414202	4198.10933248036	0.107569494598703	0.372828427069762	0.71717005178886
FBgn0033355	CG13748:FBgn0033355	0.0577085683268474	0.308859765579237		0.0	1.23175625025209	0.0480411916282119	0.715786033416602		0.685229407160967	1.24019735554948	-0.00505976308341438	0.945775428072868		1.03169149319695	0.907525042463209	0.127974582096044	0.295013061188287		0.697073930802758	2.89198079381213	0.0397091264807829	0.709376475816312	0.871125197709488	3.7783921435223	5.22443452902993	0.19585364434446	0.398784962691823		2.24726366458573	5.23682029133664		False	False	FBgn0033355	CG13748:FBgn0033355	-0.024860627769196	0.854682932362438		1.28437234799902	0.977086811989654	0.0762487631628354	0.600676829604101		0.388197383302715	0.990493871431994	-0.0152769934627153	0.809354781276778
FBgn0262009	CG42827:FBgn0262009	-0.0194037355496574	0.893557654317326	0.971197093287743	11.3435011141178	10.4143945492168	0.0546417121533906	0.84631992859511	0.923118580428823	11.3586970342171	12.3661718130795	-0.222233643356028	0.252707703098206	0.511652658026063	17.0966973068269	8.99656598302306	0.0965175983057224	0.674791076221394	0.833223525481105	15.5860124380703	18.7499238229445	0.114722398518546	0.501696726385676	0.736207566775888	13.6997001614897	18.2206254397439	0.0786409400798571	0.797912790317976	0.938385483314964	13.8582958780715	15.7741566818743		False	False	FBgn0262009	CG42827:FBgn0262009	0.301682745499902	0.252882274650043	0.454778462562097	6.29333285013862	11.5943937075072	0.601149437998862	0.0335622899830227	0.215592345220712	2.81734275052372	14.2730245761078	-0.00906066006076597	0.966327028504695	0.987326129099884
FBgn0259954	CG42464:FBgn0259954	-0.0354309808706094	0.829420089325173		6.79013229460533	5.99330570039019	0.0372958095269765	0.870369521643795		4.87565009070397	5.55032570940882	0.0594278429817942	0.712153242768591		4.85319508212759	6.5379368072727	-0.111221567758933	0.572177636651579	0.76662889819069	9.73623112462788	6.88284858745704	-0.00147748906089843	0.992114339631993	0.996161712896965	6.98642546533663	6.94801208739143	0.0758390045531952	0.758726865778854		4.31222816323812	5.61969812754018		False	False	FBgn0259954	CG42464:FBgn0259954	-0.195377631290065	0.40051506134077		4.89856849822436	2.66812009931714	0.108366009477177	0.619570496871826		1.99491672041203	3.45532686955789	0.116462995508931	0.566258916926181	0.83858014582425
FBgn0031562	CG3604:FBgn0031562	0.28221872344212	0.0137617640966317	0.0965844298369438	509.889067532912	632.192348176125	0.252392904064076	0.0983809961116486	0.228962277024842	610.658324693769	738.902812331294	0.43167813544893	0.000341804656257352	0.00349100091608299	659.707709496514	911.051907197218	0.266389083614194	0.0114636717792587	0.0548930681644077	1287.07241681469	1562.99085496924	0.14678550906564	0.200562135566902	0.442889921924309	1279.09880980972	1432.04829916495	0.250043260403142	0.159525104469132	0.57776537982696	1509.14315264995	1825.17116340253		False	True	FBgn0031562	CG3604:FBgn0031562	-0.130434454567201	0.28578847657886	0.49142997883951	477.827254027925	434.340480658755	-0.267217207125811	0.156576482554821	0.555910789129776	462.766988830818	377.064613855686	-0.258950197150553	0.0466586035439397	0.225273925432807
FBgn0031554	CG15418:FBgn0031554	-0.312157761791894	0.0835364025625854	0.330138992354354	13.36964831681	5.87642742836745	-0.526913321320372	0.0592612410382799	0.158544884199569	19.4904717545851	7.81627781877154	-0.148332061477542	0.348494845482763		10.1380025657571	4.97935183333033	0.259537769018249	0.23966184483539	0.45979050911196	6.54747705686851	11.6497598511292	-0.179116569428961	0.234323664070562	0.483383991310192	17.4702603679758	9.13077607742171	0.0864916768009524			14.1297504368485	23.0684763703628		False	False	FBgn0031554	CG15418:FBgn0031554	0.179522768946949	0.48861064908041		5.21371490387793	7.68289407580208	0.512011767897742	0.0920961767989214	0.415027831335198	4.77410918333972	12.5770887394292	-0.17585913374003	0.434023415469646	0.761269388903396
[truncated: 20 more columns]
