# Supplementary material for: Downregulation of glial genes involved in synaptic function mitigates Huntington's disease pathogenesis
Source: eLife. 2021 Apr 19;10:e64564. doi: 10.7554/eLife.64564 (PMC8149125; doi:10.7554/eLife.64564)
Supplement: Figure 1—source data 2. [file elife-64564-fig1-data2.zip › Figure_1_source_data_file_2/neuronDown/6/subMouse.csv]

Entrez	Entrez_Striatum 2 months	Symbol_Striatum 2 months	Name_Striatum 2 months	baseMean.continuousQ_Striatum 2 months	log2FoldChange.continuousQ_Striatum 2 months	lfcSE.continuousQ_Striatum 2 months	stat.continuousQ_Striatum 2 months	pvalue.continuousQ_Striatum 2 months	FDR.continuousQ_Striatum 2 months	baseMean.Q.80.vs.20_Striatum 2 months	log2FoldChange.Q.80.vs.20_Striatum 2 months	lfcSE.Q.80.vs.20_Striatum 2 months	stat.Q.80.vs.20_Striatum 2 months	pvalue.Q.80.vs.20_Striatum 2 months	FDR.Q.80.vs.20_Striatum 2 months	baseMean.Q.92.vs.20_Striatum 2 months	log2FoldChange.Q.92.vs.20_Striatum 2 months	lfcSE.Q.92.vs.20_Striatum 2 months	stat.Q.92.vs.20_Striatum 2 months	pvalue.Q.92.vs.20_Striatum 2 months	FDR.Q.92.vs.20_Striatum 2 months	baseMean.Q.111.vs.20_Striatum 2 months	log2FoldChange.Q.111.vs.20_Striatum 2 months	lfcSE.Q.111.vs.20_Striatum 2 months	stat.Q.111.vs.20_Striatum 2 months	pvalue.Q.111.vs.20_Striatum 2 months	FDR.Q.111.vs.20_Striatum 2 months	baseMean.Q.140.vs.20_Striatum 2 months	log2FoldChange.Q.140.vs.20_Striatum 2 months	lfcSE.Q.140.vs.20_Striatum 2 months	stat.Q.140.vs.20_Striatum 2 months	pvalue.Q.140.vs.20_Striatum 2 months	FDR.Q.140.vs.20_Striatum 2 months	baseMean.Q.175.vs.20_Striatum 2 months	log2FoldChange.Q.175.vs.20_Striatum 2 months	lfcSE.Q.175.vs.20_Striatum 2 months	stat.Q.175.vs.20_Striatum 2 months	pvalue.Q.175.vs.20_Striatum 2 months	FDR.Q.175.vs.20_Striatum 2 months	Entrez_Liver 2 months	Symbol_Liver 2 months	Name_Liver 2 months	baseMean.continuousQ_Liver 2 months	log2FoldChange.continuousQ_Liver 2 months	lfcSE.continuousQ_Liver 2 months	stat.continuousQ_Liver 2 months	pvalue.continuousQ_Liver 2 months	FDR.continuousQ_Liver 2 months	baseMean.Q.80.vs.20_Liver 2 months
380928	380928.0	Lmo7	LIM domain only 7	7190.0	0.000491	0.0005700000000000001	0.862	0.388	0.724	7190.0	0.184	0.109	1.69	0.0906	0.483	7190.0	0.043300000000000005	0.106	0.40900000000000003	0.683	1.0	7190.0	0.108	0.109	0.994	0.32	0.904	7190.0	0.08370000000000001	0.106	0.79	0.43	0.722	7190.0	0.114	0.106	1.08	0.28	0.747	380928.0	Lmo7	LIM domain only 7	1000.0	-0.0010400000000000001	0.00048199999999999995	-2.15	0.0313	0.29	1000.0
59044	59044.0	Rnf130	ring finger protein 130	1420.0	-0.000579	0.000479	-1.21	0.227	0.633	1420.0	-0.20500000000000002	0.0858	-2.39	0.017	0.483	1420.0	-0.0339	0.083	-0.40800000000000003	0.683	1.0	1420.0	-0.133	0.0857	-1.55	0.121	0.904	1420.0	-0.163	0.083	-1.97	0.049100000000000005	0.629	1420.0	-0.088	0.083	-1.06	0.289	0.749	59044.0	Rnf130	ring finger protein 130	2260.0	-0.00019099999999999998	0.00027	-0.707	0.47900000000000004	0.804	2260.0
224938	224938.0	Pja2	praja 2, RING-H2 motif containing	20100.0	-2.1400000000000002e-05	0.00031099999999999997	-0.0687	0.9450000000000001	0.981	20100.0	0.10200000000000001	0.054	1.89	0.0591	0.483	20100.0	0.0557	0.0522	1.07	0.28500000000000003	1.0	20100.0	0.091	0.054	1.69	0.0915	0.904	20100.0	0.0354	0.0522	0.678	0.498	0.755	20100.0	0.0074600000000000005	0.0522	0.14300000000000002	0.886	0.968	224938.0	Pja2	praja 2, RING-H2 motif containing	1270.0	0.000164	0.000404	0.406	0.685	0.898	1270.0
67455	67455.0	Klhl13	kelch-like 13	5560.0	-5.28e-06	0.00032	-0.0165	0.987	0.995	5560.0	0.00911	0.0577	0.158	0.875	0.9390000000000001	5560.0	0.045200000000000004	0.0558	0.811	0.418	1.0	5560.0	0.0375	0.0577	0.65	0.516	0.904	5560.0	-0.037	0.0558	-0.663	0.507	0.76	5560.0	0.023700000000000002	0.0558	0.425	0.671	0.893	67455.0	Klhl13	kelch-like 13	272.0	-2.4500000000000003e-05	0.000488	-0.0502	0.96	0.988	272.0
22210	22210.0	Ube2b	ubiquitin-conjugating enzyme E2B	5700.0	-0.0008089999999999999	0.0005239999999999999	-1.54	0.123	0.5710000000000001	5700.0	-0.09280000000000001	0.1	-0.928	0.353	0.625	5700.0	0.006010000000000001	0.0971	0.061900000000000004	0.9510000000000001	1.0	5700.0	-0.10200000000000001	0.1	-1.02	0.309	0.904	5700.0	-0.11800000000000001	0.0971	-1.22	0.224	0.641	5700.0	-0.126	0.0971	-1.3	0.194	0.721	22210.0	Ube2b	ubiquitin-conjugating enzyme E2B	3010.0	-0.000225	0.000309	-0.73	0.465	0.797	3010.0
83814	83814.0	Nedd4l	neural precursor cell expressed, developmentally down-regulated gene 4-like	8400.0	-0.000251	0.00040199999999999996	-0.625	0.532	0.795	8400.0	0.138	0.0698	1.98	0.0477	0.483	8400.0	0.056	0.06760000000000001	0.8280000000000001	0.40700000000000003	1.0	8400.0	0.11	0.0698	1.58	0.114	0.904	8400.0	0.0207	0.06760000000000001	0.307	0.759	0.895	8400.0	-0.023200000000000002	0.06760000000000001	-0.343	0.732	0.916	83814.0	Nedd4l	neural precursor cell expressed, developmentally down-regulated gene 4-like	1030.0	0.00035099999999999997	0.000828	0.425	0.671	0.894	1030.0
18744	18744.0	Pja1	praja1, RING-H2 motif containing	5110.0	2.1400000000000002e-05	0.00028199999999999997	0.07590000000000001	0.94	0.979	5110.0	-0.0281	0.050800000000000005	-0.554	0.58	0.771	5110.0	0.031200000000000002	0.049100000000000005	0.636	0.525	1.0	5110.0	-0.017	0.050800000000000005	-0.336	0.737	0.9380000000000001	5110.0	0.033	0.049100000000000005	0.672	0.501	0.757	5110.0	-0.0142	0.049100000000000005	-0.29	0.772	0.929	18744.0	Pja1	praja1, RING-H2 motif containing	1710.0	0.000416	0.000305	1.36	0.17300000000000001	0.5710000000000001	1710.0
16924	16924.0	Lnx1	ligand of numb-protein X 1	661.0	0.00019899999999999999	0.000354	0.5640000000000001	0.5730000000000001	0.8140000000000001	661.0	-0.0717	0.0631	-1.1400000000000001	0.256	0.557	661.0	0.020300000000000002	0.0609	0.334	0.738	1.0	661.0	-0.00351	0.06280000000000001	-0.055900000000000005	0.9550000000000001	0.989	661.0	0.0663	0.0606	1.09	0.274	0.653	661.0	-0.010400000000000001	0.0606	-0.17200000000000001	0.864	0.9590000000000001	16924.0	Lnx1	ligand of numb-protein X 1	145.0	-0.000882	0.000588	-1.5	0.134	0.515	145.0
107568	107568.0	Wwp1	WW domain containing E3 ubiquitin protein ligase 1	2290.0	-0.000225	0.000309	-0.728	0.466	0.763	2290.0	0.0597	0.053	1.13	0.26	0.561	2290.0	-0.0443	0.051300000000000005	-0.864	0.388	1.0	2290.0	0.0649	0.053	1.23	0.22	0.904	2290.0	-0.0165	0.0512	-0.323	0.747	0.889	2290.0	-0.0327	0.0512	-0.638	0.524	0.843	107568.0	Wwp1	WW domain containing E3 ubiquitin protein ligase 1	3280.0	-0.000122	0.000397	-0.307	0.758	0.926	3280.0
214931	214931.0	Fbxl16	F-box and leucine-rich repeat protein 16	51200.0	-0.0012000000000000001	0.000366	-3.27	0.00109	0.0889	51200.0	0.048100000000000004	0.0621	0.774	0.439	0.681	51200.0	0.06280000000000001	0.0601	1.05	0.296	1.0	51200.0	-0.041100000000000005	0.0621	-0.662	0.508	0.904	51200.0	-0.121	0.0601	-2.01	0.0444	0.629	51200.0	-0.153	0.0601	-2.54	0.0111	0.426	214931.0	Fbxl16	F-box and leucine-rich repeat protein 16	7.75	0.0008659999999999999	0.000931	0.93	0.353	0.724	7.75
74132	74132.0	Rnf6	ring finger protein (C3H2C3 type) 6	2300.0	9.5e-05	0.000237	0.401	0.6880000000000001	0.872	2300.0	0.055400000000000005	0.0412	1.34	0.179	0.512	2300.0	0.0223	0.039900000000000005	0.559	0.5760000000000001	1.0	2300.0	0.084	0.0412	2.04	0.0412	0.904	2300.0	0.025900000000000003	0.0398	0.652	0.515	0.764	2300.0	0.0172	0.0398	0.432	0.666	0.892	74132.0	Rnf6	ring finger protein (C3H2C3 type) 6	1270.0	-0.0008169999999999999	0.000278	-2.94	0.00333	0.111	1270.0
94090	94090.0	Trim9	tripartite motif-containing 9	6610.0	-0.000448	0.00032	-1.4	0.161	0.592	6610.0	0.08700000000000001	0.056100000000000004	1.55	0.121	0.486	6610.0	0.021400000000000002	0.0543	0.394	0.6940000000000001	1.0	6610.0	0.027600000000000003	0.056100000000000004	0.491	0.623	0.912	6610.0	-0.0137	0.0543	-0.252	0.801	0.915	6610.0	-0.057	0.0543	-1.05	0.294	0.752	94090.0	Trim9	tripartite motif-containing 9	0.512	0.000332	0.00037299999999999996	0.889	0.374	0.739	0.512
[truncated: 303 more columns]
