# Supplementary material for: Downregulation of glial genes involved in synaptic function mitigates Huntington's disease pathogenesis
Source: eLife. 2021 Apr 19;10:e64564. doi: 10.7554/eLife.64564 (PMC8149125; doi:10.7554/eLife.64564)
Supplement: Figure 1—source data 2. [file elife-64564-fig1-data2.zip › Figure_1_source_data_file_2/neuronDown/6/subHuman.csv]

Entrez	Chip	Caudate Probeset	M	t	P.Value	Unnamed: 5	Cerebellum Probeset	M.1	t.1	P.Value.1	Unnamed: 10	Probe Set ID	Title	Gene Symbol	Unigene	Full Length Ref. Sequences	Biological Process (GO)	Cellular Component (GO)	Molecular Function (GO)	Biochemical Function (Proteome)	Cellular Role (Proteome)	Molecular Localization (Proteome)	adjp	Entrez	entrezList	entrezList_filt	validList
4008	A	202674_s_at	-0.697	-9.28	2.3e-13		202674_s_at	-0.0146	-0.683	0.497		202674_s_at	LIM domain only 7	LMO7	Hs.5978 // full length	NM_005358 // LIM domain only 7 isoform a /// NM_015842 // LIM domain only 7 isoform b /// NM_015843 // LIM domain only 7 isoform c	7242 // intracellular signaling cascade // inferred from electronic annotation	---	---	---	---	---	2.403125581395349e-10	4008	['4008']	['4008']	True
4008	B	241140_at	-0.0891	-3.67	0.000499		241140_at_B	0.0507	1.62	0.111		241140_at	LIM domain only 7	LMO7	Hs.5978		---	---	---				0.002534660486150367	4008	['4008']	['4008']	True
4008	B	242722_at	-0.302	-5.87	1.8e-07		242722_at_B	0.0822	1.99	0.0514		242722_at	LIM domain only 7	LMO7	Hs.5978		---	---	---				3.0243231114435302e-06	4008	['4008']	['4008']	True
55819	A	217865_at	0.29	3.84	0.000285		217865_at	-0.0252	-0.479	0.634		217865_at	goliath protein	GP	Hs.155718 // full length	NM_018434 // ring finger protein 130	---	---	---	---	---	---	0.0015730319410319409	55819	['55819']	['55819']	True
55819	A	222058_at	0.232	4.38	4.55e-05		222058_at	0.136	2.73	0.00836		222058_at	goliath protein	GP	Hs.155718 // full length	NM_018434 // ring finger protein 130	---	---	---	---	---	---	0.00032817851982661745	55819	['55819']	['55819']	True
55819	B	230932_at	-0.544	-5.47	8.37e-07		230932_at_B	-0.023	-0.459	0.648		230932_at	Transcribed sequences	---	Hs.8038		---	---	---				1.0893608342989572e-05	55819	['55819']	['55819']	True
55819	B	236292_at	0.192	5.73	3.1e-07		236292_at_B	0.0541	1.04	0.303		236292_at	Transcribed sequences	---	Hs.436064		7601 // visual perception // traceable author statement /// 8152 // metabolism // inferred from electronic annotation	16020 // membrane // not recorded	4745 // retinol dehydrogenase activity // traceable author statement /// 16491 // oxidoreductase activity // inferred from electronic annotation				4.730869565217391e-06	55819	['55819']	['55819']	True
9867	A	201133_s_at	-0.352	-5.22	2.15e-06		201133_s_at	-0.0038	-0.0995	0.921		201133_s_at	KIAA0438 gene product	KIAA0438	Hs.279849 // full length	NM_014819 // praja 2, RING-H2 motif containing	6306 // DNA methylation // inferred from electronic annotation	---	3677 // DNA binding // inferred from electronic annotation /// 8170 // N-methyltransferase activity // inferred from electronic annotation	---	---	---	2.424578313253012e-05	9867	['9867']	['9867']	True
90293	B	227875_at	-0.954	-7.82	7.57e-11		227875_at_B	-0.063	-1.24	0.221		227875_at	kelch-like 13 (Drosophila)	KLHL13	Hs.348262		---	---	---				8.632105583756345e-09	90293	['90293']	['90293']	True
7320	A	202333_s_at	-0.0195	-0.357	0.722		202333_s_at	0.102	2.28	0.0264		202333_s_at	ubiquitin-conjugating enzyme E2B (RAD6 homolog)	UBE2B	Hs.811 // full length	NM_003337 // ubiquitin-conjugating enzyme E2B (RAD6 homolog)	6301 // postreplication repair // traceable author statement /// 6512 // ubiquitin cycle // inferred from electronic annotation /// 6464 // protein modification // inferred from electronic annotation	5634 // nucleus // inferred from electronic annotation	4842 // ubiquitin-protein ligase activity // inferred from electronic annotation /// 16874 // ligase activity // inferred from electronic annotation /// 4840 // ubiquitin conjugating enzyme activity // traceable author statement	---	---	---	0.8260463979220249	7320	['7320']	['7320']	True
7320	A	202334_s_at	-0.335	-5.92	1.46e-07		202334_s_at	-1.3e-05	-0.000426	1.0		202334_s_at	ubiquitin-conjugating enzyme E2B (RAD6 homolog)	UBE2B	Hs.811 // full length	NM_003337 // ubiquitin-conjugating enzyme E2B (RAD6 homolog)	6301 // postreplication repair // traceable author statement /// 6512 // ubiquitin cycle // inferred from electronic annotation /// 6464 // protein modification // inferred from electronic annotation	5634 // nucleus // inferred from electronic annotation	4842 // ubiquitin-protein ligase activity // inferred from electronic annotation /// 16874 // ligase activity // inferred from electronic annotation /// 4840 // ubiquitin conjugating enzyme activity // traceable author statement	---	---	---	2.52969070574624e-06	7320	['7320']	['7320']	True
7320	A	202335_s_at	-0.0557	-2.53	0.014		202335_s_at	-0.0307	-1.37	0.175		202335_s_at	ubiquitin-conjugating enzyme E2B (RAD6 homolog)	UBE2B	Hs.811 // full length	NM_003337 // ubiquitin-conjugating enzyme E2B (RAD6 homolog)	6301 // postreplication repair // traceable author statement /// 6512 // ubiquitin cycle // inferred from electronic annotation /// 6464 // protein modification // inferred from electronic annotation	5634 // nucleus // inferred from electronic annotation	4842 // ubiquitin-protein ligase activity // inferred from electronic annotation /// 16874 // ligase activity // inferred from electronic annotation /// 4840 // ubiquitin conjugating enzyme activity // traceable author statement	---	---	---	0.042545454545454546	7320	['7320']	['7320']	True
7320	A	211763_s_at	-0.489	-5.3	1.62e-06		211763_s_at	0.00161	0.0286	0.977		211763_s_at	ubiquitin-conjugating enzyme E2B (RAD6 homolog)	UBE2B	Hs.811 // full length	NM_003337 // ubiquitin-conjugating enzyme E2B (RAD6 homolog)	6301 // postreplication repair // traceable author statement /// 6512 // ubiquitin cycle // inferred from electronic annotation /// 6464 // protein modification // inferred from electronic annotation	5634 // nucleus // inferred from electronic annotation	16874 // ligase activity // inferred from electronic annotation /// 4842 // ubiquitin-protein ligase activity // inferred from electronic annotation /// 4840 // ubiquitin conjugating enzyme activity // traceable author statement	---	---	---	1.9028329411764706e-05	7320	['7320']	['7320']	True
7320	B	224118_at	-0.107	-2.41	0.0188		224118_at_B	0.0497	1.21	0.231		224118_at	ubiquitin-conjugating enzyme E2B (RAD6 homolog)	UBE2B	Hs.385986		---	---	---				0.05418915763135947	7320	['7320']	['7320']	True
7320	B	228588_s_at	-0.301	-3.2	0.00215		228588_s_at_B	-0.0547	-0.784	0.436		228588_s_at	ubiquitin-conjugating enzyme E2B (RAD6 homolog)	UBE2B	Hs.385986		6810 // transport // inferred from electronic annotation	16020 // membrane // inferred from electronic annotation	5215 // transporter activity // inferred from electronic annotation				0.008812626585165587	7320	['7320']	['7320']	True
7320	B	239163_at	0.354	4.83	9.31e-06		239163_at_B	0.0541	0.674	0.503		239163_at	ubiquitin-conjugating enzyme E2B (RAD6 homolog)	UBE2B	Hs.385986		---	---	---				8.474061588330633e-05	7320	['7320']	['7320']	True
23327	A	212445_s_at	-0.36	-7.34	5.26e-10		212445_s_at	-0.05	-1.01	0.316		212445_s_at	neural precursor cell expressed, developmentally down-regulated 4-like	NEDD4L	Hs.12017 // full length	NM_015277 // ubiquitin-protein ligase NEDD4-like	---	---	---	---	---	---	3.163604819277109e-08	23327	['23327']	['23327']	True
23327	A	212448_at	-0.606	-7.57	2.12e-10		212448_at	-0.155	-2.86	0.00586		212448_at	neural precursor cell expressed, developmentally down-regulated 4-like	NEDD4L	Hs.12017 // full length	NM_015277 // ubiquitin-protein ligase NEDD4-like	---	---	---	---	---	---	1.6421958620689656e-08	23327	['23327']	['23327']	True
23327	B	226974_at	-1.0	-9.11	4.45e-13		226974_at_B	-0.129	-2.03	0.0474		226974_at	Transcribed sequence with weak similarity to protein sp:P39193 (H.sapiens) ALU6_HUMAN Alu subfamily SP sequence contamination warning entry	---	Hs.3731		---	---	---				3.277534426229508e-10	23327	['23327']	['23327']	True
23327	B	241396_at	0.127	1.81	0.0745		241396_at_B	0.0171	0.346	0.731		241396_at	neural precursor cell expressed, developmentally down-regulated 4-like	NEDD4L	Hs.249798		6807 // nitrogen metabolism // inferred from electronic annotation	---	257 // nitrilase activity // traceable author statement /// 16810 // hydrolase activity, acting on carbon-nitrogen (but not peptide) bonds // inferred from electronic annotation				0.16339448376861118	23327	['23327']	['23327']	True
64219	A	218667_at	-0.554	-7.2	9.17e-10		218667_at	0.042	0.914	0.364		218667_at	praja 1	PJA1	Hs.21122 // full length	NM_022368 // praja 1 isoform beta	---	---	---	---	---	---	4.665795696489242e-08	64219	['64219']	['64219']	True
84708	B	223611_s_at	-1.09	-7.74	1.07e-10		223611_s_at_B	-0.0776	-0.95	0.346		223611_s_at	ligand of numb-protein X	LNX	Hs.66295		---	---	---				1.065919290465632e-08	84708	['84708']	['84708']	True
84708	B	223612_s_at	-0.443	-6.58	1.11e-08		223612_s_at_B	-5.85e-05	-0.00127	0.999		223612_s_at	ligand of numb-protein X	LNX	Hs.66295		7242 // PDZ;intracellular signaling cascade;1.2e-15 // extended:inferred from electronic annotation	---	5515 // protein binding // inferred from electronic annotation				3.0994456183965196e-07	84708	['84708']	['84708']	True
11059	A	212637_s_at	-0.236	-5.72	3.26e-07		212637_s_at	-0.0117	-0.419	0.677		212637_s_at	WW domain-containing protein 1	WWP1	Hs.355977 // full length	NM_007013 // WW domain-containing protein 1	6464 // protein modification // inferred from electronic annotation /// 6512 // ubiquitin cycle // inferred from electronic annotation	5622 // intracellular // inferred from electronic annotation	4842 // ubiquitin-protein ligase activity // inferred from electronic annotation	---	---	---	4.91989519650655e-06	11059	['11059']	['11059']	True
11059	A	212638_s_at	-0.274	-4.92	6.7e-06		212638_s_at	-0.0138	-0.299	0.766		212638_s_at	WW domain-containing protein 1	WWP1	Hs.355977 // full length	NM_007013 // WW domain-containing protein 1	6464 // protein modification // inferred from electronic annotation /// 6512 // ubiquitin cycle // inferred from electronic annotation	5622 // intracellular // inferred from electronic annotation	4842 // ubiquitin-protein ligase activity // inferred from electronic annotation	---	---	---	6.382900763358779e-05	11059	['11059']	['11059']	True
146330	B	227641_at	-0.986	-7.4	4.13e-10		227641_at_B	-0.0226	-0.516	0.608		227641_at	hypothetical protein MGC33974	MGC33974	Hs.444725		7601 // visual perception // inferred from electronic annotation	5634 // nucleus // inferred from electronic annotation	---				2.623440338504937e-08	146330	['146330']	['146330']	True
146330	B	232409_x_at	-1.44	-8.24	1.43e-11		232409_x_at_B	0.0726	0.912	0.365		232409_x_at	hypothetical protein MGC33974	MGC33974	Hs.444725		---	---	8270 // zinc ion binding // inferred from electronic annotation				2.7573836909871246e-09	146330	['146330']	['146330']	True
6049	A	203403_s_at	-0.486	-4.76	1.18e-05		203403_s_at	0.0457	0.57	0.571		203403_s_at	ring finger protein (C3H2C3 type) 6	RNF6	Hs.32597 // full length	NM_005977 // ring finger protein (C3H2C3 type) 6	---	---	8270 // zinc ion binding // non-traceable author statement	---	---	---	0.00010356522758351241	6049	['6049']	['6049']	True
6049	A	210931_at	0.00196	0.116	0.908		210931_at	-0.00666	-0.382	0.704		210931_at	ring finger protein (C3H2C3 type) 6	RNF6	Hs.32597 // full length	NM_005977 // ring finger protein (C3H2C3 type) 6	---	---	8270 // zinc ion binding // non-traceable author statement	---	---	---	0.9475883022461732	6049	['6049']	['6049']	True
6049	A	210932_s_at	-0.0227	-1.12	0.267		210932_s_at	0.0387	1.47	0.148		210932_s_at	ring finger protein (C3H2C3 type) 6	RNF6	Hs.32597 // full length	NM_005977 // ring finger protein (C3H2C3 type) 6	---	---	8270 // zinc ion binding // non-traceable author statement	---	---	---	0.42464427059364934	6049	['6049']	['6049']	True
114088	A	209859_at	-0.0819	-1.3	0.198		209859_at	-0.0221	-0.49	0.626		209859_at	tripartite motif-containing 9	TRIM9	Hs.75090 // full length	NM_015163 // tripartite motif protein 9 isoform 1 /// NM_052978 // tripartite motif protein 9 isoform 2	---	---	8270 // zinc ion binding activity // extended:non-traceable author statement; zf-B_box; 0.16	---	---	---	0.3415004030864908	114088	['114088']	['114088']	True
114088	B	230280_at	-0.453	-5.3	1.59e-06		230280_at_B	-0.122	-1.76	0.0842		230280_at	tripartite motif-containing 9	TRIM9	Hs.75090		---	---	---				1.871509562483626e-05	114088	['114088']	['114088']	True
