# Supplementary material for: Downregulation of glial genes involved in synaptic function mitigates Huntington's disease pathogenesis
Source: eLife. 2021 Apr 19;10:e64564. doi: 10.7554/eLife.64564 (PMC8149125; doi:10.7554/eLife.64564)
Supplement: Figure 1—source data 2. [file elife-64564-fig1-data2.zip › Figure_1_source_data_file_2/neuronDown/6/subFly.csv]

fbgene	gene_x	EN7vsEW7_log2FoldChange	EN7vsEW7_pvalue	EN7vsEW7_padj	EN7vsEW7_grp.mean.EW7	EN7vsEW7_grp.mean.EN7	EN9vsEW9_log2FoldChange	EN9vsEW9_pvalue	EN9vsEW9_padj	EN9vsEW9_grp.mean.EW9	EN9vsEW9_grp.mean.EN9	EN11vsEW11_v2_log2FoldChange	EN11vsEW11_v2_pvalue	EN11vsEW11_v2_padj	EN11vsEW11_v2_grp.mean.EW11	EN11vsEW11_v2_grp.mean.EN11	EF18vsEW18_log2FoldChange	EF18vsEW18_pvalue	EF18vsEW18_padj	EF18vsEW18_grp.mean.EW18	EF18vsEW18_grp.mean.EF18	EF20vsEW20_log2FoldChange	EF20vsEW20_pvalue	EF20vsEW20_padj	EF20vsEW20_grp.mean.EW20	EF20vsEW20_grp.mean.EF20	EF22vsEW22_log2FoldChange	EF22vsEW22_pvalue	EF22vsEW22_padj	EF22vsEW22_grp.mean.EW22	EF22vsEW22_grp.mean.EF22	Unnamed: 31_x	AllSig_x	UnionSig_x	fbgene	gene_y	RN5vsRW5_log2FoldChange	RN5vsRW5_pvalue	RN5vsRW5_padj	RN5vsRW5_grp.mean.RW5	RN5vsRW5_grp.mean.RN5	RN7vsRW7_log2FoldChange	RN7vsRW7_pvalue	RN7vsRW7_padj	RN7vsRW7_grp.mean.RW7	RN7vsRW7_grp.mean.RN7	RN8vsRW8_log2FoldChange	RN8vsRW8_pvalue	RN8vsRW8_padj
FBgn0051534	CG31534:FBgn0051534	-0.212054714017871	0.0117983544418744	0.086014078013524	5799.30066367294	4971.60526614021	-0.109806655474004	0.0207814214160266	0.0699178817592701	6033.60382610448	5588.47339973646	-0.191917460534742	0.00287232891623454	0.0206887746886413	6030.14716425034	5264.36905801705	0.114870328271579	0.0814780892507964	0.227535816672719	6097.91243467214	6613.89909960978	-0.0355768138648566	0.628163742808052	0.823288575838549	6042.5983181385	5889.84710205402	-0.158822894914289			6042.03515737207	5382.50522410299		False	False	FBgn0051534	CG31534:FBgn0051534	0.148794981363124	0.0294126215472016	0.0965555578693287	6476.87762174116	7192.37052053969	0.0646236433440997	0.754618332106177	0.948388870873243	5583.50499026662	5876.27900416155	0.188476848997839	0.011201488790595	0.0816772102383117
FBgn0003090	pk:FBgn0003090	0.0879144258344242	0.530572923643902	0.828817561643669	554.817322935791	595.647629218986	0.0226854727752548	0.849036380195328	0.923618797327101	586.378748475877	595.637842915873	0.291435523204149	0.0366876121808863	0.144128908970597	483.908766666628	605.935941403328	0.170901664870913	0.126407378800705	0.306585879039193	550.143078841235	624.067509379521	0.346203542202338	0.000929123551678169	0.00809675138653084	421.197749425091	547.082701980508	-0.244224315339019	0.282756454699926	0.699427293891258	530.701865810655	434.121946061103		False	True	FBgn0003090	pk:FBgn0003090	0.353584967370296	0.00474412073753498	0.0214513188981434	669.959073022109	868.534198451057	0.354087134265496	0.0491624554585103	0.27914669430775	579.527458785511	759.283463040656	0.354761774349605	0.0352200872616517	0.186920239162252
FBgn0033142	CG12835:FBgn0033142	-0.035633781464993	0.82519730507098	0.947991795775601	10.0947127074843	8.81478096724057	0.113571279136825	0.646429176380559		5.18568327941184	7.08354679715605	0.113351297844659	0.516361974089066	0.750026877962054	6.79022805087671	10.8792654825375	-0.253668723758377	0.263209797181327	0.484595544588245	14.0394579338428	8.46012805498386	-0.0612085506340541	0.727822838187329	0.879861831158556	15.8875728708444	13.833626633275	0.10230744753206	0.734568800981743	0.918610032107039	11.0769597574759	13.4559758531702		False	False	FBgn0033142	CG12835:FBgn0033142	0.222519071159603	0.380014511609664		5.91352974769891	9.9420591247236	0.395251121765292	0.183508824361655	0.596632187102941	4.2227448450129	9.55375985655398	0.489077625462993	0.041074467564595	0.206957690760661
FBgn0051531	CG31531:FBgn0051531	-0.0280037405820916	0.727246957507707	0.91950235860339	4954.18386898862	4854.12210695054	0.0895854408323873	0.0958925085705063	0.224862306025053	5068.60853995359	5396.39859847477	0.144957369822202	0.0492646928766045	0.176744139386527	4662.78909388324	5170.63920056516	0.203832871269688	0.00956995721254361	0.047941371407539	5154.01814635701	5960.42105717224	-0.106166423955279	0.120723003849928	0.322561726822119	5526.63787696933	5121.81735387083	0.0269180747437328	0.769248651935012	0.931780172830582	4957.65831181448	5053.79290147968		False	False	FBgn0051531	CG31531:FBgn0051531	-0.111698882801803	0.257138806701924	0.45973969277733	5466.50858872883	5046.32899101211	-0.180148295907238	0.478463473357239	0.844030180927117	4596.72187480854	3926.08098687653	0.06723493905198	0.573978559118285	0.842121542069817
FBgn0028642	esn:FBgn0028642	-0.24445584180175	0.0137505963807538	0.0965715679286476	850.784988255769	710.457964413608	-0.067889439793671	0.492317073349831	0.685953674597659	754.810942223898	719.016442798208	-0.111956208708379	0.309891601212189	0.572802015536811	728.736694488065	671.011248763425	-0.40238932571989	0.000762584154130828	0.00647414838825876	810.703109129813	601.058056847606	-0.299416600594025	0.00105506108949914	0.00899815238401473	654.267702232128	524.386321330392	-0.72536801004146	0.00333568781952477	0.0580109168181136	688.632980506721	368.723867259668		False	True	FBgn0028642	esn:FBgn0028642	0.0522838031587487	0.591736068818348	0.768813076874305	788.011724899492	818.309911863425	0.0421911810698266	0.755313367142785	0.948388870873243	711.360725148914	733.66420560659	0.110381579072499	0.300685025435678	0.65818268988523
FBgn0004919	gol:FBgn0004919	-0.614212858881823	9.70066704964274e-10	5.86861991979849e-08	9266.49838597311	5875.68304924912	-0.491352445891001	8.40124185965622e-27	5.40284927442828e-25	9791.40140515389	6949.94494420419	-0.810313325758693	1.00650168370853e-35	5.20160070140569e-33	10435.9386157565	5881.22357674923	0.290528280292084	0.000121091756741107	0.0013972414160189	16141.1243695521	19848.6432171353	0.201105535777161	0.0103156734559539	0.0560751996892094	11286.4739905996	13059.4150468307	-0.071164647219482			10397.5435952967	9792.36801359488		False	True	FBgn0004919	gol:FBgn0004919	-0.28915508933323	0.000253017796667994	0.00170905742784931	13076.9085658969	10656.6474515317	0.201313466615531	0.110171379088334	0.459514961158944	8802.81236800309	10183.7310959352	-0.171443752331155	0.0281867929187522	0.160116847111682
FBgn0052850	CG32850:FBgn0052850	0.119972170497581	0.137516961754237	0.44083354822014	2190.70249860104	2389.00461973959	0.242938405243571	0.00674372805580599	0.0279571688188677	2215.23650673871	2633.58576767285	0.0121296349221782	0.8776822235009	0.952430299146535	2590.25576858682	2613.21894614053	-0.037933156958912	0.655903909223702	0.821111756034272	2465.7993974614	2399.89386445805	-0.162226659090719	0.0227329129779483	0.100578095427525	2473.19192524875	2201.04547059921	-0.169059615863532	0.281485155070373	0.699282958046267	2235.218141298	1971.50209703634		False	False	FBgn0052850	CG32850:FBgn0052850	0.0877953297403602	0.208336930503651	0.398936551694697	2443.24112640958	2598.86805332392	0.234392582776804	0.0681450336285239	0.342022264882996	2128.78670990407	2523.55250059084	0.138172372799677	0.196906696057742	0.531175425321812
FBgn0037705	mura:FBgn0037705	0.105214909535755	0.262047761810298	0.625145921921986	2674.40357606427	2889.2567287695	0.175125159892843	0.0266978185727127	0.0853607723465494	2964.09256581169	3354.13274899815	0.243658226751056	0.00192931817932619	0.0149262220819727	2789.69027261301	3320.5694225801	0.18211552665742	0.0153019424395358	0.0686561069086877	2598.63189045236	2958.20180344729	0.241807476338647	0.00284928352342112	0.0204134848978053	2518.42068041627	3003.12817740805	-0.0709500059381719	0.754392081601378	0.926503673701044	2663.21970709999	2512.49264314598		False	False	FBgn0037705	mura:FBgn0037705	0.054408378505921	0.640973159498722	0.801869562758171	3013.77720260333	3135.67238681738	-0.0826316645617263	0.788543136806251	0.958935866368097	2495.88070728954	2170.29056802644	0.0202546199974557	0.789828844601054	0.93100391814404
FBgn0037653	CG11982:FBgn0037653	-0.107267377985468	0.183196703355165	0.52382667198869	1804.18048489089	1669.90767786988	-0.17252284940676	0.0496426812515072	0.138134410848465	1973.18780805254	1744.7843647545	0.0181624092509347	0.853519322808536	0.943990112785192	1760.12993863905	1783.05591339829	-0.0993975595797064	0.236639008162766	0.456047647692259	1982.55505996701	1846.01148173454	-0.131793252968983	0.0551691825398765	0.189101965506691	2135.81117622371	1942.8883356911	-0.016130257112821	0.790492427899918	0.936260901570425	2031.61438296706	2008.89638535121		False	False	FBgn0037653	CG11982:FBgn0037653	-0.010436462713115	0.88275152393176	0.944392362808901	1967.8847646534	1953.6352624411	-0.0741744280789977	0.616495553110147	0.907179471613884	1829.04112221895	1732.06995199327	0.0145276555116907	0.868263459754022	0.959566916730167
FBgn0038627	CG7694:FBgn0038627	-0.371483423042741	7.89077014483663e-05	0.00147854633949723	759.440350412697	577.697045877207	-0.305425141991936	0.0101160725281846	0.0390685720102181	793.512972024641	635.93982398775	-0.40150330366901	0.00184279675442022	0.0144187337272425	764.951689384035	563.706114493322	-0.16298067737084	0.0793334457616677	0.22326384522054	972.572184660939	864.670703680963	-0.147289277763201	0.125567658281291	0.330813841408126	829.708162719951	743.227135221946	-0.0805804821491981	0.535452547737869	0.837360335509707	836.802933403462	788.962850382132		False	True	FBgn0038627	CG7694:FBgn0038627	0.197086467227745	0.0418396909647887	0.127746932389858	660.517630733341	760.418413393303	0.327131930101692	0.0482751561542886	0.275992973656274	644.849251595035	824.643188094121	0.120724296933706	0.350748003905082	0.703585397941003
FBgn0037944	CG6923:FBgn0037944	0.125214377713859	0.147580826141019	0.45902695322575	2070.60983633554	2268.20062012034	0.313692215539048	9.22152942370432e-07	1.01626855178156e-05	2125.03277918019	2647.95795022256	-0.0640485584736398	0.417635880417676	0.673035616020876	2491.47586301428	2380.21253064632	-0.0944378583379268	0.209549779688686	0.423614311923774	1828.35368403681	1709.81710949886	0.0207135911305007	0.789542345000123	0.907467859714651	3384.24548468932	3435.27823794001	-0.120091240741143	0.373135242437942	0.754747007644245	3206.79729809354	2938.39532670013		False	True	FBgn0037944	CG6923:FBgn0037944	-0.0968003272229124	0.221393021840368	0.416298662329024	2504.24930084307	2338.94317545116	-0.15293783929658			2101.02367339603	1847.26797606194	-0.114176109635242	0.209364795074307	0.549544702303792
FBgn0026878	CG4325:FBgn0026878	-0.625788269006755	0.000319025456808256	0.00484628245327666	213.73460339843	120.785402285821	-1.29685013507164	8.17544533985193e-12	1.70927366457275e-10	197.777349421985	70.4530318756447	-0.378200021377163	0.0442948112326761	0.164746732242152	129.930788055171	93.0360849402279	-0.429516987914273	0.0114177161624053	0.0547198818739195	174.695909718522	122.942504652049	-0.0838464869007061	0.597677222315153	0.80105200903472	177.270240087713	164.377858001847	0.257271216222371	0.274205169113207	0.690484814057051	148.703816360261	184.60426676784		False	True	FBgn0026878	CG4325:FBgn0026878	-0.11291431306145	0.576150835230554	0.756827791207592	107.501178556514	97.8523957464146	0.122780246013173	0.573962686899494	0.889621592554901	107.692722272113	118.787041168163	0.0283573667017038	0.886019454682508	0.965129682351515
FBgn0004919	gol:FBgn0004919	-0.614212858881823	9.70066704964274e-10	5.86861991979849e-08	9266.49838597311	5875.68304924912	-0.491352445891001	8.40124185965622e-27	5.40284927442828e-25	9791.40140515389	6949.94494420419	-0.810313325758693	1.00650168370853e-35	5.20160070140569e-33	10435.9386157565	5881.22357674923	0.290528280292084	0.000121091756741107	0.0013972414160189	16141.1243695521	19848.6432171353	0.201105535777161	0.0103156734559539	0.0560751996892094	11286.4739905996	13059.4150468307	-0.071164647219482			10397.5435952967	9792.36801359488		False	True	FBgn0004919	gol:FBgn0004919	-0.28915508933323	0.000253017796667994	0.00170905742784931	13076.9085658969	10656.6474515317	0.201313466615531	0.110171379088334	0.459514961158944	8802.81236800309	10183.7310959352	-0.171443752331155	0.0281867929187522	0.160116847111682
FBgn0052850	CG32850:FBgn0052850	0.119972170497581	0.137516961754237	0.44083354822014	2190.70249860104	2389.00461973959	0.242938405243571	0.00674372805580599	0.0279571688188677	2215.23650673871	2633.58576767285	0.0121296349221782	0.8776822235009	0.952430299146535	2590.25576858682	2613.21894614053	-0.037933156958912	0.655903909223702	0.821111756034272	2465.7993974614	2399.89386445805	-0.162226659090719	0.0227329129779483	0.100578095427525	2473.19192524875	2201.04547059921	-0.169059615863532	0.281485155070373	0.699282958046267	2235.218141298	1971.50209703634		False	False	FBgn0052850	CG32850:FBgn0052850	0.0877953297403602	0.208336930503651	0.398936551694697	2443.24112640958	2598.86805332392	0.234392582776804	0.0681450336285239	0.342022264882996	2128.78670990407	2523.55250059084	0.138172372799677	0.196906696057742	0.531175425321812
FBgn0037705	mura:FBgn0037705	0.105214909535755	0.262047761810298	0.625145921921986	2674.40357606427	2889.2567287695	0.175125159892843	0.0266978185727127	0.0853607723465494	2964.09256581169	3354.13274899815	0.243658226751056	0.00192931817932619	0.0149262220819727	2789.69027261301	3320.5694225801	0.18211552665742	0.0153019424395358	0.0686561069086877	2598.63189045236	2958.20180344729	0.241807476338647	0.00284928352342112	0.0204134848978053	2518.42068041627	3003.12817740805	-0.0709500059381719	0.754392081601378	0.926503673701044	2663.21970709999	2512.49264314598		False	False	FBgn0037705	mura:FBgn0037705	0.054408378505921	0.640973159498722	0.801869562758171	3013.77720260333	3135.67238681738	-0.0826316645617263	0.788543136806251	0.958935866368097	2495.88070728954	2170.29056802644	0.0202546199974557	0.789828844601054	0.93100391814404
FBgn0037653	CG11982:FBgn0037653	-0.107267377985468	0.183196703355165	0.52382667198869	1804.18048489089	1669.90767786988	-0.17252284940676	0.0496426812515072	0.138134410848465	1973.18780805254	1744.7843647545	0.0181624092509347	0.853519322808536	0.943990112785192	1760.12993863905	1783.05591339829	-0.0993975595797064	0.236639008162766	0.456047647692259	1982.55505996701	1846.01148173454	-0.131793252968983	0.0551691825398765	0.189101965506691	2135.81117622371	1942.8883356911	-0.016130257112821	0.790492427899918	0.936260901570425	2031.61438296706	2008.89638535121		False	False	FBgn0037653	CG11982:FBgn0037653	-0.010436462713115	0.88275152393176	0.944392362808901	1967.8847646534	1953.6352624411	-0.0741744280789977	0.616495553110147	0.907179471613884	1829.04112221895	1732.06995199327	0.0145276555116907	0.868263459754022	0.959566916730167
FBgn0038627	CG7694:FBgn0038627	-0.371483423042741	7.89077014483663e-05	0.00147854633949723	759.440350412697	577.697045877207	-0.305425141991936	0.0101160725281846	0.0390685720102181	793.512972024641	635.93982398775	-0.40150330366901	0.00184279675442022	0.0144187337272425	764.951689384035	563.706114493322	-0.16298067737084	0.0793334457616677	0.22326384522054	972.572184660939	864.670703680963	-0.147289277763201	0.125567658281291	0.330813841408126	829.708162719951	743.227135221946	-0.0805804821491981	0.535452547737869	0.837360335509707	836.802933403462	788.962850382132		False	True	FBgn0038627	CG7694:FBgn0038627	0.197086467227745	0.0418396909647887	0.127746932389858	660.517630733341	760.418413393303	0.327131930101692	0.0482751561542886	0.275992973656274	644.849251595035	824.643188094121	0.120724296933706	0.350748003905082	0.703585397941003
FBgn0037944	CG6923:FBgn0037944	0.125214377713859	0.147580826141019	0.45902695322575	2070.60983633554	2268.20062012034	0.313692215539048	9.22152942370432e-07	1.01626855178156e-05	2125.03277918019	2647.95795022256	-0.0640485584736398	0.417635880417676	0.673035616020876	2491.47586301428	2380.21253064632	-0.0944378583379268	0.209549779688686	0.423614311923774	1828.35368403681	1709.81710949886	0.0207135911305007	0.789542345000123	0.907467859714651	3384.24548468932	3435.27823794001	-0.120091240741143	0.373135242437942	0.754747007644245	3206.79729809354	2938.39532670013		False	True	FBgn0037944	CG6923:FBgn0037944	-0.0968003272229124	0.221393021840368	0.416298662329024	2504.24930084307	2338.94317545116	-0.15293783929658			2101.02367339603	1847.26797606194	-0.114176109635242	0.209364795074307	0.549544702303792
FBgn0026878	CG4325:FBgn0026878	-0.625788269006755	0.000319025456808256	0.00484628245327666	213.73460339843	120.785402285821	-1.29685013507164	8.17544533985193e-12	1.70927366457275e-10	197.777349421985	70.4530318756447	-0.378200021377163	0.0442948112326761	0.164746732242152	129.930788055171	93.0360849402279	-0.429516987914273	0.0114177161624053	0.0547198818739195	174.695909718522	122.942504652049	-0.0838464869007061	0.597677222315153	0.80105200903472	177.270240087713	164.377858001847	0.257271216222371	0.274205169113207	0.690484814057051	148.703816360261	184.60426676784		False	True	FBgn0026878	CG4325:FBgn0026878	-0.11291431306145	0.576150835230554	0.756827791207592	107.501178556514	97.8523957464146	0.122780246013173	0.573962686899494	0.889621592554901	107.692722272113	118.787041168163	0.0283573667017038	0.886019454682508	0.965129682351515
FBgn0031119	CG1812:FBgn0031119	0.0610479922460656	0.639895985850771	0.883371307059725	3309.98829721114	3472.31669633552	0.131503089537878	0.0457386854360294	0.129205110568667	3298.97383959208	3618.49510768991	-0.107877937790581	0.295994635760425	0.559718245505173	3688.57049425959	3408.21169016895	-0.0868248706728182	0.313048365759184	0.539736897078402	2846.8815071105	2675.6792002505	-0.202817192418483	0.00814014987674592	0.0469620805357036	3039.0527372964	2624.27884114629	-0.237194971065511	0.0896966319866235	0.452011742217979	2682.89661244794	2255.6060150537		False	False	FBgn0031119	CG1812:FBgn0031119	-0.0756095602884748	0.218383673456544	0.411687646653165	3792.38848555147	3596.25132606229	-0.0892742090746366	0.601871270590588	0.90115930006147	3117.36941676801	2914.03824657954	-0.0350937219296207	0.70654964993452	0.898353669772073
FBgn0029703	CG12692:FBgn0029703	-0.0215006909811751	0.535478748346849		0.325754417477165	0.0	0.0500785230072886	0.499176752479292		0.0	0.611192694358286				0.0	0.0	0.0439421277726685	0.55574708275986		0.31441694908735	1.27812740728786	0.0607905807574887	0.371050424060596		0.640601749188018	2.79373233154142	-0.0415295750821216	0.728458348590354		1.62265444456482	0.748895489390683		False	False	FBgn0029703	CG12692:FBgn0029703	0.0566402084109883	0.457513848949147		0.0	0.684783532589072	0.0656684308607522	0.639116151687666		0.621108787491569	1.55515825561063	5.00078292174305e-05	0.999382266204611
FBgn0004436	UbcD6:FBgn0004436	-0.085358201485178	0.314702490023171	0.676021067869194	7520.41919930088	7068.04886506432	0.0622491023679292	0.21462438572475	0.400385919524244	7198.18792111865	7518.78750815048	0.0245984959832784	0.731651305670909	0.884474525519678	7456.84705095442	7588.67702015542	-0.0324229984030518	0.704431871732968	0.850245732848104	7395.78873295121	7226.31014884437	-0.180205422728733	0.00135526676894077	0.0111018853537665	7535.45556960158	6631.94636614085	-0.0815338060965036	0.48747913918614	0.817410712033875	6847.72292908699	6457.95337206566		False	False	FBgn0004436	UbcD6:FBgn0004436	-0.0983366907349474	0.126074596502089	0.284417312817943	9639.24357753805	8995.81263713012	0.190910794331725	0.132999729655417	0.51133004171576	7115.45109903571	8170.62530504445	0.167943066100645	0.0815694115912056	0.323812147034134
FBgn0259174	Nedd4:FBgn0259174	0.103513997372948	0.1775224123198	0.514134025380318	7590.01392097221	8177.17681570879	0.210222363900783	3.39867887267141e-06	3.32057461780906e-05	7317.2094462503	8472.51684480115	0.12876641338602	0.0678464498812276	0.220486044181316	7614.38047532214	8344.21321542848	0.0784177390268197	0.257123581574192	0.478193407448609	8136.41825431692	8601.7978516079	0.00455016287886164	0.945083149585153	0.979016178981529	6982.5824433444	7005.75015184646	0.0584695429221982	0.304906492697398	0.71669635607142	6695.85677272609	6975.7044781657		False	True	FBgn0259174	Nedd4:FBgn0259174	-0.00807890223738589	0.888335439396989	0.946150472321461	7791.16528541585	7747.09263977712	-0.092217918862699			6648.08766204104	6185.93848427851	0.0452007411462295	0.493288751860416	0.797985548807071
FBgn0262127	kibra:FBgn0262127	0.19125608718807	0.0564331000886101	0.258662126901494	918.048373894459	1057.88933370612	0.0683755987162394	0.373547962542897	0.578870465371809	1215.48317822281	1275.28492219587	0.08168147546283	0.458663144421635	0.705467598324705	1063.32245015458	1129.45841856622	0.0185365441534511	0.835734442791017	0.921511528816524	1150.45737531714	1166.33775186879	0.0152580920974055	0.854975333811872	0.937178252516491	1103.29120862666	1115.7834310704	-0.172626475273405	0.101063495751283	0.482690200092615	1249.30712041467	1104.72983682546		False	False	FBgn0262127	kibra:FBgn0262127	-0.0496888896604898	0.594370649460153	0.770938556336345	1183.62544461311	1142.73876163764	-0.161740590974622	0.544691041642945	0.875613856036907	1017.8660514932	878.156633506421	0.00796495314708402	0.937641688822095	0.97813904710965
FBgn0003557	Su(dx):FBgn0003557	0.00537611467413145	0.933025310657246	0.983341360780212	5500.56661397892	5521.41846653409	-0.0310975151785256	0.589722301061154	0.760518504884431	5241.13825905512	5128.38805745304	0.0813494078122343	0.262982832015894	0.523433574372477	5045.73900161778	5347.00959569107	-0.236671888863049	0.00935734410850767	0.0471281371519028	6592.11288563039	5558.45495118872	-0.15939722584597	0.0186806653421381	0.0873063816783231	5110.5072353921	4559.09408987961	-0.107637100417597	0.22971660959714	0.656548206833564	5124.82755232023	4748.80495685304		False	False	FBgn0003557	Su(dx):FBgn0003557	-0.0602249370477519	0.241231268508188	0.441045816074186	5594.8354628339	5363.82459319232	-0.19170777093521			5289.86823035693	4583.02493759046	-0.126327422966267	0.0667690854951539	0.285767491551893
FBgn0261931	CG42797:FBgn0261931	-0.0505224344378156	0.551166405017083	0.841829408827539	1608.83916419116	1550.21337175712	-0.168051293936513	0.0287499440599187	0.0906385918687044	1887.33680301516	1675.41276163537	0.00999147162716177	0.920252431393374	0.968735788730052	1665.40167549634	1678.43077372257	-0.0350203839569609	0.696634590645143	0.844781652633765	1665.76742699636	1624.69495276793	-0.0464882694407417	0.580281010200802	0.790990475012609	1689.52242086012	1633.30353735333	-0.028255612843165	0.735922567985745	0.919379319984262	1664.64279864087	1631.16145198698		False	False	FBgn0261931	CG42797:FBgn0261931	-0.0883940957105329	0.224617671288079	0.420468164585183	1825.80500330409	1715.69954299842	-0.137402880350426	0.536565691143082	0.871425396415756	1574.04662340055	1407.19608774527	0.0324275547882267	0.738572653299894	0.911056920712007
FBgn0029006	lack:FBgn0029006	-0.0380815491255642	0.642221414808801	0.883729050037036	3520.48450970599	3424.41960208886	-0.0490918819258908	0.391505518007586	0.596683301106208	3876.0400689796	3744.84024038569	0.0889048648583167	0.239395853809032	0.496979688261592	3503.65579658653	3733.74548957576	0.0353284296974642	0.638129736223093	0.810547933760227	3684.17532815046	3778.56525430323	-0.0489708950859432	0.480023704960308	0.719489418838915	3832.42966535299	3700.26505982795	-0.016185907509214	0.857488819214699	0.960148733533675	3523.61576213539	3483.99100476156		False	False	FBgn0029006	lack:FBgn0029006	-0.0589220276374014	0.370793812937539	0.580324569858452	3778.19211095341	3624.96925474446	-0.078728096326176	0.731987147147029	0.942197052959463	3224.41320413601	3021.14915284647	0.0991577234626485	0.151675389398989	0.458721840697902
FBgn0034970	yki:FBgn0034970	0.0888136276602599	0.384053389778859	0.738207416808305	1141.31257741063	1219.30361760539	0.0675634671861394	0.416518357772034	0.620018024219402	1224.65597337837	1284.13098925278	0.0984320514434156	0.286058721881684	0.548349953518006	1273.19921722497	1367.23178841732	-0.0192952151567349	0.817579248581779	0.912280027439628	1317.29013497388	1299.41815638057	0.171216378794082	0.0550666691299636	0.189036346081341	1314.54684003206	1490.99082255165	0.0763911523302	0.437167210634379	0.790023725440538	1463.87634723687	1544.96092531289		False	False	FBgn0034970	yki:FBgn0034970	-0.0137799215983272	0.86956939657603	0.936901323835169	1293.27512728394	1280.82023178608	0.184486030651612	0.275758077313784	0.719180359975591	1141.80173910805	1312.71088172438	-0.0498537373050123	0.746780476512258	0.914885814167243
FBgn0004919	gol:FBgn0004919	-0.614212858881823	9.70066704964274e-10	5.86861991979849e-08	9266.49838597311	5875.68304924912	-0.491352445891001	8.40124185965622e-27	5.40284927442828e-25	9791.40140515389	6949.94494420419	-0.810313325758693	1.00650168370853e-35	5.20160070140569e-33	10435.9386157565	5881.22357674923	0.290528280292084	0.000121091756741107	0.0013972414160189	16141.1243695521	19848.6432171353	0.201105535777161	0.0103156734559539	0.0560751996892094	11286.4739905996	13059.4150468307	-0.071164647219482			10397.5435952967	9792.36801359488		False	True	FBgn0004919	gol:FBgn0004919	-0.28915508933323	0.000253017796667994	0.00170905742784931	13076.9085658969	10656.6474515317	0.201313466615531	0.110171379088334	0.459514961158944	8802.81236800309	10183.7310959352	-0.171443752331155	0.0281867929187522	0.160116847111682
FBgn0052850	CG32850:FBgn0052850	0.119972170497581	0.137516961754237	0.44083354822014	2190.70249860104	2389.00461973959	0.242938405243571	0.00674372805580599	0.0279571688188677	2215.23650673871	2633.58576767285	0.0121296349221782	0.8776822235009	0.952430299146535	2590.25576858682	2613.21894614053	-0.037933156958912	0.655903909223702	0.821111756034272	2465.7993974614	2399.89386445805	-0.162226659090719	0.0227329129779483	0.100578095427525	2473.19192524875	2201.04547059921	-0.169059615863532	0.281485155070373	0.699282958046267	2235.218141298	1971.50209703634		False	False	FBgn0052850	CG32850:FBgn0052850	0.0877953297403602	0.208336930503651	0.398936551694697	2443.24112640958	2598.86805332392	0.234392582776804	0.0681450336285239	0.342022264882996	2128.78670990407	2523.55250059084	0.138172372799677	0.196906696057742	0.531175425321812
FBgn0037705	mura:FBgn0037705	0.105214909535755	0.262047761810298	0.625145921921986	2674.40357606427	2889.2567287695	0.175125159892843	0.0266978185727127	0.0853607723465494	2964.09256581169	3354.13274899815	0.243658226751056	0.00192931817932619	0.0149262220819727	2789.69027261301	3320.5694225801	0.18211552665742	0.0153019424395358	0.0686561069086877	2598.63189045236	2958.20180344729	0.241807476338647	0.00284928352342112	0.0204134848978053	2518.42068041627	3003.12817740805	-0.0709500059381719	0.754392081601378	0.926503673701044	2663.21970709999	2512.49264314598		False	False	FBgn0037705	mura:FBgn0037705	0.054408378505921	0.640973159498722	0.801869562758171	3013.77720260333	3135.67238681738	-0.0826316645617263	0.788543136806251	0.958935866368097	2495.88070728954	2170.29056802644	0.0202546199974557	0.789828844601054	0.93100391814404
FBgn0037653	CG11982:FBgn0037653	-0.107267377985468	0.183196703355165	0.52382667198869	1804.18048489089	1669.90767786988	-0.17252284940676	0.0496426812515072	0.138134410848465	1973.18780805254	1744.7843647545	0.0181624092509347	0.853519322808536	0.943990112785192	1760.12993863905	1783.05591339829	-0.0993975595797064	0.236639008162766	0.456047647692259	1982.55505996701	1846.01148173454	-0.131793252968983	0.0551691825398765	0.189101965506691	2135.81117622371	1942.8883356911	-0.016130257112821	0.790492427899918	0.936260901570425	2031.61438296706	2008.89638535121		False	False	FBgn0037653	CG11982:FBgn0037653	-0.010436462713115	0.88275152393176	0.944392362808901	1967.8847646534	1953.6352624411	-0.0741744280789977	0.616495553110147	0.907179471613884	1829.04112221895	1732.06995199327	0.0145276555116907	0.868263459754022	0.959566916730167
FBgn0038627	CG7694:FBgn0038627	-0.371483423042741	7.89077014483663e-05	0.00147854633949723	759.440350412697	577.697045877207	-0.305425141991936	0.0101160725281846	0.0390685720102181	793.512972024641	635.93982398775	-0.40150330366901	0.00184279675442022	0.0144187337272425	764.951689384035	563.706114493322	-0.16298067737084	0.0793334457616677	0.22326384522054	972.572184660939	864.670703680963	-0.147289277763201	0.125567658281291	0.330813841408126	829.708162719951	743.227135221946	-0.0805804821491981	0.535452547737869	0.837360335509707	836.802933403462	788.962850382132		False	True	FBgn0038627	CG7694:FBgn0038627	0.197086467227745	0.0418396909647887	0.127746932389858	660.517630733341	760.418413393303	0.327131930101692	0.0482751561542886	0.275992973656274	644.849251595035	824.643188094121	0.120724296933706	0.350748003905082	0.703585397941003
FBgn0037944	CG6923:FBgn0037944	0.125214377713859	0.147580826141019	0.45902695322575	2070.60983633554	2268.20062012034	0.313692215539048	9.22152942370432e-07	1.01626855178156e-05	2125.03277918019	2647.95795022256	-0.0640485584736398	0.417635880417676	0.673035616020876	2491.47586301428	2380.21253064632	-0.0944378583379268	0.209549779688686	0.423614311923774	1828.35368403681	1709.81710949886	0.0207135911305007	0.789542345000123	0.907467859714651	3384.24548468932	3435.27823794001	-0.120091240741143	0.373135242437942	0.754747007644245	3206.79729809354	2938.39532670013		False	True	FBgn0037944	CG6923:FBgn0037944	-0.0968003272229124	0.221393021840368	0.416298662329024	2504.24930084307	2338.94317545116	-0.15293783929658			2101.02367339603	1847.26797606194	-0.114176109635242	0.209364795074307	0.549544702303792
FBgn0026878	CG4325:FBgn0026878	-0.625788269006755	0.000319025456808256	0.00484628245327666	213.73460339843	120.785402285821	-1.29685013507164	8.17544533985193e-12	1.70927366457275e-10	197.777349421985	70.4530318756447	-0.378200021377163	0.0442948112326761	0.164746732242152	129.930788055171	93.0360849402279	-0.429516987914273	0.0114177161624053	0.0547198818739195	174.695909718522	122.942504652049	-0.0838464869007061	0.597677222315153	0.80105200903472	177.270240087713	164.377858001847	0.257271216222371	0.274205169113207	0.690484814057051	148.703816360261	184.60426676784		False	True	FBgn0026878	CG4325:FBgn0026878	-0.11291431306145	0.576150835230554	0.756827791207592	107.501178556514	97.8523957464146	0.122780246013173	0.573962686899494	0.889621592554901	107.692722272113	118.787041168163	0.0283573667017038	0.886019454682508	0.965129682351515
FBgn0039038	CG6688:FBgn0039038	-0.353065473653978	0.0817838549059341	0.325854408366517	32.5904771065552	19.3168605745815	-0.138364760219345	0.602990261230802	0.770592886978516	38.0189207779006	32.9720894878019	-0.164552268327593	0.471661597234505	0.716692535593654	38.5307439491829	30.5608166521473	-0.0283422609468366	0.904682241263574	0.956654477364622	32.386743796966	31.0855111925067	-0.0601118146435693	0.750699786467175	0.88890094203864	46.9539326673837	43.541565136434	-0.0615735768679973	0.840587703435434	0.954066576415983	50.4593538377327	45.3566815675202		False	False	FBgn0039038	CG6688:FBgn0039038	0.414457032322292	0.107002806605461	0.253575122636611	26.1637214209285	39.8987663407134	-0.168157796835778	0.591259176199209	0.896128663525888	28.2011679339904	22.691615676827	-0.225427611190341	0.378955033256143	0.721948412709754
FBgn0040387	PsGEF:FBgn0040387	-0.274318127685647	0.0106751404976382	0.0795063559741303	3303.60051865481	2689.26159185287	-0.20989466802121	0.00304021273686467	0.0141965080970964	3175.31260087752	2738.8726198914	-0.380831849675311	8.51358573429221e-06	0.000137279909749835	3081.21757504716	2343.55401648188	0.0698780054411095	0.341141458985102	0.567942622530141	3497.37689151482	3675.87050479621	-0.112942928114531	0.214958843151168	0.460433136749673	3135.74880977105	2885.27497953761	-0.362166504542221			3339.19269630802	2456.80857897294		False	True	FBgn0040387	PsGEF:FBgn0040387	-0.059204577636502	0.623468943900173	0.790009943970642	3541.0586835409	3391.85272060614	-0.0938623398683367	0.749089332731571	0.947843042168741	2654.90942568173	2410.62753596413	-0.07981325207133	0.369150579663567	0.714132667082109
FBgn0087007	bbg:FBgn0087007	0.007521741846633	0.916066783116543	0.978030624097055	2119.18925907247	2130.48382013499	-0.127540922946958	0.263571490309538	0.462068653042653	2095.68557461046	1911.4554529582	-0.400515108594107	0.000174399858075886	0.00194454901086554	2179.69378076912	1623.72513978863	0.115856857089712	0.192040683437752	0.401400346889976	2208.03070210154	2399.24983093359	0.211378290214443	0.00811918250660783	0.0468652606747394	2005.97610635753	2339.03954792128	-0.16663467382504	0.352144517983812	0.745372563065736	2807.09097182382	2471.92523710445		False	True	FBgn0087007	bbg:FBgn0087007	0.0976377703732698	0.232226599965474	0.430363494498081	1611.45827590588	1726.76791249244	0.0628151123316551	0.773871573446423	0.953255105559547	1395.1280000021	1467.36220752021	0.0960490165518998	0.364062437168647	0.710462697381922
FBgn0037130	Syn1:FBgn0037130	0.0497817217263132	0.61506377971848	0.87432780178771	2184.3506722942	2266.21723269223	0.0186909717414311	0.824439934041721	0.912082108793562	2307.43824220473	2338.50417162079	0.0736663852874164	0.364327584182808	0.624803369854573	2326.56291114847	2452.00901294751	0.135314580177252	0.157413483368603	0.353208941911368	2290.20391925795	2526.04465529962	0.0348815381679425	0.629409049121943	0.824245413643728	2101.3672220728	2154.90329431117	-0.174113559309054	0.464190329217449	0.8053667980698	2048.77437820631	1769.48703155681		False	False	FBgn0037130	Syn1:FBgn0037130	-0.00943657104878395	0.885259973192178	0.94556154834075	2535.27977778134	2519.0410644431	-0.133451182832979	0.310811870647618	0.747052665821501	2300.32224013918	2087.412734442	-0.0428390810423314	0.578609992364174	0.844855987007122
FBgn0040752	Prosap:FBgn0040752	0.0869599762765217	0.32550195589139	0.685389320923352	4974.84373539563	5300.46225082723	0.0523284252343307	0.358639511934482	0.566123361933552	5682.67299749112	5894.50881054493	0.0891009840757246	0.285650007171655	0.548074712108081	4981.58310115498	5310.84147694257	0.269417484255194	0.000114369428277086	0.00132514463996487	6179.57721842624	7480.66283330161	0.0927898019094545	0.175944827910036	0.406400615292199	4980.65236219621	5323.8426948078	-0.020033677083073	0.852635985086516	0.958372976386734	4719.75106360795	4653.3940295307		False	True	FBgn0040752	Prosap:FBgn0040752	0.310103679671847	6.65714457643352e-06	6.34133636967184e-05	6035.58202705926	7508.15970235906	0.272104461747773	0.140569995317121	0.524879664455184	4566.27311503572	5625.38536862596	0.323259913168502	6.29038076499999e-05	0.00105332474223141
FBgn0263177	CG43375:FBgn0263177	-0.0712761281771112	0.356580054553603	0.714472334758284	3173.61060101979	3014.87307275027	0.0430431482055508	0.529921868143108	0.716505136686909	2793.821402213	2879.15723590646	-0.11142130557918	0.113609975724371	0.311395573876186	3034.79179182177	2803.86832984938	-0.296960561116294	0.000401604067180836	0.0037765644029848	3093.86379376215	2501.59916393348	-0.389690207682574	1.27622530409002e-08	4.31757430670697e-07	3006.98747112426	2273.55291464468	-0.559017960623189	0.0306943820182039	0.251923618401109	2979.37098718367	1811.68877090118		False	True	FBgn0263177	CG43375:FBgn0263177	-0.0538359344828164	0.502760887731655	0.700054272014689	3687.65001938654	3549.97775834373	-0.0400759807878512	0.803681376335637	0.962922069708177	3101.11030518939	3009.4380253519	-0.138083161340141	0.120865054988369	0.403167063778524
FBgn0001263	inaD:FBgn0001263	-0.182935867697541	0.0241299563362912	0.143710073862367	28815.5654328385	25244.9040653298	-0.0273444887560527	0.652773730826625	0.80593364264026	26504.098680322	26000.7486449702	-0.362203798771104	2.00962425817807e-06	3.82465395651248e-05	31643.6870890234	24437.2316549832	0.0376355185967421	0.59100765335717	0.779070874978912	27620.946655171	28367.7244314746	0.0520825589653452	0.539122810645855	0.763658678222541	25103.0870471329	26078.4976304842	-0.124600473868247			23728.8023296865	21310.9135716939		False	True	FBgn0001263	inaD:FBgn0001263	0.211253897342326	0.0028536304588868	0.0138449500088064	29260.4087405539	33958.3641213511	0.0729777421256222	0.581479416251414	0.892550422775622	32113.6654736808	33864.8032138623	-0.0720448867016555	0.279202545309383	0.634197606405912
FBgn0040390	CG14047:FBgn0040390	-0.335636876743674	3.58079531930588e-06	9.85194882399449e-05	8135.69085369273	6396.10705250032	-0.180219457011509	0.00733358788251581	0.0299383633886071	7525.55486235172	6629.65978428669	-0.346831124200934	2.07556570087881e-07	4.96598312136189e-06	8097.19654628181	6332.4323466317	0.0192960859085484	0.83940263626092	0.923190302027174	9277.25467104131	9408.17341972329	0.00452895076353783	0.951283517386797	0.980508652248158	9237.22437516517	9267.53844120649	-0.247528467434302			9327.82902609355	7553.79668033529		False	True	FBgn0040390	CG14047:FBgn0040390	0.0200265422771677	0.815624684986755	0.909386668004463	8888.97328901845	9016.96796612556	0.0821167795022198	0.65501375449288	0.918445322111998	7142.31622779681	7605.6885992179	-0.0297246091735252	0.62468916608414	0.866819831909777
FBgn0026059	Mhcl:FBgn0026059	0.140609546984149	0.0800903919806252	0.322387200404501	11792.5796097392	13053.5704237406	0.109889642151925	0.0330261210261418	0.100683593083296	12003.277062985	12960.7782659881	0.102532467212393	0.0947314080566533	0.278244908688141	11472.1752772505	12333.1953769153	0.16835105552124	0.0112856547542464	0.0543431980220627	11683.1595966136	13160.3181350662	0.0875687401326992	0.244741146540371	0.495948490582533	9658.26775434913	10289.7275563257	-0.113599749893258	0.540091134079628	0.8390938522247	9705.74670194271	8894.64041766032		False	False	FBgn0026059	Mhcl:FBgn0026059	0.0632212862491939	0.459626445987903	0.662430823136274	13420.8043005749	14037.8967589395	-0.0458010738142746	0.811790135949307	0.96357742201888	11349.1432582023	10953.020451705	0.124183750961509	0.0995783545533531	0.364140772554882
FBgn0032363	CG6509:FBgn0032363	0.0725453913012566	0.467255591244094	0.792737949594848	3030.75540754032	3198.17607799069	0.0147211226576622	0.803381915203507	0.902106712386212	3313.48319759404	3347.73312057233	0.0650681235225375	0.392516890099181	0.650377456887645	2995.55484217835	3138.42698263723	0.0723193957747092	0.330925212101098	0.557212246608766	3315.15859997045	3490.16682891075	-0.0874744803156943	0.188100849858507	0.425910807655894	3312.50956098188	3111.78788100107	-0.0840242973731561	0.460192877750259	0.80358188771394	3283.97457619946	3091.41454802219		False	False	FBgn0032363	CG6509:FBgn0032363	-0.0420734454237699	0.585027681512213	0.763852016675285	3314.52546975749	3217.33814434401	-0.0605637993837009	0.797784209986325	0.96195015549433	2684.44505087512	2551.37478420538	0.0161744067397224	0.844044172387649	0.951443104254698
FBgn0038606	CG15803:FBgn0038606	-0.931439200633622	4.95001898256812e-21	1.38399855066668e-18	996.661572531807	500.179592312866	-0.758205493706982	3.01920315020432e-10	5.46607618380098e-09	1001.07208331426	576.445855251155	-0.79540978881156	7.49266515320671e-11	3.6703406172296e-09	970.732693541221	534.40747824995	-0.703071821727603	6.42263497014364e-15	6.77466807558265e-13	1021.8467918455	615.898377181397	-0.833085866821691	2.09537453702497e-18	2.46989516480059e-16	931.961674534513	501.820879728142	-0.892501131161426			913.062688283455	441.910740953813		False	True	FBgn0038606	CG15803:FBgn0038606	-0.215046715046583	0.115927099688698	0.267880663780014	677.733261816021	578.161339521124	-0.227231791819161			506.054953297946	412.142295222399	-0.0109656587198955	0.921716507730719	0.973881172537619
FBgn0035364	CG14950:FBgn0035364	0.0331803517178669	0.775820502663503	0.931914586325374	725.634200084576	744.469182726776	0.0430284614732918	0.761757106932994	0.87486786351681	725.94575986385	749.194205376335	0.138629802378613	0.329774339532438	0.592174792682759	670.730496154256	746.852165154322	-0.424426509562857	0.000612126134099603	0.00536798612185699	719.445174201336	523.789798867505	-0.249092087735897	0.0256777382777159	0.109288982605041	656.160033627738	541.938724197529	-0.635660495574527	0.0186740076545037	0.186778779151575	741.013974022296	411.464422616203		False	True	FBgn0035364	CG14950:FBgn0035364	0.263508707678681	0.0477090922800381	0.140766776091173	804.845771344866	978.178844364872	-0.332893997860622	0.199116766831767	0.620181897498771	759.03062686643	564.442443305225	-0.0109406700648823	0.944687579961837	0.979931298867922
FBgn0052132	CG32132:FBgn0052132	0.0218233858876359	0.889386038060627	0.969719494491693	138.007845505895	140.699105142658	0.208855086964492	0.271758068459716	0.471217360685866	118.40430325167	139.602129600288	0.0265174074469133	0.888457611076749	0.956020065508183	133.246891573522	136.668665886224	-0.463399109617844	0.0117191313529324	0.0559299337990711	159.94870225199	107.907368907733	-0.755652895544726	1.44431534867153e-05	0.000225571035905492	148.228865604707	70.030467862493	-0.707359176753862	0.0163274835507331	0.172366415189326	155.519537666259	74.230555332692		False	True	FBgn0052132	CG32132:FBgn0052132	0.0844993675893419	0.692518368620996	0.834733390497657	133.302855482796	143.316304978881	-0.226544731842675	0.469284967434814	0.840983612549406	121.430573263052	87.7089024357184	-0.129486247952906	0.504251903459158	0.803669804789987
FBgn0020278	loco:FBgn0020278	-0.0241185296381827	0.776509295501788	0.932333874415737	1789.2671123725	1758.6092054543	-0.0976365141084189	0.160705555466386	0.326781898958164	2054.49110977805	1917.96043237718	0.189864417107477	0.0753202762466491	0.237061624630136	1725.29401429268	1983.40885045219	-0.025861676292768	0.777901703250267	0.890207363930259	2339.54474754827	2296.28812320776	-0.0531753768983536	0.534359408022573	0.760666172677355	2518.7476508118	2422.32163989308	-0.213343897132532	0.0527252826536824	0.343369213521641	2614.32440326848	2244.38689113808		False	False	FBgn0020278	loco:FBgn0020278	0.196141000042058	0.00843482016677769	0.0348344968054368	1707.46702730131	1961.17937951984	-0.0450363217362988	0.73911218022682	0.944293886915023	1719.96390112336	1664.97447544827	-0.377841501376451	3.47001112447732e-06	7.99716517292331e-05
FBgn0085404	CG34375:FBgn0085404	0.0954634001537304	0.611386650464518	0.872767660836287	51.9908717140384	57.241599075523	0.116381090604331	0.655866577416019	0.808377037011666	39.5618924201767	44.4235661706222	0.132954708533528	0.552018042857647	0.77459387604896	41.8785184640633	48.7543544759418	0.349638483910321	0.125030698505128	0.30443559233141	44.6573648499693	65.109774940991	9.07015310079432e-05	0.999616810660081	0.999881579452	48.0053923537707	48.0072211606747	-0.150035521560337	0.571711547546954	0.852172177068075	55.3834174162121	48.3471940062046		False	False	FBgn0085404	CG34375:FBgn0085404	0.180732046472001	0.440831654470843	0.645415143947492	52.7377361490495	62.0135209642524	0.681914841116663	0.0194965163052176	0.14719052917298	32.1082324960048	64.3979234509383	0.0181267459419406	0.939724654002039	0.978751594381509
FBgn0035676	CG6619:FBgn0035676	-0.20587948310692	0.0659378780103264	0.284694218704852	1041.25087816135	890.93945778728	-0.323964793081626	0.000306205886205622	0.00193132092472708	1056.86273301411	839.12818054675	-0.364146192087131	0.000228806325181821	0.00246678745971663	1042.39346961433	799.713606925578	-0.346268558664378	0.00117066231719604	0.00924016436369947	844.414345443305	655.512763477756	-0.335728770962962	0.000436376959534339	0.00435909829872036	852.502185943291	664.356344958473	-0.48426243235528	0.0567473831637179	0.357354629629054	842.473658987384	550.797501898031		False	True	FBgn0035676	CG6619:FBgn0035676	0.333923955766158	6.39640226710019e-05	0.000497784146602965	952.532837618215	1207.23707865077	0.38186899615845	0.0962290421527402	0.425667829260751	772.744676849301	1058.76936104134	0.2548317780375	0.0134566619135565	0.0922355815526984
FBgn0029835	CG5921:FBgn0029835	0.186069185778457	0.168446033154837	0.498160026009328	297.954736311556	345.052603340015	0.0350302867354939	0.789072638438815	0.894540564451277	351.311093125863	360.553975509059	0.0898366370241784	0.516917929577112	0.750718521864413	337.34423073419	361.403203987885	0.234122299024032	0.0326410950508496	0.120215641806466	446.288339675545	529.919429415693	0.165265774947086	0.130305814145973	0.338239338619983	389.433430139011	441.691593362562	-0.246864671813589	0.342217655322395	0.738026813671409	586.477911452989	470.236654194833		False	False	FBgn0029835	CG5921:FBgn0029835	0.084185461399269	0.575395344669473	0.75611989657808	357.234054118595	380.493747768668	-0.15766010585779	0.339474944564401	0.768117125509782	310.908603843201	275.931553838418	-0.132513460814858	0.305995382420736	0.662683661175924
FBgn0085429	CG34400:FBgn0085429	0.237884723392933	0.0156253383612517	0.104991058491526	755.829461976507	900.926697899867	0.466969141124524	7.91756435321128e-06	7.17666114121141e-05	648.403285399204	907.006846584319	0.230794468214003	0.025251408522731	0.110032936951718	831.611695036864	984.492072745585	-0.0234687925916828	0.794173901803057	0.898221362783448	1283.41292774167	1262.16019752217	0.20949002875746	0.0253507675344841	0.108599041641604	1073.59704517016	1253.92442053021	-0.173157676313879	0.494759232461286	0.818291820779337	1234.67898698487	1060.9464311698		False	True	FBgn0085429	CG34400:FBgn0085429	0.120556569728808	0.416431428118271	0.622618679633564	663.420741989113	726.544896570589	0.129587671518972	0.323589171969742	0.757381486872363	655.110623711736	720.10741786973	-0.217761187758098	0.142011377748703	0.441547640855281
FBgn0067864	Patj:FBgn0067864	0.0321795607470165	0.655017802664405	0.889207031711138	2841.74759393976	2908.20608486155	-0.0708611747010132	0.301242891630191	0.506959898607003	2965.95160246737	2821.57992991322	-0.0456594034250676	0.530685582187118	0.758569963348877	2958.65687071947	2864.02031127501	0.00389238789696763	0.962758119755766	0.984957318783897	2984.23481223054	2992.24510635408	0.0782017013791849	0.248152860269256	0.499337956746654	2839.32490770085	3003.36463119469	-0.14667171572506	0.295962712584322	0.709612778398834	2835.86195849806	2547.24711809575		False	False	FBgn0067864	Patj:FBgn0067864	0.169156700901866	0.011351024444661	0.0446679076562904	2976.25469447819	3352.45624036114	0.068911732503716	0.526279332934797	0.86612968006669	2862.36368358454	3007.03201419486	-0.00579185426655843	0.938194696560863	0.978260910069202
FBgn0026313	X11L:FBgn0026313	-0.0618396491360653	0.513341794180309	0.819252892996012	4381.98944204719	4186.83894937492	-0.0824500037031543	0.135085718117939	0.289946341739835	4615.35606071584	4356.70256049087	0.0102326254484376	0.887811151781581	0.956020065508183	4389.76789442815	4422.27166730768	0.0187148746420969	0.817766156004528	0.912280027439628	4811.31586708066	4876.05490762732	-0.0848713261245134	0.230456657077494	0.478696651076568	4675.96127773879	4399.24737105478	-0.0685043670492215	0.489497919141711	0.817410712033875	4273.35671663927	4070.75531816016		False	False	FBgn0026313	X11L:FBgn0026313	-0.12233490323374	0.0458856237238453	0.136739682804697	4703.02195923077	4315.89941618028	-0.0274206536628718	0.893639694634761	0.982879029884406	3827.58577593944	3745.23081782775	-0.00304154598212419	0.976341950467073	0.991993997766946
FBgn0029830	Grip:FBgn0029830	-0.0447305587162666	0.690928424995482	0.905768799749685	344.015555649524	332.433375195295	-0.0906905786802936	0.490593497515114	0.684434676148658	364.686094743363	341.341573010495	0.0795446806396149	0.653437131826546	0.839309829074088	302.740115071073	323.521799631167	0.102013403461437	0.472380880403946	0.686691115447379	328.698735472346	355.351096455229	0.0429294752815287	0.730751756579604	0.880663749763883	296.341302637796	306.662880461673	0.0295958074105865	0.885766348440976	0.968053366357576	289.511436636017	296.032248944989		False	False	FBgn0029830	Grip:FBgn0029830	0.167024794113716	0.174314077010248	0.352446061849466	389.578633691645	440.576985988367	-0.0798372216623112	0.609159935321126	0.905365419405649	380.065849551292	358.333855969114	-0.143183674406392	0.360261239916276	0.709108133921964
FBgn0259174	Nedd4:FBgn0259174	0.103513997372948	0.1775224123198	0.514134025380318	7590.01392097221	8177.17681570879	0.210222363900783	3.39867887267141e-06	3.32057461780906e-05	7317.2094462503	8472.51684480115	0.12876641338602	0.0678464498812276	0.220486044181316	7614.38047532214	8344.21321542848	0.0784177390268197	0.257123581574192	0.478193407448609	8136.41825431692	8601.7978516079	0.00455016287886164	0.945083149585153	0.979016178981529	6982.5824433444	7005.75015184646	0.0584695429221982	0.304906492697398	0.71669635607142	6695.85677272609	6975.7044781657		False	True	FBgn0259174	Nedd4:FBgn0259174	-0.00807890223738589	0.888335439396989	0.946150472321461	7791.16528541585	7747.09263977712	-0.092217918862699			6648.08766204104	6185.93848427851	0.0452007411462295	0.493288751860416	0.797985548807071
FBgn0262127	kibra:FBgn0262127	0.19125608718807	0.0564331000886101	0.258662126901494	918.048373894459	1057.88933370612	0.0683755987162394	0.373547962542897	0.578870465371809	1215.48317822281	1275.28492219587	0.08168147546283	0.458663144421635	0.705467598324705	1063.32245015458	1129.45841856622	0.0185365441534511	0.835734442791017	0.921511528816524	1150.45737531714	1166.33775186879	0.0152580920974055	0.854975333811872	0.937178252516491	1103.29120862666	1115.7834310704	-0.172626475273405	0.101063495751283	0.482690200092615	1249.30712041467	1104.72983682546		False	False	FBgn0262127	kibra:FBgn0262127	-0.0496888896604898	0.594370649460153	0.770938556336345	1183.62544461311	1142.73876163764	-0.161740590974622	0.544691041642945	0.875613856036907	1017.8660514932	878.156633506421	0.00796495314708402	0.937641688822095	0.97813904710965
FBgn0003557	Su(dx):FBgn0003557	0.00537611467413145	0.933025310657246	0.983341360780212	5500.56661397892	5521.41846653409	-0.0310975151785256	0.589722301061154	0.760518504884431	5241.13825905512	5128.38805745304	0.0813494078122343	0.262982832015894	0.523433574372477	5045.73900161778	5347.00959569107	-0.236671888863049	0.00935734410850767	0.0471281371519028	6592.11288563039	5558.45495118872	-0.15939722584597	0.0186806653421381	0.0873063816783231	5110.5072353921	4559.09408987961	-0.107637100417597	0.22971660959714	0.656548206833564	5124.82755232023	4748.80495685304		False	False	FBgn0003557	Su(dx):FBgn0003557	-0.0602249370477519	0.241231268508188	0.441045816074186	5594.8354628339	5363.82459319232	-0.19170777093521			5289.86823035693	4583.02493759046	-0.126327422966267	0.0667690854951539	0.285767491551893
FBgn0261931	CG42797:FBgn0261931	-0.0505224344378156	0.551166405017083	0.841829408827539	1608.83916419116	1550.21337175712	-0.168051293936513	0.0287499440599187	0.0906385918687044	1887.33680301516	1675.41276163537	0.00999147162716177	0.920252431393374	0.968735788730052	1665.40167549634	1678.43077372257	-0.0350203839569609	0.696634590645143	0.844781652633765	1665.76742699636	1624.69495276793	-0.0464882694407417	0.580281010200802	0.790990475012609	1689.52242086012	1633.30353735333	-0.028255612843165	0.735922567985745	0.919379319984262	1664.64279864087	1631.16145198698		False	False	FBgn0261931	CG42797:FBgn0261931	-0.0883940957105329	0.224617671288079	0.420468164585183	1825.80500330409	1715.69954299842	-0.137402880350426	0.536565691143082	0.871425396415756	1574.04662340055	1407.19608774527	0.0324275547882267	0.738572653299894	0.911056920712007
FBgn0029006	lack:FBgn0029006	-0.0380815491255642	0.642221414808801	0.883729050037036	3520.48450970599	3424.41960208886	-0.0490918819258908	0.391505518007586	0.596683301106208	3876.0400689796	3744.84024038569	0.0889048648583167	0.239395853809032	0.496979688261592	3503.65579658653	3733.74548957576	0.0353284296974642	0.638129736223093	0.810547933760227	3684.17532815046	3778.56525430323	-0.0489708950859432	0.480023704960308	0.719489418838915	3832.42966535299	3700.26505982795	-0.016185907509214	0.857488819214699	0.960148733533675	3523.61576213539	3483.99100476156		False	False	FBgn0029006	lack:FBgn0029006	-0.0589220276374014	0.370793812937539	0.580324569858452	3778.19211095341	3624.96925474446	-0.078728096326176	0.731987147147029	0.942197052959463	3224.41320413601	3021.14915284647	0.0991577234626485	0.151675389398989	0.458721840697902
FBgn0034970	yki:FBgn0034970	0.0888136276602599	0.384053389778859	0.738207416808305	1141.31257741063	1219.30361760539	0.0675634671861394	0.416518357772034	0.620018024219402	1224.65597337837	1284.13098925278	0.0984320514434156	0.286058721881684	0.548349953518006	1273.19921722497	1367.23178841732	-0.0192952151567349	0.817579248581779	0.912280027439628	1317.29013497388	1299.41815638057	0.171216378794082	0.0550666691299636	0.189036346081341	1314.54684003206	1490.99082255165	0.0763911523302	0.437167210634379	0.790023725440538	1463.87634723687	1544.96092531289		False	False	FBgn0034970	yki:FBgn0034970	-0.0137799215983272	0.86956939657603	0.936901323835169	1293.27512728394	1280.82023178608	0.184486030651612	0.275758077313784	0.719180359975591	1141.80173910805	1312.71088172438	-0.0498537373050123	0.746780476512258	0.914885814167243
FBgn0052085	CG32085:FBgn0052085	-0.0964392891148231	0.309117689810148	0.671388305917695	1517.13247682091	1413.52800624065	-0.184285593886518	0.0475889560450262	0.133467121825424	1445.61703939939	1267.50408741407	-0.097405186003682	0.318615057271954	0.582418172877095	1443.64056680756	1344.65420956258	-0.302023857938916	0.000602704133736732	0.00530616922780346	1657.48144611364	1334.24326007455	-0.200578920178143	0.016408559140159	0.0794802695460677	1337.52900333957	1155.12981307559	-0.484988929692868			1277.89198706783	821.381089574183		False	True	FBgn0052085	CG32085:FBgn0052085	0.0218936986591031	0.817554648637956	0.910343238555625	1614.70001577178	1640.50400467972	-0.21587404250829	0.220560541395361	0.651853475403295	1440.34369861783	1222.43962723335	-0.0931597790739899	0.375956672513298	0.720112919220225
FBgn0004919	gol:FBgn0004919	-0.614212858881823	9.70066704964274e-10	5.86861991979849e-08	9266.49838597311	5875.68304924912	-0.491352445891001	8.40124185965622e-27	5.40284927442828e-25	9791.40140515389	6949.94494420419	-0.810313325758693	1.00650168370853e-35	5.20160070140569e-33	10435.9386157565	5881.22357674923	0.290528280292084	0.000121091756741107	0.0013972414160189	16141.1243695521	19848.6432171353	0.201105535777161	0.0103156734559539	0.0560751996892094	11286.4739905996	13059.4150468307	-0.071164647219482			10397.5435952967	9792.36801359488		False	True	FBgn0004919	gol:FBgn0004919	-0.28915508933323	0.000253017796667994	0.00170905742784931	13076.9085658969	10656.6474515317	0.201313466615531	0.110171379088334	0.459514961158944	8802.81236800309	10183.7310959352	-0.171443752331155	0.0281867929187522	0.160116847111682
FBgn0052850	CG32850:FBgn0052850	0.119972170497581	0.137516961754237	0.44083354822014	2190.70249860104	2389.00461973959	0.242938405243571	0.00674372805580599	0.0279571688188677	2215.23650673871	2633.58576767285	0.0121296349221782	0.8776822235009	0.952430299146535	2590.25576858682	2613.21894614053	-0.037933156958912	0.655903909223702	0.821111756034272	2465.7993974614	2399.89386445805	-0.162226659090719	0.0227329129779483	0.100578095427525	2473.19192524875	2201.04547059921	-0.169059615863532	0.281485155070373	0.699282958046267	2235.218141298	1971.50209703634		False	False	FBgn0052850	CG32850:FBgn0052850	0.0877953297403602	0.208336930503651	0.398936551694697	2443.24112640958	2598.86805332392	0.234392582776804	0.0681450336285239	0.342022264882996	2128.78670990407	2523.55250059084	0.138172372799677	0.196906696057742	0.531175425321812
FBgn0037705	mura:FBgn0037705	0.105214909535755	0.262047761810298	0.625145921921986	2674.40357606427	2889.2567287695	0.175125159892843	0.0266978185727127	0.0853607723465494	2964.09256581169	3354.13274899815	0.243658226751056	0.00192931817932619	0.0149262220819727	2789.69027261301	3320.5694225801	0.18211552665742	0.0153019424395358	0.0686561069086877	2598.63189045236	2958.20180344729	0.241807476338647	0.00284928352342112	0.0204134848978053	2518.42068041627	3003.12817740805	-0.0709500059381719	0.754392081601378	0.926503673701044	2663.21970709999	2512.49264314598		False	False	FBgn0037705	mura:FBgn0037705	0.054408378505921	0.640973159498722	0.801869562758171	3013.77720260333	3135.67238681738	-0.0826316645617263	0.788543136806251	0.958935866368097	2495.88070728954	2170.29056802644	0.0202546199974557	0.789828844601054	0.93100391814404
FBgn0037653	CG11982:FBgn0037653	-0.107267377985468	0.183196703355165	0.52382667198869	1804.18048489089	1669.90767786988	-0.17252284940676	0.0496426812515072	0.138134410848465	1973.18780805254	1744.7843647545	0.0181624092509347	0.853519322808536	0.943990112785192	1760.12993863905	1783.05591339829	-0.0993975595797064	0.236639008162766	0.456047647692259	1982.55505996701	1846.01148173454	-0.131793252968983	0.0551691825398765	0.189101965506691	2135.81117622371	1942.8883356911	-0.016130257112821	0.790492427899918	0.936260901570425	2031.61438296706	2008.89638535121		False	False	FBgn0037653	CG11982:FBgn0037653	-0.010436462713115	0.88275152393176	0.944392362808901	1967.8847646534	1953.6352624411	-0.0741744280789977	0.616495553110147	0.907179471613884	1829.04112221895	1732.06995199327	0.0145276555116907	0.868263459754022	0.959566916730167
FBgn0038627	CG7694:FBgn0038627	-0.371483423042741	7.89077014483663e-05	0.00147854633949723	759.440350412697	577.697045877207	-0.305425141991936	0.0101160725281846	0.0390685720102181	793.512972024641	635.93982398775	-0.40150330366901	0.00184279675442022	0.0144187337272425	764.951689384035	563.706114493322	-0.16298067737084	0.0793334457616677	0.22326384522054	972.572184660939	864.670703680963	-0.147289277763201	0.125567658281291	0.330813841408126	829.708162719951	743.227135221946	-0.0805804821491981	0.535452547737869	0.837360335509707	836.802933403462	788.962850382132		False	True	FBgn0038627	CG7694:FBgn0038627	0.197086467227745	0.0418396909647887	0.127746932389858	660.517630733341	760.418413393303	0.327131930101692	0.0482751561542886	0.275992973656274	644.849251595035	824.643188094121	0.120724296933706	0.350748003905082	0.703585397941003
FBgn0037944	CG6923:FBgn0037944	0.125214377713859	0.147580826141019	0.45902695322575	2070.60983633554	2268.20062012034	0.313692215539048	9.22152942370432e-07	1.01626855178156e-05	2125.03277918019	2647.95795022256	-0.0640485584736398	0.417635880417676	0.673035616020876	2491.47586301428	2380.21253064632	-0.0944378583379268	0.209549779688686	0.423614311923774	1828.35368403681	1709.81710949886	0.0207135911305007	0.789542345000123	0.907467859714651	3384.24548468932	3435.27823794001	-0.120091240741143	0.373135242437942	0.754747007644245	3206.79729809354	2938.39532670013		False	True	FBgn0037944	CG6923:FBgn0037944	-0.0968003272229124	0.221393021840368	0.416298662329024	2504.24930084307	2338.94317545116	-0.15293783929658			2101.02367339603	1847.26797606194	-0.114176109635242	0.209364795074307	0.549544702303792
FBgn0026878	CG4325:FBgn0026878	-0.625788269006755	0.000319025456808256	0.00484628245327666	213.73460339843	120.785402285821	-1.29685013507164	8.17544533985193e-12	1.70927366457275e-10	197.777349421985	70.4530318756447	-0.378200021377163	0.0442948112326761	0.164746732242152	129.930788055171	93.0360849402279	-0.429516987914273	0.0114177161624053	0.0547198818739195	174.695909718522	122.942504652049	-0.0838464869007061	0.597677222315153	0.80105200903472	177.270240087713	164.377858001847	0.257271216222371	0.274205169113207	0.690484814057051	148.703816360261	184.60426676784		False	True	FBgn0026878	CG4325:FBgn0026878	-0.11291431306145	0.576150835230554	0.756827791207592	107.501178556514	97.8523957464146	0.122780246013173	0.573962686899494	0.889621592554901	107.692722272113	118.787041168163	0.0283573667017038	0.886019454682508	0.965129682351515
FBgn0051721	Trim9:FBgn0051721	-0.116969223143224	0.342144219900746	0.701304132132598	640.827868482833	585.790208782798	0.00443851116769429	0.965085813128266	0.984420558779915	612.656315528053	614.17145616111	-0.0931052731356809	0.39005744636289	0.649017698998556	630.177817954286	588.55504754284	-0.178484368526225	0.143457568936051	0.33186448448809	640.234104587497	560.808416962187	-0.361843751245062	0.00071001696793136	0.00649572712981648	596.798794071371	453.654312668923	-0.580985161920147	0.00312754199370594	0.0555930668936459	538.496212921195	342.212225133314		False	True	FBgn0051721	Trim9:FBgn0051721	0.0529731794648071	0.564307351151828	0.748774509424091	797.947256865775	828.979101611684	-0.0448876341193364			675.145786987796	651.009215221725	0.0975604528067549	0.404247589350473	0.742706954915156
[truncated: 20 more columns]
