# Supplementary material for: Downregulation of glial genes involved in synaptic function mitigates Huntington's disease pathogenesis
Source: eLife. 2021 Apr 19;10:e64564. doi: 10.7554/eLife.64564 (PMC8149125; doi:10.7554/eLife.64564)
Supplement: Figure 1—source data 2. [file elife-64564-fig1-data2.zip › Figure_1_source_data_file_2/neuronDown/28/subMouse.csv]

Entrez	Entrez_Striatum 2 months	Symbol_Striatum 2 months	Name_Striatum 2 months	baseMean.continuousQ_Striatum 2 months	log2FoldChange.continuousQ_Striatum 2 months	lfcSE.continuousQ_Striatum 2 months	stat.continuousQ_Striatum 2 months	pvalue.continuousQ_Striatum 2 months	FDR.continuousQ_Striatum 2 months	baseMean.Q.80.vs.20_Striatum 2 months	log2FoldChange.Q.80.vs.20_Striatum 2 months	lfcSE.Q.80.vs.20_Striatum 2 months	stat.Q.80.vs.20_Striatum 2 months	pvalue.Q.80.vs.20_Striatum 2 months	FDR.Q.80.vs.20_Striatum 2 months	baseMean.Q.92.vs.20_Striatum 2 months	log2FoldChange.Q.92.vs.20_Striatum 2 months	lfcSE.Q.92.vs.20_Striatum 2 months	stat.Q.92.vs.20_Striatum 2 months	pvalue.Q.92.vs.20_Striatum 2 months	FDR.Q.92.vs.20_Striatum 2 months	baseMean.Q.111.vs.20_Striatum 2 months	log2FoldChange.Q.111.vs.20_Striatum 2 months	lfcSE.Q.111.vs.20_Striatum 2 months	stat.Q.111.vs.20_Striatum 2 months	pvalue.Q.111.vs.20_Striatum 2 months	FDR.Q.111.vs.20_Striatum 2 months	baseMean.Q.140.vs.20_Striatum 2 months	log2FoldChange.Q.140.vs.20_Striatum 2 months	lfcSE.Q.140.vs.20_Striatum 2 months	stat.Q.140.vs.20_Striatum 2 months	pvalue.Q.140.vs.20_Striatum 2 months	FDR.Q.140.vs.20_Striatum 2 months	baseMean.Q.175.vs.20_Striatum 2 months	log2FoldChange.Q.175.vs.20_Striatum 2 months	lfcSE.Q.175.vs.20_Striatum 2 months	stat.Q.175.vs.20_Striatum 2 months	pvalue.Q.175.vs.20_Striatum 2 months	FDR.Q.175.vs.20_Striatum 2 months	Entrez_Liver 2 months	Symbol_Liver 2 months	Name_Liver 2 months	baseMean.continuousQ_Liver 2 months	log2FoldChange.continuousQ_Liver 2 months	lfcSE.continuousQ_Liver 2 months	stat.continuousQ_Liver 2 months	pvalue.continuousQ_Liver 2 months	FDR.continuousQ_Liver 2 months	baseMean.Q.80.vs.20_Liver 2 months
64176	64176.0	Sv2b	synaptic vesicle glycoprotein 2 b	5000.0	-4.0400000000000006e-05	0.00037000000000000005	-0.109	0.913	0.969	5000.0	-0.026000000000000002	0.0679	-0.383	0.7020000000000001	0.846	5000.0	0.054	0.06570000000000001	0.8220000000000001	0.41100000000000003	1.0	5000.0	0.0361	0.0678	0.533	0.594	0.909	5000.0	0.000354	0.06570000000000001	0.0054	0.996	0.998	5000.0	-0.0105	0.06570000000000001	-0.16	0.873	0.962	64176.0	Sv2b	synaptic vesicle glycoprotein 2 b	0.754	4.97e-05	0.000226	0.22	0.8260000000000001	0.95	0.754
75209	75209.0	Sv2c	synaptic vesicle glycoprotein 2c	2130.0	0.00014099999999999998	0.000647	0.217	0.8280000000000001	0.935	2130.0	0.138	0.17400000000000002	0.792	0.428	0.673	2130.0	-0.0471	0.17500000000000002	-0.269	0.788	1.0	2130.0	0.0451	0.17400000000000002	0.26	0.795	0.9510000000000001	2130.0	0.0694	0.17500000000000002	0.396	0.6920000000000001	0.86	2130.0	0.0409	0.17500000000000002	0.233	0.8150000000000001	0.9410000000000001	75209.0	Sv2c	synaptic vesicle glycoprotein 2c	1.33	-0.0017200000000000002	0.000774	-2.22	0.026500000000000003	0.27	1.33
[truncated: 303 more columns]
