# Supplementary material for: Downregulation of glial genes involved in synaptic function mitigates Huntington's disease pathogenesis
Source: eLife. 2021 Apr 19;10:e64564. doi: 10.7554/eLife.64564 (PMC8149125; doi:10.7554/eLife.64564)
Supplement: Figure 1—source data 2. [file elife-64564-fig1-data2.zip › Figure_1_source_data_file_2/neuronDown/28/subHuman.csv]

Entrez	Chip	Caudate Probeset	M	t	P.Value	Unnamed: 5	Cerebellum Probeset	M.1	t.1	P.Value.1	Unnamed: 10	Probe Set ID	Title	Gene Symbol	Unigene	Full Length Ref. Sequences	Biological Process (GO)	Cellular Component (GO)	Molecular Function (GO)	Biochemical Function (Proteome)	Cellular Role (Proteome)	Molecular Localization (Proteome)	adjp	Entrez	entrezList	entrezList_filt	validList
9899	A	205551_at	-0.624	-5.63	4.53e-07		205551_at	-0.0689	-1.62	0.112		205551_at	synaptic vesicle glycoprotein 2B	SV2B	Hs.8071 // full length	NM_014848 // synaptic vesicle protein 2B homolog	6810 // transport // inferred from electronic annotation	16021 // integral to membrane // inferred from electronic annotation	5215 // transporter activity // inferred from electronic annotation	---	---	---	6.487849537774943e-06	9899	['9899']	['9899']	True
9899	B	232426_at	-0.456	-6.58	1.09e-08		232426_at_B	-0.171	-2.72	0.0086		232426_at	MRNA full length insert cDNA clone EUROIMAGE 30103	---	Hs.21754		7242 // intracellular signaling cascade // inferred from electronic annotation	---	4871 // signal transducer activity // inferred from electronic annotation				3.053087281795511e-07	9899	['9899']	['9899']	True
9899	B	244717_x_at	-0.109	-3.26	0.0018		244717_x_at_B	-0.0129	-0.414	0.681		244717_x_at	Transcribed sequences	---	Hs.181612		---	---	---				0.0075827848101265825	9899	['9899']	['9899']	True
22987	A	216086_at	-1.1	-6.25	4.1e-08		216086_at	-0.00886	-0.0919	0.927		216086_at	KIAA1054 protein	KIAA1054	Hs.225974 // ---	---	6810 // transport // inferred from electronic annotation	16021 // integral to membrane // inferred from electronic annotation	5215 // transporter activity // inferred from electronic annotation	---	---	---	8.834762589928058e-07	22987	['22987']	['22987']	True
