# Supplementary material for: Downregulation of glial genes involved in synaptic function mitigates Huntington's disease pathogenesis
Source: eLife. 2021 Apr 19;10:e64564. doi: 10.7554/eLife.64564 (PMC8149125; doi:10.7554/eLife.64564)
Supplement: Figure 1—source data 2. [file elife-64564-fig1-data2.zip › Figure_1_source_data_file_2/neuronDown/28/subFly.csv]

fbgene	gene_x	EN7vsEW7_log2FoldChange	EN7vsEW7_pvalue	EN7vsEW7_padj	EN7vsEW7_grp.mean.EW7	EN7vsEW7_grp.mean.EN7	EN9vsEW9_log2FoldChange	EN9vsEW9_pvalue	EN9vsEW9_padj	EN9vsEW9_grp.mean.EW9	EN9vsEW9_grp.mean.EN9	EN11vsEW11_v2_log2FoldChange	EN11vsEW11_v2_pvalue	EN11vsEW11_v2_padj	EN11vsEW11_v2_grp.mean.EW11	EN11vsEW11_v2_grp.mean.EN11	EF18vsEW18_log2FoldChange	EF18vsEW18_pvalue	EF18vsEW18_padj	EF18vsEW18_grp.mean.EW18	EF18vsEW18_grp.mean.EF18	EF20vsEW20_log2FoldChange	EF20vsEW20_pvalue	EF20vsEW20_padj	EF20vsEW20_grp.mean.EW20	EF20vsEW20_grp.mean.EF20	EF22vsEW22_log2FoldChange	EF22vsEW22_pvalue	EF22vsEW22_padj	EF22vsEW22_grp.mean.EW22	EF22vsEW22_grp.mean.EF22	Unnamed: 31_x	AllSig_x	UnionSig_x	fbgene	gene_y	RN5vsRW5_log2FoldChange	RN5vsRW5_pvalue	RN5vsRW5_padj	RN5vsRW5_grp.mean.RW5	RN5vsRW5_grp.mean.RN5	RN7vsRW7_log2FoldChange	RN7vsRW7_pvalue	RN7vsRW7_padj	RN7vsRW7_grp.mean.RW7	RN7vsRW7_grp.mean.RN7	RN8vsRW8_log2FoldChange	RN8vsRW8_pvalue	RN8vsRW8_padj
FBgn0035647	CG10486:FBgn0035647	0.0431396319443272	0.761067276561564		3.70562976249317	4.64086737828698	0.151304898771165	0.559124395319587		5.88949777685464	8.45418846337919	-0.132937550323855	0.481623832546931		9.5800401466104	6.34784267051477	0.186991112763196	0.271562014114739	0.494758820240654	2.3466102965957	5.81184666873596	0.138415493618948	0.322092137802965	0.578695413275938	4.7581116431429	8.73398718726079	-0.0854116299100345	0.733924477835827		3.590747019383	2.68033206262009		False	False	FBgn0035647	CG10486:FBgn0035647	0.075341619315346	0.775300663724693	0.885442325147807	8.62315665236494	9.96614680925571	0.370209790160697	0.136553789502946	0.517812352969607	2.1264895138674	9.20298155807336	0.109173930861804	0.587456998401393	0.847845442476414
FBgn0051106	CG31106:FBgn0051106	0.234210116093415	0.24850590911821	0.611695398793679	17.1592298678554	24.1384187030522	0.566759996629149	0.0455040899084566	0.128757186733452	12.1083516519111	25.2645995725566	-0.222418639170503	0.285055249347755	0.547339969767489	28.7401204398312	17.1341229923758	0.0385299285366627	0.87115924677324	0.940377634501989	24.7551644440219	26.1771249361105	-0.271793111560088	0.144958938428354	0.360849225407553	43.2892190827532	27.0445172550515	0.192604029174012			181.477584208154	760.563892864203		False	False	FBgn0051106	CG31106:FBgn0051106	0.510116865659463	0.0610520132963999	0.167935084806149	29.1122692193663	53.1638727894006	0.420448255598742	0.142825806899231	0.529634424296688	22.5967693091106	34.3161066423538	0.698907242078613	0.00633597657509865	0.0515436422725003
FBgn0051272	CG31272:FBgn0051272	0.28958126968156	0.0686616974305119	0.29170647224585	96.3614091836611	123.477153034363	0.0413554559197299	0.833636424773216	0.916332725240226	126.154773724257	130.645002919828	0.343424380530376	0.101970638426393	0.291071118137308	97.5585220686407	137.742951065749	-0.183065359065255	0.339330537570957	0.565685811924985	185.287494204678	158.120320556694	0.0471018300532394	0.749216923974768	0.887802234356556	224.528417762879	233.643675194409	0.194289070027056			499.142582900749	856.415061193402		False	False	FBgn0051272	CG31272:FBgn0051272	0.435691236630254	0.063902462979059	0.17321716977908	72.77449638901	108.203965578897	-0.100927830111357	0.692996910130788	0.93100996407938	53.640370722612	49.0679495398662	0.284048435090997	0.265979590284596	0.620002662984777
FBgn0039178	CG6356:FBgn0039178	0.328218021399448	0.000306279276392958	0.00468014640219372	2484.15733768071	3157.98876075252	0.228143825424601	0.00174277805032632	0.00882330232653998	2775.74562156986	3259.14714957182	0.29979995736086	0.000174821414451731	0.0019471488575141	2546.89305487602	3157.01042460723	0.385249542622176	1.57430181951018e-05	0.000253233437371275	2219.58852729779	2928.95384207484	0.422238012806099	4.36597274583279e-07	1.03800770292645e-05	2862.39442891594	3896.80002521416	0.355567824009936	0.181613751353277	0.610560577547823	2151.90100475032	2976.22234131134		False	True	FBgn0039178	CG6356:FBgn0039178	-1.91901661830395	3.63240833673224e-128	1.02453549735507e-125	3291.93417343245	846.282509422072	-2.02293482631002	2.26674030734669e-65	1.53160809142031e-62	2992.18402128995	697.055855127662	-1.72754891411329	2.74028459663975e-51	9.95728079598996e-49
FBgn0053233	CG33233:FBgn0053233	0.00620653662800592	0.959112592424164		3.50220651526035	3.66607553685765	0.346639863835434	0.120509582527045		1.75160412313159	7.04268351163871	0.0954235927202611	0.519880441659395		3.22142449723564	5.87730295554195	0.18748646107982	0.255232114009201	0.476734944051036	2.26915867623951	6.16763493000672	0.319368289663123	0.0131848903169974	0.0679285533465066	1.60075574332688	12.9133300116564	0.430289164099984	0.0597190729408952	0.366438965051189	1.37153347718972	15.7159747225334		False	False	FBgn0053233	CG33233:FBgn0053233	0.0592712032490327	0.655617080115056		1.01679939311488	2.02265002591013	0.186655607506815	0.445039435852396		2.08835679075332	4.1495734015178	0.144332242290379	0.292500384728035
FBgn0038262	CG14857:FBgn0038262	-0.671060257179883	7.36612016640038e-05	0.00139055680878489	127.108833466915	69.7402373940348	-0.748392504166421	0.000139075270744093	0.00095678856327438	150.122917773056	82.116857248923	-0.427742797269852	0.0454778482387988	0.167280796938158	103.601429658139	67.0298569280996	0.717054881326108	2.36325035964073e-05	0.000351376359988604	97.6647715778455	175.306309400964	0.365142978582386	0.0244584651534448	0.105691298393989	96.2794723730832	134.377082829566	0.248105592748448	0.411673674382057	0.775346991097359	158.659530671294	208.969121985362		False	True	FBgn0038262	CG14857:FBgn0038262	-1.20094321429678	1.8297544602126e-06	1.91335847162111e-05	80.5133296424422	24.5495120835912	-0.95089407433486	0.00159775974332432	0.0211943320062322	53.8983377268242	18.8541954050229	-0.339316925590787	0.178503471422146	0.502036021081829
FBgn0033778	CG3790:FBgn0033778	-0.170174354315641	0.272467609317044	0.635983172018234	218.520952776212	189.331256712701	-0.601920480580044	1.62024312264416e-05	0.000137768120244246	333.201348958409	213.114092579548	0.472914038736593	0.00364321162396542	0.0249603172300647	153.343984338824	225.359509991605	-0.270698063031487	0.0689436218132888	0.202325101179628	231.297761138991	187.379945701006	-0.75404982800125	1.22117709460794e-05	0.000195074766125816	212.887714896872	101.824386093635	-0.55401886423776	0.0409383143794935	0.299697140245866	188.149922720047	112.668880957421		False	True	FBgn0033778	CG3790:FBgn0033778	-2.49162436111374	1.68653957586733e-51	1.89255129180123e-49	350.786322959113	51.4164560043266	-2.09101128989407	2.16131308324819e-25	3.70888186396765e-23	281.882184534514	54.5076769139545	-1.80388373997855	3.04943228404375e-16	2.44425450943831e-14
FBgn0030331	CG15221:FBgn0030331	0.620048169771744	0.000277312980849592	0.00435326674793479	108.980997203043	190.442518294838	0.74481690321587	2.47289242771728e-05	0.000201986012524399	104.658384184404	186.618201634858	0.618939674405031	0.00128247557796923	0.0106986824648022	91.2841397643625	159.647534752301	0.263973936084158	0.164766686403687	0.363671854678792	86.7648726672136	109.073399513938	0.155503260067908	0.378348101997121	0.636110873516541	88.8301904503742	103.809989317433	0.107502030858373	0.726044818311278	0.914257610742395	113.603646242556	128.793282450054		False	True	FBgn0030331	CG15221:FBgn0030331	0.642012591898244	4.30190934027651e-05	0.000345876162366145	154.834392311937	251.966158659359	1.11645089238451	1.38488551319249e-07	5.10989668366007e-06	87.8304038833427	214.309463014698	1.09647811525761	1.02923887467667e-10	4.75412414103828e-09
FBgn0040350	CG3690:FBgn0040350	-0.161895408267551	0.215881160361762		7.56976944465539	2.78657635320918	0.19988468648932	0.362083841506746		6.19358187520595	13.6739381691388	0.0850455001855387	0.467427206639674		1.54753723979543	4.10538117834955	-0.0674082589872632	0.642439190180166		3.06336037569843	1.94657724994922	-0.116153334728759	0.288038687819084		4.4704199443518	1.73892094520305	0.216035550842519			71.1235979384974	338.542507146503		False	False	FBgn0040350	CG3690:FBgn0040350	0.542732256867493	0.0125645827152441		0.645537913683521	10.1252644231793	0.291647136636843	0.127530870622493		0.310554393745785	6.05282626517973	0.380691434220386	0.0311456484227747	0.171069626780264
FBgn0038260	CG14855:FBgn0038260	0.0669204280872878	0.595168822921553	0.863295214964031	338.033241477275	356.178839972717	0.0344888054119089	0.803513148491307	0.902154375891731	365.592013751063	375.226073673271	0.191095361765885	0.166323305527785	0.400073932030528	289.63338804337	335.805133714581	0.712428522235774	1.46116909198746e-06	3.14784809585969e-05	311.503065835	542.873907874897	0.508806570981304	1.02299242250381e-05	0.000167233126236463	251.337695604959	372.379870239477	0.423032469772141	0.0599010359258878	0.366596722741558	196.634076186438	278.276448020305		False	True	FBgn0038260	CG14855:FBgn0038260	-1.38390559397767	1.92017244025763e-21	8.90618648290162e-20	305.327959712355	108.126686364359	-1.28162063747111	1.6788123535134e-09	8.24983652446972e-08	257.647294936027	92.3016573221561	-1.05547373422272	3.43398400239887e-08	1.09136616939213e-06
FBgn0038719	CG16727:FBgn0038719	0.0358546256845217	0.653134984968115		1.30301766990866	2.47112010016094	0.127176318447824			0.3519072487214	15.4020393627532	0.0268055529033216	0.577390267172565		0.0	0.614134024038501	0.200499902544466	0.0897106075040053		0.0	4.5903554624799	0.0165350457670163	0.852719189230429		2.5616583671089	3.11021204535734	0.125584768847894			106.803750699822	838.909458463302		False	False	FBgn0038719	CG16727:FBgn0038719	0.428129595178952	0.0457139291974653		1.93661374105056	13.3862187232607	0.0578737612106796	0.703906937608572		1.16459214990815	2.17166990836848	0.250095275763028
FBgn0038407	CG6126:FBgn0038407	0.103255651833339	0.291041165892128	0.654929435975907	4067.35059569892	4389.50842279588	-0.301705372695718	8.91609304727295e-07	9.85815249764313e-06	4907.83316982281	3972.07773971661	-0.534803089778015	8.89651067689638e-07	1.88045673530472e-05	4755.18171852611	3205.70367968785	0.131515249194063	0.145931690355325	0.335525854382664	3734.90670672949	4105.17188755468	0.111922901678914	0.0711784782708682	0.22740559191931	3902.59044109235	4226.90856563429	-0.114888270958941	0.351649549197199	0.745091448053878	4200.16752823576	3866.09882206482		False	True	FBgn0038407	CG6126:FBgn0038407	-0.524971219839154	4.16265807677841e-13	1.05954877290877e-11	3169.57787654088	2188.39470113745	-0.70226312922291	8.92022466941865e-07	2.82805128742185e-05	3409.46937934963	2036.69574070423	-0.739608619800732	8.03323609587518e-19	8.03397309001242e-17
FBgn0053234	CG33234:FBgn0053234	0.0214766691959122	0.539813625945478		0.0	0.354158966517815	0.0179394717158011	0.826775954648252		0.33530518855842	0.611192694358286				0.0	0.0	0.204534237883495	0.0869893716083394		0.0	3.53854978698475	0.0887517160675311	0.169043384566761		0.0	2.04977695388147	0.349975632461369	0.0735394950433539		0.0	3.98671698036235		False	False	FBgn0053234	CG33234:FBgn0053234	0.0284320677389191	0.765045200135528		0.338933131038294	0.650545331623661	-0.0497871329341351	0.539204985436528		0.310554393745785	0.0
FBgn0051530	CG31530:FBgn0051530	-0.116983507419272	0.361502678101845	0.720020570879992	1361.0710231984	1242.06425540127	-0.0378286290695798	0.615630822684576	0.779589330670237	1375.05462877838	1338.98233146997	-0.254016046445055	0.0250657182425997	0.109596413523826	1393.48662314047	1153.89756619325	-0.265905387221084	0.0159495268367321	0.0706823858745546	1281.81943620387	1054.81648327166	-0.564960168328387	3.17288206004689e-14	2.48461072086749e-12	1564.83378490976	1040.89241871208	-0.623896611117819	1.36089017223979e-13	4.10478498201828e-11	1320.82675349389	849.770831590241		False	True	FBgn0051530	CG31530:FBgn0051530	-0.0424750125381636	0.559330291984388	0.745085027690718	1674.69315183689	1625.25542228418	-0.0504586153320094	0.787614066564899	0.958345039238393	1298.71167696458	1248.72848774606	-0.0327149247341157	0.756057205488331	0.918945072210789
FBgn0034956	CG4324:FBgn0034956	0.140456145255541	0.489396961412845	0.807220060551463	35.1212175142355	42.4851433549541	0.429279100030519	0.0937406083663149	0.22151123758375	33.9234085758857	51.3822513911984	0.137084831621863	0.541143202682093	0.765675036676539	47.2475592927894	55.4741812732865	0.0149916581651921	0.945079649861272	0.976972592927042	52.3869328682981	53.0970311012344	-0.118535669285486	0.52370747673758	0.751470569516584	51.7757654028461	45.177682084742	-0.0390375636839559	0.898847210289383	0.971197990114861	39.0011370484975	37.2617484551101		False	False	FBgn0034956	CG4324:FBgn0034956	-0.0425688895016477	0.864068232505819	0.934406912480453	36.7186264786164	35.2517701782467	-0.224981024183218	0.446703340124679	0.829459720871099	38.0521124119512	30.3042265721893	0.245648076547387	0.33284907031938	0.687011334155346
FBgn0259164	CG42269:FBgn0259164	0.458281403751591	0.00146055138697314	0.0169768585373451	140.515465285101	203.76272325153	0.44834700457134	0.0159034053419095	0.0563243296197776	111.521838617515	158.936588529156	0.0249844070736548	0.899129312748628	0.960307511571418	103.780342024351	106.416925239842	0.0784380424006718	0.699316790701087	0.846676885417309	75.121220074515	80.7923457172882	-0.0997978405111097	0.557058109118496	0.774828457983195	85.8450047905667	78.0526064696287	0.310800731593671	0.302596346140727	0.714796850942314	86.0992021197759	121.287401659006		False	False	FBgn0259164	CG42269:FBgn0259164	0.0641416679689503	0.735606218083219	0.862430428908729	114.710649467307	120.769141330901	-0.0819100001257838	0.680556033197367	0.925101113246995	152.08615293807	142.37049504817	-0.0733817393027341	0.710476400234492	0.900510609501685
FBgn0037273	CG14654:FBgn0037273	-0.399532083782155	0.0484090382306622	0.233796218719048	40.3397444180177	24.2242018612622	-0.389478783052442	0.148089283272757	0.309107478910124	40.5984859400913	26.9357760428569	-0.154412886930437	0.499298637190087	0.73783844280054	44.2050471617661	36.1974308172502	-0.340344572435677	0.140920805940451	0.328284422683563	38.8379539819069	26.5359153131928	-0.374905539536866	0.0466606039111858	0.168767907815717	41.7225411002984	22.804304617719	-0.911080998662921	0.00235138916137058	0.0444141060382561	42.4377917687081	15.6764875846565		False	False	FBgn0037273	CG14654:FBgn0037273	-0.0247352574120697	0.924341846170797	0.965222284034265	40.7851749558826	39.7681774016196	-0.272103929287838	0.383050509098398	0.798155083176454	36.4322632583053	23.9683030200163	-0.260495559150397	0.303128650121422	0.660412989287409
FBgn0019952	Orct:FBgn0019952	0.212423246980761	0.0468397563698806	0.229213471923564	2366.35197837683	2774.82183510637	-0.146741016253936	0.0258150435118431	0.0832455274909036	2780.3992296163	2507.61975102813	0.37937631863964	2.30925483624278e-05	0.000330588060767387	1947.62486695051	2561.38487653921	-0.519990644899166	1.08459056411526e-07	3.21665970752593e-06	2089.43395281993	1432.63794990074	-0.0177379579206005	0.812458658451284	0.916758570872378	1829.96756829276	1806.49521813848	-0.108325819564223	0.546569485697186	0.842296896540883	1690.66846258555	1556.86303715434		False	True	FBgn0019952	Orct:FBgn0019952	-0.963165560340589	2.44347885157032e-20	1.09442683669476e-18	2840.97857320432	1420.19769559655	-0.837312094811049	1.97040506336727e-08	8.32111294533734e-07	2256.87763611771	1217.22051480758	-0.470127859045839	0.000889637032151098	0.0103610398370503
FBgn0038938	CG7084:FBgn0038938	-0.075085232883055	0.409096494563046	0.754106420711577	2556.6283927345	2419.80853770687	-0.251587560714656	0.00020196549038277	0.00132312788380356	2908.50419642976	2436.56184180979	0.297824697720971	0.000462031254865485	0.0045395009983742	1983.43925250456	2456.5728826485	0.202724234669241	0.133484264714971	0.31755460366836	2441.64291193592	2848.7406530595	-0.257955121205063	0.000450358576468077	0.00445898792156457	2555.95430216322	2122.24765282306	0.0101560282520494	0.955085042594328	0.987825469774989	2396.86519673953	2415.1052115119		False	True	FBgn0038938	CG7084:FBgn0038938	-1.47236477973836	3.96096476398266e-114	9.84205435164834e-112	3289.86979240035	1168.67750643649	-1.39994455553993	1.18207894889569e-26	2.16600940957819e-24	2525.23481235143	913.252624893162	-1.07350850963226	2.30677447224734e-14	1.55223139024495e-12
FBgn0038720	CG6231:FBgn0038720	0.044066103168544	0.604254210974237	0.869870298329411	1576.12078216389	1626.88594540208	-0.0741212895355605	0.377726052443307	0.583226252244562	1409.21044124466	1336.74015414955	-0.232168998937535	0.00804401885986354	0.0467620803911977	1596.89964986434	1350.74614961604	0.127290624224226	0.17392156606736	0.376426060820587	1928.92308593722	2113.91597032894	0.0619215882087207	0.409208421934234	0.663142678555651	1716.21014441994	1794.72151040664	0.0195404764384267	0.829833164173444	0.949280738967839	1748.70003113282	1773.62957287204		False	False	FBgn0038720	CG6231:FBgn0038720	-0.143447518722667	0.0868205716531135	0.218012388299301	1310.99909275368	1184.54788749814	-0.128967225261923	0.277407582260447	0.720291775356422	1189.07353868432	1083.68364955381	-0.304864471795553	0.00076812841181218	0.00914123124144604
FBgn0038448	CG12783:FBgn0038448	0.152579045722343	0.298567776066628	0.661626821958717	5.78968046276831	11.6924611125952	0.0974720036842628	0.712045607837595		6.93530437242457	8.57066524753443	0.392777178359607	0.032727588565212		2.18973300403869	12.1991634124333	0.471836009735928	0.0167100853442895	0.0733551096327055	2.30327869255354	12.6694947813441	0.190170216298535	0.166917394531479	0.392924318680577	4.75886027278607	11.5440868997854	0.136321337151635	0.632373988791137	0.871082309092629	6.79783899041928	9.35676137339719		False	False	FBgn0038448	CG12783:FBgn0038448	-0.0399191503572814	0.88464811701329	0.94524293530774	11.7679172295327	11.0548101340238	0.424507310316894	0.154609561262254	0.5515679581056	4.30828637496202	10.1764400087412	-0.00353491488975232	0.984815376810943	0.994762085120097
FBgn0034479	CG8654:FBgn0034479	0.209183507730864	0.143035143942772	0.451892698526951	5217.78896098561	6181.1854193563	-0.0531964939268802	0.520768203375598	0.709986007580767	5125.1179133978	4935.51277538905	-0.0492866476335766	0.704513006651668	0.869266615345785	4501.9082289691	4336.93301651184	0.154716090417469	0.196978187083072	0.408459404632016	3602.02191601902	4040.96005687523	0.309695178056534	0.00120537003826067	0.0100729355883903	3534.85090594993	4450.64613780446	-0.195535979041351	0.297866256061231	0.710441695939726	4149.42650247615	3569.15586415793		False	False	FBgn0034479	CG8654:FBgn0034479	-0.196276510787111	0.147332661565467	0.314945443690539	5580.37240858652	4825.20226838445	-0.606033935699233	0.00689521724698993	0.0663748387418293	5095.50763143922	3106.78961208341	-0.47524850683918	0.000407728758423537	0.00528495980448868
FBgn0037829	CG14691:FBgn0037829	0.0966726801183991	0.183647130585378		0.0	1.67930597463659	-0.0522166784100883	0.486225499157971		0.699848437205095	0.0	-0.0295389248598534	0.467646890914046		0.515845746598477	0.0	-0.0625212064783944	0.518598614459708		1.92062171083813	0.662445611038409	0.00434215603264778	0.952430015450722		1.57541703232772	1.69851448981589	0.27727706468398	0.200265427513205		1.30271167574797	6.1593771965889		False	False	FBgn0037829	CG14691:FBgn0037829	0.0207212212120243	0.874838896273252		1.35573252415318	1.72273385918457	0.0785674792475176	0.436377702883812		0.0	0.932478103423445	0.0432807530912803	0.484036903462233
FBgn0038752	CG4462:FBgn0038752	0.270739092534478	0.0226503975330265	0.137028282151555	748.44591842653	920.073182484515	0.271975198249122	0.00737132938420362	0.0300562110244354	885.164704961459	1076.2210296327	-0.0148610722645022	0.880176116087374	0.953473725248906	868.836822137051	859.844303946985	0.232966370585333	0.0306308169006295	0.114734728229795	720.428580192623	854.731985822975	0.309943725644749	0.000157151086080261	0.00182360400199665	1012.44785656965	1269.21422381128	0.0862491515883095	0.62430630039758	0.868428864694993	1042.8667104513	1113.39405003036		False	True	FBgn0038752	CG4462:FBgn0038752	-0.363330386738851	0.00018229877765552	0.00127340699037015	655.092593356879	505.126709922298	-0.555677827849155	0.000126588145195791	0.00234741756039742	605.678857193853	402.682528854377	-0.535562805722255	1.20871854101716e-05	0.000245367612953967
FBgn0038753	CG4459:FBgn0038753	0.13500258084029	0.503019572431233	0.814363660968383	35.0394663579508	41.4669928813055	0.220240618383321	0.432868041812916	0.636062497883014	46.0622434987917	60.1558136842687	-0.0504973256126094	0.824754151558903	0.931061775127814	42.9627723058279	40.3370896891129	0.1077730171176	0.64792026055802	0.817320770092683	28.0973390431418	32.0626679721012	0.0138029649637659	0.941246274747521	0.977737859301924	26.120975511548	26.6901828085611	0.199050283880898			34.5461045234536	52.7212268028084		False	False	FBgn0038753	CG4459:FBgn0038753	-0.00544302066647518	0.981445596098881	0.991804613235976	52.7499540593385	52.4246286335352	0.570719382678243	0.0582362130839597	0.310449556040773	29.0644817738737	54.1999776765775	-0.14674499158963	0.559860996873833	0.835804536691543
FBgn0038750	CG4465:FBgn0038750	0.223076031782309	0.191585380591145	0.534074578877766	5.4357450729853	10.8406383087382	0.147573497100783	0.592947766873166	0.762624178929274	10.4563598897574	13.7151570721552	0.1525949505441	0.413546754457827	0.669761713267956	7.08504475871453	12.0056064225134	-0.303199154597466	0.113270333820581	0.285099029183337	7.67912934853364	2.58564095359315	-0.0688393599565263	0.465096688189443		4.46892268506546	2.09785510268941	-0.035647997466864	0.88451349723562	0.967511817239144	10.4433571315426	9.12878441746591		False	False	FBgn0038750	CG4465:FBgn0038750	0.0656609214121699	0.805351545419546	0.904114536144405	8.2537333165739	9.31560147763205	0.135977235871695	0.656549094571728	0.918725295047481	6.76904346823369	8.5450889987858	0.121774270048453	0.59445861377229	0.851424694354452
FBgn0029896	CG3168:FBgn0029896	-0.193465769657872	0.00653132334390198	0.0541819197254914	6439.41932545288	5606.23026161095	-0.0302168073166912	0.635829854802428	0.793401345283983	5992.08691352095	5865.65448927402	0.00977453522248269	0.888653365492158	0.956020065508183	5723.61654864992	5763.83209453595	0.198831434008539	0.00577927417006894	0.0325286737269139	7691.66034922815	8857.37407330972	0.118122231189243	0.0456764731709163	0.166131387698049	7425.55689849512	8075.82092492884	0.418024334832919			8207.07974648803	12846.5996976691		False	False	FBgn0029896	CG3168:FBgn0029896	0.849149668862454			6197.5772466359	11303.4680565408	0.637501135374172			5162.29090461262	8304.78833135444	0.553696010899558	1.75375143901658e-10	7.86734338959661e-09
FBgn0051103	CG31103:FBgn0051103	0.281447988143993	0.00184649884499904	0.0206285427122193	2249.86152681647	2763.56950640546	0.331826218226719	1.1146775676218e-05	9.7471934290922e-05	2386.66991661214	3016.7642014431	0.195445640045029	0.0108715435981572	0.0588932256973547	2455.04117495343	2821.97332817659	0.093634796014479	0.281042086571986	0.505685801409942	2247.10090911492	2403.43579525013	-0.110163315401259	0.127921216011672	0.334922089525065	2276.04554184016	2102.76464437992	-0.282522853071448	0.147179619663105	0.564393201822922	2130.00652240528	1709.69830630852		False	True	FBgn0051103	CG31103:FBgn0051103	-0.0199294297062064	0.789358935271805	0.89395006494808	2465.35735615142	2430.41532902007	0.0413784641743481	0.690798239354745	0.930155656453375	1986.31615111379	2045.50815410267	0.0488178384419063	0.663463548311298	0.881173081365989
FBgn0086365	Orct2:FBgn0086365	0.456309147993376	0.00230595132002701	0.0246436636422308	284.902776684173	415.208222134508	0.560597218582786	0.000243745013671851	0.00156455659123164	275.945532268847	420.440386911834	0.855606543856933	1.84492643733657e-09	6.85940994831322e-08	220.646519724367	429.149936687359	0.0796282115718256	0.466509610387707	0.681943044184975	451.644734572136	478.833744126689	0.454859064664824	0.000197610765398011	0.00223069087795053	285.599577851006	408.075802107723	0.330021512326515	0.00848046277141158	0.112025549872629	300.183442345335	380.825299514493		False	True	FBgn0086365	Orct2:FBgn0086365	-0.425161671047847	0.000997211951880023	0.00571180237641049	401.925434000165	293.949053295226	-0.671282903394025	0.000577955780488305	0.00888802267832015	370.989034424233	219.641510048441	-0.390809086502216	0.0095128522213837	0.07186947440319
FBgn0035647	CG10486:FBgn0035647	0.0431396319443272	0.761067276561564		3.70562976249317	4.64086737828698	0.151304898771165	0.559124395319587		5.88949777685464	8.45418846337919	-0.132937550323855	0.481623832546931		9.5800401466104	6.34784267051477	0.186991112763196	0.271562014114739	0.494758820240654	2.3466102965957	5.81184666873596	0.138415493618948	0.322092137802965	0.578695413275938	4.7581116431429	8.73398718726079	-0.0854116299100345	0.733924477835827		3.590747019383	2.68033206262009		False	False	FBgn0035647	CG10486:FBgn0035647	0.075341619315346	0.775300663724693	0.885442325147807	8.62315665236494	9.96614680925571	0.370209790160697	0.136553789502946	0.517812352969607	2.1264895138674	9.20298155807336	0.109173930861804	0.587456998401393	0.847845442476414
FBgn0051106	CG31106:FBgn0051106	0.234210116093415	0.24850590911821	0.611695398793679	17.1592298678554	24.1384187030522	0.566759996629149	0.0455040899084566	0.128757186733452	12.1083516519111	25.2645995725566	-0.222418639170503	0.285055249347755	0.547339969767489	28.7401204398312	17.1341229923758	0.0385299285366627	0.87115924677324	0.940377634501989	24.7551644440219	26.1771249361105	-0.271793111560088	0.144958938428354	0.360849225407553	43.2892190827532	27.0445172550515	0.192604029174012			181.477584208154	760.563892864203		False	False	FBgn0051106	CG31106:FBgn0051106	0.510116865659463	0.0610520132963999	0.167935084806149	29.1122692193663	53.1638727894006	0.420448255598742	0.142825806899231	0.529634424296688	22.5967693091106	34.3161066423538	0.698907242078613	0.00633597657509865	0.0515436422725003
FBgn0051272	CG31272:FBgn0051272	0.28958126968156	0.0686616974305119	0.29170647224585	96.3614091836611	123.477153034363	0.0413554559197299	0.833636424773216	0.916332725240226	126.154773724257	130.645002919828	0.343424380530376	0.101970638426393	0.291071118137308	97.5585220686407	137.742951065749	-0.183065359065255	0.339330537570957	0.565685811924985	185.287494204678	158.120320556694	0.0471018300532394	0.749216923974768	0.887802234356556	224.528417762879	233.643675194409	0.194289070027056			499.142582900749	856.415061193402		False	False	FBgn0051272	CG31272:FBgn0051272	0.435691236630254	0.063902462979059	0.17321716977908	72.77449638901	108.203965578897	-0.100927830111357	0.692996910130788	0.93100996407938	53.640370722612	49.0679495398662	0.284048435090997	0.265979590284596	0.620002662984777
FBgn0039178	CG6356:FBgn0039178	0.328218021399448	0.000306279276392958	0.00468014640219372	2484.15733768071	3157.98876075252	0.228143825424601	0.00174277805032632	0.00882330232653998	2775.74562156986	3259.14714957182	0.29979995736086	0.000174821414451731	0.0019471488575141	2546.89305487602	3157.01042460723	0.385249542622176	1.57430181951018e-05	0.000253233437371275	2219.58852729779	2928.95384207484	0.422238012806099	4.36597274583279e-07	1.03800770292645e-05	2862.39442891594	3896.80002521416	0.355567824009936	0.181613751353277	0.610560577547823	2151.90100475032	2976.22234131134		False	True	FBgn0039178	CG6356:FBgn0039178	-1.91901661830395	3.63240833673224e-128	1.02453549735507e-125	3291.93417343245	846.282509422072	-2.02293482631002	2.26674030734669e-65	1.53160809142031e-62	2992.18402128995	697.055855127662	-1.72754891411329	2.74028459663975e-51	9.95728079598996e-49
FBgn0053233	CG33233:FBgn0053233	0.00620653662800592	0.959112592424164		3.50220651526035	3.66607553685765	0.346639863835434	0.120509582527045		1.75160412313159	7.04268351163871	0.0954235927202611	0.519880441659395		3.22142449723564	5.87730295554195	0.18748646107982	0.255232114009201	0.476734944051036	2.26915867623951	6.16763493000672	0.319368289663123	0.0131848903169974	0.0679285533465066	1.60075574332688	12.9133300116564	0.430289164099984	0.0597190729408952	0.366438965051189	1.37153347718972	15.7159747225334		False	False	FBgn0053233	CG33233:FBgn0053233	0.0592712032490327	0.655617080115056		1.01679939311488	2.02265002591013	0.186655607506815	0.445039435852396		2.08835679075332	4.1495734015178	0.144332242290379	0.292500384728035
FBgn0038262	CG14857:FBgn0038262	-0.671060257179883	7.36612016640038e-05	0.00139055680878489	127.108833466915	69.7402373940348	-0.748392504166421	0.000139075270744093	0.00095678856327438	150.122917773056	82.116857248923	-0.427742797269852	0.0454778482387988	0.167280796938158	103.601429658139	67.0298569280996	0.717054881326108	2.36325035964073e-05	0.000351376359988604	97.6647715778455	175.306309400964	0.365142978582386	0.0244584651534448	0.105691298393989	96.2794723730832	134.377082829566	0.248105592748448	0.411673674382057	0.775346991097359	158.659530671294	208.969121985362		False	True	FBgn0038262	CG14857:FBgn0038262	-1.20094321429678	1.8297544602126e-06	1.91335847162111e-05	80.5133296424422	24.5495120835912	-0.95089407433486	0.00159775974332432	0.0211943320062322	53.8983377268242	18.8541954050229	-0.339316925590787	0.178503471422146	0.502036021081829
FBgn0033778	CG3790:FBgn0033778	-0.170174354315641	0.272467609317044	0.635983172018234	218.520952776212	189.331256712701	-0.601920480580044	1.62024312264416e-05	0.000137768120244246	333.201348958409	213.114092579548	0.472914038736593	0.00364321162396542	0.0249603172300647	153.343984338824	225.359509991605	-0.270698063031487	0.0689436218132888	0.202325101179628	231.297761138991	187.379945701006	-0.75404982800125	1.22117709460794e-05	0.000195074766125816	212.887714896872	101.824386093635	-0.55401886423776	0.0409383143794935	0.299697140245866	188.149922720047	112.668880957421		False	True	FBgn0033778	CG3790:FBgn0033778	-2.49162436111374	1.68653957586733e-51	1.89255129180123e-49	350.786322959113	51.4164560043266	-2.09101128989407	2.16131308324819e-25	3.70888186396765e-23	281.882184534514	54.5076769139545	-1.80388373997855	3.04943228404375e-16	2.44425450943831e-14
FBgn0030331	CG15221:FBgn0030331	0.620048169771744	0.000277312980849592	0.00435326674793479	108.980997203043	190.442518294838	0.74481690321587	2.47289242771728e-05	0.000201986012524399	104.658384184404	186.618201634858	0.618939674405031	0.00128247557796923	0.0106986824648022	91.2841397643625	159.647534752301	0.263973936084158	0.164766686403687	0.363671854678792	86.7648726672136	109.073399513938	0.155503260067908	0.378348101997121	0.636110873516541	88.8301904503742	103.809989317433	0.107502030858373	0.726044818311278	0.914257610742395	113.603646242556	128.793282450054		False	True	FBgn0030331	CG15221:FBgn0030331	0.642012591898244	4.30190934027651e-05	0.000345876162366145	154.834392311937	251.966158659359	1.11645089238451	1.38488551319249e-07	5.10989668366007e-06	87.8304038833427	214.309463014698	1.09647811525761	1.02923887467667e-10	4.75412414103828e-09
FBgn0040350	CG3690:FBgn0040350	-0.161895408267551	0.215881160361762		7.56976944465539	2.78657635320918	0.19988468648932	0.362083841506746		6.19358187520595	13.6739381691388	0.0850455001855387	0.467427206639674		1.54753723979543	4.10538117834955	-0.0674082589872632	0.642439190180166		3.06336037569843	1.94657724994922	-0.116153334728759	0.288038687819084		4.4704199443518	1.73892094520305	0.216035550842519			71.1235979384974	338.542507146503		False	False	FBgn0040350	CG3690:FBgn0040350	0.542732256867493	0.0125645827152441		0.645537913683521	10.1252644231793	0.291647136636843	0.127530870622493		0.310554393745785	6.05282626517973	0.380691434220386	0.0311456484227747	0.171069626780264
FBgn0038260	CG14855:FBgn0038260	0.0669204280872878	0.595168822921553	0.863295214964031	338.033241477275	356.178839972717	0.0344888054119089	0.803513148491307	0.902154375891731	365.592013751063	375.226073673271	0.191095361765885	0.166323305527785	0.400073932030528	289.63338804337	335.805133714581	0.712428522235774	1.46116909198746e-06	3.14784809585969e-05	311.503065835	542.873907874897	0.508806570981304	1.02299242250381e-05	0.000167233126236463	251.337695604959	372.379870239477	0.423032469772141	0.0599010359258878	0.366596722741558	196.634076186438	278.276448020305		False	True	FBgn0038260	CG14855:FBgn0038260	-1.38390559397767	1.92017244025763e-21	8.90618648290162e-20	305.327959712355	108.126686364359	-1.28162063747111	1.6788123535134e-09	8.24983652446972e-08	257.647294936027	92.3016573221561	-1.05547373422272	3.43398400239887e-08	1.09136616939213e-06
FBgn0038719	CG16727:FBgn0038719	0.0358546256845217	0.653134984968115		1.30301766990866	2.47112010016094	0.127176318447824			0.3519072487214	15.4020393627532	0.0268055529033216	0.577390267172565		0.0	0.614134024038501	0.200499902544466	0.0897106075040053		0.0	4.5903554624799	0.0165350457670163	0.852719189230429		2.5616583671089	3.11021204535734	0.125584768847894			106.803750699822	838.909458463302		False	False	FBgn0038719	CG16727:FBgn0038719	0.428129595178952	0.0457139291974653		1.93661374105056	13.3862187232607	0.0578737612106796	0.703906937608572		1.16459214990815	2.17166990836848	0.250095275763028
FBgn0038407	CG6126:FBgn0038407	0.103255651833339	0.291041165892128	0.654929435975907	4067.35059569892	4389.50842279588	-0.301705372695718	8.91609304727295e-07	9.85815249764313e-06	4907.83316982281	3972.07773971661	-0.534803089778015	8.89651067689638e-07	1.88045673530472e-05	4755.18171852611	3205.70367968785	0.131515249194063	0.145931690355325	0.335525854382664	3734.90670672949	4105.17188755468	0.111922901678914	0.0711784782708682	0.22740559191931	3902.59044109235	4226.90856563429	-0.114888270958941	0.351649549197199	0.745091448053878	4200.16752823576	3866.09882206482		False	True	FBgn0038407	CG6126:FBgn0038407	-0.524971219839154	4.16265807677841e-13	1.05954877290877e-11	3169.57787654088	2188.39470113745	-0.70226312922291	8.92022466941865e-07	2.82805128742185e-05	3409.46937934963	2036.69574070423	-0.739608619800732	8.03323609587518e-19	8.03397309001242e-17
FBgn0053234	CG33234:FBgn0053234	0.0214766691959122	0.539813625945478		0.0	0.354158966517815	0.0179394717158011	0.826775954648252		0.33530518855842	0.611192694358286				0.0	0.0	0.204534237883495	0.0869893716083394		0.0	3.53854978698475	0.0887517160675311	0.169043384566761		0.0	2.04977695388147	0.349975632461369	0.0735394950433539		0.0	3.98671698036235		False	False	FBgn0053234	CG33234:FBgn0053234	0.0284320677389191	0.765045200135528		0.338933131038294	0.650545331623661	-0.0497871329341351	0.539204985436528		0.310554393745785	0.0
FBgn0051530	CG31530:FBgn0051530	-0.116983507419272	0.361502678101845	0.720020570879992	1361.0710231984	1242.06425540127	-0.0378286290695798	0.615630822684576	0.779589330670237	1375.05462877838	1338.98233146997	-0.254016046445055	0.0250657182425997	0.109596413523826	1393.48662314047	1153.89756619325	-0.265905387221084	0.0159495268367321	0.0706823858745546	1281.81943620387	1054.81648327166	-0.564960168328387	3.17288206004689e-14	2.48461072086749e-12	1564.83378490976	1040.89241871208	-0.623896611117819	1.36089017223979e-13	4.10478498201828e-11	1320.82675349389	849.770831590241		False	True	FBgn0051530	CG31530:FBgn0051530	-0.0424750125381636	0.559330291984388	0.745085027690718	1674.69315183689	1625.25542228418	-0.0504586153320094	0.787614066564899	0.958345039238393	1298.71167696458	1248.72848774606	-0.0327149247341157	0.756057205488331	0.918945072210789
FBgn0034956	CG4324:FBgn0034956	0.140456145255541	0.489396961412845	0.807220060551463	35.1212175142355	42.4851433549541	0.429279100030519	0.0937406083663149	0.22151123758375	33.9234085758857	51.3822513911984	0.137084831621863	0.541143202682093	0.765675036676539	47.2475592927894	55.4741812732865	0.0149916581651921	0.945079649861272	0.976972592927042	52.3869328682981	53.0970311012344	-0.118535669285486	0.52370747673758	0.751470569516584	51.7757654028461	45.177682084742	-0.0390375636839559	0.898847210289383	0.971197990114861	39.0011370484975	37.2617484551101		False	False	FBgn0034956	CG4324:FBgn0034956	-0.0425688895016477	0.864068232505819	0.934406912480453	36.7186264786164	35.2517701782467	-0.224981024183218	0.446703340124679	0.829459720871099	38.0521124119512	30.3042265721893	0.245648076547387	0.33284907031938	0.687011334155346
FBgn0259164	CG42269:FBgn0259164	0.458281403751591	0.00146055138697314	0.0169768585373451	140.515465285101	203.76272325153	0.44834700457134	0.0159034053419095	0.0563243296197776	111.521838617515	158.936588529156	0.0249844070736548	0.899129312748628	0.960307511571418	103.780342024351	106.416925239842	0.0784380424006718	0.699316790701087	0.846676885417309	75.121220074515	80.7923457172882	-0.0997978405111097	0.557058109118496	0.774828457983195	85.8450047905667	78.0526064696287	0.310800731593671	0.302596346140727	0.714796850942314	86.0992021197759	121.287401659006		False	False	FBgn0259164	CG42269:FBgn0259164	0.0641416679689503	0.735606218083219	0.862430428908729	114.710649467307	120.769141330901	-0.0819100001257838	0.680556033197367	0.925101113246995	152.08615293807	142.37049504817	-0.0733817393027341	0.710476400234492	0.900510609501685
FBgn0037273	CG14654:FBgn0037273	-0.399532083782155	0.0484090382306622	0.233796218719048	40.3397444180177	24.2242018612622	-0.389478783052442	0.148089283272757	0.309107478910124	40.5984859400913	26.9357760428569	-0.154412886930437	0.499298637190087	0.73783844280054	44.2050471617661	36.1974308172502	-0.340344572435677	0.140920805940451	0.328284422683563	38.8379539819069	26.5359153131928	-0.374905539536866	0.0466606039111858	0.168767907815717	41.7225411002984	22.804304617719	-0.911080998662921	0.00235138916137058	0.0444141060382561	42.4377917687081	15.6764875846565		False	False	FBgn0037273	CG14654:FBgn0037273	-0.0247352574120697	0.924341846170797	0.965222284034265	40.7851749558826	39.7681774016196	-0.272103929287838	0.383050509098398	0.798155083176454	36.4322632583053	23.9683030200163	-0.260495559150397	0.303128650121422	0.660412989287409
FBgn0019952	Orct:FBgn0019952	0.212423246980761	0.0468397563698806	0.229213471923564	2366.35197837683	2774.82183510637	-0.146741016253936	0.0258150435118431	0.0832455274909036	2780.3992296163	2507.61975102813	0.37937631863964	2.30925483624278e-05	0.000330588060767387	1947.62486695051	2561.38487653921	-0.519990644899166	1.08459056411526e-07	3.21665970752593e-06	2089.43395281993	1432.63794990074	-0.0177379579206005	0.812458658451284	0.916758570872378	1829.96756829276	1806.49521813848	-0.108325819564223	0.546569485697186	0.842296896540883	1690.66846258555	1556.86303715434		False	True	FBgn0019952	Orct:FBgn0019952	-0.963165560340589	2.44347885157032e-20	1.09442683669476e-18	2840.97857320432	1420.19769559655	-0.837312094811049	1.97040506336727e-08	8.32111294533734e-07	2256.87763611771	1217.22051480758	-0.470127859045839	0.000889637032151098	0.0103610398370503
FBgn0038938	CG7084:FBgn0038938	-0.075085232883055	0.409096494563046	0.754106420711577	2556.6283927345	2419.80853770687	-0.251587560714656	0.00020196549038277	0.00132312788380356	2908.50419642976	2436.56184180979	0.297824697720971	0.000462031254865485	0.0045395009983742	1983.43925250456	2456.5728826485	0.202724234669241	0.133484264714971	0.31755460366836	2441.64291193592	2848.7406530595	-0.257955121205063	0.000450358576468077	0.00445898792156457	2555.95430216322	2122.24765282306	0.0101560282520494	0.955085042594328	0.987825469774989	2396.86519673953	2415.1052115119		False	True	FBgn0038938	CG7084:FBgn0038938	-1.47236477973836	3.96096476398266e-114	9.84205435164834e-112	3289.86979240035	1168.67750643649	-1.39994455553993	1.18207894889569e-26	2.16600940957819e-24	2525.23481235143	913.252624893162	-1.07350850963226	2.30677447224734e-14	1.55223139024495e-12
FBgn0038720	CG6231:FBgn0038720	0.044066103168544	0.604254210974237	0.869870298329411	1576.12078216389	1626.88594540208	-0.0741212895355605	0.377726052443307	0.583226252244562	1409.21044124466	1336.74015414955	-0.232168998937535	0.00804401885986354	0.0467620803911977	1596.89964986434	1350.74614961604	0.127290624224226	0.17392156606736	0.376426060820587	1928.92308593722	2113.91597032894	0.0619215882087207	0.409208421934234	0.663142678555651	1716.21014441994	1794.72151040664	0.0195404764384267	0.829833164173444	0.949280738967839	1748.70003113282	1773.62957287204		False	False	FBgn0038720	CG6231:FBgn0038720	-0.143447518722667	0.0868205716531135	0.218012388299301	1310.99909275368	1184.54788749814	-0.128967225261923	0.277407582260447	0.720291775356422	1189.07353868432	1083.68364955381	-0.304864471795553	0.00076812841181218	0.00914123124144604
FBgn0038448	CG12783:FBgn0038448	0.152579045722343	0.298567776066628	0.661626821958717	5.78968046276831	11.6924611125952	0.0974720036842628	0.712045607837595		6.93530437242457	8.57066524753443	0.392777178359607	0.032727588565212		2.18973300403869	12.1991634124333	0.471836009735928	0.0167100853442895	0.0733551096327055	2.30327869255354	12.6694947813441	0.190170216298535	0.166917394531479	0.392924318680577	4.75886027278607	11.5440868997854	0.136321337151635	0.632373988791137	0.871082309092629	6.79783899041928	9.35676137339719		False	False	FBgn0038448	CG12783:FBgn0038448	-0.0399191503572814	0.88464811701329	0.94524293530774	11.7679172295327	11.0548101340238	0.424507310316894	0.154609561262254	0.5515679581056	4.30828637496202	10.1764400087412	-0.00353491488975232	0.984815376810943	0.994762085120097
FBgn0034479	CG8654:FBgn0034479	0.209183507730864	0.143035143942772	0.451892698526951	5217.78896098561	6181.1854193563	-0.0531964939268802	0.520768203375598	0.709986007580767	5125.1179133978	4935.51277538905	-0.0492866476335766	0.704513006651668	0.869266615345785	4501.9082289691	4336.93301651184	0.154716090417469	0.196978187083072	0.408459404632016	3602.02191601902	4040.96005687523	0.309695178056534	0.00120537003826067	0.0100729355883903	3534.85090594993	4450.64613780446	-0.195535979041351	0.297866256061231	0.710441695939726	4149.42650247615	3569.15586415793		False	False	FBgn0034479	CG8654:FBgn0034479	-0.196276510787111	0.147332661565467	0.314945443690539	5580.37240858652	4825.20226838445	-0.606033935699233	0.00689521724698993	0.0663748387418293	5095.50763143922	3106.78961208341	-0.47524850683918	0.000407728758423537	0.00528495980448868
FBgn0037829	CG14691:FBgn0037829	0.0966726801183991	0.183647130585378		0.0	1.67930597463659	-0.0522166784100883	0.486225499157971		0.699848437205095	0.0	-0.0295389248598534	0.467646890914046		0.515845746598477	0.0	-0.0625212064783944	0.518598614459708		1.92062171083813	0.662445611038409	0.00434215603264778	0.952430015450722		1.57541703232772	1.69851448981589	0.27727706468398	0.200265427513205		1.30271167574797	6.1593771965889		False	False	FBgn0037829	CG14691:FBgn0037829	0.0207212212120243	0.874838896273252		1.35573252415318	1.72273385918457	0.0785674792475176	0.436377702883812		0.0	0.932478103423445	0.0432807530912803	0.484036903462233
FBgn0038752	CG4462:FBgn0038752	0.270739092534478	0.0226503975330265	0.137028282151555	748.44591842653	920.073182484515	0.271975198249122	0.00737132938420362	0.0300562110244354	885.164704961459	1076.2210296327	-0.0148610722645022	0.880176116087374	0.953473725248906	868.836822137051	859.844303946985	0.232966370585333	0.0306308169006295	0.114734728229795	720.428580192623	854.731985822975	0.309943725644749	0.000157151086080261	0.00182360400199665	1012.44785656965	1269.21422381128	0.0862491515883095	0.62430630039758	0.868428864694993	1042.8667104513	1113.39405003036		False	True	FBgn0038752	CG4462:FBgn0038752	-0.363330386738851	0.00018229877765552	0.00127340699037015	655.092593356879	505.126709922298	-0.555677827849155	0.000126588145195791	0.00234741756039742	605.678857193853	402.682528854377	-0.535562805722255	1.20871854101716e-05	0.000245367612953967
FBgn0038753	CG4459:FBgn0038753	0.13500258084029	0.503019572431233	0.814363660968383	35.0394663579508	41.4669928813055	0.220240618383321	0.432868041812916	0.636062497883014	46.0622434987917	60.1558136842687	-0.0504973256126094	0.824754151558903	0.931061775127814	42.9627723058279	40.3370896891129	0.1077730171176	0.64792026055802	0.817320770092683	28.0973390431418	32.0626679721012	0.0138029649637659	0.941246274747521	0.977737859301924	26.120975511548	26.6901828085611	0.199050283880898			34.5461045234536	52.7212268028084		False	False	FBgn0038753	CG4459:FBgn0038753	-0.00544302066647518	0.981445596098881	0.991804613235976	52.7499540593385	52.4246286335352	0.570719382678243	0.0582362130839597	0.310449556040773	29.0644817738737	54.1999776765775	-0.14674499158963	0.559860996873833	0.835804536691543
FBgn0038750	CG4465:FBgn0038750	0.223076031782309	0.191585380591145	0.534074578877766	5.4357450729853	10.8406383087382	0.147573497100783	0.592947766873166	0.762624178929274	10.4563598897574	13.7151570721552	0.1525949505441	0.413546754457827	0.669761713267956	7.08504475871453	12.0056064225134	-0.303199154597466	0.113270333820581	0.285099029183337	7.67912934853364	2.58564095359315	-0.0688393599565263	0.465096688189443		4.46892268506546	2.09785510268941	-0.035647997466864	0.88451349723562	0.967511817239144	10.4433571315426	9.12878441746591		False	False	FBgn0038750	CG4465:FBgn0038750	0.0656609214121699	0.805351545419546	0.904114536144405	8.2537333165739	9.31560147763205	0.135977235871695	0.656549094571728	0.918725295047481	6.76904346823369	8.5450889987858	0.121774270048453	0.59445861377229	0.851424694354452
FBgn0029896	CG3168:FBgn0029896	-0.193465769657872	0.00653132334390198	0.0541819197254914	6439.41932545288	5606.23026161095	-0.0302168073166912	0.635829854802428	0.793401345283983	5992.08691352095	5865.65448927402	0.00977453522248269	0.888653365492158	0.956020065508183	5723.61654864992	5763.83209453595	0.198831434008539	0.00577927417006894	0.0325286737269139	7691.66034922815	8857.37407330972	0.118122231189243	0.0456764731709163	0.166131387698049	7425.55689849512	8075.82092492884	0.418024334832919			8207.07974648803	12846.5996976691		False	False	FBgn0029896	CG3168:FBgn0029896	0.849149668862454			6197.5772466359	11303.4680565408	0.637501135374172			5162.29090461262	8304.78833135444	0.553696010899558	1.75375143901658e-10	7.86734338959661e-09
FBgn0051103	CG31103:FBgn0051103	0.281447988143993	0.00184649884499904	0.0206285427122193	2249.86152681647	2763.56950640546	0.331826218226719	1.1146775676218e-05	9.7471934290922e-05	2386.66991661214	3016.7642014431	0.195445640045029	0.0108715435981572	0.0588932256973547	2455.04117495343	2821.97332817659	0.093634796014479	0.281042086571986	0.505685801409942	2247.10090911492	2403.43579525013	-0.110163315401259	0.127921216011672	0.334922089525065	2276.04554184016	2102.76464437992	-0.282522853071448	0.147179619663105	0.564393201822922	2130.00652240528	1709.69830630852		False	True	FBgn0051103	CG31103:FBgn0051103	-0.0199294297062064	0.789358935271805	0.89395006494808	2465.35735615142	2430.41532902007	0.0413784641743481	0.690798239354745	0.930155656453375	1986.31615111379	2045.50815410267	0.0488178384419063	0.663463548311298	0.881173081365989
FBgn0086365	Orct2:FBgn0086365	0.456309147993376	0.00230595132002701	0.0246436636422308	284.902776684173	415.208222134508	0.560597218582786	0.000243745013671851	0.00156455659123164	275.945532268847	420.440386911834	0.855606543856933	1.84492643733657e-09	6.85940994831322e-08	220.646519724367	429.149936687359	0.0796282115718256	0.466509610387707	0.681943044184975	451.644734572136	478.833744126689	0.454859064664824	0.000197610765398011	0.00223069087795053	285.599577851006	408.075802107723	0.330021512326515	0.00848046277141158	0.112025549872629	300.183442345335	380.825299514493		False	True	FBgn0086365	Orct2:FBgn0086365	-0.425161671047847	0.000997211951880023	0.00571180237641049	401.925434000165	293.949053295226	-0.671282903394025	0.000577955780488305	0.00888802267832015	370.989034424233	219.641510048441	-0.390809086502216	0.0095128522213837	0.07186947440319
[truncated: 20 more columns]
