# Supplementary material for: Downregulation of glial genes involved in synaptic function mitigates Huntington's disease pathogenesis
Source: eLife. 2021 Apr 19;10:e64564. doi: 10.7554/eLife.64564 (PMC8149125; doi:10.7554/eLife.64564)
Supplement: Figure 1—source data 2. [file elife-64564-fig1-data2.zip › Figure_1_source_data_file_2/neuronDown/17/subMouse.csv]

Entrez	Entrez_Striatum 2 months	Symbol_Striatum 2 months	Name_Striatum 2 months	baseMean.continuousQ_Striatum 2 months	log2FoldChange.continuousQ_Striatum 2 months	lfcSE.continuousQ_Striatum 2 months	stat.continuousQ_Striatum 2 months	pvalue.continuousQ_Striatum 2 months	FDR.continuousQ_Striatum 2 months	baseMean.Q.80.vs.20_Striatum 2 months	log2FoldChange.Q.80.vs.20_Striatum 2 months	lfcSE.Q.80.vs.20_Striatum 2 months	stat.Q.80.vs.20_Striatum 2 months	pvalue.Q.80.vs.20_Striatum 2 months	FDR.Q.80.vs.20_Striatum 2 months	baseMean.Q.92.vs.20_Striatum 2 months	log2FoldChange.Q.92.vs.20_Striatum 2 months	lfcSE.Q.92.vs.20_Striatum 2 months	stat.Q.92.vs.20_Striatum 2 months	pvalue.Q.92.vs.20_Striatum 2 months	FDR.Q.92.vs.20_Striatum 2 months	baseMean.Q.111.vs.20_Striatum 2 months	log2FoldChange.Q.111.vs.20_Striatum 2 months	lfcSE.Q.111.vs.20_Striatum 2 months	stat.Q.111.vs.20_Striatum 2 months	pvalue.Q.111.vs.20_Striatum 2 months	FDR.Q.111.vs.20_Striatum 2 months	baseMean.Q.140.vs.20_Striatum 2 months	log2FoldChange.Q.140.vs.20_Striatum 2 months	lfcSE.Q.140.vs.20_Striatum 2 months	stat.Q.140.vs.20_Striatum 2 months	pvalue.Q.140.vs.20_Striatum 2 months	FDR.Q.140.vs.20_Striatum 2 months	baseMean.Q.175.vs.20_Striatum 2 months	log2FoldChange.Q.175.vs.20_Striatum 2 months	lfcSE.Q.175.vs.20_Striatum 2 months	stat.Q.175.vs.20_Striatum 2 months	pvalue.Q.175.vs.20_Striatum 2 months	FDR.Q.175.vs.20_Striatum 2 months	Entrez_Liver 2 months	Symbol_Liver 2 months	Name_Liver 2 months	baseMean.continuousQ_Liver 2 months	log2FoldChange.continuousQ_Liver 2 months	lfcSE.continuousQ_Liver 2 months	stat.continuousQ_Liver 2 months	pvalue.continuousQ_Liver 2 months	FDR.continuousQ_Liver 2 months	baseMean.Q.80.vs.20_Liver 2 months
66725	66725.0	Lrrk2	leucine-rich repeat kinase 2	4430.0	-9.210000000000002e-05	0.000606	-0.152	0.879	0.9560000000000001	4430.0	0.258	0.114	2.27	0.023200000000000002	0.483	4430.0	0.10400000000000001	0.111	0.937	0.34900000000000003	1.0	4430.0	0.134	0.114	1.18	0.23800000000000002	0.904	4430.0	0.10200000000000001	0.111	0.917	0.359	0.6890000000000001	4430.0	0.0106	0.111	0.09580000000000001	0.924	0.979	66725.0	Lrrk2	leucine-rich repeat kinase 2	71.2	-0.0014600000000000001	0.000745	-1.96	0.0505	0.35	71.2
243659	243659.0	Styk1	serine/threonine/tyrosine kinase 1	14.4	0.0006529999999999999	0.000754	0.866	0.387	0.723	14.4	0.07060000000000001	0.17	0.41400000000000003	0.679	0.833	14.4	0.131	0.168	0.779	0.436	1.0	14.4	0.0437	0.17	0.257	0.798	0.9520000000000001	14.4	0.386	0.165	2.33	0.0196	0.629	14.4	-0.00128	0.168	-0.0076	0.994	0.998	243659.0	Styk1	serine/threonine/tyrosine kinase 1	1.9300000000000002	0.000128	0.0008700000000000001	0.148	0.883	0.966	1.9300000000000002
70604	70604.0	Dnajb14	DnaJ (Hsp40) homolog, subfamily B, member 14	384.0	0.000494	0.0007300000000000001	0.676	0.499	0.78	384.0	0.14300000000000002	0.18	0.79	0.429	0.674	384.0	-0.0579	0.18	-0.321	0.748	1.0	384.0	0.057	0.18	0.316	0.752	0.9420000000000001	384.0	0.145	0.18	0.802	0.423	0.719	384.0	0.0896	0.18	0.497	0.619	0.878	70604.0	Dnajb14	DnaJ (Hsp40) homolog, subfamily B, member 14	144.0	-0.00127	0.000496	-2.56	0.0105	0.182	144.0
110920	110920.0	Hspa13	heat shock protein 70 family, member 13	1630.0	0.000681	0.000245	2.78	0.005370000000000001	0.212	1630.0	0.034800000000000005	0.0449	0.776	0.438	0.68	1630.0	0.0111	0.0434	0.256	0.798	1.0	1630.0	0.0456	0.0448	1.02	0.309	0.904	1630.0	0.07590000000000001	0.0432	1.76	0.07880000000000001	0.629	1630.0	0.10400000000000001	0.0431	2.41	0.0159	0.495	110920.0	Hspa13	heat shock protein 70 family, member 13	1050.0	0.0019500000000000001	0.000699	2.79	0.005200000000000001	0.133	1050.0
67384	67384.0	Bag4	BCL2-associated athanogene 4	2110.0	-0.000423	0.000249	-1.7000000000000002	0.08990000000000001	0.547	2110.0	-0.00956	0.0425	-0.225	0.8220000000000001	0.913	2110.0	0.0606	0.041	1.48	0.139	1.0	2110.0	0.015	0.0424	0.355	0.723	0.933	2110.0	-0.040600000000000004	0.0409	-0.992	0.321	0.67	2110.0	-0.058	0.0409	-1.42	0.157	0.719	67384.0	Bag4	BCL2-associated athanogene 4	1180.0	-0.000441	0.000459	-0.96	0.337	0.709	1180.0
73442	73442.0	Hspa12a	heat shock protein 12A	4760.0	0.000106	0.0005769999999999999	0.184	0.854	0.9450000000000001	4760.0	0.0492	0.109	0.45	0.653	0.8170000000000001	4760.0	-0.066	0.106	-0.621	0.535	1.0	4760.0	0.133	0.109	1.22	0.223	0.904	4760.0	0.0599	0.106	0.5630000000000001	0.5740000000000001	0.796	4760.0	-0.0176	0.106	-0.165	0.869	0.96	73442.0	Hspa12a	heat shock protein 12A	76.5	0.0007729999999999999	0.000717	1.08	0.281	0.671	76.5
[truncated: 303 more columns]
