# Supplementary material for: Downregulation of glial genes involved in synaptic function mitigates Huntington's disease pathogenesis
Source: eLife. 2021 Apr 19;10:e64564. doi: 10.7554/eLife.64564 (PMC8149125; doi:10.7554/eLife.64564)
Supplement: Figure 1—source data 2. [file elife-64564-fig1-data2.zip › Figure_1_source_data_file_2/neuronDown/17/subHuman.csv]

Entrez	Chip	Caudate Probeset	M	t	P.Value	Unnamed: 5	Cerebellum Probeset	M.1	t.1	P.Value.1	Unnamed: 10	Probe Set ID	Title	Gene Symbol	Unigene	Full Length Ref. Sequences	Biological Process (GO)	Cellular Component (GO)	Molecular Function (GO)	Biochemical Function (Proteome)	Cellular Role (Proteome)	Molecular Localization (Proteome)	adjp	Entrez	entrezList	entrezList_filt	validList
120892	B	229584_at	-0.339	-7.01	1.95e-09		229584_at_B	-0.0693	-1.47	0.146		229584_at	hypothetical protein DKFZp434H2111	DKFZp434H2111	Hs.179089		---	---	---				8.249491525423729e-08	120892	['120892']	['120892']	True
55359	A	220030_at	-0.327	-5.38	1.19e-06		220030_at	-0.0104	-0.577	0.566		220030_at	hypothetical protein DKFZp761P1010	DKFZp761P1010	Hs.24979 // full length	NM_018423 // hypothetical protein DKFZp761P1010	6468 // protein amino acid phosphorylation // inferred from electronic annotation	---	4672 // protein kinase activity // extended:inferred from electronic annotation; pkinase; 4.5e-40 /// 4713 // protein tyrosine kinase activity // inferred from electronic annotation /// 16740 // transferase activity // inferred from electronic annotation /// 5524 // ATP binding // inferred from electronic annotation /// 4872 // receptor activity // inferred from electronic annotation	---	---	---	1.464775890410959e-05	55359	['55359']	['55359']	True
55359	A	221696_s_at	-0.143	-4.71	1.4e-05		221696_s_at	-0.0016	-0.0781	0.938		221696_s_at	hypothetical protein DKFZp761P1010	DKFZp761P1010	Hs.24979 // full length	NM_018423 // hypothetical protein DKFZp761P1010	6468 // protein amino acid phosphorylation // inferred from electronic annotation	---	4672 // protein kinase activity // extended:inferred from electronic annotation; pkinase; 4.5e-40 /// 4713 // protein tyrosine kinase activity // inferred from electronic annotation /// 16740 // transferase activity // inferred from electronic annotation /// 5524 // ATP binding // inferred from electronic annotation /// 4872 // receptor activity // inferred from electronic annotation	---	---	---	0.00012015128939828079	55359	['55359']	['55359']	True
5903	A	201711_x_at	0.0315	0.492	0.624		201711_x_at	0.189	2.47	0.0166		201711_x_at	RAN binding protein 2	RANBP2	Hs.199179 // full length	NM_006267 // RAN binding protein 2	6606 // protein-nucleus import // traceable author statement /// 6457 // protein folding // inferred from electronic annotation /// 6810 // transport // inferred from electronic annotation	5634 // nucleus // inferred from electronic annotation /// 5643 // nuclear pore // traceable author statement	8536 // RAN protein binding // traceable author statement /// 16853 // isomerase activity // inferred from electronic annotation /// 3755 // peptidyl-prolyl cis-trans isomerase activity // inferred from electronic annotation	---	---	---	0.7547062212291705	5903	['5903']	['5903']	True
5903	A	201712_s_at	-0.101	-2.13	0.0371		201712_s_at	-0.034	-0.781	0.438		201712_s_at	RAN binding protein 2	RANBP2	Hs.199179 // full length	NM_006267 // RAN binding protein 2	6606 // protein-nucleus import // traceable author statement /// 6457 // protein folding // inferred from electronic annotation /// 6810 // transport // inferred from electronic annotation	5634 // nucleus // inferred from electronic annotation /// 5643 // nuclear pore // traceable author statement	8536 // RAN protein binding // traceable author statement /// 16853 // isomerase activity // inferred from electronic annotation /// 3755 // peptidyl-prolyl cis-trans isomerase activity // inferred from electronic annotation	---	---	---	0.0937052394872948	5903	['5903']	['5903']	True
5903	A	201713_s_at	0.0362	0.427	0.671		201713_s_at	0.0877	1.11	0.272		201713_s_at	RAN binding protein 2	RANBP2	Hs.199179 // full length	NM_006267 // RAN binding protein 2	6606 // protein-nucleus import // traceable author statement /// 6457 // protein folding // inferred from electronic annotation /// 6810 // transport // inferred from electronic annotation	5634 // nucleus // inferred from electronic annotation /// 5643 // nuclear pore // traceable author statement	8536 // RAN protein binding // traceable author statement /// 16853 // isomerase activity // inferred from electronic annotation /// 3755 // peptidyl-prolyl cis-trans isomerase activity // inferred from electronic annotation	---	---	---	0.7903803680981595	5903	['5903']	['5903']	True
5903	B	226922_at	-0.265	-4.04	0.000147		226922_at_B	-0.199	-2.75	0.00795		226922_at	RAN binding protein 2	RANBP2	Hs.199179		6512 // ubiquitin cycle // inferred from electronic annotation	---	4842 // ubiquitin-protein ligase activity // inferred from electronic annotation /// 16874 // ligase activity // inferred from electronic annotation				0.000894664860471417	5903	['5903']	['5903']	True
79982	A	219237_s_at	-0.0161	-0.23	0.819		219237_s_at	-0.0802	-1.35	0.182		219237_s_at	hypothetical protein FLJ14281	FLJ14281	Hs.266957 // full length	NM_024920 // hypothetical protein FLJ14281	6306 // DNA methylation // inferred from electronic annotation	---	3677 // DNA binding // inferred from electronic annotation /// 8170 // N-methyltransferase activity // inferred from electronic annotation	---	---	---	0.8904491929433971	79982	['79982']	['79982']	True
79982	B	222850_s_at	-0.164	-1.57	0.12		222850_s_at_B	-0.0622	-0.666	0.508		222850_s_at	hypothetical protein FLJ14281	FLJ14281	Hs.512743		---	---	---				0.23532780445220428	79982	['79982']	['79982']	True
79982	B	226399_at	-0.432	-5.35	1.33e-06		226399_at_B	-0.0115	-0.152	0.88		226399_at	CDNA FLJ37755 fis, clone BRHIP2023762	---	Hs.266957		---	---	---				1.611495145631068e-05	79982	['79982']	['79982']	True
6782	A	202557_at	-0.409	-4.92	6.72e-06		202557_at	-0.0471	-0.759	0.451		202557_at	stress 70 protein chaperone, microsome-associated, 60kDa	STCH	Hs.352341 // full length	NM_006948 // stress 70 protein chaperone, microsome-associated, 60kDa	---	5792 // microsome // traceable author statement	5524 // ATP binding // inferred from electronic annotation	---	---	---	6.400596989612042e-05	6782	['6782']	['6782']	True
6782	A	202558_s_at	-0.316	-3.77	0.00036		202558_s_at	0.0752	1.29	0.202		202558_s_at	stress 70 protein chaperone, microsome-associated, 60kDa	STCH	Hs.352341 // full length	NM_006948 // stress 70 protein chaperone, microsome-associated, 60kDa	---	5792 // microsome // traceable author statement	5524 // ATP binding // inferred from electronic annotation	---	---	---	0.0019231961950059453	6782	['6782']	['6782']	True
9530	A	219624_at	-0.0414	-1.67	0.0997		219624_at	0.0429	1.3	0.2		219624_at	BCL2-associated athanogene 4	BAG4	Hs.194726 // full length	NM_004874 // BCL2-associated athanogene 4	6916 // anti-apoptosis // traceable author statement /// 6457 // protein folding // traceable author statement	---	5057 // receptor signaling protein activity // traceable author statement /// 3754 // chaperone activity // inferred from electronic annotation /// 8189 // apoptosis inhibitor activity // traceable author statement /// 5515 // protein binding // inferred from electronic annotation	---	---	---	0.20438590983756158	9530	['9530']	['9530']	True
9530	B	222909_s_at	-0.178	-3.95	0.000198		222909_s_at_B	-0.0792	-1.47	0.147		222909_s_at	BCL2-associated athanogene 4	BAG4	Hs.194726		---	---	---				0.0011545417261518494	9530	['9530']	['9530']	True
9530	B	228189_at	-0.526	-5.58	5.49e-07		228189_at_B	-0.0384	-0.58	0.564		228189_at	BCL2-associated athanogene 4	BAG4	Hs.194726		6357 // regulation of transcription from Pol II promoter // traceable author statement /// 8219 // cell death // traceable author statement	5634 // nucleus // traceable author statement	3700 // transcription factor activity // traceable author statement /// 3677 // bZIP;DNA binding;8.7e-08 // extended:inferred from electronic annotation				7.660084472049689e-06	9530	['9530']	['9530']	True
259217	A	214434_at	-0.559	-7.63	1.67e-10		214434_at	-0.0438	-1.2	0.236		214434_at	KIAA0417 gene product	KIAA0417	Hs.12385 // full length	---	---	---	---	---	---	---	1.4183319470699431e-08	259217	['259217']	['259217']	True
259217	A	220763_at	-0.051	-1.03	0.307		220763_at	0.0263	0.67	0.505		220763_at	---	---	--- // ---	---	---	---	---	---	---	---	0.4687315979066132	259217	['259217']	['259217']	True
