# Supplementary material for: Downregulation of glial genes involved in synaptic function mitigates Huntington's disease pathogenesis
Source: eLife. 2021 Apr 19;10:e64564. doi: 10.7554/eLife.64564 (PMC8149125; doi:10.7554/eLife.64564)
Supplement: Figure 1—source data 2. [file elife-64564-fig1-data2.zip › Figure_1_source_data_file_2/neuronDown/17/subFly.csv]

fbgene	gene_x	EN7vsEW7_log2FoldChange	EN7vsEW7_pvalue	EN7vsEW7_padj	EN7vsEW7_grp.mean.EW7	EN7vsEW7_grp.mean.EN7	EN9vsEW9_log2FoldChange	EN9vsEW9_pvalue	EN9vsEW9_padj	EN9vsEW9_grp.mean.EW9	EN9vsEW9_grp.mean.EN9	EN11vsEW11_v2_log2FoldChange	EN11vsEW11_v2_pvalue	EN11vsEW11_v2_padj	EN11vsEW11_v2_grp.mean.EW11	EN11vsEW11_v2_grp.mean.EN11	EF18vsEW18_log2FoldChange	EF18vsEW18_pvalue	EF18vsEW18_padj	EF18vsEW18_grp.mean.EW18	EF18vsEW18_grp.mean.EF18	EF20vsEW20_log2FoldChange	EF20vsEW20_pvalue	EF20vsEW20_padj	EF20vsEW20_grp.mean.EW20	EF20vsEW20_grp.mean.EF20	EF22vsEW22_log2FoldChange	EF22vsEW22_pvalue	EF22vsEW22_padj	EF22vsEW22_grp.mean.EW22	EF22vsEW22_grp.mean.EF22	Unnamed: 31_x	AllSig_x	UnionSig_x	fbgene	gene_y	RN5vsRW5_log2FoldChange	RN5vsRW5_pvalue	RN5vsRW5_padj	RN5vsRW5_grp.mean.RW5	RN5vsRW5_grp.mean.RN5	RN7vsRW7_log2FoldChange	RN7vsRW7_pvalue	RN7vsRW7_padj	RN7vsRW7_grp.mean.RW7	RN7vsRW7_grp.mean.RN7	RN8vsRW8_log2FoldChange	RN8vsRW8_pvalue	RN8vsRW8_padj
FBgn0033773	mos:FBgn0033773	-0.290383885247389	0.14981439519947	0.463021492527355	43.8493575820316	27.7327945127133	-0.504947237775558	0.0563253286318808	0.152945393968076	51.574792454592	30.8868721490383	-0.589161887325764	0.00995806087759053	0.0550721747490536	51.1637419028359	22.1558653327014	-0.320772644963255	0.169729071230166	0.370724896547077	36.4256002507735	24.9616379614774	-0.258699967386584	0.173024541677192	0.401810206906096	40.447859437083	27.7567618648868	0.419703863247337			69.8955962523836	346.518154361195		False	False	FBgn0033773	mos:FBgn0033773	0.0518896222219154	0.846110350639596	0.926062676379111	34.9387891438034	36.9516653754563	-0.172973571018589	0.580643650842217	0.892520750068985	100.145732983666	78.2182136685986	0.326087105009988	0.18358357384937	0.510651834277106
FBgn0030864	CG8173:FBgn0030864	0.0608977694089514	0.690735712529974	0.905768799749685	157.29962614338	165.682229532146	-0.162499240357205	0.338075654850945	0.54605164932409	181.585189065528	160.154611374511	-0.271785228162943	0.126901418930412	0.334096377339703	167.871898588678	133.211802253338	-0.213844754798081	0.181991222895645	0.387515494800268	178.104468259997	150.281157020647	-0.552242730820631	0.000327846641913467	0.00343483681334265	176.221904728875	108.676117653408	0.407236730131753			195.052087913565	463.749442174256		False	True	FBgn0030864	CG8173:FBgn0030864	0.164220842906067	0.259672734368194	0.462368990934392	194.0542150062	219.455942046027	0.0341025481874237			242.479961945359	249.91926069629	0.456119435351999	0.0711792562454464	0.297111365564989
FBgn0039015	Takl2:FBgn0039015	-0.207482567119281	0.306999670079466	0.670163773998453	25.6656825509826	19.018906486568	0.276513220925457	0.319491764149595	0.5274339261615	20.0428846804422	32.866422554335	-0.343673806318008	0.106746020554579	0.298680798173288	21.1709009310471	10.0955549358099	-0.630961892573345	0.00757518892042555	0.0403706963486401	37.0347580006482	13.5528929116496	-0.186907673320551	0.315317698811212	0.572419777889531	40.8168076763737	29.4378849795778	0.0463883997444069	0.863067189233302	0.961709133050084	74.7835837331924	85.0930991827852		False	False	FBgn0039015	Takl2:FBgn0039015	-0.0818168062753572	0.765494604237656	0.879425549298126	18.4745705789511	16.1811606232871	-0.260820074724747	0.404701373514894	0.811103308626622	18.2727034178462	12.8733360789013	-0.0475735883883047	0.851110209105386	0.953598641168929
FBgn0046689	Takl1:FBgn0046689	0.198638741789921	0.214420245694866		3.379875345016	7.1510752577245	0.783272680630259			3.49255527645676	44.1993163064649	0.0628696691549008	0.606539434404205		2.06338298639391	3.84754629379985	0.43366016508385	0.0251056881241982	0.0992016264227085	2.0177494794943	10.3572568838813	0.169115092630326	0.242318352221147	0.493539634080103	4.75773732832131	9.42884042197116	-0.104897891267712			257.202437739959	129.428676021726		False	False	FBgn0046689	Takl1:FBgn0046689	0.10303393243212	0.630508561323929		3.69409794938784	5.4706553733876	-0.179009679136986	0.411773797925404		3.13579568466169	1.2422760546597	-0.342595275715979	0.105327936415463	0.375086178354243
FBgn0030018	slpr:FBgn0030018	-0.0666843327434261	0.47750453178193	0.799835553964389	1140.67540488362	1085.65603590967	0.0171511207994154	0.847492033268326	0.923172125695033	1115.35570060687	1128.77280064413	-0.057346615165063	0.540902967201793	0.765439905393994	1189.80033899773	1141.51294687982	-0.00424977252927115	0.96153561036227	0.984957318783897	1205.20536235004	1202.01305409977	-0.0492045449751137	0.561668955382902	0.777834400491928	1268.06033474207	1223.46775602899	0.254727875000577	0.305885118662942	0.717647828229149	1281.87798449499	1597.72380134336		False	False	FBgn0030018	slpr:FBgn0030018	-0.205183186938796	0.0191568878995864	0.0690508016513291	1208.04895876986	1044.04180984864	-0.242265133835664	0.377573886414898	0.795702005074359	1110.86793477456	885.15501588017	0.0461341757711201	0.707065158080537	0.898440061573136
FBgn0039955	CG41099:FBgn0039955	0.047698374321188	0.543230894012755	0.837929537109369	5027.99477288097	5203.74447675276	0.151821707135975	0.00555905960521242	0.023883976595587	5189.29484752361	5771.28242789636	0.0270258353282497	0.729618656306888	0.88378512030798	5426.33948549175	5532.6125755951	0.0487870667934475	0.51262884579827	0.719791928277088	5762.48757588764	5966.34148398577	0.0150470873511508	0.810676358006741	0.916132188612321	5789.54553507064	5852.36826417189	0.21978580124903	0.0383395778593173	0.287401715119018	5459.65397887953	6388.20560522327		False	False	FBgn0039955	CG41099:FBgn0039955	-0.1219282365093	0.0323313988968945	0.104106904933042	5955.34340394845	5467.42831166344	-0.0230331990297844	0.895565870672731	0.983075765112044	4953.98342483602	4867.64862124528	0.0511855364818773	0.599479207459458	0.853544125036306
FBgn0038816	Lrrk:FBgn0038816	-0.0207902198238474	0.845517527814187	0.954469304998013	2388.57013668085	2351.38310910235	-0.0352078928317315	0.585859813282176	0.758430572399056	2618.57526908868	2554.30348132334	-0.0430447460115417	0.631078066480203	0.82551525584348	2555.79856032492	2478.28366134029	0.0923936889705255	0.231648434682578	0.450291471522877	2525.54318890155	2698.0538224272	0.0677399648186134	0.354194693594333	0.615402975774918	2539.30322997129	2666.57428977001	-0.0772267706487139	0.619396396795735	0.866637461940548	2431.77075131666	2296.43372283263		False	False	FBgn0038816	Lrrk:FBgn0038816	-0.0532467742746062	0.560411177275724	0.74559549286709	2692.52273866924	2592.772532567	-0.057965633511665	0.80990950319528	0.96357093312577	2220.17852370381	2113.61503873629	0.118840539802004	0.240839869470028	0.590265349707013
FBgn0026323	Tak1:FBgn0026323	-0.0303628165057191	0.675029634182783	0.898774950307733	2575.55008965061	2519.71136035618	0.0113998845042249	0.84776292735561	0.923172125695033	2575.63857777067	2595.99906630611	0.0454401330703739	0.60069513639056	0.808330286386255	2577.38085024237	2663.0359362855	0.0900810611864476	0.246143049397847	0.465988052034766	2775.49231127768	2959.95999976825	-0.00100512431896485	0.988791933902545	0.994791536671948	2730.02059515213	2728.22620861585	0.00870744766500053	0.865166900313164	0.962263499691048	2742.94312321274	2759.89701332594		False	False	FBgn0026323	Tak1:FBgn0026323	0.194827816160635	0.00190769778529715	0.00990484282953286	2726.50486771695	3126.5702799495	-0.0245556269002147	0.854611444393979	0.975228400214029	2639.91686326774	2592.44687132711	0.0505458607438096	0.430592393002825	0.759160225800387
FBgn0014073	Tie:FBgn0014073	0.455874686090108	4.11772374572443e-06	0.000110931906639373	1456.2626810928	2040.47936218442	0.537436287891838	2.44959378179158e-13	5.80193995729237e-12	1254.81855514679	1832.99314827478	0.427792168044884	5.14696450008395e-06	8.94101261728868e-05	1701.4909883116	2319.51971487184	-0.111515651075348	0.240334364555423	0.460606535840622	1426.32663110085	1315.25309765957	-0.0503942479437576	0.530254727598666	0.75717832691276	1274.8747661285	1228.77252988849	-0.303683809660606	0.0194097532869683	0.190582847126976	1371.72539340277	1100.63080381883		False	True	FBgn0014073	Tie:FBgn0014073	-0.41689757569058	0.000734021200439137	0.00439234245859107	1536.23423422233	1132.16625602558	-0.370724983523409	0.0512784088917073	0.286496578050774	1283.54594193931	963.891345772077	-0.140523008899587	0.201410792601373	0.537605056353469
FBgn0027594	drpr:FBgn0027594	-0.0762929428302374	0.310121995026047	0.672863263117545	8084.52481092445	7653.02839745979	-0.0204466423589704	0.696640261260816	0.833646914084804	7114.90352083589	7013.5297855152	0.272483615522004	0.00376648867801014	0.0256458675730651	6538.45703217891	7967.58400011287	-0.0802203370972347	0.277151661848348	0.501510395068196	7865.14382508563	7429.18090419136	-0.169148549130496	0.00412011852514801	0.027364820429779	6754.88623973239	5990.19645733946	-0.164722695499483			6524.6193802939	5776.36126675956		False	False	FBgn0027594	drpr:FBgn0027594	-0.083358434061515	0.197654832937459	0.38476512526307	8875.06010067079	8370.2030261614	-0.310521585459009	0.042337579287587	0.252600204016613	7740.28479890403	6150.2483495466	-0.142089553388573	0.0753065244914258	0.308036181418774
FBgn0003733	tor:FBgn0003733	-0.260426095700997	0.15702356473018	0.47561480206048	24.4669455374679	12.8975907640487	0.119066101872881	0.672880044216234	0.819069018851125	18.958662693402	23.0042301972876	0.144890439604285	0.247621550367394	0.506213675751066	9.28522343877258	46.4140607016643	0.528634946649002	0.0251438832541478	0.099270395008696	13.4954124582854	31.4698195539864	0.171148190614218	0.334919620918953	0.592487034639433	25.2310644448892	36.5767896383493	0.37511355185033			73.0118902187947	410.458622377563		False	False	FBgn0003733	tor:FBgn0003733	0.207529669437898	0.442301290753897	0.64665960637541	50.4298609285676	63.8654960587049	-0.10827966978495			148.735912328792	102.391190347787	0.154607765314083	0.405223513883509	0.742849252258337
FBgn0011829	Ret:FBgn0011829	0.031730362847797	0.836819078877304	0.951411514560469	209.585143640096	215.300175848175	-0.170006458123685	0.297199100589793	0.502636494855674	211.101576612266	185.469323598244	-0.475446253062233	0.0116096300004648	0.0619819915727294	243.10147821543	159.846465008572	-0.261648968400541	0.0958882655306178	0.25514676270772	227.634856024859	184.894083523078	-0.495706103661018	0.00084446033616579	0.00746350974300277	225.905004746024	147.78618155142	-0.669883561609988	0.000522611959118004	0.013670055906252	226.667978035408	135.029530691397		False	True	FBgn0011829	Ret:FBgn0011829	-0.0450868830644464	0.743107334235092	0.867142702112685	233.809452746441	226.061631433327	-0.161564160849277	0.494011390483276	0.85152377909992	155.866700337954	135.950996629318	0.00834247997822079	0.967300592750732	0.987501757030879
FBgn0046685	Wsck:FBgn0046685	-0.161666166906985	0.145222580278956	0.455993428021027	948.096052639381	839.142370368317	-0.400561733869374	3.5910455021074e-05	0.000281983101599021	1070.58097711013	803.738206893202	0.6146968043263	3.20006092795371e-05	0.000443970869145363	683.163022452716	1108.21140733558	-0.0790058047770505	0.516296313538498	0.722450724011826	1020.058853891	961.604228132874	-0.100036082711587	0.275458510823217	0.530818173154084	853.589328665087	792.785648808604	-0.148662771289014	0.12334631860302	0.526088673069529	877.006781724679	788.454106864382		False	True	FBgn0046685	Wsck:FBgn0046685	-0.232556173806088	0.0488368128103571	0.142818906198012	1306.86365011502	1103.10164743476	-0.518734346252045	0.00343590238229414	0.0388145670375987	971.079971441662	655.12310404656	-0.122802800721071	0.324890291076436	0.681213514719028
FBgn0031518	CG3277:FBgn0031518	0.146888413840485	0.332578862041657	0.693022979919661	171.252100030603	193.700026470159	0.0704100578869443	0.655564386026155	0.808298716953254	207.196147545098	218.858409351076	-0.212149921193679	0.246232360961246	0.504184401149695	181.305113320748	150.608669595487	-0.422577393627729	0.00769739166338666	0.0408082200987797	186.558974708821	133.527576378252	-0.30276794873588597	0.063691905694947	0.210203937510173	161.409071523898	122.260889789803	-0.142129094134384	0.648067373149229	0.878902105611403	209.143102995541	173.100399848165		False	False	FBgn0031518	CG3277:FBgn0031518	0.0916209762730383	0.573787226525124	0.75511267288981	171.877653950046	184.614396011446	-0.19602754349043	0.346968427467949	0.773802396170093	159.657866235924	136.901311272076	-0.084712607433681	0.683175769316738	0.890120166258902
FBgn0000723	Fps85D:FBgn0000723	-0.286196176278496	0.00150785101849056	0.0174287360740613	5026.27189678351	4076.97755421562	-0.164554669034504	0.00541817162049033	0.0233576757894791	5244.50775968479	4672.55144225649	-0.0202331913908174	0.803318925296975	0.921032103368778	4567.46208752271	4501.60865933916	0.34467571795398	6.01501485473013e-06	0.000108825050308637	4235.24090975262	5413.82433124206	0.11441757958365			4566.23530298874	4962.00411982301	0.00073101136628543	0.996292619560234	0.999295060167867	4296.35329062392	4298.96964738561		False	True	FBgn0000723	Fps85D:FBgn0000723	-0.292285166420056	2.28398022302341e-06	2.36230105128566e-05	6680.82454473332	5442.22379708924	-0.176115869572489	0.362696854360722	0.785893349246985	4696.35857906491	4096.14588609186	-0.0506950338031267	0.589410143344321	0.848766178678526
FBgn0032006	Pvr:FBgn0032006	0.284077850981085	3.23936762700223e-05	0.00068251034829609	4377.9130859149	5361.6579674374	0.321805948863817	3.26351980766513e-08	4.46908689564494e-07	3903.55534985334	4890.99497097565	0.484534636811563	1.70707572811956e-09	6.43953822111085e-08	3516.77397119567	4974.87863940121	0.24462599739842	0.00241063610817076	0.016436207665465	4582.30171930026	5456.66500754412	0.09433220533424	0.12838836489791	0.335517598629358	3600.3321044312	3851.05757585784	0.0133508529489038	0.898893301305891	0.971197990114861	3848.15638806133	3885.56712856791		False	True	FBgn0032006	Pvr:FBgn0032006	-0.438877385066797	9.79084065318592e-16	3.26444770149036e-14	5665.00442538753	4167.00094268112	-0.363388672248409	0.021389389980475	0.157843477869567	4422.10148775401	3374.2774243118	-0.252979412392436	0.00194063661911704	0.0197156381966401
FBgn0022800	Cad96Ca:FBgn0022800	0.266823006002722	0.00669976663387053	0.0552043457943424	1105.4629164246	1346.68569200506	0.188986953653086	0.0313252311744277	0.0971207872022363	1027.23290922461	1175.15391743066	0.172011599383211	0.0662696907493217	0.216966589668986	1009.20042946582	1142.92917986053	0.246063940444305	0.00693909264528245	0.0376631043043219	1208.75710610183	1442.66476813574	0.164843423637997	0.0839142398581865	0.253828108571576	964.770244705292	1090.62133353782	-0.135555609958483	0.512665065889228	0.825532735395868	1032.34678498956	927.422273001118		False	False	FBgn0022800	Cad96Ca:FBgn0022800	-0.210107562797805	0.0109730675744346	0.0434756769957479	1205.9386716374	1039.21535601283	-0.18423126743728	0.243494490283295	0.679136575432374	949.97396797763	828.146524604171	-0.101410815538149	0.239392563913609	0.588679977266468
FBgn0004864	hop:FBgn0004864	0.0450976658959581	0.613121241587036	0.873368031434305	1862.32202958078	1924.33771014127	0.0860650834133203	0.20432758858525	0.38734563948036	2119.32793363191	2251.07763728729	0.124948408284134	0.159702214330059	0.390108263577438	2025.0644029964	2216.95586977976	0.130551158436137	0.108327966454619	0.276722639462896	1836.20424632085	2015.99117207568	0.0409015065370984	0.599531179722505	0.80203213501172	2167.10702452897	2232.37688877068	0.206374551029391			2072.91526027043	2407.9117144177		False	False	FBgn0004864	hop:FBgn0004864	-0.0288162927883543	0.692337438789844	0.834611702808225	2090.339306408	2048.48980575496	-0.217454726276094	0.295866789972207	0.734400802827541	1953.60290186015	1643.7193455863	0.0761414667984776	0.385800905197326	0.727615167397241
FBgn0010389	htl:FBgn0010389	0.195533217098176	0.0500264262762865	0.238490036787182	1073.61420072225	1240.5234938586	0.139760901081543	0.112827133828509	0.254480911616311	1354.70522690682	1496.21666303521	0.192957793175206	0.0338833372744496	0.135444239070552	1133.04619325894	1302.85802544952	0.156214563674575	0.199347279848531	0.410999566267589	1083.2353301127	1217.36020051162	-0.0592720285235133	0.494424059468978	0.730377431639308	1299.4245324081	1244.42581064777	-0.071532030398593	0.559298983630554	0.847486633266604	1101.75731846609	1046.80309970101		False	False	FBgn0010389	htl:FBgn0010389	-0.681177696849574	3.25740727866099e-17	1.21843377634789e-15	1356.61226389703	837.266308037796	-0.565058468910106	0.00111254158749964	0.0156203728603358	1025.51941959377	668.414506293724	-0.502789232013672	0.000154022847681776	0.00227507190051361
FBgn0005592	btl:FBgn0005592	0.258368236445787	0.0215686610001727	0.132420058188004	408.982141634202	496.807084336315	-0.0575057174311019	0.660113009004849	0.811276162736429	554.449806200079	531.240662510529	0.0898884226645701	0.498049102774778	0.737406607402965	549.958247551742	589.103380221692	0.0475726273078986	0.694040881740586	0.843669395383941	515.252851281801	533.573920316251	0.268322048495211	0.0302292328739632	0.123362591006793	507.612058437635	627.196728844003	0.0293419116404265	0.8872479878686	0.968417683920359	534.181792700523	546.978553869487		False	False	FBgn0005592	btl:FBgn0005592	0.0217181519473284	0.841698843656617	0.923364777924993	469.447859019312	477.191959367025	-0.169105744790475	0.381871246799887	0.797669732436489	460.848284863188	403.841181865122	0.233613419367858	0.0840167054220651	0.328032272853128
FBgn0002936	ninaA:FBgn0002936	-0.843937856756752	3.02875335088422e-18	5.31058532455886e-16	6501.15755506733	3488.3398555783	-0.926617279393445	4.72233131175023e-24	2.48619732946601e-22	6772.29826052094	3500.38782922375	-0.296508001431419	0.0025135227872851	0.0184777891389607	4943.1982627016	3983.3896296755	-0.124981171476208	0.307822736955917	0.534156681151875	5973.31723815828	5440.89674635499	-0.06527581279199	0.324174882702528	0.580631851647939	4882.54060646523	4660.0396000903	-0.254645131280132			5050.26460872584	4058.72852606833		False	True	FBgn0002936	ninaA:FBgn0002936	-0.322498972002067	0.000354075878689554	0.00230037802010096	8044.36285278217	6393.47261454306	-0.113771715272135	0.503121506298072	0.856241949525834	6038.44097821457	5543.11500374745	0.193187238339788	0.0873024097871753	0.335886541247324
FBgn0029809	CG15767:FBgn0029809	0.026462429963757	0.494424583593893		0.0	0.708317933035631	0.0136626531905224	0.959402680720221		8.70549358583799	8.92445814336078	0.0596673368059934	0.399323575983022		0.0	1.67482729581897	0.0882851295622153	0.456578988005283		0.943250847262051	2.57094788408443	0.040130136003529	0.577946576826585		1.28120349837604	2.77531696227495	0.0172216816240171	0.884119162572296		0.959828306450541	1.32609562961805		False	False	FBgn0029809	CG15767:FBgn0029809	0.0019288358803053	0.986735137022699		0.945439216960728	0.974549182881329	-0.0287448715377628	0.846463264517377		1.76990385661535	1.23919180494504	0.0846242399616484	0.41504901714899
FBgn0039581	Moca-cyp:FBgn0039581	-0.00502809209866021	0.943674921925241	0.985169501663717	7020.85972099537	6996.35427392321	0.05366162904883	0.430033678280373	0.632996118355334	6837.79786695054	7100.1539622818	-0.00884418526272881	0.88783227142836	0.956020065508183	7410.00110290895	7364.09578051096	0.041382415857523	0.611469473696336	0.791443389779395	7805.44903882885	8040.46628086078	0.0367083879678175	0.54834267296045	0.769310290453011	7618.19853261327	7819.63941031613	-0.120874915849522	0.46684812925575	0.807096210563586	7334.6335343235	6698.4027916651		False	False	FBgn0039581	Moca-cyp:FBgn0039581	-0.0208303133284001	0.805269012981745	0.904114536144405	7275.10533164016	7168.83606752179	0.0239557849485836	0.83113573927953	0.969170023759882	6395.58052007776	6506.52252274282	-0.0226584057492361	0.797435267311484	0.933409411463812
FBgn0036415	CG7768:FBgn0036415	0.0725339940195783	0.712768274546353	0.914156682393011	19.9939319939237	22.7627725161718	0.205771735074025	0.467993121004373	0.66516689082745	25.5113461185925	33.3387983808518	-0.0616521847273085	0.777479363555652	0.908744396891464	25.9503083440975	22.9458696129261	-0.0645949502334258	0.783874704800396	0.892257254011015	28.6717549640792	26.5841801858875	-0.0818595241077626	0.666222121195992	0.845689816075355	30.2198556870751	26.8154981512891	0.161515688581486	0.603918833757247	0.862657882011303	30.5270981296845	38.5861966554759		False	False	FBgn0036415	CG7768:FBgn0036415	0.367752015483691	0.168651033938003	0.345462124482806	20.3721524922406	30.4455973045816	0.797974610761138	0.0107440782641923	0.094742438918583	8.69419817499903	25.5800069661117	0.567332145437462	0.026795211120274	0.153895993899951
FBgn0033089	CG17266:FBgn0033089	0.162050717561781	0.286104252450342	0.650278842651467	124.570900034067	142.809228808258	-0.102548345051335	0.538533326113739	0.723420325157507	170.632909339971	157.951862634352	-0.114550333210247	0.518191611163659	0.751406915402298	170.156310613833	154.60783167863	-0.254944498773065	0.125755719772388	0.305550040256671	144.539995537531	117.495452592018	-0.193525008275198	0.16400355121231	0.389163915864057	195.264054812591	166.3575657208	0.261687765104879			193.499429671343	245.743793768115		False	False	FBgn0033089	CG17266:FBgn0033089	0.263056885560939	0.147729612775087	0.315360293183549	115.944825717181	142.947892339512	0.126989118235951	0.620981681282384	0.908697128198816	128.106369870246	143.43969739961	0.250528470157114	0.221441276563885	0.564623149161887
FBgn0035007	CG3492:FBgn0035007	0.0811752822517083	0.341911599521615		0.678293926943753	2.78657635320918	0.0184852262316768	0.90502703523709		1.70973006311806	2.03003090922864	-0.0575240254843402	0.638657181124131		4.64261171938629	2.84018722283188	0.353181132221015	0.0317806426938528	0.117818092161793	0.943250847262051	9.70586720744282	0.262783593495452	0.0367483676221944	0.141703932724977	1.60113005814846	8.784113324352	0.189473375466663	0.359293987404193	0.748092251189109	3.31413069057139	10.1160530209943		False	False	FBgn0035007	CG3492:FBgn0035007	0.361882107738086	0.119516194748129		2.57544817536606	8.34737657552455	0.542192075875992	0.062126349798005	0.323374081688123	2.54628105873884	9.22424279412421	0.244517381429154	0.152340137607652
FBgn0046793	CG32236:FBgn0046793				0.0	0.0	-0.0426992995040684	0.529455659082592		0.349924218602547	0.0	-0.0300316221994319	0.464068110845563		0.557962419146736	0.0	0.035510453557925	0.497447356316502		0.0	0.642065819455405	-0.0362781023955603	0.392088751955908		0.954006473799861	0.0	0.00391647295196567	0.965240851352528		0.319942768816847	0.374447744695341		False	False	FBgn0046793	CG32236:FBgn0046793	0.00393203975953008	0.969991007629419		0.65407953669187	0.716484104446158				0.0	0.0	-0.0335782424850865	0.540637132396994
FBgn0039347	CG5071:FBgn0039347	-0.0220590388880313	0.861954149524646	0.960564006983999	406.237711618972	399.16678039521	0.116698190370556	0.407707855074862	0.612194401568741	311.738937102368	339.657140248674	-0.165727807923269	0.233436054190069	0.490033691976623	342.839621580561	301.351085580176	0.465208123677166	3.46923300230653e-05	0.000487918166022507	413.134168045576	581.907231144053	0.628029674029602	1.25721720377916e-07	3.45904625255997e-06	259.69048274058	423.485032041093	0.173028864044798	0.530210457167228	0.834428017105768	291.028641713593	342.891455164569		False	True	FBgn0039347	CG5071:FBgn0039347	0.214304887147441	0.0841596587646661	0.213178491317443	399.754277280983	467.41869132585	0.225296578191198	0.287390717232172	0.728109866496197	311.774306050162	372.853503634974	0.0589841201974899	0.693801990307266	0.893395495630512
FBgn0050350	CG30350:FBgn0050350	-0.000843433196993883	0.983487806677085		0.325754417477165	0.307463587584476				0.0	0.0	0.0186425458066436	0.643951506083254		0.0	0.320743005613793	-0.09941000591111	0.244439426957815		1.37447171330554	0.0	0.0232934943202633	0.489821093646608		0.0	0.669790166164768	-0.0500137190194405	0.537735795911238		0.342883369297431	0.0		False	False	FBgn0050350	CG30350:FBgn0050350	-0.0488436070634539	0.492369220140471		0.677866262076588	0.0	-0.0478383069326926	0.648510921958726		1.16459214990815	0.309797951236259	-0.045038761324137	0.476017988230374
FBgn0028382	cyp33:FBgn0028382	0.0804774433628844	0.426368750832314	0.765495440361036	530.043642127841	562.205073155262	0.013845170267995	0.890944614849498	0.946558019274084	644.377107762802	651.087446506997	-0.0948326223775725	0.375808353982645	0.635633308257997	670.782390565882	625.86248784519	-0.113551702760112	0.341979790912475	0.568280357537546	623.854588510102	573.0109871572	-0.0573359298182653	0.514477969262744	0.744839192726089	730.266508024888	700.277415363353	0.036012288152044	0.760017962206814	0.928197359090219	657.481010905289	674.334770663618		False	False	FBgn0028382	cyp33:FBgn0028382	0.0452709756100854	0.628009465782835	0.794027960371901	598.519092546058	618.2554821176	0.10122094766135	0.567277707865999	0.886473749811448	569.671704578973	615.366056417213	0.0804731773566923	0.469986073222285	0.785742400311559
FBgn0034753	CG2852:FBgn0034753	-0.0153610197676663	0.914658368230926	0.977191037834238	12809.828261273	12651.4367630627	-0.176066860045385	0.0302704495204709	0.0943780416009528	13075.8572947782	11543.1500226822	0.203358168761109	0.0791674030257854	0.246207558980688	10529.8113353711	12250.4705324061	-0.0046691253549558	0.960544659255747	0.984817090487349	11690.3706193911	11650.8350315685	0.193486046281891	0.0532411025901135	0.184523016652458	11263.2005737163	13020.1382834354	0.129238379054761	0.125936815105867	0.528956544561285	12539.9063722291	13737.6592095397		False	False	FBgn0034753	CG2852:FBgn0034753	0.125983322840707	0.0823531153825468	0.209870069428303	9493.07735686005	10375.5239888281	-0.0729265937133888	0.742166560873619	0.945794405790167	11295.1836078191	10645.7647269052	-0.226194765588219	0.1423773002444	0.442306910790597
FBgn0039302	Nup358:FBgn0039302	-0.0158657722014512	0.824638172702082	0.947911442731282	5933.85747902171	5866.28857825715	0.0119086104231308	0.831622555727818	0.915360121806424	6478.36699170732	6532.85510189342	0.00796254253676693	0.916748793114186	0.96767928162053	6550.35282137874	6588.64707128029	0.117000455662446	0.140528350688387	0.327616240418444	5962.17801211288	6481.47125589528	0.0296873329596555	0.614849495957744	0.814186176432404	7073.06773076729	7224.02036616628	0.210165535042944	0.226438620242202	0.653812722036653	6889.80027337951	8078.43686021305		False	False	FBgn0039302	Nup358:FBgn0039302	-0.140266772746379	0.0441872779788285	0.132853351912817	6983.84318015865	6327.37919758863	-0.175885508215906	0.279616457283172	0.722053176623177	6325.66296625372	5545.67772019393	-0.00145872651637978	0.984620505337329	0.994749594873236
FBgn0036020	CG8336:FBgn0036020	-0.0328038630690696	0.696176109296751	0.906720475313114	997.471649466568	973.677643016822	-0.0246183181254966	0.775389215220905	0.884127780339062	1136.36896008033	1116.61933919838	-0.0368569424041958	0.684176287375878	0.856546282257398	1100.91618163168	1071.91275545139	-0.0841363095795868	0.336474123438907	0.562854155321726	1038.15103707202	977.444660243443	0.116924853346792	0.11607753214802	0.314119976162222	1249.19392856708	1359.16079948589	0.0609557427098896	0.611517359129661	0.863563281204894	1246.91553955644	1302.91512791891		False	False	FBgn0036020	CG8336:FBgn0036020	0.072576430710876	0.402448032439668	0.608511687415296	1040.30488640992	1095.5457346105	0.168455504460228	0.255458844940726	0.694835686087126	967.74916660312	1096.57706949804	0.238977296942799	0.0545981657379196	0.252299535696931
FBgn0004432	Cyp1:FBgn0004432	-0.0670997629491925	0.503362950490944	0.814529911282468	28828.2235135041	27429.259698721	-0.209217786801019	3.39406551973405e-07	4.00547035377673e-06	28439.2929865875	24581.5983876719	-0.130627888795067	0.147079189513714	0.368265460138028	27188.2626977854	24739.8157423738	-0.0524899501411021	0.517973979101406	0.72368188615152	28328.5664037151	27285.0845430647	0.115354740826391	0.0488182999268908	0.174207477799748	26865.1691554563	29159.2052363676	0.0929614866718705	0.482663231311898	0.816038630531644	30320.8847143696	32442.3417535238		False	True	FBgn0004432	Cyp1:FBgn0004432	0.203415079339931	0.00271658032410095	0.0133287410730219	18425.8915107001	21261.641308605	0.156340356315453	0.273665967304839	0.716715787919722	19348.6757277228	21699.9814733234	0.100068952240054	0.144599236571456	0.446790328193153
FBgn0263106	DnaJ-1:FBgn0263106	0.490787358664117	2.16244746337987e-11	1.68199391042592e-09	3160.78990674571	4494.38542988642	-1.00171142622035			22665.2240887183	11063.6248407419	0.155270104930545	0.0599895600350095	0.202547522686255	7316.66068614951	8179.41425042363	0.349295343486545	0.00152800505356512	0.0115203132190907	2964.84678717285	3833.72131095382	0.208260204447896	0.000797056835640805	0.00713464623941306	7520.41248116113	8723.84275730248	0.410103754994248	3.37813063822493e-05	0.00153078483193179	4559.45421869344	6103.87373011634		False	True	FBgn0263106	DnaJ-1:FBgn0263106	0.323403260216324	7.44421199589816e-07	8.47195162368519e-06	4418.86383810803	5546.98054509851	-0.164169936197687	0.137064544496946	0.518407878124752	4420.22993277311	3929.78685588081	1.57484538838591	3.98022354469826e-17	3.36344316750044e-15
FBgn0037151	CG7130:FBgn0037151	-0.306796161192006	0.0557977016575068	0.257002325755525	123.809381348798	95.0573465534774	-0.757131337497021	1.12521090041052e-06	1.22543064941814e-05	286.992684731659	161.961293698587	0.123159308912091	0.503672830600966	0.740745927303869	150.796426602361	167.674237200836	-0.207062752439536	0.25746891013467	0.478517267987989	200.260139848923	168.205040423253	-0.30893210682886	0.0209804983363361	0.0951172552106446	325.480083981254	253.185357892497	0.0804133702830354	0.573585759226137	0.852484774780611	266.602275650243	283.026763200051		False	True	FBgn0037151	CG7130:FBgn0037151	1.07520204569909	1.98262817296607e-10	3.83872126402113e-09	111.188328476072	255.511724183528	0.991331181291627	2.00518902689496e-06	5.87482346063994e-05	96.2481882735793	211.380832384456	0.813269660071781	4.79588948514967e-05	0.000833811663119881
FBgn0031322	CG5001:FBgn0031322	0.101314000609402	0.291086225637891	0.654929435975907	1941.82219004734	2092.7373492563	0.151884640320244	0.0414382364197631	0.119617590983299	1820.92475748593	2026.35931724838	0.251938561789683	0.0028240784513302	0.0203980956484619	1775.67843076914	2127.59413830498	0.233428322598955	0.00911918922211359	0.0461573810287243	2101.08189120108	2485.13192683669	-0.0533958186902348	0.489551437419375	0.727634323894632	2610.39251262332	2511.4769137924	0.119404696821548	0.326276790996926	0.728551415403556	2039.32314912447	2222.8341131584		False	False	FBgn0031322	CG5001:FBgn0031322	-0.0593792795506941	0.437465522574489	0.642759558022962	1977.74723946485	1896.59478311702	-0.180532398272467	0.229789880122243	0.663565579765085	2101.0974142284	1839.60565824559	-0.203705363237067	0.0167286867617827	0.108741451633985
FBgn0034091	mrj:FBgn0034091	-0.0227089610314602	0.781280687973888	0.933967640636677	2790.56824522782	2745.36829394072	0.110088032992399	0.102139697643875	0.235980324638338	2626.35599802764	2838.06055926838	0.0351449489682753	0.631985320170491	0.826058731375021	2711.92291298887	2780.27962630596	0.0117009860592758	0.888859079133613	0.94976427406278	2980.28551946732	3005.64204205745	-0.0399866237153301	0.517276969987876	0.747029598906917	2942.21180383355	2859.77974876462	0.179290631106792	0.106838418602948	0.496487441673402	2729.2898581086	3103.28322110118		False	False	FBgn0034091	mrj:FBgn0034091	-0.170015519650366	0.00483055682349305	0.0217855190190032	2815.58510184862	2498.76991473818	-0.167235429078752	0.257944239443358	0.697158793155535	2558.76045325358	2261.86211973168	-0.0534421011367418	0.492739240258585	0.797985548807071
FBgn0050156	CG30156:FBgn0050156	0.322703586267306	0.0508881794179509	0.241153557525745	112.913170841244	150.09468450304	0.468475264880672	0.0162986707259384	0.0573841972440263	110.975374782014	161.656393263204	0.667041327819843	0.000747371892988188	0.00676430462865667	83.8517159492425	155.657131950174	0.385281447561637	0.0125093403055158	0.058546226017569	139.753626483125	189.116720803502	0.729728796140818	7.54317948429366e-06	0.00012876299369683	79.9102261690279	155.890281293473	0.445651593526739	0.131721338805142	0.539174877925034	80.9480793160677	129.372640063305		False	True	FBgn0050156	CG30156:FBgn0050156	0.48112222822714	0.00292378648880387	0.014132763222398	159.271282356396	230.309109625924	0.668264030262519	0.00398419026669974	0.0436404062546007	137.955761160059	240.969138694299	0.342722220929735	0.0390449896004309	0.200768599827499
FBgn0038195	CG3061:FBgn0038195	-0.111417379952283	0.0797357021766579	0.321585122423987	6804.52718795677	6285.88155695088	-0.0344884842364767	0.48220733152412	0.677503967867337	6608.74071738418	6452.02229441649	0.0660077194004662	0.372637918912898	0.633723894680746	6230.90617266673	6530.75989148451	0.0415362892579948	0.595352477530416	0.781983985297575	6524.72398794984	6721.43014591567	-0.0905293012844094	0.157005911151953	0.379095108204658	6391.46063914518	5991.77163155928	-0.0964646825289826	0.356554035629356	0.746844520810447	6242.67911138274	5827.89959564728		False	False	FBgn0038195	CG3061:FBgn0038195	0.0109092754855763	0.86078886793287	0.933184735478731	7385.52053852461	7443.00442762836	0.131877630577373	0.192162063141347	0.609751739610936	5960.83360446362	6548.10694351742	0.178921963920278	0.0274970297463816	0.15674852692387
FBgn0035273	CG12020:FBgn0035273	0.0146646091558731	0.761284529858698		0.325754417477165	0.708317933035631	0.0230865564673257	0.806850711416145		0.3519072487214	0.620098677774741				0.0	0.0	-0.00344812273318471	0.960659662300445		0.725961666830865	0.642065819455405	-0.0577517890287618	0.453463965738662		1.9085744198321	0.693829240568738	-0.0560758428659192	0.634136895286381		2.05730021578459	0.643812191076469		False	False	FBgn0035273	CG12020:FBgn0035273	0.0998423343631734	0.317644311961494		0.0	1.33025360599608				0.0	0.0	0.0328736957579826	0.543289804141942
FBgn0030805	wus:FBgn0030805	-0.0447519910888808	0.824679431902502	0.947911442731282	42.4817665668067	40.0814521290471	0.113324711047414	0.624267861626072	0.785436570329683	69.3315431013885	76.6751416342909	0.326704254105571	0.149861562768364	0.37288616099514	48.1950174408898	72.3115417272793	-0.132382881779242	0.55618489123348	0.75335448496812	55.9539631866184	48.7131661082239	-0.11589932519283	0.52085429809914	0.749263025259429	81.6814677356662	72.3552940806616	0.434947546968357			85.5969591739134	210.115603757001		False	False	FBgn0030805	wus:FBgn0030805	0.601525026219299	0.00376133214376566	0.0175708425480476	65.2475272422516	107.789320515647	0.136873706581103	0.648681177600744	0.917998868480627	91.6689280292421	105.968348418221	0.412224109419826	0.107574590299042	0.37950505140772
FBgn0013275	Hsp70Aa:FBgn0013275	0.456812226743712	0.0190876686408548	0.121778495207589	198.373349145118	488.097919603833	-0.882224756274681	0.00189769595955869	0.00948008291301664	2375.04103764979	724.268750701018	0.60111719567594	0.0039520723476929	0.0266635899384816	277.652697561508	503.474351257326	0.16542859877219	0.420661492729756	0.643070296720181	331.376779928631	386.205438050843	0.581239789223357	0.00219873874050576	0.0165244808162306	660.364216829679	1433.04350348164	0.254838418816031	0.379010112644832	0.758589587241979	661.720142034414	856.706505016071		False	True	FBgn0013275	Hsp70Aa:FBgn0013275	0.180514401091598	0.496397231055324	0.694889537665106	549.471322662054	667.293463439472	0.0125803085474913	0.956813359636835	0.99399483691611	341.525945408214	344.599075447659	0.927175475942765	0.000101084544976418	0.00161335669807897
FBgn0013276	Hsp70Ab:FBgn0013276	0.544622117749408	0.000457718288945876	0.00659484080660875	834.397764161784	1320.39058163218	-1.63424198210507	5.92709174976575e-10	1.03302194287084e-08	21278.7489161426	4032.34807704779	0.92396746593394	2.59781058687599e-12	1.5794688368206e-10	1081.17824947269	2188.03478118007	0.5665788598451	2.78736302028296e-07	7.45586266262771e-06	1026.63691047084	1556.77667688838	0.526745516712873	0.00336415402738389	0.0233111098350411	4965.82669816754	8617.00938356218	0.330285730491752	0.0915660875347037	0.456742055237705	4011.13861708257	5189.45856842384		False	True	FBgn0013276	Hsp70Ab:FBgn0013276	2.51178408048272	5.25898342146706e-70	8.31556833127731e-68	637.54713122956	4152.56404405369	0.63437202592223	0.00166820379986678	0.0219136710575453	613.312071514461	1009.6463856831	1.10866001616854	2.35638746493756e-06	5.58412603375748e-05
FBgn0001219	Hsc70-4:FBgn0001219	0.0915279984358704	0.392615327942881	0.743883803584085	81043.1542097444	86796.8381420274	-0.14904127220674	0.00709847745365118	0.0291307065454562	100248.734764165	90319.1363474425	0.313672916099567	9.25702083074115e-06	0.000147200872779293	75221.0572177035	94002.3124015632	0.0909332186859173			57788.7494509979	61640.5062447759	0.0688064432473171	0.315347170012548	0.572419777889531	92494.8174303656	97174.0431184132	0.0734021125751156	0.411007824258928	0.774813968700619	100743.300533077	106116.66307712		False	True	FBgn0001219	Hsc70-4:FBgn0001219	0.146365705748665	0.0044500395620507	0.0203686898550707	86773.3883691576	96124.1453122499	0.0258899666841599	0.825761959549969	0.967940208684237	78785.8648423917	80267.4083399474	0.270042401482026	0.0176850010522978	0.113602944296464
FBgn0013279	Hsp70Bc:FBgn0013279	0.361021330613197	0.0220826247978368	0.134775665801547	219.169524177878	297.620948931796	-1.06008571007419	3.58629758852973e-05	0.000281828072676338	1576.13087681081	563.296113207084	0.195547452838697	0.227502612524113	0.483145059184144	299.371449204154	350.812511391753	-0.0352370865462357	0.840290313791185	0.923686078456377	271.984978388395	264.417774827606	0.348096168227985	0.0564204257625021	0.192176075911186	1078.98760297745	1573.60607370832	0.194215314043132	0.434574132316198	0.787997280690577	971.067168413799	1148.83411890576		False	True	FBgn0013279	Hsp70Bc:FBgn0013279	1.6003917992827	5.26786990042663e-15	1.63617530597775e-13	167.876977484596	632.369501605133	0.252613206380642	0.207775165344869	0.632036385071293	189.390953426534	231.17333394533	1.22442459890744	8.10330262436558e-07	2.07844945666375e-05
FBgn0001217	Hsc70-2:FBgn0001217	-0.00875720415562699	0.962882559864884	0.988294481774206	10.806325672289	10.6379768785055	0.239835742901896	0.388505972223471		7.56404068952788	11.5583484838178	0.317246391236467	0.118114930627167	0.319423318409838	5.84276990277628	14.2364922480344	0.158079954429439	0.491022080556794	0.701881600959539	17.1243692433082	22.9275373135732	0.203655433149153	0.223308162795611	0.470347756511316	11.5026854132233	19.7692817779985	0.198376943307054			19.3622086172763	37.5899321357241		False	False	FBgn0001217	Hsc70-2:FBgn0001217	-0.0796423148395412	0.765923858573284		8.1909147634281	7.05897405781885	-0.0129102435466631	0.96569875840942	0.994063760898673	6.97034314637188	6.87544133201541	0.358729760523094	0.130209919780115	0.42206908579335
FBgn0035878	CG7182:FBgn0035878	-0.0252165168016451	0.809609959384015	0.943266371167463	875.501918510487	859.199253059195	-0.167806913440747	0.0758236755260764	0.190666222390703	958.759138479711	851.024738797927	0.00408611566978812	0.969145061235707	0.987002005412579	879.259529703098	881.73211400735	-0.409252385172773	6.82924682718201e-05	0.00086085466487849	985.49104863352	731.103370340851	-0.0232932642038264	0.808353962248702	0.915262656143677	874.95600814225	859.939382685213	0.348020986411003			1009.01092970936	1394.1624033918		False	True	FBgn0035878	CG7182:FBgn0035878	0.113660860407224	0.242548146494851	0.44252315678676	892.154897706421	967.557846711797	-0.0679970881867031	0.718878117825192	0.938061023706563	998.456028516811	947.804096179587	-0.14711768920285	0.376328300622867	0.720240870747991
FBgn0001218	Hsc70-3:FBgn0001218	0.0556997005119003	0.433132596212118	0.770551454482263	18520.559802213	19273.9439673189	-0.435665515852747	1.32416797251658e-10	2.51023708372034e-09	28525.6109845998	20998.0101351837	0.148410312119873	0.138494897734784	0.354503036896168	18606.6797407947	20735.8797206146	0.336440853161902	0.000361248963283041	0.00347003836638117	13593.3789930924	17335.3486395321	-0.188919581908254	0.00484629442087343	0.0310817897622799	25766.2907947521	22505.1393138647	0.294720756234001	0.0036039946181136	0.0609207636673073	22365.9290083856	27591.9953276038		False	True	FBgn0001218	Hsc70-3:FBgn0001218	0.646064415341122	1.32699674136868e-28	8.7097723225934e-27	17020.8564011331	26771.3151820779	0.06349000042653	0.659815740509022	0.918879260769418	18255.7079576822	19126.2605806293	0.304618430776809	0.000972840520831417	0.0111273496902453
FBgn0013278	Hsp70Bb:FBgn0013278	1.19380088802991	7.46493870762367e-20	1.71610646511926e-17	293.86201733566	751.345195511979	-0.321832902495979	0.23221124624478	0.423608343463772	2144.21784476295	1528.95714161453	0.949129847374887	8.78712248658015e-08	2.33479943499466e-06	499.826865079045	1121.90519967601	0.660216770293141	1.3887938077625e-07	3.95117139048155e-06	561.713038732108	921.468344122671	0.669577252306947	0.000141794448011671	0.00167667817194793	1756.80110086718	3449.31742097634	0.458925458106227	0.0329740054410807	0.263029008691993	1627.40740423122	2354.40737580536		False	True	FBgn0013278	Hsp70Bb:FBgn0013278	1.84696780482727	3.86887512738244e-27	2.36114507774053e-25	393.091656503575	1648.89842375742	1.20546899035935	2.51504814499766e-15	2.28544532491072e-13	290.444601276815	709.25065411251	1.47469117376704	4.27723171659178e-09	1.57520618049213e-07
FBgn0013277	Hsp70Ba:FBgn0013277	1.00138119736593	6.63230631770294e-07	2.17813361449641e-05	11.8545505432535	65.8160422509333	-0.0742530212134627	0.788581518430612	0.894183328732669	118.335604895343	108.785288215794	0.775594774336426	0.000612929994250288	0.00576455361289443	42.3943642106618	111.389055737421	1.14432268984657	1.09739777730643e-06	2.46881379236685e-05	32.7438705374722	132.548577189074	1.38539250417676			125.606433471226	531.470858485178	1.07284115580222	7.31296650441043e-05	0.00278991117393555	103.898949413764	281.23191130115		False	True	FBgn0013277	Hsp70Ba:FBgn0013277	0.619807739998797	0.0244414095057706	0.0841532114629009	31.8467364893416	69.4485400620466	-0.203163499861994	0.435368136142319	0.824879936879532	16.0988226616257	8.39384505566833	1.90385470676696	9.48834827042464e-14	6.01351654045925e-12
FBgn0001216	Hsc70-1:FBgn0001216	-0.305721923735738	0.00220734408944691	0.0237369798392186	1088.30260156332	868.111975286624	-0.101200115410467	0.358979528237236	0.56630817985073	952.019778882065	885.003768484442	0.269138117855476	0.0149645855669347	0.074866387424897	657.854575904391	802.597905267078	0.337813310597005	0.0072511537356574	0.039015952799993	814.848392995821	1050.09919674842	0.000466505661076255	0.996303577944981	0.997729159884448	1009.75766174766	1009.77708940434	0.238260980092604	0.0541396713158034	0.347678789577512	675.907505206384	802.710367570847		False	False	FBgn0001216	Hsc70-1:FBgn0001216	-0.156698658754681	0.117312122727018	0.270079266000257	1224.44949140249	1094.67005539644	-0.21967739514919	0.207278265670178	0.631413167134486	1085.02947912704	919.468223564167	-0.0769885473857562	0.521975632448095	0.813942196356499
FBgn0001230	Hsp68:FBgn0001230	-0.19969006702967	0.273198446059318	0.636661727636835	1052.31880549208	868.426484262659	-1.77042493942915	1.53059136331595e-17	5.06590841780239e-16	5534.20894658767	1285.88960698387	0.160868850857937	0.45481632211743	0.702321600478357	1316.04675312611	1554.97778255269	1.04128397639908	5.89622976803671e-28	1.99774984958844e-25	755.561599130905	1605.31671956114	0.326463617813663	4.70310123756641e-05	0.000642215826589393	2884.66738386247	3657.24748717645	0.315214280771534	0.0538087713038897	0.34670377878848	2325.68108984068	2945.06412326215		False	True	FBgn0001230	Hsp68:FBgn0001230	1.56672575314778	8.22955372708191e-53	9.43776073580514e-51	690.99368667978	2129.85904034717	-0.0437929510459734	0.732519051621525	0.942657239266791	941.185371601988	912.130750284473	1.03043869101771	3.91209214158092e-05	0.00069117854838531
FBgn0051354	Hsp70Bbb:FBgn0051354	0.755456488274893	1.29185122346202e-05	0.000305816954387061	70.2742804642916	139.832452205294	-0.565867206341404	0.000471279956252655	0.00282684512130061	602.739979407025	391.804257772338	1.15946632242864	3.36775034844783e-10	1.44244835489911e-08	82.5989954172849	228.348924294757	0.321423922738493	0.172830104365155	0.375153057058202	190.656458183816	318.325642288022	0.653134776217156	0.000569598778219631	0.00544229276322818	615.712519831259	1651.40662193715	0.916893499645986	5.36653395556952e-09	7.09558708755575e-07	494.878389239634	979.031387145315		False	True	FBgn0051354	Hsp70Bbb:FBgn0051354	1.46681679309339	1.53000179679528e-11	3.34740015751689e-10	101.416007259185	356.514964730486	0.167236390870932	0.590566909340224	0.896128663525888	64.2189236170144	79.1823671124552	0.950582734165152	5.04409914166158e-05	0.000870027290241344
FBgn0086708	stv:FBgn0086708	-0.0605288807902556	0.438342967558533	0.773339787386659	4799.23414901899	4594.72904827945	-0.303005107575931	0.000869481149407705	0.0048303980093667	5985.60846503767	4824.00446279205	0.200019052702479	0.0126688047502279	0.0660555620304954	4421.62665244738	5101.51823151872	0.193580015494923	0.0211257915408465	0.0873475561134413	4872.81471762179	5597.95578604238	0.169678812688555	0.059433900456278	0.199323395420605	6001.03995725573	6800.15097292666	-0.012394242033407			5707.16481280939	5655.54072675331		False	True	FBgn0086708	stv:FBgn0086708	0.173735810285604	0.0177851422191703	0.064965258732678	4710.29826884234	5324.97771880576	-0.0282192692790628	0.804913403423309	0.96357093312577	4357.79616621651	4271.11673273421	0.293225771498867	0.0183388434712777	0.1163765253842
FBgn0013275	Hsp70Aa:FBgn0013275	0.456812226743712	0.0190876686408548	0.121778495207589	198.373349145118	488.097919603833	-0.882224756274681	0.00189769595955869	0.00948008291301664	2375.04103764979	724.268750701018	0.60111719567594	0.0039520723476929	0.0266635899384816	277.652697561508	503.474351257326	0.16542859877219	0.420661492729756	0.643070296720181	331.376779928631	386.205438050843	0.581239789223357	0.00219873874050576	0.0165244808162306	660.364216829679	1433.04350348164	0.254838418816031	0.379010112644832	0.758589587241979	661.720142034414	856.706505016071		False	True	FBgn0013275	Hsp70Aa:FBgn0013275	0.180514401091598	0.496397231055324	0.694889537665106	549.471322662054	667.293463439472	0.0125803085474913	0.956813359636835	0.99399483691611	341.525945408214	344.599075447659	0.927175475942765	0.000101084544976418	0.00161335669807897
FBgn0013276	Hsp70Ab:FBgn0013276	0.544622117749408	0.000457718288945876	0.00659484080660875	834.397764161784	1320.39058163218	-1.63424198210507	5.92709174976575e-10	1.03302194287084e-08	21278.7489161426	4032.34807704779	0.92396746593394	2.59781058687599e-12	1.5794688368206e-10	1081.17824947269	2188.03478118007	0.5665788598451	2.78736302028296e-07	7.45586266262771e-06	1026.63691047084	1556.77667688838	0.526745516712873	0.00336415402738389	0.0233111098350411	4965.82669816754	8617.00938356218	0.330285730491752	0.0915660875347037	0.456742055237705	4011.13861708257	5189.45856842384		False	True	FBgn0013276	Hsp70Ab:FBgn0013276	2.51178408048272	5.25898342146706e-70	8.31556833127731e-68	637.54713122956	4152.56404405369	0.63437202592223	0.00166820379986678	0.0219136710575453	613.312071514461	1009.6463856831	1.10866001616854	2.35638746493756e-06	5.58412603375748e-05
FBgn0001219	Hsc70-4:FBgn0001219	0.0915279984358704	0.392615327942881	0.743883803584085	81043.1542097444	86796.8381420274	-0.14904127220674	0.00709847745365118	0.0291307065454562	100248.734764165	90319.1363474425	0.313672916099567	9.25702083074115e-06	0.000147200872779293	75221.0572177035	94002.3124015632	0.0909332186859173			57788.7494509979	61640.5062447759	0.0688064432473171	0.315347170012548	0.572419777889531	92494.8174303656	97174.0431184132	0.0734021125751156	0.411007824258928	0.774813968700619	100743.300533077	106116.66307712		False	True	FBgn0001219	Hsc70-4:FBgn0001219	0.146365705748665	0.0044500395620507	0.0203686898550707	86773.3883691576	96124.1453122499	0.0258899666841599	0.825761959549969	0.967940208684237	78785.8648423917	80267.4083399474	0.270042401482026	0.0176850010522978	0.113602944296464
FBgn0013279	Hsp70Bc:FBgn0013279	0.361021330613197	0.0220826247978368	0.134775665801547	219.169524177878	297.620948931796	-1.06008571007419	3.58629758852973e-05	0.000281828072676338	1576.13087681081	563.296113207084	0.195547452838697	0.227502612524113	0.483145059184144	299.371449204154	350.812511391753	-0.0352370865462357	0.840290313791185	0.923686078456377	271.984978388395	264.417774827606	0.348096168227985	0.0564204257625021	0.192176075911186	1078.98760297745	1573.60607370832	0.194215314043132	0.434574132316198	0.787997280690577	971.067168413799	1148.83411890576		False	True	FBgn0013279	Hsp70Bc:FBgn0013279	1.6003917992827	5.26786990042663e-15	1.63617530597775e-13	167.876977484596	632.369501605133	0.252613206380642	0.207775165344869	0.632036385071293	189.390953426534	231.17333394533	1.22442459890744	8.10330262436558e-07	2.07844945666375e-05
FBgn0001217	Hsc70-2:FBgn0001217	-0.00875720415562699	0.962882559864884	0.988294481774206	10.806325672289	10.6379768785055	0.239835742901896	0.388505972223471		7.56404068952788	11.5583484838178	0.317246391236467	0.118114930627167	0.319423318409838	5.84276990277628	14.2364922480344	0.158079954429439	0.491022080556794	0.701881600959539	17.1243692433082	22.9275373135732	0.203655433149153	0.223308162795611	0.470347756511316	11.5026854132233	19.7692817779985	0.198376943307054			19.3622086172763	37.5899321357241		False	False	FBgn0001217	Hsc70-2:FBgn0001217	-0.0796423148395412	0.765923858573284		8.1909147634281	7.05897405781885	-0.0129102435466631	0.96569875840942	0.994063760898673	6.97034314637188	6.87544133201541	0.358729760523094	0.130209919780115	0.42206908579335
FBgn0035878	CG7182:FBgn0035878	-0.0252165168016451	0.809609959384015	0.943266371167463	875.501918510487	859.199253059195	-0.167806913440747	0.0758236755260764	0.190666222390703	958.759138479711	851.024738797927	0.00408611566978812	0.969145061235707	0.987002005412579	879.259529703098	881.73211400735	-0.409252385172773	6.82924682718201e-05	0.00086085466487849	985.49104863352	731.103370340851	-0.0232932642038264	0.808353962248702	0.915262656143677	874.95600814225	859.939382685213	0.348020986411003			1009.01092970936	1394.1624033918		False	True	FBgn0035878	CG7182:FBgn0035878	0.113660860407224	0.242548146494851	0.44252315678676	892.154897706421	967.557846711797	-0.0679970881867031	0.718878117825192	0.938061023706563	998.456028516811	947.804096179587	-0.14711768920285	0.376328300622867	0.720240870747991
FBgn0001218	Hsc70-3:FBgn0001218	0.0556997005119003	0.433132596212118	0.770551454482263	18520.559802213	19273.9439673189	-0.435665515852747	1.32416797251658e-10	2.51023708372034e-09	28525.6109845998	20998.0101351837	0.148410312119873	0.138494897734784	0.354503036896168	18606.6797407947	20735.8797206146	0.336440853161902	0.000361248963283041	0.00347003836638117	13593.3789930924	17335.3486395321	-0.188919581908254	0.00484629442087343	0.0310817897622799	25766.2907947521	22505.1393138647	0.294720756234001	0.0036039946181136	0.0609207636673073	22365.9290083856	27591.9953276038		False	True	FBgn0001218	Hsc70-3:FBgn0001218	0.646064415341122	1.32699674136868e-28	8.7097723225934e-27	17020.8564011331	26771.3151820779	0.06349000042653	0.659815740509022	0.918879260769418	18255.7079576822	19126.2605806293	0.304618430776809	0.000972840520831417	0.0111273496902453
FBgn0013278	Hsp70Bb:FBgn0013278	1.19380088802991	7.46493870762367e-20	1.71610646511926e-17	293.86201733566	751.345195511979	-0.321832902495979	0.23221124624478	0.423608343463772	2144.21784476295	1528.95714161453	0.949129847374887	8.78712248658015e-08	2.33479943499466e-06	499.826865079045	1121.90519967601	0.660216770293141	1.3887938077625e-07	3.95117139048155e-06	561.713038732108	921.468344122671	0.669577252306947	0.000141794448011671	0.00167667817194793	1756.80110086718	3449.31742097634	0.458925458106227	0.0329740054410807	0.263029008691993	1627.40740423122	2354.40737580536		False	True	FBgn0013278	Hsp70Bb:FBgn0013278	1.84696780482727	3.86887512738244e-27	2.36114507774053e-25	393.091656503575	1648.89842375742	1.20546899035935	2.51504814499766e-15	2.28544532491072e-13	290.444601276815	709.25065411251	1.47469117376704	4.27723171659178e-09	1.57520618049213e-07
FBgn0013277	Hsp70Ba:FBgn0013277	1.00138119736593	6.63230631770294e-07	2.17813361449641e-05	11.8545505432535	65.8160422509333	-0.0742530212134627	0.788581518430612	0.894183328732669	118.335604895343	108.785288215794	0.775594774336426	0.000612929994250288	0.00576455361289443	42.3943642106618	111.389055737421	1.14432268984657	1.09739777730643e-06	2.46881379236685e-05	32.7438705374722	132.548577189074	1.38539250417676			125.606433471226	531.470858485178	1.07284115580222	7.31296650441043e-05	0.00278991117393555	103.898949413764	281.23191130115		False	True	FBgn0013277	Hsp70Ba:FBgn0013277	0.619807739998797	0.0244414095057706	0.0841532114629009	31.8467364893416	69.4485400620466	-0.203163499861994	0.435368136142319	0.824879936879532	16.0988226616257	8.39384505566833	1.90385470676696	9.48834827042464e-14	6.01351654045925e-12
FBgn0001216	Hsc70-1:FBgn0001216	-0.305721923735738	0.00220734408944691	0.0237369798392186	1088.30260156332	868.111975286624	-0.101200115410467	0.358979528237236	0.56630817985073	952.019778882065	885.003768484442	0.269138117855476	0.0149645855669347	0.074866387424897	657.854575904391	802.597905267078	0.337813310597005	0.0072511537356574	0.039015952799993	814.848392995821	1050.09919674842	0.000466505661076255	0.996303577944981	0.997729159884448	1009.75766174766	1009.77708940434	0.238260980092604	0.0541396713158034	0.347678789577512	675.907505206384	802.710367570847		False	False	FBgn0001216	Hsc70-1:FBgn0001216	-0.156698658754681	0.117312122727018	0.270079266000257	1224.44949140249	1094.67005539644	-0.21967739514919	0.207278265670178	0.631413167134486	1085.02947912704	919.468223564167	-0.0769885473857562	0.521975632448095	0.813942196356499
FBgn0001230	Hsp68:FBgn0001230	-0.19969006702967	0.273198446059318	0.636661727636835	1052.31880549208	868.426484262659	-1.77042493942915	1.53059136331595e-17	5.06590841780239e-16	5534.20894658767	1285.88960698387	0.160868850857937	0.45481632211743	0.702321600478357	1316.04675312611	1554.97778255269	1.04128397639908	5.89622976803671e-28	1.99774984958844e-25	755.561599130905	1605.31671956114	0.326463617813663	4.70310123756641e-05	0.000642215826589393	2884.66738386247	3657.24748717645	0.315214280771534	0.0538087713038897	0.34670377878848	2325.68108984068	2945.06412326215		False	True	FBgn0001230	Hsp68:FBgn0001230	1.56672575314778	8.22955372708191e-53	9.43776073580514e-51	690.99368667978	2129.85904034717	-0.0437929510459734	0.732519051621525	0.942657239266791	941.185371601988	912.130750284473	1.03043869101771	3.91209214158092e-05	0.00069117854838531
FBgn0051354	Hsp70Bbb:FBgn0051354	0.755456488274893	1.29185122346202e-05	0.000305816954387061	70.2742804642916	139.832452205294	-0.565867206341404	0.000471279956252655	0.00282684512130061	602.739979407025	391.804257772338	1.15946632242864	3.36775034844783e-10	1.44244835489911e-08	82.5989954172849	228.348924294757	0.321423922738493	0.172830104365155	0.375153057058202	190.656458183816	318.325642288022	0.653134776217156	0.000569598778219631	0.00544229276322818	615.712519831259	1651.40662193715	0.916893499645986	5.36653395556952e-09	7.09558708755575e-07	494.878389239634	979.031387145315		False	True	FBgn0051354	Hsp70Bbb:FBgn0051354	1.46681679309339	1.53000179679528e-11	3.34740015751689e-10	101.416007259185	356.514964730486	0.167236390870932	0.590566909340224	0.896128663525888	64.2189236170144	79.1823671124552	0.950582734165152	5.04409914166158e-05	0.000870027290241344
[truncated: 20 more columns]
