# Supplementary material for: Downregulation of glial genes involved in synaptic function mitigates Huntington's disease pathogenesis
Source: eLife. 2021 Apr 19;10:e64564. doi: 10.7554/eLife.64564 (PMC8149125; doi:10.7554/eLife.64564)
Supplement: Figure 1—source data 2. [file elife-64564-fig1-data2.zip › Figure_1_source_data_file_2/neuronDown/1/subMouse.csv]

Entrez	Entrez_Striatum 2 months	Symbol_Striatum 2 months	Name_Striatum 2 months	baseMean.continuousQ_Striatum 2 months	log2FoldChange.continuousQ_Striatum 2 months	lfcSE.continuousQ_Striatum 2 months	stat.continuousQ_Striatum 2 months	pvalue.continuousQ_Striatum 2 months	FDR.continuousQ_Striatum 2 months	baseMean.Q.80.vs.20_Striatum 2 months	log2FoldChange.Q.80.vs.20_Striatum 2 months	lfcSE.Q.80.vs.20_Striatum 2 months	stat.Q.80.vs.20_Striatum 2 months	pvalue.Q.80.vs.20_Striatum 2 months	FDR.Q.80.vs.20_Striatum 2 months	baseMean.Q.92.vs.20_Striatum 2 months	log2FoldChange.Q.92.vs.20_Striatum 2 months	lfcSE.Q.92.vs.20_Striatum 2 months	stat.Q.92.vs.20_Striatum 2 months	pvalue.Q.92.vs.20_Striatum 2 months	FDR.Q.92.vs.20_Striatum 2 months	baseMean.Q.111.vs.20_Striatum 2 months	log2FoldChange.Q.111.vs.20_Striatum 2 months	lfcSE.Q.111.vs.20_Striatum 2 months	stat.Q.111.vs.20_Striatum 2 months	pvalue.Q.111.vs.20_Striatum 2 months	FDR.Q.111.vs.20_Striatum 2 months	baseMean.Q.140.vs.20_Striatum 2 months	log2FoldChange.Q.140.vs.20_Striatum 2 months	lfcSE.Q.140.vs.20_Striatum 2 months	stat.Q.140.vs.20_Striatum 2 months	pvalue.Q.140.vs.20_Striatum 2 months	FDR.Q.140.vs.20_Striatum 2 months	baseMean.Q.175.vs.20_Striatum 2 months	log2FoldChange.Q.175.vs.20_Striatum 2 months	lfcSE.Q.175.vs.20_Striatum 2 months	stat.Q.175.vs.20_Striatum 2 months	pvalue.Q.175.vs.20_Striatum 2 months	FDR.Q.175.vs.20_Striatum 2 months	Entrez_Liver 2 months	Symbol_Liver 2 months	Name_Liver 2 months	baseMean.continuousQ_Liver 2 months	log2FoldChange.continuousQ_Liver 2 months	lfcSE.continuousQ_Liver 2 months	stat.continuousQ_Liver 2 months	pvalue.continuousQ_Liver 2 months	FDR.continuousQ_Liver 2 months	baseMean.Q.80.vs.20_Liver 2 months
380711	380711.0	Rap1gap2	RAP1 GTPase activating protein 2	3590.0	0.000584	0.000542	1.08	0.281	0.666	3590.0	0.08650000000000001	0.10400000000000001	0.8320000000000001	0.406	0.659	3590.0	0.042800000000000005	0.101	0.423	0.672	1.0	3590.0	0.108	0.10400000000000001	1.04	0.301	0.904	3590.0	0.14400000000000002	0.101	1.42	0.155	0.629	3590.0	0.0709	0.101	0.7020000000000001	0.483	0.8260000000000001	380711.0	Rap1gap2	RAP1 GTPase activating protein 2	34.3	-0.0005200000000000001	0.000901	-0.577	0.5640000000000001	0.848	34.3
11472	11472.0	Actn2	actinin alpha 2	3820.0	-0.000375	0.000406	-0.924	0.356	0.706	3820.0	0.127	0.06910000000000001	1.83	0.0668	0.483	3820.0	0.0649	0.0669	0.97	0.332	1.0	3820.0	0.105	0.06910000000000001	1.53	0.127	0.904	3820.0	-0.057	0.0669	-0.851	0.395	0.704	3820.0	-0.010700000000000001	0.0669	-0.16	0.873	0.962
81905	81905.0	Cacng8	calcium channel, voltage-dependent, gamma subunit 8	570.0	0.000659	0.000636	1.04	0.30000000000000004	0.678	570.0	0.232	0.125	1.85	0.0648	0.483	570.0	0.11900000000000001	0.122	0.971	0.332	1.0	570.0	0.126	0.125	1.0	0.315	0.904	570.0	0.178	0.122	1.46	0.145	0.629	570.0	0.132	0.122	1.08	0.279	0.746
54376	54376.0	Cacng3	calcium channel, voltage-dependent, gamma subunit 3	2670.0	-0.0013200000000000002	0.000584	-2.26	0.0239	0.392	2670.0	-0.0222	0.109	-0.203	0.839	0.922	2670.0	0.111	0.106	1.05	0.296	1.0	2670.0	-0.0767	0.109	-0.7010000000000001	0.483	0.904	2670.0	-0.17300000000000001	0.106	-1.63	0.10300000000000001	0.629	2670.0	-0.179	0.106	-1.6800000000000002	0.093	0.7020000000000001
12300	12300.0	Cacng2	calcium channel, voltage-dependent, gamma subunit 2	1440.0	-0.00059	0.000383	-1.54	0.124	0.5710000000000001	1440.0	0.07740000000000001	0.06470000000000001	1.19	0.232	0.541	1440.0	-0.014100000000000001	0.0627	-0.224	0.8230000000000001	1.0	1440.0	0.081	0.06470000000000001	1.25	0.21	0.904	1440.0	0.0176	0.0626	0.281	0.779	0.905	1440.0	-0.11900000000000001	0.0627	-1.9	0.0579	0.669
12322	12322.0	Camk2a	calcium/calmodulin-dependent protein kinase II alpha	51800.0	0.000144	0.00048000000000000007	0.30000000000000004	0.764	0.908	51800.0	0.153	0.0882	1.74	0.0824	0.483	51800.0	0.015300000000000001	0.08560000000000001	0.179	0.858	1.0	51800.0	0.0128	0.0882	0.145	0.885	0.974	51800.0	0.055900000000000005	0.08560000000000001	0.654	0.513	0.763	51800.0	0.0482	0.08560000000000001	0.5640000000000001	0.5730000000000001	0.861	12322.0	Camk2a	calcium/calmodulin-dependent protein kinase II alpha	7.1	0.00048000000000000007	0.000658	0.728	0.466	0.798	7.1
12323	12323.0	Camk2b	calcium/calmodulin-dependent protein kinase II, beta	37000.0	-0.0008200000000000001	0.000323	-2.54	0.0112	0.302	37000.0	0.098	0.053700000000000005	1.82	0.0683	0.483	37000.0	0.028	0.052000000000000005	0.539	0.59	1.0	37000.0	0.027100000000000003	0.053700000000000005	0.504	0.614	0.912	37000.0	-0.057300000000000004	0.052000000000000005	-1.1	0.27	0.652	37000.0	-0.105	0.052000000000000005	-2.03	0.0427	0.626	12323.0	Camk2b	calcium/calmodulin-dependent protein kinase II, beta	286.0	0.000695	0.000927	0.75	0.453	0.791	286.0
14799	14799.0	Gria1	glutamate receptor, ionotropic, AMPA1 (alpha 1)	16200.0	0.000503	0.00036899999999999997	1.37	0.17200000000000001	0.598	16200.0	0.125	0.06670000000000001	1.88	0.0604	0.483	16200.0	0.0347	0.0645	0.537	0.591	1.0	16200.0	0.046400000000000004	0.06670000000000001	0.6950000000000001	0.487	0.904	16200.0	0.0966	0.0645	1.5	0.135	0.629	16200.0	0.0903	0.0645	1.4	0.162	0.719	14799.0	Gria1	glutamate receptor, ionotropic, AMPA1 (alpha 1)	2.54	6.000000000000001e-05	0.0007329999999999999	0.0819	0.935	0.982	2.54
14800	14800.0	Gria2	glutamate receptor, ionotropic, AMPA2 (alpha 2)	23000.0	0.000757	0.000443	1.71	0.0876	0.544	23000.0	0.148	0.0821	1.81	0.07100000000000001	0.483	23000.0	0.0568	0.0795	0.714	0.47600000000000003	1.0	23000.0	0.0668	0.0821	0.8140000000000001	0.41600000000000004	0.904	23000.0	0.125	0.0795	1.57	0.116	0.629	23000.0	0.138	0.0795	1.73	0.0828	0.7010000000000001	14800.0	Gria2	glutamate receptor, ionotropic, AMPA2 (alpha 2)	1.79	0.000147	0.000257	0.5740000000000001	0.5660000000000001	0.85	1.79
53623	53623.0	Gria3	glutamate receptor, ionotropic, AMPA3 (alpha 3)	7660.0	-2.7800000000000005e-05	0.00025299999999999997	-0.11	0.912	0.969	7660.0	0.067	0.044500000000000005	1.5	0.132	0.494	7660.0	0.0477	0.043000000000000003	1.11	0.268	1.0	7660.0	0.0497	0.044500000000000005	1.12	0.265	0.904	7660.0	-2.2100000000000002e-05	0.043000000000000003	-0.000513	1.0	1.0	7660.0	0.0167	0.043000000000000003	0.388	0.6980000000000001	0.901	53623.0	Gria3	glutamate receptor, ionotropic, AMPA3 (alpha 3)	20.0	-0.00018099999999999998	0.001	-0.181	0.857	0.9590000000000001	20.0
14810	14810.0	Grin1	glutamate receptor, ionotropic, NMDA1 (zeta 1)	9650.0	-0.000483	0.000401	-1.21	0.228	0.634	9650.0	0.07970000000000001	0.0727	1.1	0.273	0.5700000000000001	9650.0	0.0219	0.0704	0.311	0.755	1.0	9650.0	0.0412	0.0727	0.5670000000000001	0.5710000000000001	0.907	9650.0	-0.0159	0.0704	-0.226	0.8210000000000001	0.924	9650.0	-0.0679	0.0704	-0.965	0.335	0.768	14810.0	Grin1	glutamate receptor, ionotropic, NMDA1 (zeta 1)	0.465	0.000101	0.000197	0.512	0.609	0.868	0.465
14811	14811.0	Grin2a	glutamate receptor, ionotropic, NMDA2A (epsilon 1)	143.0	-4.6700000000000003e-05	0.0006529999999999999	-0.07150000000000001	0.9430000000000001	0.98	143.0	0.137	0.17500000000000002	0.782	0.434	0.678	143.0	-0.10400000000000001	0.176	-0.588	0.556	1.0	143.0	-0.00269	0.17500000000000002	-0.0154	0.988	0.998	143.0	0.065	0.177	0.368	0.713	0.87	143.0	-0.0188	0.177	-0.106	0.915	0.977
14812	14812.0	Grin2b	glutamate receptor, ionotropic, NMDA2B (epsilon 2)	908.0	-1.9900000000000003e-05	0.0006709999999999999	-0.0297	0.976	0.991	908.0	0.184	0.178	1.04	0.30000000000000004	0.586	908.0	-0.11800000000000001	0.179	-0.663	0.507	1.0	908.0	-0.0123	0.178	-0.0693	0.9450000000000001	0.987	908.0	0.12	0.179	0.674	0.501	0.756	908.0	-0.026500000000000003	0.179	-0.148	0.882	0.966
217692	217692.0	Sipa1l1	signal-induced proliferation-associated 1 like 1	14100.0	6.05e-05	0.0006039999999999999	0.1	0.92	0.971	14100.0	0.224	0.115	1.9500000000000002	0.0514	0.483	14100.0	0.015	0.112	0.134	0.893	1.0	14100.0	0.049100000000000005	0.115	0.428	0.669	0.923	14100.0	0.0843	0.112	0.754	0.451	0.731	14100.0	0.036500000000000005	0.112	0.326	0.744	0.919	217692.0	Sipa1l1	signal-induced proliferation-associated 1 like 1	1030.0	-0.0006569999999999999	0.00039799999999999997	-1.65	0.0985	0.461	1030.0
18749	18749.0	Prkacb	protein kinase, cAMP dependent, catalytic, beta	17600.0	0.00040199999999999996	0.00023799999999999998	1.69	0.0911	0.548	17600.0	0.0671	0.0432	1.55	0.121	0.486	17600.0	0.0477	0.041800000000000004	1.1400000000000001	0.253	1.0	17600.0	0.038700000000000005	0.0432	0.896	0.37	0.904	17600.0	0.0711	0.041800000000000004	1.7000000000000002	0.0887	0.629	17600.0	0.06670000000000001	0.041800000000000004	1.6	0.11	0.71	18749.0	Prkacb	protein kinase, cAMP dependent, catalytic, beta	1880.0	-0.000298	0.000329	-0.908	0.364	0.732	1880.0
54377	54377.0	Cacng4	calcium channel, voltage-dependent, gamma subunit 4	1030.0	0.00031099999999999997	0.0006969999999999999	0.446	0.656	0.855	1030.0	0.339	0.14	2.43	0.0151	0.483	1030.0	0.106	0.137	0.778	0.437	1.0	1030.0	0.177	0.14	1.27	0.20500000000000002	0.904	1030.0	0.17	0.137	1.24	0.214	0.638	1030.0	0.0945	0.137	0.6920000000000001	0.489	0.8270000000000001
56839	56839.0	Lgi1	leucine-rich repeat LGI family, member 1	2900.0	-0.00022899999999999998	0.00027299999999999997	-0.839	0.402	0.731	2900.0	-0.00412	0.049	-0.08410000000000001	0.933	0.968	2900.0	0.0419	0.047400000000000005	0.885	0.376	1.0	2900.0	-0.0241	0.049	-0.492	0.623	0.912	2900.0	-0.035500000000000004	0.0473	-0.75	0.453	0.732	2900.0	-0.019700000000000002	0.0473	-0.417	0.676	0.896
[truncated: 303 more columns]
