# Supplementary material for: Downregulation of glial genes involved in synaptic function mitigates Huntington's disease pathogenesis
Source: eLife. 2021 Apr 19;10:e64564. doi: 10.7554/eLife.64564 (PMC8149125; doi:10.7554/eLife.64564)
Supplement: Figure 1—source data 2. [file elife-64564-fig1-data2.zip › Figure_1_source_data_file_2/neuronDown/1/subHuman.csv]

Entrez	Chip	Caudate Probeset	M	t	P.Value	Unnamed: 5	Cerebellum Probeset	M.1	t.1	P.Value.1	Unnamed: 10	Probe Set ID	Title	Gene Symbol	Unigene	Full Length Ref. Sequences	Biological Process (GO)	Cellular Component (GO)	Molecular Function (GO)	Biochemical Function (Proteome)	Cellular Role (Proteome)	Molecular Localization (Proteome)	adjp	Entrez	entrezList	entrezList_filt	validList
23108	A	213280_at	-0.456	-5.66	4.12e-07		213280_at	0.0508	1.03	0.307		213280_at	KIAA1039 protein	KIAA1039	Hs.301552 // ---	---	---	---	---	---	---	---	5.9903999999999994e-06	23108	['23108']	['23108']	True
88	A	203861_s_at	-0.802	-8.37	8.55e-12		203861_s_at	-0.0405	-1.01	0.317		203861_s_at	actinin, alpha 2	ACTN2	Hs.83672 // full length	NM_001103 // actinin, alpha 2	---	5884 // actin filament // traceable author statement	3779 // actin binding // inferred from electronic annotation /// 8307 // structural constituent of muscle // traceable author statement /// 5509 // calcium ion binding // inferred from electronic annotation	---	---	---	2.0652387096774195e-09	88	['88']	['88']	True
88	A	203862_s_at	-0.656	-9.08	5.1e-13		203862_s_at	-0.0673	-2.81	0.00669		203862_s_at	actinin, alpha 2	ACTN2	Hs.83672 // full length	NM_001103 // actinin, alpha 2	---	5884 // actin filament // traceable author statement	3779 // actin binding // inferred from electronic annotation /// 8307 // structural constituent of muscle // traceable author statement /// 5509 // calcium ion binding // inferred from electronic annotation	---	---	---	3.4554917647058827e-10	88	['88']	['88']	True
88	A	203863_at	-0.771	-9.6	6.35e-14		203863_at	-0.0229	-0.645	0.521		203863_at	actinin, alpha 2	ACTN2	Hs.83672 // full length	NM_001103 // actinin, alpha 2	---	5884 // actin filament // traceable author statement	3779 // actin binding // inferred from electronic annotation /// 8307 // structural constituent of muscle // traceable author statement /// 5509 // calcium ion binding // inferred from electronic annotation	---	---	---	1.4287104e-10	88	['88']	['88']	True
88	A	203864_s_at	-0.676	-7.88	6.13e-11		203864_s_at	0.0339	0.859	0.394		203864_s_at	actinin, alpha 2	ACTN2	Hs.83672 // full length	NM_001103 // actinin, alpha 2	---	5884 // actin filament // traceable author statement	3779 // actin binding // inferred from electronic annotation /// 8307 // structural constituent of muscle // traceable author statement /// 5509 // calcium ion binding // inferred from electronic annotation	---	---	---	7.504322615803816e-09	88	['88']	['88']	True
59283	B	231355_at	-0.294	-5.35	1.32e-06		231355_at_B	-0.079	-1.51	0.136		231355_at	CDNA FLJ30598 fis, clone BRAWH2009263	---	Hs.31833		6357 // regulation of transcription from Pol II promoter // traceable author statement /// 7275 // development // inferred from electronic annotation /// 7409 // axonogenesis // traceable author statement /// 7416 // synaptogenesis // traceable author statement	5634 // nucleus // inferred from electronic annotation	3700 // transcription factor activity // traceable author statement				1.601970826580227e-05	59283	['59283']	['59283']	True
59283	B	234750_at	-0.0167	-0.5	0.619		234750_at_B	0.0325	0.865	0.391		234750_at	calcium channel, voltage-dependent, gamma subunit 8	CACNG8	Hs.326762		---	---	---				0.7511257798784605	59283	['59283']	['59283']	True
59283	B	234756_at	-0.137	-2.02	0.0479		234756_at_B	-0.0389	-0.713	0.479		234756_at	calcium channel, voltage-dependent, gamma subunit 8	CACNG8	Hs.326762		---	---	---				0.11508295187165775	59283	['59283']	['59283']	True
10368	A	206384_at	-1.14	-7.85	6.71e-11		206384_at	0.0156	0.419	0.677		206384_at	calcium channel, voltage-dependent, gamma subunit 3	CACNG3	Hs.7235 // full length	NM_006539 // voltage-dependent calcium channel gamma-3 subunit	6816 // calcium ion transport // non-traceable author statement /// 6811 // ion transport // inferred from electronic annotation	5891 // voltage-gated calcium channel complex // non-traceable author statement /// 16020 // membrane // extended:Unknown; PMP22_Claudin; 8.5e-72 /// 16021 // integral to membrane // inferred from electronic annotation	5245 // voltage-gated calcium channel activity // non-traceable author statement	---	---	---	7.933338947368421e-09	10368	['10368']	['10368']	True
10369	A	214495_at	-0.266	-5.09	3.57e-06		214495_at	0.0253	0.675	0.502		214495_at	calcium channel, voltage-dependent, gamma subunit 2	CACNG2	Hs.268545 // full length	NM_006078 // voltage-dependent calcium channel gamma-2 subunit	6816 // calcium ion transport // inferred from electronic annotation /// 6832 // small molecule transport // traceable author statement /// 6811 // ion transport // inferred from electronic annotation	5624 // membrane fraction // not recorded /// 16020 // membrane // extended:Unknown; PMP22_Claudin; 1.7e-84 /// 16021 // integral to membrane // inferred from electronic annotation /// 5891 // voltage-gated calcium channel complex // traceable author statement	5245 // voltage-gated calcium channel activity // traceable author statement	---	---	---	3.7492510518934086e-05	10369	['10369']	['10369']	True
10369	B	244099_at	-0.175	-4.29	6.33e-05		244099_at_B	0.018	0.377	0.708		244099_at	CDNA FLJ41437 fis, clone BRHIP2007928	---	Hs.146766		---	---	---				0.0004361205950007667	10369	['10369']	['10369']	True
815	A	207613_s_at	-0.221	-4.75	1.23e-05		207613_s_at	0.0118	0.463	0.645		207613_s_at	calcium/calmodulin-dependent protein kinase (CaM kinase) II alpha	CAMK2A	Hs.143535 // full length	NM_015981 // calcium/calmodulin-dependent protein kinase IIA isoform 1 /// NM_171825 // calcium/calmodulin-dependent protein kinase IIA isoform 2	6468 // protein amino acid phosphorylation // inferred from electronic annotation	---	4672 // protein kinase activity // extended:inferred from electronic annotation; pkinase; 1.4e-93 /// 5516 // calmodulin binding // inferred from electronic annotation /// 4684 // calmodulin-dependent protein kinase I activity // inferred from electronic annotation /// 16740 // transferase activity // inferred from electronic annotation /// 5524 // ATP binding // inferred from electronic annotati…	---	---	---	0.00010732460671975142	815	['815']	['815']	True
815	A	213108_at	-0.446	-5.06	3.92e-06		213108_at	0.0551	1.59	0.117		213108_at	calcium/calmodulin-dependent protein kinase (CaM kinase) II alpha	CAMK2A	Hs.143535 // full length	NM_015981 // calcium/calmodulin-dependent protein kinase IIA isoform 1 /// NM_171825 // calcium/calmodulin-dependent protein kinase IIA isoform 2	6468 // protein amino acid phosphorylation // inferred from electronic annotation	---	4672 // protein kinase activity // extended:inferred from electronic annotation; pkinase; 1.4e-93 /// 5516 // calmodulin binding // inferred from electronic annotation /// 4684 // calmodulin-dependent protein kinase I activity // inferred from electronic annotation /// 16740 // transferase activity // inferred from electronic annotation /// 5524 // ATP binding // inferred from electronic annotati…	---	---	---	4.05614371257485e-05	815	['815']	['815']	True
816	A	209956_s_at	-1.14	-6.9	3.13e-09		209956_s_at	-0.0806	-1.38	0.173		209956_s_at	calcium/calmodulin-dependent protein kinase (CaM kinase) II beta	CAMK2B	Hs.4884 // full length	NM_001220 // calcium/calmodulin-dependent protein kinase IIB isoform 1 /// NM_172078 // calcium/calmodulin-dependent protein kinase IIB isoform 2 /// NM_172079 // calcium/calmodulin-dependent protein kinase IIB isoform 3 /// NM_172080 // calcium/calmodulin-dependent protein kinase IIB isoform 4 /// NM_172081 // calcium/calmodulin-dependent protein kinase IIB isoform 5 /// NM_172082 // calcium/cal…	7165 // signal transduction // traceable author statement /// 6468 // protein amino acid phosphorylation // traceable author statement	---	5516 // calmodulin binding // inferred from electronic annotation /// 4672 // protein kinase activity // extended:inferred from electronic annotation; pkinase; 1.9e-89 /// 4685 // calcium/calmodulin-dependent protein kinase activity // traceable author statement /// 4684 // calmodulin-dependent protein kinase I activity // inferred from electronic annotation /// 16740 // transferase activity // i…	---	---	---	1.1787480301760268e-07	816	['816']	['816']	True
816	A	210404_x_at	-1.03	-6.9	3.07e-09		210404_x_at	-0.0949	-1.57	0.121		210404_x_at	calcium/calmodulin-dependent protein kinase (CaM kinase) II beta	CAMK2B	Hs.4884 // full length	NM_001220 // calcium/calmodulin-dependent protein kinase IIB isoform 1 /// NM_172078 // calcium/calmodulin-dependent protein kinase IIB isoform 2 /// NM_172079 // calcium/calmodulin-dependent protein kinase IIB isoform 3 /// NM_172080 // calcium/calmodulin-dependent protein kinase IIB isoform 4 /// NM_172081 // calcium/calmodulin-dependent protein kinase IIB isoform 5 /// NM_172082 // calcium/cal…	7165 // signal transduction // traceable author statement /// 6468 // protein amino acid phosphorylation // traceable author statement	---	5516 // calmodulin binding // inferred from electronic annotation /// 4672 // protein kinase activity // extended:inferred from electronic annotation; pkinase; 1.9e-89 /// 4685 // calcium/calmodulin-dependent protein kinase activity // traceable author statement /// 4684 // calmodulin-dependent protein kinase I activity // inferred from electronic annotation /// 16740 // transferase activity // i…	---	---	---	1.1629760539629005e-07	816	['816']	['816']	True
816	A	211483_x_at	-0.972	-6.95	2.54e-09		211483_x_at	-0.067	-1.21	0.23		211483_x_at	calcium/calmodulin-dependent protein kinase (CaM kinase) II beta	CAMK2B	Hs.4884 // full length	NM_001220 // calcium/calmodulin-dependent protein kinase IIB isoform 1 /// NM_172078 // calcium/calmodulin-dependent protein kinase IIB isoform 2 /// NM_172079 // calcium/calmodulin-dependent protein kinase IIB isoform 3 /// NM_172080 // calcium/calmodulin-dependent protein kinase IIB isoform 4 /// NM_172081 // calcium/calmodulin-dependent protein kinase IIB isoform 5 /// NM_172082 // calcium/cal…	7165 // signal transduction // traceable author statement /// 6468 // protein amino acid phosphorylation // traceable author statement	---	5516 // calmodulin binding // inferred from electronic annotation /// 4672 // protein kinase activity // extended:inferred from electronic annotation; pkinase; 1.9e-89 /// 4685 // calcium/calmodulin-dependent protein kinase activity // traceable author statement /// 4684 // calmodulin-dependent protein kinase I activity // inferred from electronic annotation /// 16740 // transferase activity // i…	---	---	---	1.0107805137289637e-07	816	['816']	['816']	True
816	A	213276_at	-0.674	-8.6	3.34e-12		213276_at	-0.0414	-1.03	0.306		213276_at	Homo sapiens clone 25048 mRNA sequence	---	Hs.321572 // ---	---	---	---	---	---	---	---	1.1282670676691728e-09	816	['816']	['816']	True
816	A	34846_at	-0.148	-4.9	7.15e-06		34846_at	0.0125	0.364	0.717		34846_at	calcium/calmodulin-dependent protein kinase (CaM kinase) II beta	CAMK2B	Hs.4884 // full length	NM_001220 // calcium/calmodulin-dependent protein kinase IIB isoform 1 /// NM_172078 // calcium/calmodulin-dependent protein kinase IIB isoform 2 /// NM_172079 // calcium/calmodulin-dependent protein kinase IIB isoform 3 /// NM_172080 // calcium/calmodulin-dependent protein kinase IIB isoform 4 /// NM_172081 // calcium/calmodulin-dependent protein kinase IIB isoform 5 /// NM_172082 // calcium/cal…	7165 // signal transduction // traceable author statement /// 6468 // protein amino acid phosphorylation // traceable author statement	---	5516 // calmodulin binding // inferred from electronic annotation /// 4672 // protein kinase activity // extended:inferred from electronic annotation; pkinase; 1.9e-89 /// 4685 // calcium/calmodulin-dependent protein kinase activity // traceable author statement /// 4684 // calmodulin-dependent protein kinase I activity // inferred from electronic annotation /// 16740 // transferase activity // i…	---	---	---	6.747221172022685e-05	816	['816']	['816']	True
2890	A	209793_at	-0.687	-8.39	7.76e-12		209793_at	-0.0363	-0.336	0.738		209793_at	H.sapiens mRNA for 5'UTR for unknown protein (clone ICRFp507O0882).	---	Hs.7117 // ---	---	---	---	---	---	---	---	1.9477166480446924e-09	2890	['2890']	['2890']	True
2890	A	211520_s_at	-0.278	-6.83	4.03e-09		211520_s_at	0.142	1.96	0.0546		211520_s_at	glutamate receptor, ionotropic, AMPA 1	GRIA1	Hs.319467 // full length	NM_000827 // glutamate receptor, ionotropic, AMPA 1	6813 // potassium ion transport // inferred from electronic annotation /// 7165 // signal transduction // traceable author statement /// 7268 // synaptic transmission // traceable author statement /// 6811 // ion transport // inferred from electronic annotation	5886 // plasma membrane // traceable author statement /// 16021 // integral to membrane // inferred from electronic annotation	5234 // glutamate-gated ion channel activity // inferred from electronic annotation /// 5216 // ion channel activity // inferred from electronic annotation /// 15277 // kainate selective glutamate receptor activity // traceable author statement /// 5215 // transporter activity // inferred from electronic annotation /// 4971 // alpha-amino-3-hydroxy-5-methyl-4-isoxazole propionate selective glutam…	---	---	---	1.432435443037975e-07	2890	['2890']	['2890']	True
2891	A	205358_at	-0.669	-6.06	8.49e-08		205358_at	0.0106	0.201	0.841		205358_at	glutamate receptor, ionotropic, AMPA 2	GRIA2	Hs.89582 // full length	NM_000826 // glutamate receptor, ionotropic, AMPA 2	6813 // potassium ion transport // inferred from electronic annotation /// 7165 // signal transduction // traceable author statement /// 7268 // synaptic transmission // traceable author statement /// 6811 // ion transport // inferred from electronic annotation	5886 // plasma membrane // traceable author statement /// 16021 // integral to membrane // inferred from electronic annotation	5234 // glutamate-gated ion channel activity // inferred from electronic annotation /// 4971 // alpha-amino-3-hydroxy-5-methyl-4-isoxazole propionate selective glutamate receptor activity // traceable author statement /// 5216 // ion channel activity // inferred from electronic annotation /// 15277 // kainate selective glutamate receptor activity // traceable author statement /// 5215 // transpor…	---	---	---	1.6101254537779654e-06	2891	['2891']	['2891']	True
2891	B	236538_at	-1.03	-6.18	5.29e-08		236538_at_B	-0.0537	-0.682	0.498		236538_at	glutamate receptor, ionotropic, AMPA 2	GRIA2	Hs.335051		6350 // transcription // traceable author statement /// 7275 // development // traceable author statement	---	5525 // GTP binding // inferred from electronic annotation /// 8134 // transcription factor binding // traceable author statement				1.089725447042641e-06	2891	['2891']	['2891']	True
2891	B	241172_at	-0.0702	-2.26	0.027		241172_at_B	0.0183	0.433	0.667		241172_at	glutamate receptor, ionotropic, AMPA 2	GRIA2	Hs.335051		---	---	---				0.07287372341703713	2891	['2891']	['2891']	True
2892	A	206730_at	-0.563	-7.09	1.42e-09		206730_at	-0.0499	-1.29	0.202		206730_at	glutamate receptor, ionotrophic, AMPA 3	GRIA3	Hs.100014 // full length	NM_000828 // glutamate receptor, ionotrophic, AMPA 3 isoform flip /// NM_007325 // glutamate receptor, ionotrophic, AMPA 3 isoform flip	6813 // potassium ion transport // inferred from electronic annotation /// 7268 // synaptic transmission // inferred from electronic annotation /// 6832 // small molecule transport // traceable author statement /// 7215 // glutamate signaling pathway // traceable author statement /// 6811 // ion transport // inferred from electronic annotation	5886 // plasma membrane // traceable author statement /// 16021 // integral to membrane // inferred from electronic annotation	5234 // glutamate-gated ion channel activity // inferred from electronic annotation /// 5216 // ion channel activity // inferred from electronic annotation /// 15277 // kainate selective glutamate receptor activity // not recorded /// 5215 // transporter activity // inferred from electronic annotation /// 4971 // alpha-amino-3-hydroxy-5-methyl-4-isoxazole propionate selective glutamate receptor a…	---	---	---	6.503339449541285e-08	2892	['2892']	['2892']	True
2892	A	208032_s_at	-0.264	-5.99	1.13e-07		208032_s_at	0.0295	1.05	0.297		208032_s_at	glutamate receptor, ionotrophic, AMPA 3	GRIA3	Hs.100014 // full length	NM_000828 // glutamate receptor, ionotrophic, AMPA 3 isoform flip /// NM_007325 // glutamate receptor, ionotrophic, AMPA 3 isoform flip	6813 // potassium ion transport // inferred from electronic annotation /// 7268 // synaptic transmission // inferred from electronic annotation /// 6832 // small molecule transport // traceable author statement /// 7215 // glutamate signaling pathway // traceable author statement /// 6811 // ion transport // inferred from electronic annotation	5886 // plasma membrane // traceable author statement /// 16021 // integral to membrane // inferred from electronic annotation	5234 // glutamate-gated ion channel activity // inferred from electronic annotation /// 5216 // ion channel activity // inferred from electronic annotation /// 15277 // kainate selective glutamate receptor activity // not recorded /// 5215 // transporter activity // inferred from electronic annotation /// 4971 // alpha-amino-3-hydroxy-5-methyl-4-isoxazole propionate selective glutamate receptor a…	---	---	---	2.0504297253634894e-06	2892	['2892']	['2892']	True
2892	A	217565_at	-0.365	-4.94	6.1e-06		217565_at	-0.0291	-1.07	0.29		217565_at	ESTs, Highly similar to S50128 glutamate receptor 3 isoform flip - human [H.sapiens]	---	Hs.253600 // est	---	---	---	---	---	---	---	5.889980657640232e-05	2892	['2892']	['2892']	True
2892	B	230144_at	-1.01	-6.79	4.8e-09		230144_at_B	-0.333	-2.69	0.00936		230144_at	glutamate receptor, ionotrophic, AMPA 3	GRIA3	Hs.377070		---	---	---				1.6424554455445545e-07	2892	['2892']	['2892']	True
2902	A	205914_s_at	-0.497	-6.41	2.19e-08		205914_s_at	0.00599	0.106	0.916		205914_s_at	glutamate receptor, ionotropic, N-methyl D-aspartate 1	GRIN1	Hs.105 // full length	NM_000832 // NMDA receptor 1 isoform NR1-1 precursor /// NM_007327 // NMDA receptor 1 isoform NR1-3 precursor /// NM_021569 // NMDA receptor 1 isoform NR1-2 precursor	7215 // glutamate signaling pathway // not recorded /// 6832 // small molecule transport // experimental evidence	5887 // integral to plasma membrane // predicted/computed	4972 // N-methyl-D-aspartate selective glutamate receptor activity // experimental evidence	---	---	---	5.335809110629068e-07	2902	['2902']	['2902']	True
2902	A	205915_x_at	-0.783	-7.68	1.37e-10		205915_x_at	0.00834	0.163	0.871		205915_x_at	glutamate receptor, ionotropic, N-methyl D-aspartate 1	GRIN1	Hs.105 // full length	NM_000832 // NMDA receptor 1 isoform NR1-1 precursor /// NM_007327 // NMDA receptor 1 isoform NR1-3 precursor /// NM_021569 // NMDA receptor 1 isoform NR1-2 precursor	7215 // glutamate signaling pathway // not recorded /// 6832 // small molecule transport // experimental evidence	5887 // integral to plasma membrane // predicted/computed	4972 // N-methyl-D-aspartate selective glutamate receptor activity // experimental evidence	---	---	---	1.2334941883767536e-08	2902	['2902']	['2902']	True
2902	A	210781_x_at	-0.753	-7.21	8.88e-10		210781_x_at	0.0605	1.17	0.246		210781_x_at	glutamate receptor, ionotropic, N-methyl D-aspartate 1	GRIN1	Hs.105 // full length	NM_000832 // NMDA receptor 1 isoform NR1-1 precursor /// NM_007327 // NMDA receptor 1 isoform NR1-3 precursor /// NM_021569 // NMDA receptor 1 isoform NR1-2 precursor	7215 // glutamate signaling pathway // not recorded /// 6832 // small molecule transport // experimental evidence	5887 // integral to plasma membrane // predicted/computed	4972 // N-methyl-D-aspartate selective glutamate receptor activity // experimental evidence	---	---	---	4.5699075514874144e-08	2902	['2902']	['2902']	True
2902	A	210782_x_at	-0.246	-5.1	3.34e-06		210782_x_at	0.021	0.546	0.588		210782_x_at	glutamate receptor, ionotropic, N-methyl D-aspartate 1	GRIN1	Hs.105 // full length	NM_000832 // NMDA receptor 1 isoform NR1-1 precursor /// NM_007327 // NMDA receptor 1 isoform NR1-3 precursor /// NM_021569 // NMDA receptor 1 isoform NR1-2 precursor	7215 // glutamate signaling pathway // not recorded /// 6832 // small molecule transport // experimental evidence	5887 // integral to plasma membrane // predicted/computed	4972 // N-methyl-D-aspartate selective glutamate receptor activity // experimental evidence	---	---	---	3.542481586402267e-05	2902	['2902']	['2902']	True
2902	A	211125_x_at	-0.691	-7.47	3.13e-10		211125_x_at	0.0246	0.43	0.669		211125_x_at	glutamate receptor, ionotropic, N-methyl D-aspartate 1	GRIN1	Hs.105 // full length	NM_000832 // NMDA receptor 1 isoform NR1-1 precursor /// NM_007327 // NMDA receptor 1 isoform NR1-3 precursor /// NM_021569 // NMDA receptor 1 isoform NR1-2 precursor	7215 // glutamate signaling pathway // not recorded /// 6832 // small molecule transport // experimental evidence	5887 // integral to plasma membrane // predicted/computed	4972 // N-methyl-D-aspartate selective glutamate receptor activity // experimental evidence	---	---	---	2.1535166921898928e-08	2902	['2902']	['2902']	True
2903	A	206534_at	-0.298	-5.81	2.31e-07		206534_at	0.0266	0.507	0.614		206534_at	glutamate receptor, ionotropic, N-methyl D-aspartate 2A	GRIN2A	Hs.167464 // full length	NM_000833 // N-methyl-D-aspartate receptor subunit 2A precursor	7268 // synaptic transmission // traceable author statement /// 6832 // small molecule transport // traceable author statement /// 7215 // glutamate signaling pathway // traceable author statement /// 7611 // learning and/or memory // traceable author statement /// 6811 // ion transport // inferred from electronic annotation	5887 // integral to plasma membrane // traceable author statement	5234 // glutamate-gated ion channel activity // inferred from electronic annotation /// 5216 // ion channel activity // inferred from electronic annotation /// 4972 // N-methyl-D-aspartate selective glutamate receptor activity // traceable author statement /// 5215 // transporter activity // inferred from electronic annotation /// 4970 // ionotropic glutamate receptor activity // extended:Unknown…	---	---	---	3.71584962406015e-06	2903	['2903']	['2903']	True
2903	B	231384_at	-0.51	-4.26	7.06e-05		231384_at_B	-0.083	-1.16	0.25		231384_at	CDNA FLJ42708 fis, clone BRAMY3007311	---	Hs.459881		---	---	---				0.00047805829691032403	2903	['2903']	['2903']	True
2903	B	242286_at	-0.728	-6.67	7.58e-09		242286_at_B	-0.0883	-1.09	0.28		242286_at	Transcribed sequences	---	Hs.46550		---	---	---				2.3025979716024342e-07	2903	['2903']	['2903']	True
2904	A	210411_s_at	-0.0381	-0.923	0.359		210411_s_at	0.0203	0.702	0.485		210411_s_at	glutamate receptor, ionotropic, N-methyl D-aspartate 2B	GRIN2B	Hs.1198 // full length	NM_000834 // N-methyl-D-aspartate receptor subunit 2B precursor	7268 // synaptic transmission // traceable author statement /// 6832 // small molecule transport // traceable author statement /// 7215 // glutamate signaling pathway // traceable author statement /// 7611 // learning and/or memory // traceable author statement /// 6811 // ion transport // inferred from electronic annotation	5887 // integral to plasma membrane // traceable author statement	5234 // glutamate-gated ion channel activity // inferred from electronic annotation /// 5216 // ion channel activity // inferred from electronic annotation /// 4972 // N-methyl-D-aspartate selective glutamate receptor activity // traceable author statement /// 5215 // transporter activity // inferred from electronic annotation /// 4970 // ionotropic glutamate receptor activity // extended:Unknown…	---	---	---	0.5228758712354524	2904	['2904']	['2904']	True
2904	A	210412_at	-0.0551	-1.67	0.1		210412_at	0.0175	0.649	0.519		210412_at	glutamate receptor, ionotropic, N-methyl D-aspartate 2B	GRIN2B	Hs.1198 // full length	NM_000834 // N-methyl-D-aspartate receptor subunit 2B precursor	7268 // synaptic transmission // traceable author statement /// 6832 // small molecule transport // traceable author statement /// 7215 // glutamate signaling pathway // traceable author statement /// 7611 // learning and/or memory // traceable author statement /// 6811 // ion transport // inferred from electronic annotation	5887 // integral to plasma membrane // traceable author statement	5234 // glutamate-gated ion channel activity // inferred from electronic annotation /// 5216 // ion channel activity // inferred from electronic annotation /// 4972 // N-methyl-D-aspartate selective glutamate receptor activity // traceable author statement /// 5215 // transporter activity // inferred from electronic annotation /// 4970 // ionotropic glutamate receptor activity // extended:Unknown…	---	---	---	0.20466472303206998	2904	['2904']	['2904']	True
2904	B	239095_at	-0.425	-6.18	5.43e-08		239095_at_B	-0.0453	-1.16	0.25		239095_at	MRNA; cDNA DKFZp686G08203 (from clone DKFZp686G08203)	---	Hs.504844		74 // regulation of cell cycle // traceable author statement /// 188 // inactivation of MAPK // non-traceable author statement /// 6275 // regulation of DNA replication // non-traceable author statement /// 6445 // regulation of translation // non-traceable author statement /// 6470 // protein amino acid dephosphorylation // traceable author statement /// 6672 // ceramide metabolism // non-tracea…	159 // protein phosphatase type 2A complex // traceable author statement /// 5625 // soluble fraction // non-traceable author statement /// 5634 // nucleus // non-traceable author statement /// 5739 // mitochondrion // non-traceable author statement /// 5829 // cytosol // traceable author statement /// 15630 // microtubule cytoskeleton // non-traceable author statement /// 16020 // membrane // no…	4721 // phosphoprotein phosphatase activity // inferred from electronic annotation /// 16787 // hydrolase activity // inferred from electronic annotation /// 30145 // manganese ion binding // inferred from electronic annotation /// 46982 // protein heterodimerization activity // inferred from physical interaction /// 8420 // 3.1.3.16;CTD phosphatase activity;7.02e-123 // extended:Unknown				1.1129518248175184e-06	2904	['2904']	['2904']	True
26037	A	202254_at	-0.698	-7.07	1.56e-09		202254_at	-0.191	-2.88	0.00554		202254_at	signal-induced proliferation-associated 1 like 1	KIAA0440	Hs.172180 // full length	NM_015556 // signal-induced proliferation-associated 1-like 1	---	---	---	---	---	---	7.001766233766234e-08	26037	['26037']	['26037']	True
26037	A	202255_s_at	-0.269	-3.64	0.00055		202255_s_at	-0.128	-2.11	0.0394		202255_s_at	signal-induced proliferation-associated 1 like 1	KIAA0440	Hs.172180 // full length	NM_015556 // signal-induced proliferation-associated 1-like 1	---	---	---	---	---	---	0.002759396984924623	26037	['26037']	['26037']	True
26037	B	237032_x_at	-0.0407	-2.27	0.0265		237032_x_at_B	-0.00647	-0.221	0.826		237032_x_at	hypothetical protein LOC283567	LOC283567	---		---	---	---				0.07173969631236442	26037	['26037']	['26037']	True
5567	A	202741_at	-0.399	-5.83	2.1e-07		202741_at	-0.049	-1.25	0.215		202741_at	protein kinase, cAMP-dependent, catalytic, beta	PRKACB	Hs.87773 // full length	NM_002731 // protein kinase, cAMP-dependent, catalytic, beta	---	---	4672 // protein kinase activity // extended:inferred from electronic annotation; pkinase; 2.4e-87	---	---	---	3.4271267707954958e-06	5567	['5567']	['5567']	True
5567	A	202742_s_at	-0.603	-6.15	6.12e-08		202742_s_at	-0.0103	-0.118	0.907		202742_s_at	protein kinase, cAMP-dependent, catalytic, beta	PRKACB	Hs.87773 // full length	NM_002731 // protein kinase, cAMP-dependent, catalytic, beta	---	---	4672 // protein kinase activity // extended:inferred from electronic annotation; pkinase; 2.4e-87	---	---	---	1.2247632962138086e-06	5567	['5567']	['5567']	True
5567	B	235780_at	-0.0382	-0.412	0.682		235780_at_B	-0.0889	-1.34	0.186		235780_at	protein kinase, cAMP-dependent, catalytic, beta	PRKACB	Hs.156324		---	---	---				0.7982726135889955	5567	['5567']	['5567']	True
27092	A	221585_at	-0.481	-6.05	9.06e-08		221585_at	-0.0617	-1.61	0.112		221585_at	calcium channel, voltage-dependent, gamma subunit 4	CACNG4	Hs.331904 // full length	NM_014405 // voltage-dependent calcium channel gamma-4 subunit /// NM_032659 //	6832 // small molecule transport // predicted/computed	5887 // integral to plasma membrane // predicted/computed /// 16020 // membrane // extended:Unknown; PMP22_Claudin; 4e-48	5245 // voltage-gated calcium channel activity // predicted/computed	---	---	---	1.7002827067669174e-06	27092	['27092']	['27092']	True
27092	A	62987_r_at	-0.198	-5.6	5.2e-07		62987_r_at	-0.00685	-0.207	0.836		62987_r_at	calcium channel, voltage-dependent, gamma subunit 4	CACNG4	Hs.331904 // full length	NM_014405 // voltage-dependent calcium channel gamma-4 subunit /// NM_032659 //	6832 // small molecule transport // predicted/computed	5887 // integral to plasma membrane // predicted/computed /// 16020 // membrane // extended:Unknown; PMP22_Claudin; 4e-48	5245 // voltage-gated calcium channel activity // predicted/computed	---	---	---	7.319097744360902e-06	27092	['27092']	['27092']	True
27092	B	231737_at	-0.329	-6.7	6.81e-09		231737_at_B	0.00562	0.164	0.87		231737_at	calcium channel, voltage-dependent, gamma subunit 4	CACNG4	Hs.331904		---	5739 // mitochondrion // inferred from electronic annotation /// 5792 // microsome // not recorded /// 16020 // membrane // inferred from electronic annotation	4364 // glutathione transferase activity // traceable author statement /// 16740 // transferase activity // inferred from electronic annotation				2.1247200000000002e-07	27092	['27092']	['27092']	True
9211	A	206349_at	-0.334	-3.89	0.000248		206349_at	0.0635	0.977	0.332		206349_at	leucine-rich, glioma inactivated 1	LGI1	Hs.194704 // full length	NM_005097 // leucine-rich, glioma inactivated 1 precursor	7399 // neurogenesis // traceable author statement /// 8283 // cell proliferation // traceable author statement	---	8181 // tumor suppressor // traceable author statement	---	---	---	0.0013948602904356535	9211	['9211']	['9211']	True
