# Supplementary material for: Downregulation of glial genes involved in synaptic function mitigates Huntington's disease pathogenesis
Source: eLife. 2021 Apr 19;10:e64564. doi: 10.7554/eLife.64564 (PMC8149125; doi:10.7554/eLife.64564)
Supplement: Figure 1—source data 2. [file elife-64564-fig1-data2.zip › Figure_1_source_data_file_2/neuronDown/1/subFly.csv]

fbgene	gene_x	EN7vsEW7_log2FoldChange	EN7vsEW7_pvalue	EN7vsEW7_padj	EN7vsEW7_grp.mean.EW7	EN7vsEW7_grp.mean.EN7	EN9vsEW9_log2FoldChange	EN9vsEW9_pvalue	EN9vsEW9_padj	EN9vsEW9_grp.mean.EW9	EN9vsEW9_grp.mean.EN9	EN11vsEW11_v2_log2FoldChange	EN11vsEW11_v2_pvalue	EN11vsEW11_v2_padj	EN11vsEW11_v2_grp.mean.EW11	EN11vsEW11_v2_grp.mean.EN11	EF18vsEW18_log2FoldChange	EF18vsEW18_pvalue	EF18vsEW18_padj	EF18vsEW18_grp.mean.EW18	EF18vsEW18_grp.mean.EF18	EF20vsEW20_log2FoldChange	EF20vsEW20_pvalue	EF20vsEW20_padj	EF20vsEW20_grp.mean.EW20	EF20vsEW20_grp.mean.EF20	EF22vsEW22_log2FoldChange	EF22vsEW22_pvalue	EF22vsEW22_padj	EF22vsEW22_grp.mean.EW22	EF22vsEW22_grp.mean.EF22	Unnamed: 31_x	AllSig_x	UnionSig_x	fbgene	gene_y	RN5vsRW5_log2FoldChange	RN5vsRW5_pvalue	RN5vsRW5_padj	RN5vsRW5_grp.mean.RW5	RN5vsRW5_grp.mean.RN5	RN7vsRW7_log2FoldChange	RN7vsRW7_pvalue	RN7vsRW7_padj	RN7vsRW7_grp.mean.RW7	RN7vsRW7_grp.mean.RN7	RN8vsRW8_log2FoldChange	RN8vsRW8_pvalue	RN8vsRW8_padj
FBgn0261379	rad:FBgn0261379	-0.231856002498368	0.249965631131434	0.61277119764329	37.0489589271091	25.5595230841377	-0.442770976241992	0.0946132046995489	0.222847652515558	40.1715005110304	25.539989146671	-0.0965033066788219	0.66582851468138	0.845454978838667	28.9402581265531	24.3306774102786	-0.477557845430932	0.043029766048056	0.145264436649551	43.1734260219688	23.855245672116	-0.190294648226069	0.285725000626609	0.542112598613481	26.0170004638003	17.3191402171019	-0.328697370175192	0.288738271073688	0.704118694391925	36.5691239532682	24.2720569578836		False	False	FBgn0261379	rad:FBgn0261379	-0.040756085737352	0.8829677574942	0.944457440692448	25.1714932569142	23.8824328574856	-0.214928155482356	0.490350064262507	0.849785031734331	22.56515758306	16.145290847956	-0.225080947235222	0.364366702361463	0.710578266826843
FBgn0085403	Rapgap1:FBgn0085403	-0.0373427406221233	0.721666514999999	0.917823099236577	4049.15123777819	3937.64113625124	-0.0898360370276723	0.0917391911279655	0.218197842270678	4140.42778717849	3888.44831828677	-0.139226528038731	0.107088062856285	0.299232824461359	4320.79147178517	3908.52854506158	-0.119397881626151	0.163294693156737	0.361401022206151	4300.80651518295	3948.14431571963	-0.309608217393456	4.03327559875832e-07	9.62998297545749e-06	4141.81923326586	3322.53681697914	-0.397917365415976	0.00127154271273142	0.0278297738396455	3860.74040902066	2896.42061717261		False	True	FBgn0085403	Rapgap1:FBgn0085403	-0.228740738450055	7.68094534551762e-05	0.00058638146032057	4380.14243047376	3731.28377436134	-0.0562016083581907	0.741018341226677	0.945379901699505	3492.37304590598	3347.19523147171	-0.168369077865592	0.0454337531109168	0.221202922135821
FBgn0005198	gig:FBgn0005198	0.179516512438137	0.0122923264220901	0.0885543989112272	3312.6028432901	3767.03499157794	0.112410650487162	0.0607790096780428	0.161838447939883	3314.42147903715	3585.70373467808	0.338204695884199	1.14480621401078e-05	0.000177935594406246	3060.09923646468	3896.8057508475	0.0583184583178799	0.378345089126902	0.605016653536598	3316.35961293449	3456.13641974047	0.0335508240531376	0.56779543329197	0.781870789720054	3385.86354062241	3467.68172564914	0.11326793770405	0.140341353847171	0.554642152985707	3217.24707465302	3484.61727518589		False	True	FBgn0005198	gig:FBgn0005198	-0.139902398855826	0.0388341294934286	0.120343310093518	4418.98474864879	4005.11277438079	-0.334033519772349	0.031944733485012	0.207794532916044	3849.1373670131	3003.32670093387	-0.022923586811453	0.806606672952439	0.937101070217899
FBgn0031923	CG13791:FBgn0031923	0.116618981475283	0.43292032373403		3.47542142327093	5.78303667050077	0.324220795601944	0.162325333603405		2.08889234180886	6.5367898979913	-0.0430427855283463	0.56422750439482		2.57922873299238	0.880173055274124	0.0603433180075079	0.634983928506125		1.66921251409292	2.9108595274894	-0.0260271402093074	0.725735176415895		2.20278795378378	1.38868247527911	0.188559703151828	0.38115020743624		2.27020426506632	6.12090594912379		False	False	FBgn0031923	CG13791:FBgn0031923	-0.113459404376672	0.595120262369968		3.60749267085732	2.31241567620239	-0.0847764523075491	0.726248429606585		2.70156703785271	1.92297197485544	0.0091269207290803	0.953975352459634
FBgn0039466	CG5521:FBgn0039466	-0.0646850768407869	0.522905559926289	0.825208100462596	1776.81789814474	1693.08999575218	-0.0474147969597162	0.534591334387408	0.719944671797277	1796.02784090945	1736.28471147721	-0.0281331233703357	0.738524085837633	0.887812922982003	1695.90058447565	1661.71204452397	0.223825990286331	0.00576964514333099	0.032498943248153	1739.65006311973	2040.9082061415	0.0285541827631011	0.723136698470662	0.877037230529023	1703.24008381836	1739.29749019939	0.0767057165510966	0.503325651696642	0.821136278892162	1743.08962204195	1841.69718451988		False	False	FBgn0039466	CG5521:FBgn0039466	-0.204172850728824	0.0245462695918635	0.0844592382000287	1851.51532619533	1600.70947738012	-0.21213762083317	0.457420280448841	0.83399522948283	1480.64179160782	1201.85936449586	-0.0808224499526224	0.454914798146937	0.775090061675486
FBgn0261388	CG42629:FBgn0261388	-0.167821704766755	0.168413091627004	0.498160026009328	587.160082575247	515.889803301044	-0.194642626517504	0.0653696236820658	0.171235046721699	585.982523281988	509.222884266567	-0.244833574056851	0.0371608434805632	0.145490332657235	582.446083911427	485.434245532708	-0.132784267971095	0.23568478876327	0.454735396576726	580.851407883977	526.91780540735	-0.333771102266642	0.00185826167153902	0.0144205226596632	578.170496443427	448.778464651244	-0.533639658107544	0.0189660140256388	0.189307101732643	535.459060251845	345.282399167537		False	False	FBgn0261388	CG42629:FBgn0261388	-0.196711955763282	0.119407059929637	0.274024305943447	614.284440765074	531.962686777797	-0.220000076597713	0.467327446799996	0.839052085972537	462.467993500978	362.621727031184	-0.194044985633775	0.242126366619173	0.592022662611487
FBgn0000667	Actn:FBgn0000667	-0.0976945144224209	0.306155670915153	0.669311161373047	6156.13008874916	5729.26962626578	0.0618880245503426	0.416080117841004	0.61953394681063	5317.7055721242	5554.92449351603	0.236767596236371	0.00410996930273303	0.0275498504075433	4995.02976727931	5919.1636724836	0.122744468965823	0.20921650775289	0.423528159209986	5920.24016278256	6470.77687389465	-0.00493529383797636	0.958626476428533	0.983134950575223	7021.15200540556	6995.10884714919	0.211110441750834	0.0564177981467079	0.356144269268819	6045.70873271337	7032.3595926509		False	False	FBgn0000667	Actn:FBgn0000667	-0.00836703512389537	0.925717541924702	0.965863367752081	6074.32274407253	6038.8458653413	-0.202204388964724	0.146199158087582	0.535544187490519	6647.06552713773	5733.91053031429	-0.0359935006790382	0.675310607977915	0.886950738078336
FBgn0250788	beta-Spec:FBgn0250788	0.0643774908530477	0.384531902990808	0.738304108470659	25765.3423703958	26984.0239523996	0.100094233478883	0.0579687872625618	0.156321880938135	24922.6284372745	26728.5512755211	0.134418913729355	0.0900016297748113	0.268416570945335	24258.2321396284	26706.3579104275	0.222844716264953	0.00218307071734114	0.0152175272385232	24838.5721391241	29097.3180713389	0.0858708156130822	0.127045918380214	0.333488090487961	24571.9318551209	26114.6275632768	-0.20102555826985	0.206675244744685	0.630994626000291	25870.1186581086	22270.2594412632		False	False	FBgn0250788	beta-Spec:FBgn0250788	0.0631143891184526			26026.4526377332	27222.7413215212	-0.0121985353595171	0.941041862078945	0.992643533118887	21809.3090959022	21610.4136567075	0.0489748250534131	0.497446510414487	0.800473252795637
FBgn0250789	alpha-Spec:FBgn0250789	-0.070263561199519	0.407787045011049	0.753762112602396	26029.2644729008	24734.0951595821	-0.0797066322162343	0.228588120574879	0.418577021654595	25499.1124547646	24109.3210133144	0.036774944999607	0.648851495978573	0.836121314354136	23967.8723224757	24607.4742491959	0.113687988946975	0.108018212475755	0.276246942747351	26695.3195313224	28936.5871495888	-0.081656949386352	0.152465557107524	0.373570306676007	24223.2986918956	22859.9071748562	-0.271815847299922	0.0785242997746202	0.419898360900075	24846.798328284	20309.2730653559		False	False	FBgn0250789	alpha-Spec:FBgn0250789	0.002005821212374			25361.9954699713	25398.638764329	-0.185151844163249			22068.3884332027	19099.5712539598	-0.0248777411202725	0.767599875141628	0.923055654810882
FBgn0034180	CG15609:FBgn0034180	0.0945068057840014	0.238665914376443	0.598835528553069	5902.55552694525	6319.27409111806	0.189432773610787	0.000443939218250651	0.00268344223476791	5786.27855387716	6606.17402700202	0.101050635287831	0.138729861200698	0.354942404799792	5950.30530802684	6392.92154447026	0.200095538466245	0.0079781798626002	0.0418798258421281	6177.13408544214	7122.82512022958	0.00523929680081947	0.929555623720516	0.971094679953572	6079.89721765085	6102.83958747004	-0.0414225599581489	0.771869538204938	0.931862029946968	5506.62264474382	5342.08963069849		False	True	FBgn0034180	CG15609:FBgn0034180	-0.130881173047398	0.0162563373143924	0.0602668334682057	7002.21551800294	6389.71095099356	-0.114389456197325	0.574759554110095	0.889963554781473	5666.0976082697	5177.29568736154	-0.0167507676227536	0.858458487068907	0.955196077119338
FBgn0004167	kst:FBgn0004167	-0.082012033206067	0.408975724867785	0.754106420711577	11586.8854090818	10903.9571438161	-0.0298986437628419	0.595453790584797	0.764519328548411	11908.0893111062	11662.0819592279	-0.230486952527657	0.000737661668353052	0.00668227081866533	12391.9100238314	10523.3243891434	0.145441486899261	0.0148551258886161	0.0672668965393801	12265.843647055	13589.3817481193	-0.0412482789365119	0.573358935514891	0.784898943752537	12392.1471040379	12029.3115755751	-0.196486202237991	0.12683664934507	0.530740104011458	12706.5444438965	11018.0824127979		False	True	FBgn0004167	kst:FBgn0004167	-0.0405898125690692	0.616385451509672	0.784941863569852	12335.3043323154	11985.7438533506	-0.0013141846828829	0.994555164121479	0.998713616203307	9905.98185549355	9895.57979131663	0.00341696511611182	0.965588258823989	0.987121443194221
FBgn0034267	CG4984:FBgn0034267	-0.456945596038654	0.00404966149679586	0.0376065962157569	268.938706858835	182.086685280682	-0.093513978691799	0.523960772231271	0.712712905842295	247.890787177624	230.990778345813	-0.00852707928964383	0.958150923523815	0.983655934201644	246.312791005117	244.343501402044	0.224920342734092	0.101570919698975	0.265342161951924	295.603181515967	350.602746415686	-0.0803738884123592	0.507086903563288	0.739525705974334	421.479293603543	395.740796855048	0.546081339678652	0.00922856030254983	0.11908297331579	335.18601108771	517.671748970988		False	False	FBgn0034267	CG4984:FBgn0034267	0.392495336785165	0.00253950803839037	0.012614138928435	247.174781449777	330.090303262667	0.375763282773034	0.0403377405716087	0.243279645447638	199.383827863347	266.283083794182	0.113377447206695	0.497496219401013	0.800473252795637
FBgn0031159	CG11566:FBgn0031159	-0.653228745105997	3.92038972022735e-05	0.000803097656549543	229.84979603627	131.424592919934	-0.761636869217744	1.80196773842235e-05	0.000151195658052102	246.731487010245	136.07066933192	-0.414863212620012	0.016342166225262	0.0796006739417096	199.307152103127	140.680598102769	-1.30166966743239	2.03142851698969e-13	1.69503001854192e-11	227.731983793515	76.8737597228298	-1.38711620032326	9.46512813729679e-16	8.68774630175815e-14	203.387641930538	51.4685714400954	-1.68183610388111	3.59281340480533e-10	6.11016198149202e-08	174.588212036442	36.9613269623602		False	True	FBgn0031159	CG11566:FBgn0031159	-0.0303565108940329	0.828791064063378	0.915742515171511	271.045468207869	265.109419884285	0.0607879483634867	0.713922647006206	0.936493415443206	216.582885447658	226.538128634124	0.0860330476412286	0.6525121835241	0.877573327440435
FBgn0064123	stg1:FBgn0064123	-0.653228745105997	3.92038972022735e-05	0.000803097656549543	229.84979603627	131.424592919934	-0.761636869217744	1.80196773842235e-05	0.000151195658052102	246.731487010245	136.07066933192	-0.414863212620012	0.016342166225262	0.0796006739417096	199.307152103127	140.680598102769	-1.30166966743239	2.03142851698969e-13	1.69503001854192e-11	227.731983793515	76.8737597228298	-1.38711620032326	9.46512813729679e-16	8.68774630175815e-14	203.387641930538	51.4685714400954	-1.68183610388111	3.59281340480533e-10	6.11016198149202e-08	174.588212036442	36.9613269623602		False	True	FBgn0064123	stg1:FBgn0064123	-0.0303565108940329	0.828791064063378	0.915742515171511	271.045468207869	265.109419884285	0.0607879483634867	0.713922647006206	0.936493415443206	216.582885447658	226.538128634124	0.0860330476412286	0.6525121835241	0.877573327440435
FBgn0034267	CG4984:FBgn0034267	-0.456945596038654	0.00404966149679586	0.0376065962157569	268.938706858835	182.086685280682	-0.093513978691799	0.523960772231271	0.712712905842295	247.890787177624	230.990778345813	-0.00852707928964383	0.958150923523815	0.983655934201644	246.312791005117	244.343501402044	0.224920342734092	0.101570919698975	0.265342161951924	295.603181515967	350.602746415686	-0.0803738884123592	0.507086903563288	0.739525705974334	421.479293603543	395.740796855048	0.546081339678652	0.00922856030254983	0.11908297331579	335.18601108771	517.671748970988		False	False	FBgn0034267	CG4984:FBgn0034267	0.392495336785165	0.00253950803839037	0.012614138928435	247.174781449777	330.090303262667	0.375763282773034	0.0403377405716087	0.243279645447638	199.383827863347	266.283083794182	0.113377447206695	0.497496219401013	0.800473252795637
FBgn0031159	CG11566:FBgn0031159	-0.653228745105997	3.92038972022735e-05	0.000803097656549543	229.84979603627	131.424592919934	-0.761636869217744	1.80196773842235e-05	0.000151195658052102	246.731487010245	136.07066933192	-0.414863212620012	0.016342166225262	0.0796006739417096	199.307152103127	140.680598102769	-1.30166966743239	2.03142851698969e-13	1.69503001854192e-11	227.731983793515	76.8737597228298	-1.38711620032326	9.46512813729679e-16	8.68774630175815e-14	203.387641930538	51.4685714400954	-1.68183610388111	3.59281340480533e-10	6.11016198149202e-08	174.588212036442	36.9613269623602		False	True	FBgn0031159	CG11566:FBgn0031159	-0.0303565108940329	0.828791064063378	0.915742515171511	271.045468207869	265.109419884285	0.0607879483634867	0.713922647006206	0.936493415443206	216.582885447658	226.538128634124	0.0860330476412286	0.6525121835241	0.877573327440435
FBgn0064123	stg1:FBgn0064123	-0.653228745105997	3.92038972022735e-05	0.000803097656549543	229.84979603627	131.424592919934	-0.761636869217744	1.80196773842235e-05	0.000151195658052102	246.731487010245	136.07066933192	-0.414863212620012	0.016342166225262	0.0796006739417096	199.307152103127	140.680598102769	-1.30166966743239	2.03142851698969e-13	1.69503001854192e-11	227.731983793515	76.8737597228298	-1.38711620032326	9.46512813729679e-16	8.68774630175815e-14	203.387641930538	51.4685714400954	-1.68183610388111	3.59281340480533e-10	6.11016198149202e-08	174.588212036442	36.9613269623602		False	True	FBgn0064123	stg1:FBgn0064123	-0.0303565108940329	0.828791064063378	0.915742515171511	271.045468207869	265.109419884285	0.0607879483634867	0.713922647006206	0.936493415443206	216.582885447658	226.538128634124	0.0860330476412286	0.6525121835241	0.877573327440435
FBgn0034267	CG4984:FBgn0034267	-0.456945596038654	0.00404966149679586	0.0376065962157569	268.938706858835	182.086685280682	-0.093513978691799	0.523960772231271	0.712712905842295	247.890787177624	230.990778345813	-0.00852707928964383	0.958150923523815	0.983655934201644	246.312791005117	244.343501402044	0.224920342734092	0.101570919698975	0.265342161951924	295.603181515967	350.602746415686	-0.0803738884123592	0.507086903563288	0.739525705974334	421.479293603543	395.740796855048	0.546081339678652	0.00922856030254983	0.11908297331579	335.18601108771	517.671748970988		False	False	FBgn0034267	CG4984:FBgn0034267	0.392495336785165	0.00253950803839037	0.012614138928435	247.174781449777	330.090303262667	0.375763282773034	0.0403377405716087	0.243279645447638	199.383827863347	266.283083794182	0.113377447206695	0.497496219401013	0.800473252795637
FBgn0031159	CG11566:FBgn0031159	-0.653228745105997	3.92038972022735e-05	0.000803097656549543	229.84979603627	131.424592919934	-0.761636869217744	1.80196773842235e-05	0.000151195658052102	246.731487010245	136.07066933192	-0.414863212620012	0.016342166225262	0.0796006739417096	199.307152103127	140.680598102769	-1.30166966743239	2.03142851698969e-13	1.69503001854192e-11	227.731983793515	76.8737597228298	-1.38711620032326	9.46512813729679e-16	8.68774630175815e-14	203.387641930538	51.4685714400954	-1.68183610388111	3.59281340480533e-10	6.11016198149202e-08	174.588212036442	36.9613269623602		False	True	FBgn0031159	CG11566:FBgn0031159	-0.0303565108940329	0.828791064063378	0.915742515171511	271.045468207869	265.109419884285	0.0607879483634867	0.713922647006206	0.936493415443206	216.582885447658	226.538128634124	0.0860330476412286	0.6525121835241	0.877573327440435
FBgn0064123	stg1:FBgn0064123	-0.653228745105997	3.92038972022735e-05	0.000803097656549543	229.84979603627	131.424592919934	-0.761636869217744	1.80196773842235e-05	0.000151195658052102	246.731487010245	136.07066933192	-0.414863212620012	0.016342166225262	0.0796006739417096	199.307152103127	140.680598102769	-1.30166966743239	2.03142851698969e-13	1.69503001854192e-11	227.731983793515	76.8737597228298	-1.38711620032326	9.46512813729679e-16	8.68774630175815e-14	203.387641930538	51.4685714400954	-1.68183610388111	3.59281340480533e-10	6.11016198149202e-08	174.588212036442	36.9613269623602		False	True	FBgn0064123	stg1:FBgn0064123	-0.0303565108940329	0.828791064063378	0.915742515171511	271.045468207869	265.109419884285	0.0607879483634867	0.713922647006206	0.936493415443206	216.582885447658	226.538128634124	0.0860330476412286	0.6525121835241	0.877573327440435
FBgn0004624	CaMKII:FBgn0004624	0.151546625864461	0.226096771632603	0.579958121135452	12828.3801085194	14427.9109131407	0.241125804398048	5.9579830407453e-05	0.000443509638659436	13121.242401776	15538.4698761973	-0.0428788100338468	0.589558482288539	0.800851159539274	14262.1876959778	13831.0975048024	0.140184221018291	0.110944574877129	0.281541373513658	13951.959342603	15431.4642612824	-0.0802658358105516	0.300885455583818	0.557741322898128	12905.7941826633	12176.7713584061	-0.116630038496084	0.455224073382775	0.799392541500063	11528.130734096	10571.5133585379		False	True	FBgn0004624	CaMKII:FBgn0004624	-0.0179287146015168	0.781327854085741	0.889294087167499	16836.4004961352	16624.6776346003	0.0240161607915887	0.917392906879014	0.987645361110239	12826.4803377186	13083.9774215937	0.0311954435023607
FBgn0013759	CASK:FBgn0013759	-0.0582973842171577	0.507549687920528	0.815981558242529	8374.77042513849	8026.03860598057	0.0522336671156476	0.356047232946505	0.564134716040767	8616.26088040107	8936.39545875239	-0.00640445944802456	0.91847778850091	0.968218910958225	8501.74763147502	8463.64506419959	0.123681771479783	0.084708782611543	0.233225535183369	8782.14351995367	9588.73516618847	0.0288665705580463	0.646146228624344	0.834466063979107	8550.10471841573	8728.15942942022	-0.155447905243544			8336.37359650875	7418.01742439465		False	False	FBgn0013759	CASK:FBgn0013759	0.0196609812074325	0.78380428310891	0.890836862829672	9304.05701491857	9434.55656864912	-0.0785688543645292			7527.16606883387	7019.72482427267	-0.0143471383823076	0.808408732088133	0.937464000225703
FBgn0016126	CaMKI:FBgn0016126	-0.0595017486911008	0.483120335428879	0.803345947449291	30034.7098485558	28764.3698778596	-0.0827314628938886	0.137512827898338	0.293543664763658	31047.7596032246	29301.5170712878	-0.23462523295532	0.00225792459175876	0.0169237915739076	33389.3712502934	28240.6827330776	-0.161738878727897	0.0628624577089219	0.189247479710139	33394.692918466	29733.3342187368	-0.032886165674532	0.664489523539076	0.845201616160348	26759.3768670141	26130.7231429389	-0.0540649376828767			26271.2036081305	25179.3817115289		False	False	FBgn0016126	CaMKI:FBgn0016126	-0.151450459198167	0.0229385682937562	0.0800625079309833	29871.2524458669	26851.7582454146	-0.0705306565733611	0.66873280157458	0.920446684782399	26755.1729021479	25377.6579043775	-0.0480069017984551	0.690197376836177	0.892767891552873
FBgn0004624	CaMKII:FBgn0004624	0.151546625864461	0.226096771632603	0.579958121135452	12828.3801085194	14427.9109131407	0.241125804398048	5.9579830407453e-05	0.000443509638659436	13121.242401776	15538.4698761973	-0.0428788100338468	0.589558482288539	0.800851159539274	14262.1876959778	13831.0975048024	0.140184221018291	0.110944574877129	0.281541373513658	13951.959342603	15431.4642612824	-0.0802658358105516	0.300885455583818	0.557741322898128	12905.7941826633	12176.7713584061	-0.116630038496084	0.455224073382775	0.799392541500063	11528.130734096	10571.5133585379		False	True	FBgn0004624	CaMKII:FBgn0004624	-0.0179287146015168	0.781327854085741	0.889294087167499	16836.4004961352	16624.6776346003	0.0240161607915887	0.917392906879014	0.987645361110239	12826.4803377186	13083.9774215937	0.0311954435023607
FBgn0013759	CASK:FBgn0013759	-0.0582973842171577	0.507549687920528	0.815981558242529	8374.77042513849	8026.03860598057	0.0522336671156476	0.356047232946505	0.564134716040767	8616.26088040107	8936.39545875239	-0.00640445944802456	0.91847778850091	0.968218910958225	8501.74763147502	8463.64506419959	0.123681771479783	0.084708782611543	0.233225535183369	8782.14351995367	9588.73516618847	0.0288665705580463	0.646146228624344	0.834466063979107	8550.10471841573	8728.15942942022	-0.155447905243544			8336.37359650875	7418.01742439465		False	False	FBgn0013759	CASK:FBgn0013759	0.0196609812074325	0.78380428310891	0.890836862829672	9304.05701491857	9434.55656864912	-0.0785688543645292			7527.16606883387	7019.72482427267	-0.0143471383823076	0.808408732088133	0.937464000225703
FBgn0016126	CaMKI:FBgn0016126	-0.0595017486911008	0.483120335428879	0.803345947449291	30034.7098485558	28764.3698778596	-0.0827314628938886	0.137512827898338	0.293543664763658	31047.7596032246	29301.5170712878	-0.23462523295532	0.00225792459175876	0.0169237915739076	33389.3712502934	28240.6827330776	-0.161738878727897	0.0628624577089219	0.189247479710139	33394.692918466	29733.3342187368	-0.032886165674532	0.664489523539076	0.845201616160348	26759.3768670141	26130.7231429389	-0.0540649376828767			26271.2036081305	25179.3817115289		False	False	FBgn0016126	CaMKI:FBgn0016126	-0.151450459198167	0.0229385682937562	0.0800625079309833	29871.2524458669	26851.7582454146	-0.0705306565733611	0.66873280157458	0.920446684782399	26755.1729021479	25377.6579043775	-0.0480069017984551	0.690197376836177	0.892767891552873
FBgn0038837	CG3822:FBgn0038837	0.16973921046664	0.0519230845037753	0.244650825741929	2521.30113519743	2852.85595096129	0.265540351246327	8.61287400785201e-05	0.00062067668648074	2400.56909101012	2892.74823954909	0.217911324544045	0.00780689721893902	0.0456403222030281	2407.07663032191	2814.49283633789	0.217241339191512	0.00362877119129559	0.0227556313459764	2849.40154072969	3325.76825477005	0.107365066697226	0.0899526722614746	0.265355643831399	2357.12715490957	2544.77550618955	-0.273660240365974			2328.61122367713	1826.15691134765		False	True	FBgn0038837	CG3822:FBgn0038837	0.0395648588694496	0.59793550457962	0.773720387575067	2711.19400369057	2788.71570230261	0.18508242214634	0.243869942656269	0.679504626303331	2155.14831522015	2473.27268025496	0.0474852519979885	0.536272448012006	0.822504554506415
FBgn0028422	KaiRIA:FBgn0028422	-0.22954985036555	0.0626994847311213	0.276619325478603	371.02110346993	311.074415728031	0.0559598010138184	0.719524653044148	0.848863877140257	246.920637642635	257.550752556143	0.206774815274797	0.126769873321629	0.334093147404973	297.718453298752	348.872430714517	-0.201408748181125	0.125869876943043	0.305562562582383	373.614043473897	320.805956525645	-0.355394179146333	0.00192510872227336	0.0148774102636419	411.922459724925	312.999047783117	-0.117239264993651	0.292435673600908	0.707239209852619	379.475915553912	348.568462261392		False	False	FBgn0028422	KaiRIA:FBgn0028422	-0.246493176103718	0.0318620854314826	0.102968031369441	431.599284768623	361.169336833746	-0.0207240803923578	0.89378260501282	0.982879029884406	378.615984811386	372.867915477593	-0.256974118968839	0.0930338782999078	0.34922944467882
FBgn0051201	GluRIIE:FBgn0051201	-0.413360679214964	0.00341733712359559	0.0330138849354011	221.200828987712	158.483116294331	0.365849136682422	0.0778579519966789	0.194043328486204	99.8962634097836	135.117023930727	0.394652401102668	0.0245617948888137	0.108122109016515	133.625941626457	186.722400677992	-0.0157439861584917	0.914651763473521	0.961737187219339	188.795256993993	186.599407004638	-0.113078459771304	0.444692318538243	0.694864728765483	181.219463695151	164.453443237194	0.313471120251287	0.258453402194888	0.674031947577697	161.673087787153	217.624652175433		False	False	FBgn0051201	GluRIIE:FBgn0051201	-0.214194877687768	0.145729096751405	0.312885641235649	212.446505689095	180.955271445322	-0.0493007648379005	0.797360012143253	0.96195015549433	173.678759530121	167.444910981301	-0.00128768219088445	0.994212798766908	0.998273591177687
FBgn0004619	Glu-RI:FBgn0004619	0.0648172759081371	0.546548879272978	0.83992623534365	1918.94572248661	2014.53423655405	0.0642284781692671	0.35253612449382	0.560757601906968	1838.25261633159	1922.70228161067	0.0244169636675051	0.783277867914961	0.91170721202354	1804.94417469465	1837.2878187637	0.00341349700358857	0.964419005865794	0.985174607861289	1940.14764646559	1944.89871317634	0.00431659712997335	0.955872671617339	0.981899478813549	1601.335448048	1606.41261806168	-0.241217572198587	0.356268103977169	0.746844520810447	1506.52821037797	1213.37859599609		False	False	FBgn0004619	Glu-RI:FBgn0004619	0.0458490044211554	0.532278852249407	0.723477741869603	2190.44796200243	2263.18622530073	0.0363280506260967	0.80244862746673	0.962922069708177	1798.11808441314	1846.68689791279	-0.013984924126822	0.868564047764537	0.959681399217639
FBgn0260235	CG42509:FBgn0260235	-0.14630664185829	0.20814945257721	0.55741809135678	373.295509525694	333.848109161452	-0.0921866493473414	0.466060393239877	0.663625906200013	344.92711540736	322.226973843964	-0.0638487358186709	0.641546663218501	0.831966315251285	334.017347571348	318.044745897191	-0.0639682666199519	0.602385865660065	0.785363381989877	384.58514783586	367.020036654831	-0.0790934575015752	0.500587526863513	0.735425319784415	293.841709620526	276.34435312143	-0.35152918406928	0.204196264572408	0.63028536797342	293.396994777415	210.254384477142		False	False	FBgn0260235	CG42509:FBgn0260235	-0.0757655899196228	0.568654454286174	0.751961211978018	410.052207434314	387.743461401711	-0.19624692660792	0.502663964710317	0.856241949525834	320.919749415746	262.357726163325	-0.0598710516684602	0.652209315513376	0.877573327440435
FBgn0026255	clumsy:FBgn0026255	0.0508858120219917	0.623075106380285	0.876981420704966	492.754945302213	511.815756301313	0.497697220063016	0.000281982552144138	0.00178852978298164	344.623462042664	498.077344225222	0.373577436524556	0.00128160722910426	0.0106986824648022	507.016366597953	669.480965233234	0.476184871549871	5.76025926778477e-06	0.000104554316352437	570.579683668508	807.759583659611	0.0723174642338732	0.539864632490398	0.764080643308705	677.716590838392	716.692218860646	0.48268539536916	0.000473446883863775	0.0125336753418534	517.925113604632	737.296514388061		False	True	FBgn0026255	clumsy:FBgn0026255	-0.111911558665605	0.24493289162291	0.444981216452517	645.012258344185	595.573309168374	0.0972606134726766	0.598075693678048	0.899776833336123	500.030464532002	538.891744566019	0.184246777037505	0.241549545075348	0.591316324021191
FBgn0035604	Ir64a:FBgn0035604	0.0169264553067594	0.865431848998505		2.32225681661624	2.77668178783122	-0.00251015073660766	0.973217177547473		0.349924218602547	0.314502330595598	-0.129078664847098	0.271638291325899		5.7164198851315	1.65704922888147	-0.11919427799439	0.351232402728125		3.11192426002651	0.993668416557613	-0.0973503632689594	0.32446495982537		4.75867311537528	1.7706317130278	0.160321585877058	0.334617937209833		0.644995059545563	3.63102977125633		False	False	FBgn0035604	Ir64a:FBgn0035604	-0.0407087510508312	0.84838704568541		5.17954841184454	4.45933036043253	-0.210270374865581	0.432986679747199	0.824767899812624	4.76621064294754	2.60366789505117	-0.0185621303703826	0.920749544565956
FBgn0028431	Glu-RIB:FBgn0028431	-0.14630664185829	0.20814945257721	0.55741809135678	373.295509525694	333.848109161452	-0.0921866493473414	0.466060393239877	0.663625906200013	344.92711540736	322.226973843964	-0.0638487358186709	0.641546663218501	0.831966315251285	334.017347571348	318.044745897191	-0.0639682666199519	0.602385865660065	0.785363381989877	384.58514783586	367.020036654831	-0.0790934575015752	0.500587526863513	0.735425319784415	293.841709620526	276.34435312143	-0.35152918406928	0.204196264572408	0.63028536797342	293.396994777415	210.254384477142		False	False	FBgn0028431	Glu-RIB:FBgn0028431	-0.0757655899196228	0.568654454286174	0.751961211978018	410.052207434314	387.743461401711	-0.19624692660792	0.502663964710317	0.856241949525834	320.919749415746	262.357726163325	-0.0598710516684602	0.652209315513376	0.877573327440435
FBgn0036010	Ir67a:FBgn0036010				0.0	0.0	0.13300656494932	0.25815404397718		0.0	1.99074034399788	0.140037664299697	0.184515707766606		0.0	2.90309534389597	0.0725069778488238	0.327839053498592		0.0	0.971787567068872	0.000843310238227104	0.980320723419996		0.313779039433428	0.334895083082384	0.0349624969197117	0.826612099220538		0.982768906931125	1.40208794826181		False	False	FBgn0036010	Ir67a:FBgn0036010	0.0992768251833788	0.542651504827906		0.960684319337097	2.05181296865889	0.144712831377718	0.280651275168384		0.0	2.2281435515197	0.147718671798966	0.235500881388658
FBgn0038837	CG3822:FBgn0038837	0.16973921046664	0.0519230845037753	0.244650825741929	2521.30113519743	2852.85595096129	0.265540351246327	8.61287400785201e-05	0.00062067668648074	2400.56909101012	2892.74823954909	0.217911324544045	0.00780689721893902	0.0456403222030281	2407.07663032191	2814.49283633789	0.217241339191512	0.00362877119129559	0.0227556313459764	2849.40154072969	3325.76825477005	0.107365066697226	0.0899526722614746	0.265355643831399	2357.12715490957	2544.77550618955	-0.273660240365974			2328.61122367713	1826.15691134765		False	True	FBgn0038837	CG3822:FBgn0038837	0.0395648588694496	0.59793550457962	0.773720387575067	2711.19400369057	2788.71570230261	0.18508242214634	0.243869942656269	0.679504626303331	2155.14831522015	2473.27268025496	0.0474852519979885	0.536272448012006	0.822504554506415
FBgn0028422	KaiRIA:FBgn0028422	-0.22954985036555	0.0626994847311213	0.276619325478603	371.02110346993	311.074415728031	0.0559598010138184	0.719524653044148	0.848863877140257	246.920637642635	257.550752556143	0.206774815274797	0.126769873321629	0.334093147404973	297.718453298752	348.872430714517	-0.201408748181125	0.125869876943043	0.305562562582383	373.614043473897	320.805956525645	-0.355394179146333	0.00192510872227336	0.0148774102636419	411.922459724925	312.999047783117	-0.117239264993651	0.292435673600908	0.707239209852619	379.475915553912	348.568462261392		False	False	FBgn0028422	KaiRIA:FBgn0028422	-0.246493176103718	0.0318620854314826	0.102968031369441	431.599284768623	361.169336833746	-0.0207240803923578	0.89378260501282	0.982879029884406	378.615984811386	372.867915477593	-0.256974118968839	0.0930338782999078	0.34922944467882
FBgn0051201	GluRIIE:FBgn0051201	-0.413360679214964	0.00341733712359559	0.0330138849354011	221.200828987712	158.483116294331	0.365849136682422	0.0778579519966789	0.194043328486204	99.8962634097836	135.117023930727	0.394652401102668	0.0245617948888137	0.108122109016515	133.625941626457	186.722400677992	-0.0157439861584917	0.914651763473521	0.961737187219339	188.795256993993	186.599407004638	-0.113078459771304	0.444692318538243	0.694864728765483	181.219463695151	164.453443237194	0.313471120251287	0.258453402194888	0.674031947577697	161.673087787153	217.624652175433		False	False	FBgn0051201	GluRIIE:FBgn0051201	-0.214194877687768	0.145729096751405	0.312885641235649	212.446505689095	180.955271445322	-0.0493007648379005	0.797360012143253	0.96195015549433	173.678759530121	167.444910981301	-0.00128768219088445	0.994212798766908	0.998273591177687
FBgn0004619	Glu-RI:FBgn0004619	0.0648172759081371	0.546548879272978	0.83992623534365	1918.94572248661	2014.53423655405	0.0642284781692671	0.35253612449382	0.560757601906968	1838.25261633159	1922.70228161067	0.0244169636675051	0.783277867914961	0.91170721202354	1804.94417469465	1837.2878187637	0.00341349700358857	0.964419005865794	0.985174607861289	1940.14764646559	1944.89871317634	0.00431659712997335	0.955872671617339	0.981899478813549	1601.335448048	1606.41261806168	-0.241217572198587	0.356268103977169	0.746844520810447	1506.52821037797	1213.37859599609		False	False	FBgn0004619	Glu-RI:FBgn0004619	0.0458490044211554	0.532278852249407	0.723477741869603	2190.44796200243	2263.18622530073	0.0363280506260967	0.80244862746673	0.962922069708177	1798.11808441314	1846.68689791279	-0.013984924126822	0.868564047764537	0.959681399217639
FBgn0260235	CG42509:FBgn0260235	-0.14630664185829	0.20814945257721	0.55741809135678	373.295509525694	333.848109161452	-0.0921866493473414	0.466060393239877	0.663625906200013	344.92711540736	322.226973843964	-0.0638487358186709	0.641546663218501	0.831966315251285	334.017347571348	318.044745897191	-0.0639682666199519	0.602385865660065	0.785363381989877	384.58514783586	367.020036654831	-0.0790934575015752	0.500587526863513	0.735425319784415	293.841709620526	276.34435312143	-0.35152918406928	0.204196264572408	0.63028536797342	293.396994777415	210.254384477142		False	False	FBgn0260235	CG42509:FBgn0260235	-0.0757655899196228	0.568654454286174	0.751961211978018	410.052207434314	387.743461401711	-0.19624692660792	0.502663964710317	0.856241949525834	320.919749415746	262.357726163325	-0.0598710516684602	0.652209315513376	0.877573327440435
FBgn0026255	clumsy:FBgn0026255	0.0508858120219917	0.623075106380285	0.876981420704966	492.754945302213	511.815756301313	0.497697220063016	0.000281982552144138	0.00178852978298164	344.623462042664	498.077344225222	0.373577436524556	0.00128160722910426	0.0106986824648022	507.016366597953	669.480965233234	0.476184871549871	5.76025926778477e-06	0.000104554316352437	570.579683668508	807.759583659611	0.0723174642338732	0.539864632490398	0.764080643308705	677.716590838392	716.692218860646	0.48268539536916	0.000473446883863775	0.0125336753418534	517.925113604632	737.296514388061		False	True	FBgn0026255	clumsy:FBgn0026255	-0.111911558665605	0.24493289162291	0.444981216452517	645.012258344185	595.573309168374	0.0972606134726766	0.598075693678048	0.899776833336123	500.030464532002	538.891744566019	0.184246777037505	0.241549545075348	0.591316324021191
FBgn0035604	Ir64a:FBgn0035604	0.0169264553067594	0.865431848998505		2.32225681661624	2.77668178783122	-0.00251015073660766	0.973217177547473		0.349924218602547	0.314502330595598	-0.129078664847098	0.271638291325899		5.7164198851315	1.65704922888147	-0.11919427799439	0.351232402728125		3.11192426002651	0.993668416557613	-0.0973503632689594	0.32446495982537		4.75867311537528	1.7706317130278	0.160321585877058	0.334617937209833		0.644995059545563	3.63102977125633		False	False	FBgn0035604	Ir64a:FBgn0035604	-0.0407087510508312	0.84838704568541		5.17954841184454	4.45933036043253	-0.210270374865581	0.432986679747199	0.824767899812624	4.76621064294754	2.60366789505117	-0.0185621303703826	0.920749544565956
FBgn0028431	Glu-RIB:FBgn0028431	-0.14630664185829	0.20814945257721	0.55741809135678	373.295509525694	333.848109161452	-0.0921866493473414	0.466060393239877	0.663625906200013	344.92711540736	322.226973843964	-0.0638487358186709	0.641546663218501	0.831966315251285	334.017347571348	318.044745897191	-0.0639682666199519	0.602385865660065	0.785363381989877	384.58514783586	367.020036654831	-0.0790934575015752	0.500587526863513	0.735425319784415	293.841709620526	276.34435312143	-0.35152918406928	0.204196264572408	0.63028536797342	293.396994777415	210.254384477142		False	False	FBgn0028431	Glu-RIB:FBgn0028431	-0.0757655899196228	0.568654454286174	0.751961211978018	410.052207434314	387.743461401711	-0.19624692660792	0.502663964710317	0.856241949525834	320.919749415746	262.357726163325	-0.0598710516684602	0.652209315513376	0.877573327440435
FBgn0036010	Ir67a:FBgn0036010				0.0	0.0	0.13300656494932	0.25815404397718		0.0	1.99074034399788	0.140037664299697	0.184515707766606		0.0	2.90309534389597	0.0725069778488238	0.327839053498592		0.0	0.971787567068872	0.000843310238227104	0.980320723419996		0.313779039433428	0.334895083082384	0.0349624969197117	0.826612099220538		0.982768906931125	1.40208794826181		False	False	FBgn0036010	Ir67a:FBgn0036010	0.0992768251833788	0.542651504827906		0.960684319337097	2.05181296865889	0.144712831377718	0.280651275168384		0.0	2.2281435515197	0.147718671798966	0.235500881388658
FBgn0038837	CG3822:FBgn0038837	0.16973921046664	0.0519230845037753	0.244650825741929	2521.30113519743	2852.85595096129	0.265540351246327	8.61287400785201e-05	0.00062067668648074	2400.56909101012	2892.74823954909	0.217911324544045	0.00780689721893902	0.0456403222030281	2407.07663032191	2814.49283633789	0.217241339191512	0.00362877119129559	0.0227556313459764	2849.40154072969	3325.76825477005	0.107365066697226	0.0899526722614746	0.265355643831399	2357.12715490957	2544.77550618955	-0.273660240365974			2328.61122367713	1826.15691134765		False	True	FBgn0038837	CG3822:FBgn0038837	0.0395648588694496	0.59793550457962	0.773720387575067	2711.19400369057	2788.71570230261	0.18508242214634	0.243869942656269	0.679504626303331	2155.14831522015	2473.27268025496	0.0474852519979885	0.536272448012006	0.822504554506415
FBgn0028422	KaiRIA:FBgn0028422	-0.22954985036555	0.0626994847311213	0.276619325478603	371.02110346993	311.074415728031	0.0559598010138184	0.719524653044148	0.848863877140257	246.920637642635	257.550752556143	0.206774815274797	0.126769873321629	0.334093147404973	297.718453298752	348.872430714517	-0.201408748181125	0.125869876943043	0.305562562582383	373.614043473897	320.805956525645	-0.355394179146333	0.00192510872227336	0.0148774102636419	411.922459724925	312.999047783117	-0.117239264993651	0.292435673600908	0.707239209852619	379.475915553912	348.568462261392		False	False	FBgn0028422	KaiRIA:FBgn0028422	-0.246493176103718	0.0318620854314826	0.102968031369441	431.599284768623	361.169336833746	-0.0207240803923578	0.89378260501282	0.982879029884406	378.615984811386	372.867915477593	-0.256974118968839	0.0930338782999078	0.34922944467882
FBgn0051201	GluRIIE:FBgn0051201	-0.413360679214964	0.00341733712359559	0.0330138849354011	221.200828987712	158.483116294331	0.365849136682422	0.0778579519966789	0.194043328486204	99.8962634097836	135.117023930727	0.394652401102668	0.0245617948888137	0.108122109016515	133.625941626457	186.722400677992	-0.0157439861584917	0.914651763473521	0.961737187219339	188.795256993993	186.599407004638	-0.113078459771304	0.444692318538243	0.694864728765483	181.219463695151	164.453443237194	0.313471120251287	0.258453402194888	0.674031947577697	161.673087787153	217.624652175433		False	False	FBgn0051201	GluRIIE:FBgn0051201	-0.214194877687768	0.145729096751405	0.312885641235649	212.446505689095	180.955271445322	-0.0493007648379005	0.797360012143253	0.96195015549433	173.678759530121	167.444910981301	-0.00128768219088445	0.994212798766908	0.998273591177687
FBgn0004619	Glu-RI:FBgn0004619	0.0648172759081371	0.546548879272978	0.83992623534365	1918.94572248661	2014.53423655405	0.0642284781692671	0.35253612449382	0.560757601906968	1838.25261633159	1922.70228161067	0.0244169636675051	0.783277867914961	0.91170721202354	1804.94417469465	1837.2878187637	0.00341349700358857	0.964419005865794	0.985174607861289	1940.14764646559	1944.89871317634	0.00431659712997335	0.955872671617339	0.981899478813549	1601.335448048	1606.41261806168	-0.241217572198587	0.356268103977169	0.746844520810447	1506.52821037797	1213.37859599609		False	False	FBgn0004619	Glu-RI:FBgn0004619	0.0458490044211554	0.532278852249407	0.723477741869603	2190.44796200243	2263.18622530073	0.0363280506260967	0.80244862746673	0.962922069708177	1798.11808441314	1846.68689791279	-0.013984924126822	0.868564047764537	0.959681399217639
FBgn0260235	CG42509:FBgn0260235	-0.14630664185829	0.20814945257721	0.55741809135678	373.295509525694	333.848109161452	-0.0921866493473414	0.466060393239877	0.663625906200013	344.92711540736	322.226973843964	-0.0638487358186709	0.641546663218501	0.831966315251285	334.017347571348	318.044745897191	-0.0639682666199519	0.602385865660065	0.785363381989877	384.58514783586	367.020036654831	-0.0790934575015752	0.500587526863513	0.735425319784415	293.841709620526	276.34435312143	-0.35152918406928	0.204196264572408	0.63028536797342	293.396994777415	210.254384477142		False	False	FBgn0260235	CG42509:FBgn0260235	-0.0757655899196228	0.568654454286174	0.751961211978018	410.052207434314	387.743461401711	-0.19624692660792	0.502663964710317	0.856241949525834	320.919749415746	262.357726163325	-0.0598710516684602	0.652209315513376	0.877573327440435
FBgn0026255	clumsy:FBgn0026255	0.0508858120219917	0.623075106380285	0.876981420704966	492.754945302213	511.815756301313	0.497697220063016	0.000281982552144138	0.00178852978298164	344.623462042664	498.077344225222	0.373577436524556	0.00128160722910426	0.0106986824648022	507.016366597953	669.480965233234	0.476184871549871	5.76025926778477e-06	0.000104554316352437	570.579683668508	807.759583659611	0.0723174642338732	0.539864632490398	0.764080643308705	677.716590838392	716.692218860646	0.48268539536916	0.000473446883863775	0.0125336753418534	517.925113604632	737.296514388061		False	True	FBgn0026255	clumsy:FBgn0026255	-0.111911558665605	0.24493289162291	0.444981216452517	645.012258344185	595.573309168374	0.0972606134726766	0.598075693678048	0.899776833336123	500.030464532002	538.891744566019	0.184246777037505	0.241549545075348	0.591316324021191
FBgn0035604	Ir64a:FBgn0035604	0.0169264553067594	0.865431848998505		2.32225681661624	2.77668178783122	-0.00251015073660766	0.973217177547473		0.349924218602547	0.314502330595598	-0.129078664847098	0.271638291325899		5.7164198851315	1.65704922888147	-0.11919427799439	0.351232402728125		3.11192426002651	0.993668416557613	-0.0973503632689594	0.32446495982537		4.75867311537528	1.7706317130278	0.160321585877058	0.334617937209833		0.644995059545563	3.63102977125633		False	False	FBgn0035604	Ir64a:FBgn0035604	-0.0407087510508312	0.84838704568541		5.17954841184454	4.45933036043253	-0.210270374865581	0.432986679747199	0.824767899812624	4.76621064294754	2.60366789505117	-0.0185621303703826	0.920749544565956
FBgn0028431	Glu-RIB:FBgn0028431	-0.14630664185829	0.20814945257721	0.55741809135678	373.295509525694	333.848109161452	-0.0921866493473414	0.466060393239877	0.663625906200013	344.92711540736	322.226973843964	-0.0638487358186709	0.641546663218501	0.831966315251285	334.017347571348	318.044745897191	-0.0639682666199519	0.602385865660065	0.785363381989877	384.58514783586	367.020036654831	-0.0790934575015752	0.500587526863513	0.735425319784415	293.841709620526	276.34435312143	-0.35152918406928	0.204196264572408	0.63028536797342	293.396994777415	210.254384477142		False	False	FBgn0028431	Glu-RIB:FBgn0028431	-0.0757655899196228	0.568654454286174	0.751961211978018	410.052207434314	387.743461401711	-0.19624692660792	0.502663964710317	0.856241949525834	320.919749415746	262.357726163325	-0.0598710516684602	0.652209315513376	0.877573327440435
FBgn0036010	Ir67a:FBgn0036010				0.0	0.0	0.13300656494932	0.25815404397718		0.0	1.99074034399788	0.140037664299697	0.184515707766606		0.0	2.90309534389597	0.0725069778488238	0.327839053498592		0.0	0.971787567068872	0.000843310238227104	0.980320723419996		0.313779039433428	0.334895083082384	0.0349624969197117	0.826612099220538		0.982768906931125	1.40208794826181		False	False	FBgn0036010	Ir67a:FBgn0036010	0.0992768251833788	0.542651504827906		0.960684319337097	2.05181296865889	0.144712831377718	0.280651275168384		0.0	2.2281435515197	0.147718671798966	0.235500881388658
FBgn0010399	Nmdar1:FBgn0010399	0.00916883069106046	0.91055269584533	0.975522877460671	2926.81991602841	2945.99088655868	0.0435469511753766	0.529075204764989	0.716204144771576	2902.6549682569	2992.6600498173502	-0.0864331890284981	0.250856906835586	0.509502257624802	2986.63822311649	2808.63697859868	-0.058039737316245	0.536185817287573	0.738312022548319	2999.09719825423	2876.57887199066	-0.144446163664825	0.0235643268001277	0.102954869882103	2527.87615102041	2280.02459738528	-0.310064019848108	0.20589443819615	0.630994626000291	2294.95297391802	1759.55776514367		False	False	FBgn0010399	Nmdar1:FBgn0010399	-0.0767167635061451	0.324707366849348	0.53635035064323	3414.03040287452	3234.17041078233	-0.13988578156286	0.322426085586502	0.755635900991909	2847.92212265592	2570.35764364976	-0.148054332063855	0.0392420445348858	0.200928852735928
FBgn0053513	Nmdar2:FBgn0053513	-0.271264404661057	0.016857685889374	0.111219872784167	1261.04419519917	1026.53465097857	-0.230095165817156	0.0236351833083416	0.0774436466773531	1318.83159286457	1117.72650172802	-0.107768252220854	0.268926506904057	0.530593840539163	1168.04013861948	1079.93498324642	-0.239118976634013	0.00783292104250354	0.0412917916908213	1266.86539427289	1066.43543780804	-0.124558428175947	0.237988250322698	0.488457104615502	1087.4407475069	989.444985273374	-0.374155663570314			1028.30937278788	751.01899268665		False	False	FBgn0053513	Nmdar2:FBgn0053513	0.143387357578902	0.242954547531013	0.442891656591121	1286.55844786027	1429.05492209162	-0.129572389778738	0.666763726142909	0.919319301534369	996.682391744214	865.68059141887	0.0796599077670183	0.440155775753095	0.765405131842615
FBgn0036250	Ir68b:FBgn0036250	-0.0218115902766614	0.532546432778827		0.346742364615207	0.0				0.0	0.0				0.0	0.0	0.0424532444305566	0.456780860327342		0.0	0.963098729183107	0.121418174965408	0.204862599701596		0.947858953460865	3.83012834861332	0.0500282956395036	0.535400197167964		0.0	0.326596229435565		False	False	FBgn0036250	Ir68b:FBgn0036250				0.0	0.0				0.0	0.0
FBgn0010399	Nmdar1:FBgn0010399	0.00916883069106046	0.91055269584533	0.975522877460671	2926.81991602841	2945.99088655868	0.0435469511753766	0.529075204764989	0.716204144771576	2902.6549682569	2992.6600498173502	-0.0864331890284981	0.250856906835586	0.509502257624802	2986.63822311649	2808.63697859868	-0.058039737316245	0.536185817287573	0.738312022548319	2999.09719825423	2876.57887199066	-0.144446163664825	0.0235643268001277	0.102954869882103	2527.87615102041	2280.02459738528	-0.310064019848108	0.20589443819615	0.630994626000291	2294.95297391802	1759.55776514367		False	False	FBgn0010399	Nmdar1:FBgn0010399	-0.0767167635061451	0.324707366849348	0.53635035064323	3414.03040287452	3234.17041078233	-0.13988578156286	0.322426085586502	0.755635900991909	2847.92212265592	2570.35764364976	-0.148054332063855	0.0392420445348858	0.200928852735928
FBgn0259215	Ir93a:FBgn0259215	-0.401092128542107	0.044608135669022	0.222502971791722	79.9172431205395	49.7590822338227	-0.415526006954633	0.0748596617925358	0.188934183674604	84.0086122624395	58.3330821576528	-0.628819398638154	0.00269712099593647	0.0196118772294923	106.128096042564	57.0526373937627	0.262051549535437	0.176648873982986	0.380414302774224	83.9476985555715	105.996491590596	-0.0652212634530155	0.646849054802942	0.834959614565544	167.296354399422	158.466869895959	-0.149742918408395	0.594419208611651	0.857851705998349	147.52341972166	127.767218225563		False	False	FBgn0259215	Ir93a:FBgn0259215	0.272367278388431	0.211119312722158	0.402198091925601	59.9338001011071	75.787144682485	0.453005190212671	0.0871573509138566	0.399702274563447	42.0432707026582	63.5013987609019	0.0220849637268422	0.929792837826618	0.97591968707917
FBgn0052704	Ir8a:FBgn0052704	-0.0430980462308417	0.655309305365602		2.68639061578559	1.63070869578906	0.292470029736246	0.170233366434015		1.37045881432193	5.14833626493525	-0.129692542612533	0.165600133829071		3.6530368987376	0.338521072551294	-0.0482959243832732	0.625019551555542		2.09122179240827	0.961597671277369	0.0538191298794069	0.482470573607547		0.960902623782028	2.43377417991343	0.071324369224018	0.768602108231779		3.29629961200268	4.2748419623328		False	False	FBgn0052704	Ir8a:FBgn0052704	0.0270561255227004	0.879645030559714		3.19719936366487	3.78215971516844	-0.395890087881137	0.109604063882972	0.458386667171685	6.64399167184173	1.3583075906768	-0.0483866195315975	0.683152222904281
FBgn0004620	GluRIIA:FBgn0004620	0.19508674852765	0.0884855094051116	0.343807064033115	660.601411709094	765.637895086044	0.211663052335724	0.0586578472627826	0.157587691495505	670.821971202296	782.062682048232	0.102390532356657	0.32587219880237	0.587971685692962	747.665300066506	805.522719826909	0.298335600604855	0.00363912019387986	0.0227694476148689	676.096307893627	840.448593310552	0.037675340882285	0.691147416645548	0.861058549357341	797.57733923722	820.317736006299	-0.229626837475603	0.0709074118807092	0.40070160390667797	813.150862494078	688.439379500551		False	False	FBgn0004620	GluRIIA:FBgn0004620	-0.780893682324054	8.61587293750126e-12	1.9589379079687e-10	750.725355026505	426.280214467297	-0.379650828680408	0.0308973000158805	0.20293481802654	532.816405018184	399.463318389904	-0.597383907625188	1.68322534050479e-05	0.000325911890530066
FBgn0053513	Nmdar2:FBgn0053513	-0.271264404661057	0.016857685889374	0.111219872784167	1261.04419519917	1026.53465097857	-0.230095165817156	0.0236351833083416	0.0774436466773531	1318.83159286457	1117.72650172802	-0.107768252220854	0.268926506904057	0.530593840539163	1168.04013861948	1079.93498324642	-0.239118976634013	0.00783292104250354	0.0412917916908213	1266.86539427289	1066.43543780804	-0.124558428175947	0.237988250322698	0.488457104615502	1087.4407475069	989.444985273374	-0.374155663570314			1028.30937278788	751.01899268665		False	False	FBgn0053513	Nmdar2:FBgn0053513	0.143387357578902	0.242954547531013	0.442891656591121	1286.55844786027	1429.05492209162	-0.129572389778738	0.666763726142909	0.919319301534369	996.682391744214	865.68059141887	0.0796599077670183	0.440155775753095	0.765405131842615
FBgn0010399	Nmdar1:FBgn0010399	0.00916883069106046	0.91055269584533	0.975522877460671	2926.81991602841	2945.99088655868	0.0435469511753766	0.529075204764989	0.716204144771576	2902.6549682569	2992.6600498173502	-0.0864331890284981	0.250856906835586	0.509502257624802	2986.63822311649	2808.63697859868	-0.058039737316245	0.536185817287573	0.738312022548319	2999.09719825423	2876.57887199066	-0.144446163664825	0.0235643268001277	0.102954869882103	2527.87615102041	2280.02459738528	-0.310064019848108	0.20589443819615	0.630994626000291	2294.95297391802	1759.55776514367		False	False	FBgn0010399	Nmdar1:FBgn0010399	-0.0767167635061451	0.324707366849348	0.53635035064323	3414.03040287452	3234.17041078233	-0.13988578156286	0.322426085586502	0.755635900991909	2847.92212265592	2570.35764364976	-0.148054332063855	0.0392420445348858	0.200928852735928
FBgn0259215	Ir93a:FBgn0259215	-0.401092128542107	0.044608135669022	0.222502971791722	79.9172431205395	49.7590822338227	-0.415526006954633	0.0748596617925358	0.188934183674604	84.0086122624395	58.3330821576528	-0.628819398638154	0.00269712099593647	0.0196118772294923	106.128096042564	57.0526373937627	0.262051549535437	0.176648873982986	0.380414302774224	83.9476985555715	105.996491590596	-0.0652212634530155	0.646849054802942	0.834959614565544	167.296354399422	158.466869895959	-0.149742918408395	0.594419208611651	0.857851705998349	147.52341972166	127.767218225563		False	False	FBgn0259215	Ir93a:FBgn0259215	0.272367278388431	0.211119312722158	0.402198091925601	59.9338001011071	75.787144682485	0.453005190212671	0.0871573509138566	0.399702274563447	42.0432707026582	63.5013987609019	0.0220849637268422	0.929792837826618	0.97591968707917
FBgn0052704	Ir8a:FBgn0052704	-0.0430980462308417	0.655309305365602		2.68639061578559	1.63070869578906	0.292470029736246	0.170233366434015		1.37045881432193	5.14833626493525	-0.129692542612533	0.165600133829071		3.6530368987376	0.338521072551294	-0.0482959243832732	0.625019551555542		2.09122179240827	0.961597671277369	0.0538191298794069	0.482470573607547		0.960902623782028	2.43377417991343	0.071324369224018	0.768602108231779		3.29629961200268	4.2748419623328		False	False	FBgn0052704	Ir8a:FBgn0052704	0.0270561255227004	0.879645030559714		3.19719936366487	3.78215971516844	-0.395890087881137	0.109604063882972	0.458386667171685	6.64399167184173	1.3583075906768	-0.0483866195315975	0.683152222904281
FBgn0053513	Nmdar2:FBgn0053513	-0.271264404661057	0.016857685889374	0.111219872784167	1261.04419519917	1026.53465097857	-0.230095165817156	0.0236351833083416	0.0774436466773531	1318.83159286457	1117.72650172802	-0.107768252220854	0.268926506904057	0.530593840539163	1168.04013861948	1079.93498324642	-0.239118976634013	0.00783292104250354	0.0412917916908213	1266.86539427289	1066.43543780804	-0.124558428175947	0.237988250322698	0.488457104615502	1087.4407475069	989.444985273374	-0.374155663570314			1028.30937278788	751.01899268665		False	False	FBgn0053513	Nmdar2:FBgn0053513	0.143387357578902	0.242954547531013	0.442891656591121	1286.55844786027	1429.05492209162	-0.129572389778738	0.666763726142909	0.919319301534369	996.682391744214	865.68059141887	0.0796599077670183	0.440155775753095	0.765405131842615
FBgn0031923	CG13791:FBgn0031923	0.116618981475283	0.43292032373403		3.47542142327093	5.78303667050077	0.324220795601944	0.162325333603405		2.08889234180886	6.5367898979913	-0.0430427855283463	0.56422750439482		2.57922873299238	0.880173055274124	0.0603433180075079	0.634983928506125		1.66921251409292	2.9108595274894	-0.0260271402093074	0.725735176415895		2.20278795378378	1.38868247527911	0.188559703151828	0.38115020743624		2.27020426506632	6.12090594912379		False	False	FBgn0031923	CG13791:FBgn0031923	-0.113459404376672	0.595120262369968		3.60749267085732	2.31241567620239	-0.0847764523075491	0.726248429606585		2.70156703785271	1.92297197485544	0.0091269207290803	0.953975352459634
FBgn0261379	rad:FBgn0261379	-0.231856002498368	0.249965631131434	0.61277119764329	37.0489589271091	25.5595230841377	-0.442770976241992	0.0946132046995489	0.222847652515558	40.1715005110304	25.539989146671	-0.0965033066788219	0.66582851468138	0.845454978838667	28.9402581265531	24.3306774102786	-0.477557845430932	0.043029766048056	0.145264436649551	43.1734260219688	23.855245672116	-0.190294648226069	0.285725000626609	0.542112598613481	26.0170004638003	17.3191402171019	-0.328697370175192	0.288738271073688	0.704118694391925	36.5691239532682	24.2720569578836		False	False	FBgn0261379	rad:FBgn0261379	-0.040756085737352	0.8829677574942	0.944457440692448	25.1714932569142	23.8824328574856	-0.214928155482356	0.490350064262507	0.849785031734331	22.56515758306	16.145290847956	-0.225080947235222	0.364366702361463	0.710578266826843
FBgn0085403	Rapgap1:FBgn0085403	-0.0373427406221233	0.721666514999999	0.917823099236577	4049.15123777819	3937.64113625124	-0.0898360370276723	0.0917391911279655	0.218197842270678	4140.42778717849	3888.44831828677	-0.139226528038731	0.107088062856285	0.299232824461359	4320.79147178517	3908.52854506158	-0.119397881626151	0.163294693156737	0.361401022206151	4300.80651518295	3948.14431571963	-0.309608217393456	4.03327559875832e-07	9.62998297545749e-06	4141.81923326586	3322.53681697914	-0.397917365415976	0.00127154271273142	0.0278297738396455	3860.74040902066	2896.42061717261		False	True	FBgn0085403	Rapgap1:FBgn0085403	-0.228740738450055	7.68094534551762e-05	0.00058638146032057	4380.14243047376	3731.28377436134	-0.0562016083581907	0.741018341226677	0.945379901699505	3492.37304590598	3347.19523147171	-0.168369077865592	0.0454337531109168	0.221202922135821
FBgn0039466	CG5521:FBgn0039466	-0.0646850768407869	0.522905559926289	0.825208100462596	1776.81789814474	1693.08999575218	-0.0474147969597162	0.534591334387408	0.719944671797277	1796.02784090945	1736.28471147721	-0.0281331233703357	0.738524085837633	0.887812922982003	1695.90058447565	1661.71204452397	0.223825990286331	0.00576964514333099	0.032498943248153	1739.65006311973	2040.9082061415	0.0285541827631011	0.723136698470662	0.877037230529023	1703.24008381836	1739.29749019939	0.0767057165510966	0.503325651696642	0.821136278892162	1743.08962204195	1841.69718451988		False	False	FBgn0039466	CG5521:FBgn0039466	-0.204172850728824	0.0245462695918635	0.0844592382000287	1851.51532619533	1600.70947738012	-0.21213762083317	0.457420280448841	0.83399522948283	1480.64179160782	1201.85936449586	-0.0808224499526224	0.454914798146937	0.775090061675486
FBgn0261388	CG42629:FBgn0261388	-0.167821704766755	0.168413091627004	0.498160026009328	587.160082575247	515.889803301044	-0.194642626517504	0.0653696236820658	0.171235046721699	585.982523281988	509.222884266567	-0.244833574056851	0.0371608434805632	0.145490332657235	582.446083911427	485.434245532708	-0.132784267971095	0.23568478876327	0.454735396576726	580.851407883977	526.91780540735	-0.333771102266642	0.00185826167153902	0.0144205226596632	578.170496443427	448.778464651244	-0.533639658107544	0.0189660140256388	0.189307101732643	535.459060251845	345.282399167537		False	False	FBgn0261388	CG42629:FBgn0261388	-0.196711955763282	0.119407059929637	0.274024305943447	614.284440765074	531.962686777797	-0.220000076597713	0.467327446799996	0.839052085972537	462.467993500978	362.621727031184	-0.194044985633775	0.242126366619173	0.592022662611487
FBgn0000273	Pka-C1:FBgn0000273	-0.0882436800623931	0.241327562034827	0.602445373853833	10560.6615986317	9911.38229985321	0.0499682295832096	0.277357517408188	0.478477034700272	10146.1454342885	10505.644498369	-0.0170764330609075	0.793683357053936	0.916491026534407	10420.71460752	10296.204461938	-0.0802492584719745	0.341999647908298	0.568280357537546	11420.7994995913	10783.3099987063	-0.16537723558981	0.00964763145975299	0.0533238781274995	10616.3585784751	9434.50493321339	-0.17508706901937			9656.31672430292	8466.96336893791		False	False	FBgn0000273	Pka-C1:FBgn0000273	-0.145963881095376	0.0114502751410998	0.0449906142215802	11149.6834738748	10065.2892324023	-0.144546805994903			9101.12573465372	8103.58432177438	-0.0682017278852834	0.415296723017977	0.748435286887814
FBgn0000274	Pka-C2:FBgn0000274	0.022573750998901	0.856568998212992		2.76454525948638	3.17943803319657	-0.0129961684173481	0.951279281948192		4.09007050335296	3.89923292596932	0.116507618466563	0.228248548808085		0.0	3.92002833511552	0.0715096279074833	0.617005895628396		1.92062171083813	3.22320359933134	0.0568075624310465	0.645158012814053	0.833754117425479	4.75102833574994	6.62181269187146	0.435323540664215	0.117027976085147	0.51343364780629	3.00185220462235	9.53137296554524		False	False	FBgn0000274	Pka-C2:FBgn0000274	0.258521633780889	0.252219375087377		3.28380464219539	8.01512556902289	0.314212862995179	0.24436746232195	0.679544436556165	2.84103837170027	7.28617808264725	0.112687178218038	0.533651760250024
FBgn0032187	CG4839:FBgn0032187	0.196946609083533	0.332282859933172	0.692883437954133	31.4453782279503	41.7277610899566	0.391687487719253	0.104246593433042	0.239705027611727	42.5907994787035	144.678785880905	0.11190312234145	0.622772897619397	0.82075712500612	46.8159468912874	53.9982842337382	-0.115532411359461	0.570764772292712	0.765731309770035	65.2286029998229	58.655854505423	0.345234617004356	0.0689731401180736	0.222198280506959	72.2805787507521	114.510960399251	0.0921663051435208	0.703607483242164	0.904979942998594	398.253748976413	563.128617437477		False	False	FBgn0032187	CG4839:FBgn0032187	0.344334682171184	0.141627607880709		3.91409745350254	11.592470833037	-0.0196068030748836	0.927237554523307	0.990122464490486	3.77270155293762	3.40931958845619	0.159572489128792	0.380479309636575	0.723209233539373
FBgn0000721	for:FBgn0000721	-0.140157033760005	0.155850411197024	0.473084654880639	12197.2776484598	10996.2080299238	-0.337230574490916	2.07650387073371e-07	2.52686896173955e-06	12937.0132045511	10208.554788628	-0.159161406681867	0.0733647484334052	0.232749551813283	10566.474158462	9420.21554884495	-0.233338348916879	0.0171240645819849	0.0745867417573715	11607.9327612717	9800.18784647141	-0.113695338333216	0.0561880037147339	0.191710318585494	10138.1634834076	9351.0325593923	0.0154323926271327	0.806787721842154	0.941610047305982	10460.0441853591	10574.222496321		False	True	FBgn0000721	for:FBgn0000721	-0.11606877478033	0.139454265763378	0.303603745794536	8579.4011978596	7902.32080600248	-0.193328167842216	0.210556331658008	0.637447354117818	10001.7645602461	8665.69269401838	-0.2094026272251	0.0190303715473672	0.119498894146227
FBgn0000442	Pkg21D:FBgn0000442	0.134539424378092	0.255379026076601	0.617454737275381	312.948687500286	346.728023527516	0.261688416434533	0.059165086540374	0.158412765306124	282.614742823629	343.315709343136	0.266812096587022	0.114041757887932	0.312165150828831	273.768185947991	341.57542478999	0.546861577736031	5.95063275782097e-05	0.000763880882493642	229.35263242328	347.680195934499	0.254770376552172	0.0798636491660551	0.246669039348966	275.88304924885	342.266407293609	0.396769968427535	0.168293662869653	0.594571901177852	298.960373208627	444.868759070277		False	True	FBgn0000442	Pkg21D:FBgn0000442	-0.602802931664907	3.81619971320605e-07	4.53081458555384e-06	403.575175118526	260.000871825341	-0.705980010076602	0.00118299184469276	0.0163965702986839	360.093004290477	204.199622564156	-0.905507141843978	2.66003025882449e-09	1.02462861665886e-07
FBgn0000489	Pka-C3:FBgn0000489	0.102171746277754	0.179813480523883	0.51828779793671	3524.45072097453	3793.33060704545	0.250825354476791	0.00010620216233189	0.000748349633463477	3283.91402066621	3917.20873269493	0.238420984373101	0.00207473492296633	0.0158378583188922	3405.11781140479	4037.36199840436	0.0288063184826611	0.727408727110016	0.86417760970054	3450.01567598985	3522.44646055975	-0.0868259256558155	0.174783202388666	0.404551943023621	3263.83553293782	3067.86946036145	-0.13924131411863	0.10927914557459	0.500124377944972	3075.34433531418	2787.04683229978		False	True	FBgn0000489	Pka-C3:FBgn0000489	-0.00186469302535452	0.97555624008824	0.987979127553273	4657.2326638088	4650.69801546797	0.0519507101041159	0.708150526557282	0.934390268655946	3701.15304877996	3844.11405024542	-0.0400436759621504	0.634541087445321	0.870269921285117
FBgn0039796	CG12069:FBgn0039796	0.00927722224672939	0.894711690553429		1.04022709384562	1.27654972927124	0.141454902554299	0.243598182750764		0.0	1.57617828454293	0.0182484075183151	0.647638275818211		0.0	0.293391018424708	0.0290074635106864	0.82250043260186		1.771572563035	2.24991497435673	-0.0114444733789493	0.874790932141309		1.26797267064408	1.02105263023034	0.105892558757548	0.43974154019622		0.644995059545563	3.71830271026769		False	False	FBgn0039796	CG12069:FBgn0039796	0.0342694741250425	0.781959576675596		0.630292811307152	1.00878738384674	-0.00480011529026609	0.968563709788301		0.690853236656319	0.619595902472519	0.0299840567745768	0.688132364708446
FBgn0034267	CG4984:FBgn0034267	-0.456945596038654	0.00404966149679586	0.0376065962157569	268.938706858835	182.086685280682	-0.093513978691799	0.523960772231271	0.712712905842295	247.890787177624	230.990778345813	-0.00852707928964383	0.958150923523815	0.983655934201644	246.312791005117	244.343501402044	0.224920342734092	0.101570919698975	0.265342161951924	295.603181515967	350.602746415686	-0.0803738884123592	0.507086903563288	0.739525705974334	421.479293603543	395.740796855048	0.546081339678652	0.00922856030254983	0.11908297331579	335.18601108771	517.671748970988		False	False	FBgn0034267	CG4984:FBgn0034267	0.392495336785165	0.00253950803839037	0.012614138928435	247.174781449777	330.090303262667	0.375763282773034	0.0403377405716087	0.243279645447638	199.383827863347	266.283083794182	0.113377447206695	0.497496219401013	0.800473252795637
FBgn0031159	CG11566:FBgn0031159	-0.653228745105997	3.92038972022735e-05	0.000803097656549543	229.84979603627	131.424592919934	-0.761636869217744	1.80196773842235e-05	0.000151195658052102	246.731487010245	136.07066933192	-0.414863212620012	0.016342166225262	0.0796006739417096	199.307152103127	140.680598102769	-1.30166966743239	2.03142851698969e-13	1.69503001854192e-11	227.731983793515	76.8737597228298	-1.38711620032326	9.46512813729679e-16	8.68774630175815e-14	203.387641930538	51.4685714400954	-1.68183610388111	3.59281340480533e-10	6.11016198149202e-08	174.588212036442	36.9613269623602		False	True	FBgn0031159	CG11566:FBgn0031159	-0.0303565108940329	0.828791064063378	0.915742515171511	271.045468207869	265.109419884285	0.0607879483634867	0.713922647006206	0.936493415443206	216.582885447658	226.538128634124	0.0860330476412286	0.6525121835241	0.877573327440435
FBgn0064123	stg1:FBgn0064123	-0.653228745105997	3.92038972022735e-05	0.000803097656549543	229.84979603627	131.424592919934	-0.761636869217744	1.80196773842235e-05	0.000151195658052102	246.731487010245	136.07066933192	-0.414863212620012	0.016342166225262	0.0796006739417096	199.307152103127	140.680598102769	-1.30166966743239	2.03142851698969e-13	1.69503001854192e-11	227.731983793515	76.8737597228298	-1.38711620032326	9.46512813729679e-16	8.68774630175815e-14	203.387641930538	51.4685714400954	-1.68183610388111	3.59281340480533e-10	6.11016198149202e-08	174.588212036442	36.9613269623602		False	True	FBgn0064123	stg1:FBgn0064123	-0.0303565108940329	0.828791064063378	0.915742515171511	271.045468207869	265.109419884285	0.0607879483634867	0.713922647006206	0.936493415443206	216.582885447658	226.538128634124	0.0860330476412286	0.6525121835241	0.877573327440435
FBgn0035575	CG7509:FBgn0035575	0.229325413456179	0.203045530497122	0.548864910633062	765.61575307631	951.290695627108	0.0299807378595186	0.748345763870561	0.866842374223526	1057.07025427114	1079.33644385607	0.798004902249089	4.00789275015431e-08	1.15071054071097e-06	518.333635995061	968.084281892368	0.153337294093122	0.513999817875876	0.720700933422403	600.841633185585	722.669206414933	-0.00144771445223752	0.993854245571981	0.996871157141928	791.114486005576	789.802324334575	0.0167480562848673	0.95573317152869	0.987870697322223	624.806567268164	636.694350793657		False	True	FBgn0035575	CG7509:FBgn0035575	-1.97678114435878	2.06735254629122e-60	2.83880147014411e-58	974.878440481553	230.27372108367	-1.02742947702656	7.34473382464712e-09	3.26765092091605e-07	599.302268824822	274.274787824459	-0.841984472685618	3.87058053606093e-06	8.84553426071284e-05
FBgn0028518	CG18480:FBgn0028518	-0.0614358535539725	0.380132619399633		1.65555717937525	0.307463587584476	0.161456480018278			3.1074439074094	142.281132564365	0.106449300487455	0.253155654738893		0.0	2.1809231446668	-0.0938724765126856	0.532864356891842	0.735640989555214	7.52086861300238	4.17342782646013	-0.259905147145926	0.0144056177895838		7.02480784665695	0.0	-0.0217198019435344	0.897135691192757	0.970757140290638	307.236504949244	253.683530307013		False	False	FBgn0028518	CG18480:FBgn0028518	0.0306731957871074	0.880291053486199		3.53797063834349	4.06431247813572	-0.422248352635838	0.0459412310226603		5.11491532428935	0.0	0.00791896315453186	0.960463391353571	0.984578844192709
FBgn0028370	kek3:FBgn0028370	-0.082337620865465	0.3955210539901	0.746832409035107	1640.35555155856	1543.70807573891	0.0539330765927235	0.560072339347241	0.739845949051913	1427.05982396341	1482.42856565503	-0.176841928748096	0.0467942767162092	0.170823371657103	1537.135330928	1352.94574944048	-0.0962387171478893	0.314340376596342	0.540983851838893	1587.31124613949	1481.05926666834	-0.0774695841872187	0.293242090535352	0.549931257761566	1358.27834593491	1284.62000907222	-0.24904668210781	0.347723733703072	0.742528645509302	1235.32549285403	985.235642294312		False	False	FBgn0028370	kek3:FBgn0028370	-0.109418736057958	0.284447236609649	0.490183152270398	1611.96855110815	1490.44692184431	-0.0945935356881311	0.640009219637797	0.915593446275536	1304.87786735112	1210.87991626656	-0.0468413961353575	0.58408603400405	0.84644800918713
FBgn0030466	CG15744:FBgn0030466	0.0251857440324062	0.818151726988097	0.945683653345987	807.671304920829	823.105925667784	-0.0237222699589556	0.773705319316362	0.882799118497624	913.009731299891	897.658058912798	-0.0979428359130377	0.437813607576888	0.689420083599365	898.018666685933	834.353219559041	0.086265023973259	0.361760794384198	0.588136647267163	786.4088861418	837.121511761224	0.0805636733924217	0.408916589577666	0.662913344740374	808.160423900202	858.502739476708	-0.095679658760055	0.238542104821877	0.660412294640485	858.210631817929	802.148637304834		False	False	FBgn0030466	CG15744:FBgn0030466	-0.129328699819243	0.12923946086375	0.288995717500342	945.891514646523	863.263935494374	-0.18090082837417	0.458807452312532	0.834763945969503	809.776396133023	693.631346448115	-0.0396583602039812	0.779024963183193	0.927947719163383
FBgn0036494	Toll-6:FBgn0036494	-0.0614014263166078	0.618202432695538	0.875349598444476	963.878239654439	919.176743347039	0.0414714995995818	0.642138192198194	0.797813483315201	855.40034220943	881.116896746879	-0.155245081246117	0.188841355547467	0.430682743090117	881.995777544851	785.895675470562	-0.0561474952173223	0.567439993822232	0.762749046757199	954.248851386967	916.541995264065	-0.155998434868322	0.21473196394709	0.460292598062694	781.33001063394	690.626072492476	-0.316545880555025	0.244796001342337	0.662583007559236	730.28195317532	543.917222917953		False	False	FBgn0036494	Toll-6:FBgn0036494	-0.0509830384693159	0.604107042401677	0.777754175459986	1059.71297537917	1021.42008246449	-0.132555790650058	0.559285882262681	0.882818233780431	848.68498522712	760.856864632146	-0.222554069543362	0.0502458440088663	0.237306603085548
FBgn0034083	lbk:FBgn0034083	-0.00106938799597574	0.989603544442699	0.99582503155698	2643.03067436154	2640.99608677139	0.0604782985164385	0.302915755451081	0.508093072612409	2510.89489001334	2619.73127265839	0.0670277663146727	0.388152874838981	0.647758620526272	2506.9303440602	2630.51357902059	-0.130537425514924	0.120985749669297	0.29751533740563	2968.24820911482	2703.24902348396	-0.0980124733319162	0.177587171447132	0.409265516745211	2691.06643412053	2507.85326304759	-0.081152109260467	0.483596906083214	0.816884378284072	2532.82392894548	2389.63185709107		False	False	FBgn0034083	lbk:FBgn0034083	-0.178085757955382	0.0162864870846594	0.0603571659145972	2948.05796171495	2599.7965300912	-0.143044180605656	0.46103166594558	0.835716522558294	2422.31056035631	2167.19784483609	-0.0751267223165337	0.32050867606028	0.67687665665507
FBgn0034476	Toll-7:FBgn0034476	-0.308196705081467	0.0160958795635414	0.107219493937435	1220.78979001228	959.709351338227	-0.12284940285801	0.162652162175531	0.329618791357314	1162.82855495218	1065.11905980183	-0.317367772394891	0.00308470515475102	0.0219836956915632	1186.56780088754	940.036079449274	-0.157719375832359	0.135651117545189	0.321065864791017	1177.78606159722	1049.83449508523	-0.182674585269867	0.0283054645352643	0.117394293283663	1080.54891742505	945.643550164506	-0.387047738408048	0.076826267804673	0.415188766433765	1125.23918377762	822.774187342273		False	False	FBgn0034476	Toll-7:FBgn0034476	0.00967109094973411	0.893779157578051	0.948685851147736	1430.14190569992	1440.02156731576	0.0661728085229132	0.776005190484662	0.953556730430743	1015.97819006154	1072.96887655353	-0.0733341084733851	0.43650988627071	0.763365120779533
[truncated: 20 more columns]
