# Supplementary material for: Downregulation of glial genes involved in synaptic function mitigates Huntington's disease pathogenesis
Source: eLife. 2021 Apr 19;10:e64564. doi: 10.7554/eLife.64564 (PMC8149125; doi:10.7554/eLife.64564)
Supplement: Figure 1—source data 2. [file elife-64564-fig1-data2.zip › Figure_1_source_data_file_2/neuronDown/10/subMouse.csv]

Entrez	Entrez_Striatum 2 months	Symbol_Striatum 2 months	Name_Striatum 2 months	baseMean.continuousQ_Striatum 2 months	log2FoldChange.continuousQ_Striatum 2 months	lfcSE.continuousQ_Striatum 2 months	stat.continuousQ_Striatum 2 months	pvalue.continuousQ_Striatum 2 months	FDR.continuousQ_Striatum 2 months	baseMean.Q.80.vs.20_Striatum 2 months	log2FoldChange.Q.80.vs.20_Striatum 2 months	lfcSE.Q.80.vs.20_Striatum 2 months	stat.Q.80.vs.20_Striatum 2 months	pvalue.Q.80.vs.20_Striatum 2 months	FDR.Q.80.vs.20_Striatum 2 months	baseMean.Q.92.vs.20_Striatum 2 months	log2FoldChange.Q.92.vs.20_Striatum 2 months	lfcSE.Q.92.vs.20_Striatum 2 months	stat.Q.92.vs.20_Striatum 2 months	pvalue.Q.92.vs.20_Striatum 2 months	FDR.Q.92.vs.20_Striatum 2 months	baseMean.Q.111.vs.20_Striatum 2 months	log2FoldChange.Q.111.vs.20_Striatum 2 months	lfcSE.Q.111.vs.20_Striatum 2 months	stat.Q.111.vs.20_Striatum 2 months	pvalue.Q.111.vs.20_Striatum 2 months	FDR.Q.111.vs.20_Striatum 2 months	baseMean.Q.140.vs.20_Striatum 2 months	log2FoldChange.Q.140.vs.20_Striatum 2 months	lfcSE.Q.140.vs.20_Striatum 2 months	stat.Q.140.vs.20_Striatum 2 months	pvalue.Q.140.vs.20_Striatum 2 months	FDR.Q.140.vs.20_Striatum 2 months	baseMean.Q.175.vs.20_Striatum 2 months	log2FoldChange.Q.175.vs.20_Striatum 2 months	lfcSE.Q.175.vs.20_Striatum 2 months	stat.Q.175.vs.20_Striatum 2 months	pvalue.Q.175.vs.20_Striatum 2 months	FDR.Q.175.vs.20_Striatum 2 months	Entrez_Liver 2 months	Symbol_Liver 2 months	Name_Liver 2 months	baseMean.continuousQ_Liver 2 months	log2FoldChange.continuousQ_Liver 2 months	lfcSE.continuousQ_Liver 2 months	stat.continuousQ_Liver 2 months	pvalue.continuousQ_Liver 2 months	FDR.continuousQ_Liver 2 months	baseMean.Q.80.vs.20_Liver 2 months
14432	14432.0	Gap43	growth associated protein 43	6410.0	0.00021899999999999998	0.000489	0.448	0.654	0.854	6410.0	-0.096	0.0897	-1.07	0.28400000000000003	0.577	6410.0	0.0777	0.08700000000000001	0.894	0.372	1.0	6410.0	-0.0437	0.0897	-0.487	0.626	0.913	6410.0	0.035	0.08700000000000001	0.403	0.687	0.857	6410.0	0.017400000000000002	0.08700000000000001	0.2	0.841	0.9510000000000001	14432.0	Gap43	growth associated protein 43	0.596	8.300000000000001e-05	0.00024099999999999998	0.34400000000000003	0.731	0.916	0.596
17756
109711	109711.0	Actn1	actinin, alpha 1	6390.0	4.7000000000000004e-05	0.000448	0.105	0.916	0.97	6390.0	0.178	0.08020000000000001	2.21	0.0269	0.483	6390.0	0.0829	0.07780000000000001	1.07	0.28700000000000003	1.0	6390.0	0.06520000000000001	0.08030000000000001	0.8130000000000001	0.41600000000000004	0.904	6390.0	0.034300000000000004	0.07780000000000001	0.441	0.66	0.842	6390.0	0.0524	0.0777	0.674	0.5	0.833	109711.0	Actn1	actinin, alpha 1	1280.0	-0.00152	0.000491	-3.09	0.00202	0.09090000000000001	1280.0
228550	228550.0	Itpka	inositol 1,4,5-trisphosphate 3-kinase A	3810.0	-0.0021100000000000003	0.000567	-3.72	0.000196	0.0307	3810.0	-0.14200000000000002	0.10400000000000001	-1.36	0.17200000000000001	0.509	3810.0	0.043000000000000003	0.101	0.424	0.672	1.0	3810.0	-0.151	0.10400000000000001	-1.44	0.149	0.904	3810.0	-0.293	0.101	-2.88	0.00393	0.495	3810.0	-0.327	0.101	-3.22	0.00126	0.147	228550.0	Itpka	inositol 1,4,5-trisphosphate 3-kinase A	35.9	-0.00126	0.000896	-1.41	0.159	0.551	35.9
227541	227541.0	Camk1d	calcium/calmodulin-dependent protein kinase ID	5690.0	-0.000128	0.0005329999999999999	-0.24	0.81	0.928	5690.0	0.11900000000000001	0.101	1.17	0.241	0.547	5690.0	0.0162	0.09820000000000001	0.165	0.869	1.0	5690.0	0.0719	0.101	0.711	0.47700000000000004	0.904	5690.0	0.00892	0.09820000000000001	0.0908	0.928	0.97	5690.0	-0.000883	0.09820000000000001	-0.008990000000000001	0.993	0.998	227541.0	Camk1d	calcium/calmodulin-dependent protein kinase ID	3830.0	-0.00084	0.000801	-1.05	0.294	0.682	3830.0
215303	215303.0	Camk1g	calcium/calmodulin-dependent protein kinase I gamma	1170.0	-0.000445	0.000682	-0.653	0.514	0.788	1170.0	-0.0108	0.14	-0.07740000000000001	0.9380000000000001	0.97	1170.0	0.08080000000000001	0.137	0.592	0.554	1.0	1170.0	-0.007150000000000001	0.14	-0.0512	0.9590000000000001	0.991	1170.0	0.005350000000000001	0.137	0.0392	0.969	0.987	1170.0	-0.09480000000000001	0.137	-0.6940000000000001	0.488	0.8270000000000001
52163	52163.0	Camk1	calcium/calmodulin-dependent protein kinase I	719.0	-0.00031499999999999996	0.00048699999999999997	-0.646	0.518	0.789	719.0	-0.163	0.0889	-1.84	0.06620000000000001	0.483	719.0	-0.00884	0.08600000000000001	-0.10300000000000001	0.918	1.0	719.0	-0.123	0.0888	-1.38	0.167	0.904	719.0	-0.023700000000000002	0.0859	-0.276	0.783	0.907	719.0	-0.0893	0.0859	-1.04	0.299	0.755	52163.0	Camk1	calcium/calmodulin-dependent protein kinase I	313.0	-0.000723	0.000435	-1.66	0.0969	0.457	313.0
11461	11461.0	Actb	actin, beta	29900.0	-0.000926	0.000523	-1.77	0.0765	0.528	29900.0	-0.14100000000000001	0.0966	-1.46	0.14400000000000002	0.497	29900.0	0.043000000000000003	0.0937	0.459	0.647	1.0	29900.0	-0.0937	0.0965	-0.971	0.332	0.904	29900.0	-0.159	0.0937	-1.69	0.09040000000000001	0.629	29900.0	-0.139	0.0937	-1.48	0.138	0.719	11461.0	Actb	actin, beta	8200.0	0.000936	0.000529	1.77	0.0766	0.41400000000000003	8200.0
69635	69635.0	Dapk1	death associated protein kinase 1	4500.0	0.00058	0.000542	1.07	0.28400000000000003	0.669	4500.0	0.158	0.10300000000000001	1.53	0.125	0.489	4500.0	0.0161	0.0998	0.162	0.872	1.0	4500.0	0.117	0.10300000000000001	1.1400000000000001	0.254	0.904	4500.0	0.108	0.09970000000000001	1.08	0.279	0.654	4500.0	0.106	0.09970000000000001	1.06	0.28800000000000003	0.749	69635.0	Dapk1	death associated protein kinase 1	2600.0	-0.000694	0.000687	-1.01	0.312	0.6950000000000001	2600.0
93843	93843.0	Pnck	pregnancy upregulated non-ubiquitously expressed CaM kinase	1760.0	-0.000486	0.0005700000000000001	-0.854	0.393	0.727	1760.0	-0.11900000000000001	0.107	-1.11	0.265	0.5650000000000001	1760.0	-0.014400000000000001	0.10400000000000001	-0.139	0.89	1.0	1760.0	-0.225	0.107	-2.1	0.0358	0.904	1760.0	-0.057600000000000005	0.10400000000000001	-0.554	0.58	0.798	1760.0	-0.0911	0.10400000000000001	-0.876	0.381	0.785	93843.0	Pnck	pregnancy upregulated non-ubiquitously expressed CaM kinase	3.62	-0.00127	0.000997	-1.27	0.20400000000000001	0.599	3.62
11938	11938.0	Atp2a2	ATPase, Ca++ transporting, cardiac muscle, slow twitch 2	29500.0	-0.000334	0.00038	-0.88	0.379	0.718	29500.0	0.10200000000000001	0.0641	1.59	0.111	0.483	29500.0	0.0179	0.0621	0.28800000000000003	0.773	1.0	29500.0	0.11800000000000001	0.0641	1.84	0.0664	0.904	29500.0	0.0304	0.0621	0.491	0.624	0.8220000000000001	29500.0	-0.0635	0.0621	-1.02	0.307	0.757	11938.0	Atp2a2	ATPase, Ca++ transporting, cardiac muscle, slow twitch 2	6010.0	0.00141	0.000633	2.24	0.025400000000000002	0.264	6010.0
[truncated: 303 more columns]
