# Supplementary material for: Downregulation of glial genes involved in synaptic function mitigates Huntington's disease pathogenesis
Source: eLife. 2021 Apr 19;10:e64564. doi: 10.7554/eLife.64564 (PMC8149125; doi:10.7554/eLife.64564)
Supplement: Figure 1—source data 2. [file elife-64564-fig1-data2.zip › Figure_1_source_data_file_2/neuronDown/10/subHuman.csv]

Entrez	Chip	Caudate Probeset	M	t	P.Value	Unnamed: 5	Cerebellum Probeset	M.1	t.1	P.Value.1	Unnamed: 10	Probe Set ID	Title	Gene Symbol	Unigene	Full Length Ref. Sequences	Biological Process (GO)	Cellular Component (GO)	Molecular Function (GO)	Biochemical Function (Proteome)	Cellular Role (Proteome)	Molecular Localization (Proteome)	adjp	Entrez	entrezList	entrezList_filt	validList
2596	A	204471_at	-1.22	-5.51	7.34e-07		204471_at	-0.161	-1.52	0.133		204471_at	growth associated protein 43	GAP43	Hs.79000 // full length	NM_002045 // growth associated protein 43	7205 // protein kinase C activation // traceable author statement /// 1558 // regulation of cell growth // inferred from electronic annotation /// 9611 // response to wounding // traceable author statement /// 7399 // neurogenesis // not recorded	16020 // membrane // inferred from electronic annotation	5516 // calmodulin binding // inferred from electronic annotation	---	---	---	9.739265209686946e-06	2596	['2596']	['2596']	True
2596	A	216963_s_at	-0.584	-5.87	1.79e-07		216963_s_at	-0.0858	-1.23	0.223		216963_s_at	growth associated protein 43	GAP43	Hs.79000 // full length	NM_002045 // growth associated protein 43	7205 // protein kinase C activation // traceable author statement /// 1558 // regulation of cell growth // inferred from electronic annotation /// 9611 // response to wounding // traceable author statement /// 7399 // neurogenesis // not recorded	16020 // membrane // inferred from electronic annotation	5516 // calmodulin binding // inferred from electronic annotation	---	---	---	3.0165461365341334e-06	2596	['2596']	['2596']	True
2596	A	216967_at	-0.264	-5.2	2.36e-06		216967_at	-0.0551	-1.06	0.296		216967_at	growth associated protein 43	GAP43	Hs.79000 // full length	NM_002045 // growth associated protein 43	7205 // protein kinase C activation // traceable author statement /// 1558 // regulation of cell growth // inferred from electronic annotation /// 9611 // response to wounding // traceable author statement /// 7399 // neurogenesis // not recorded	16020 // membrane // inferred from electronic annotation	5516 // calmodulin binding // inferred from electronic annotation	---	---	---	2.6277591078066913e-05	2596	['2596']	['2596']	True
4133	A	210015_s_at	-0.707	-7.54	2.4e-10		210015_s_at	0.165	1.84	0.071		210015_s_at	microtubule-associated protein 2	MAP2	Hs.167 // full length	NM_002374 // microtubule-associated protein 2 isoform 1 /// NM_031845 // microtubule-associated protein 2 isoform 2 /// NM_031846 // microtubule-associated protein 2 isoform 3 /// NM_031847 // microtubule-associated protein 2 isoform 4	7026 // microtubule stabilization // not recorded	5875 // microtubule associated complex // predicted/computed	5198 // structural molecule activity // not recorded	---	---	---	1.7852185430463576e-08	4133	['4133']	['4133']	True
4133	B	225540_at	-0.533	-5.02	4.48e-06		225540_at_B	-0.0166	-0.276	0.784		225540_at	microtubule-associated protein 2	MAP2	Hs.167		6355 // regulation of transcription, DNA-dependent // non-traceable author statement	5634 // nucleus // non-traceable author statement	3677 // DNA binding // non-traceable author statement /// 8270 // zinc ion binding // inferred from electronic annotation				4.5517286295793765e-05	4133	['4133']	['4133']	True
87	A	208636_at	-0.782	-7.57	2.08e-10		208636_at	-0.00311	-0.0409	0.968		208636_at	actinin, alpha 1	ACTN1	Hs.119000 // full length	NM_001102 // actinin, alpha 1	---	15629 // actin cytoskeleton // traceable author statement	3779 // actin binding // inferred from electronic annotation /// 5200 // structural constituent of cytoskeleton // traceable author statement /// 5509 // calcium ion binding // inferred from electronic annotation	---	---	---	1.6252215652173912e-08	87	['87']	['87']	True
87	A	208637_x_at	-0.637	-6.88	3.38e-09		208637_x_at	0.0397	0.797	0.429		208637_x_at	actinin, alpha 1	ACTN1	Hs.119000 // full length	NM_001102 // actinin, alpha 1	---	15629 // actin cytoskeleton // traceable author statement	3779 // actin binding // inferred from electronic annotation /// 5200 // structural constituent of cytoskeleton // traceable author statement /// 5509 // calcium ion binding // inferred from electronic annotation	---	---	---	1.2550135537190082e-07	87	['87']	['87']	True
87	A	211160_x_at	-0.482	-6.69	7.03e-09		211160_x_at	0.0408	0.801	0.426		211160_x_at	actinin, alpha 1	ACTN1	Hs.119000 // full length	NM_001102 // actinin, alpha 1	---	15629 // actin cytoskeleton // traceable author statement	3779 // actin binding // inferred from electronic annotation /// 5200 // structural constituent of cytoskeleton // traceable author statement /// 5509 // calcium ion binding // inferred from electronic annotation	---	---	---	2.170748041237113e-07	87	['87']	['87']	True
87	B	237401_at	-0.0433	-1.42	0.162		237401_at_B	0.0158	0.376	0.708		237401_at	actinin, alpha 1	ACTN1	Hs.119000		15992 // proton transport // non-traceable author statement	5739 // mitochondrion // inferred from electronic annotation	15078 // hydrogen ion transporter activity // non-traceable author statement				0.2948963170049836	87	['87']	['87']	True
3706	A	205874_at	-0.894	-7.73	1.11e-10		205874_at	0.00486	0.0689	0.945		205874_at	inositol 1,4,5-trisphosphate 3-kinase A	ITPKA	Hs.2722 // full length	NM_002220 // 1D-myo-inositol-trisphosphate 3-kinase A	7165 // signal transduction // traceable author statement	---	8440 // 1D-myo-inositol-trisphosphate 3-kinase activity // traceable author statement /// 5516 // calmodulin binding // inferred from electronic annotation /// 16740 // transferase activity // inferred from electronic annotation	---	---	---	1.0841321739130435e-08	3706	['3706']	['3706']	True
801	A	213710_s_at	-0.394	-5.84	2.03e-07		213710_s_at	-0.0848	-1.07	0.289		213710_s_at	Homo sapiens, clone IMAGE:5301034, mRNA	---	Hs.374441 // ---	---	---	---	---	---	---	---	3.337132821075741e-06	801	['801']	['801']	True
57118	A	220246_at	-0.45	-7.77	9.22e-11		220246_at	-0.00652	-0.145	0.885		220246_at	CamKI-like protein kinase	CKLiK	Hs.279788 // full length	NM_020397 // CamKI-like protein kinase /// NM_153498 // CamKI-like protein kinase beta isoform	---	---	4672 // protein kinase activity // extended:inferred from electronic annotation; pkinase; 1.7e-101	---	---	---	9.723853521126761e-09	57118	['57118']	['57118']	True
57118	B	235626_at	-0.614	-7.6	1.84e-10		235626_at_B	-0.19	-3.2	0.00225		235626_at	calcium/calmodulin-dependent protein kinase ID	CAMK1D	Hs.130065		7034 // vacuolar transport // traceable author statement	16021 // integral to membrane // traceable author statement	5478 // intracellular transporter activity // traceable author statement				1.489504864864865e-08	57118	['57118']	['57118']	True
4900	A	204081_at	-1.38	-7.79	8.81e-11		204081_at	0.0284	0.541	0.591		204081_at	neurogranin (protein kinase C substrate, RC3)	NRGN	Hs.26944 // full length	NM_006176 // neurogranin	7165 // signal transduction // traceable author statement /// 7399 // neurogenesis // traceable author statement	---	5516 // calmodulin binding // traceable author statement	---	---	---	9.513530935251798e-09	4900	['4900']	['4900']	True
57172	A	215161_at	-0.552	-6.69	7.21e-09		215161_at	-0.053	-1.59	0.117		215161_at	calcium/calmodulin-dependent protein kinase IG	CAMK1G	Hs.199068 // full length	NM_020439 // calcium/calmodulin-dependent protein kinase IG	6468 // protein amino acid phosphorylation // inferred from electronic annotation	---	16740 // transferase activity // inferred from electronic annotation /// 4672 // protein kinase activity // extended:inferred from electronic annotation; pkinase; 3.6e-102 /// 5524 // ATP binding // inferred from electronic annotation /// 4674 // protein serine/threonine kinase activity // inferred from electronic annotation	---	---	---	2.215711475409836e-07	57172	['57172']	['57172']	True
57172	A	217128_s_at	-0.518	-6.45	1.87e-08		217128_s_at	0.0129	0.498	0.621		217128_s_at	calcium/calmodulin-dependent protein kinase IG	CAMK1G	Hs.199068 // full length	NM_020439 // calcium/calmodulin-dependent protein kinase IG	6468 // protein amino acid phosphorylation // inferred from electronic annotation	---	16740 // transferase activity // inferred from electronic annotation /// 4672 // protein kinase activity // extended:inferred from electronic annotation; pkinase; 3.6e-102 /// 5524 // ATP binding // inferred from electronic annotation /// 4674 // protein serine/threonine kinase activity // inferred from electronic annotation	---	---	---	4.704107502799552e-07	57172	['57172']	['57172']	True
8536	A	204392_at	-0.481	-5.68	3.78e-07		204392_at	-0.0822	-1.84	0.0703		204392_at	calcium/calmodulin-dependent protein kinase I	CAMK1	Hs.184402 // full length	NM_003656 // calcium/calmodulin-dependent protein kinase I	7165 // signal transduction // traceable author statement /// 6468 // protein amino acid phosphorylation // traceable author statement	---	4672 // protein kinase activity // extended:inferred from electronic annotation; pkinase; 4.8e-97 /// 5516 // calmodulin binding // inferred from electronic annotation /// 4685 // calcium/calmodulin-dependent protein kinase activity // traceable author statement /// 4684 // calmodulin-dependent protein kinase I activity // inferred from electronic annotation /// 16740 // transferase activity // i…	---	---	---	5.573608139153266e-06	8536	['8536']	['8536']	True
60	A	200801_x_at	-0.106	-2.2	0.0312		200801_x_at	-0.0433	-1.36	0.179		200801_x_at	actin, beta	ACTB	Hs.426930 // full length	NM_001101 // beta actin	6928 // cell motility // traceable author statement	5884 // actin filament // inferred from electronic annotation	5200 // structural constituent of cytoskeleton // traceable author statement /// 3774 // motor activity // inferred from electronic annotation	---	---	---	0.08158267954836457	60	['60']	['60']	True
60	A	213867_x_at	-0.102	-2.18	0.033		213867_x_at	-0.0601	-1.9	0.0618		213867_x_at	actin, beta	ACTB	Hs.426930 // full length	NM_001101 // beta actin	6928 // cell motility // traceable author statement	5884 // actin filament // inferred from electronic annotation	5200 // structural constituent of cytoskeleton // traceable author statement /// 3774 // motor activity // inferred from electronic annotation	---	---	---	0.08523766816143498	60	['60']	['60']	True
60	A	AFFX-HSAC07/X00351_3_at	-0.0758	-1.7	0.0934		AFFX-HSAC07/X00351_3_at	-0.0383	-1.43	0.157		AFFX-HSAC07/X00351_3_at	actin, beta	ACTB	Hs.426930 // ---	NM_001101 // beta actin	6928 // cell motility // traceable author statement	5884 // actin filament // inferred from electronic annotation	5200 // structural constituent of cytoskeleton // traceable author statement /// 3774 // motor activity // inferred from electronic annotation	---	---	---	0.1944160118606375	60	['60']	['60']	True
60	A	AFFX-HSAC07/X00351_5_at	-0.433	-3.39	0.00121		AFFX-HSAC07/X00351_5_at	-0.000775	-0.0114	0.991		AFFX-HSAC07/X00351_5_at	actin, beta	ACTB	Hs.426930 // ---	NM_001101 // beta actin	6928 // cell motility // traceable author statement	5884 // actin filament // inferred from electronic annotation	5200 // structural constituent of cytoskeleton // traceable author statement /// 3774 // motor activity // inferred from electronic annotation	---	---	---	0.005401717011128775	60	['60']	['60']	True
60	A	AFFX-HSAC07/X00351_M_at	-0.331	-3.39	0.00122		AFFX-HSAC07/X00351_M_at	-0.0231	-0.409	0.684		AFFX-HSAC07/X00351_M_at	actin, beta	ACTB	Hs.426930 // ---	NM_001101 // beta actin	6928 // cell motility // traceable author statement	5884 // actin filament // inferred from electronic annotation	5200 // structural constituent of cytoskeleton // traceable author statement /// 3774 // motor activity // inferred from electronic annotation	---	---	---	0.005439333134861566	60	['60']	['60']	True
60	B	224594_x_at	-0.104	-2.26	0.0273		224594_x_at_B	-0.00248	-0.0505	0.96		224594_x_at	dynactin 4 (p62)	DCTN4	Hs.328865		---	5634 // nucleus // inferred from electronic annotation	3676 // nucleic acid binding // inferred from electronic annotation /// 8270 // zinc ion binding // inferred from electronic annotation				0.07347157062417636	60	['60']	['60']	True
60	B	AFFX-HSAC07/X00351_3_at	-0.0929	-1.76	0.0834		AFFX-HSAC07/X00351_3_at_B	-0.0256	-0.559	0.578		AFFX-HSAC07/X00351_3_at	actin, beta /// actin, beta	ACTB	Hs.426930		---	---	---				0.17822465753424657	60	['60']	['60']	True
60	B	AFFX-HSAC07/X00351_5_at	-0.441	-3.22	0.00203		AFFX-HSAC07/X00351_5_at_B	-0.0532	-0.64	0.524		AFFX-HSAC07/X00351_5_at	actin, beta /// actin, beta	ACTB	Hs.426930		---	5884 // actin filament // inferred from electronic annotation	3774 // motor activity // inferred from electronic annotation /// 5200 // structural constituent of cytoskeleton // inferred from electronic annotation				0.008398917027350586	60	['60']	['60']	True
60	B	AFFX-HSAC07/X00351_M_at	-0.354	-3.24	0.0019		AFFX-HSAC07/X00351_M_at_B	-0.022	-0.345	0.732		AFFX-HSAC07/X00351_M_at	actin, beta /// actin, beta	ACTB	Hs.426930		---	5884 // actin filament // inferred from electronic annotation	3774 // motor activity // inferred from electronic annotation /// 5200 // structural constituent of cytoskeleton // inferred from electronic annotation				0.007941501535026515	60	['60']	['60']	True
1612	A	203139_at	-0.417	-4.89	7.48e-06		203139_at	0.139	2.47	0.0165		203139_at	death-associated protein kinase 1	DAPK1	Hs.153924 // full length	NM_004938 // death-associated protein kinase 1	8624 // induction of apoptosis by extracellular signals // traceable author statement /// 6915 // apoptosis // inferred from electronic annotation /// 6468 // protein amino acid phosphorylation // traceable author statement /// 7165 // signal transduction // inferred from electronic annotation	---	4672 // protein kinase activity // extended:inferred from electronic annotation; pkinase; 3.2e-88 /// 5516 // calmodulin binding // inferred from electronic annotation /// 4684 // calmodulin-dependent protein kinase I activity // traceable author statement /// 16740 // transferase activity // inferred from electronic annotation /// 5524 // ATP binding // inferred from electronic annotation /// 46…	---	---	---	7.02176013372336e-05	1612	['1612']	['1612']	True
1612	A	211214_s_at	-0.114	-2.92	0.00481		211214_s_at	0.0303	1.0	0.321		211214_s_at	death-associated protein kinase 1	DAPK1	Hs.153924 // full length	NM_004938 // death-associated protein kinase 1	8624 // induction of apoptosis by extracellular signals // traceable author statement /// 6915 // apoptosis // inferred from electronic annotation /// 6468 // protein amino acid phosphorylation // traceable author statement /// 7165 // signal transduction // inferred from electronic annotation	---	4672 // protein kinase activity // extended:inferred from electronic annotation; pkinase; 3.2e-88 /// 5516 // calmodulin binding // inferred from electronic annotation /// 4684 // calmodulin-dependent protein kinase I activity // traceable author statement /// 16740 // transferase activity // inferred from electronic annotation /// 5524 // ATP binding // inferred from electronic annotation /// 46…	---	---	---	0.017503942977482586	1612	['1612']	['1612']	True
139728	B	229411_at	-0.422	-5.58	5.5e-07		229411_at_B	-0.000377	-0.00879	0.993		229411_at	Similar to calcium/calmodulin-dependent protein kinase 1, beta	MGC45419	Hs.436667		---	---	---				7.666894197952218e-06	139728	['139728']	['139728']	True
488	A	209186_at	-0.436	-4.87	7.8e-06		209186_at	0.0109	0.186	0.853		209186_at	ATPase, Ca++ transporting, cardiac muscle, slow twitch 2	ATP2A2	Hs.1526 // full length	NM_001681 // ATPase, Ca++ transporting, cardiac muscle, slow twitch 2 isoform 2 /// NM_170665 // ATPase, Ca++ transporting, cardiac muscle, slow twitch 2 isoform 1	6812 // cation transport // inferred from electronic annotation /// 8152 // metabolism // inferred from electronic annotation /// 15992 // proton transport // inferred from electronic annotation /// 6816 // calcium ion transport // inferred from electronic annotation /// 6832 // small molecule transport // traceable author statement /// 7155 // cell adhesion // traceable author statement /// 8544…	5887 // integral to plasma membrane // traceable author statement /// 5624 // membrane fraction // traceable author statement /// 5792 // microsome // traceable author statement /// 5783 // endoplasmic reticulum // not recorded	5388 // calcium-transporting ATPase activity // traceable author statement /// 15662 // P-type ATPase activity // extended:Unknown; Cation_ATPase_N; 2.2e-26 /// 16787 // hydrolase activity // inferred from electronic annotation /// 5509 // calcium ion binding // inferred from electronic annotation /// 5524 // ATP binding // inferred from electronic annotation /// 287 // magnesium ion binding // i…	---	---	---	7.284107254209104e-05	488	['488']	['488']	True
488	A	212361_s_at	-0.791	-7.71	1.2e-10		212361_s_at	-0.107	-2.43	0.0182		212361_s_at	Homo sapiens mRNA; cDNA DKFZp434E1835 (from clone DKFZp434E1835)	---	Hs.374535 // ---	---	---	---	---	---	---	---	1.1350231578947368e-08	488	['488']	['488']	True
488	A	212362_at	0.0841	2.14	0.0359		212362_at	0.0911	2.19	0.0326		212362_at	ATPase, Ca++ transporting, cardiac muscle, slow twitch 2	ATP2A2	Hs.1526 // full length	NM_001681 // ATPase, Ca++ transporting, cardiac muscle, slow twitch 2 isoform 2 /// NM_170665 // ATPase, Ca++ transporting, cardiac muscle, slow twitch 2 isoform 1	6812 // cation transport // inferred from electronic annotation /// 8152 // metabolism // inferred from electronic annotation /// 15992 // proton transport // inferred from electronic annotation /// 6816 // calcium ion transport // inferred from electronic annotation /// 6832 // small molecule transport // traceable author statement /// 7155 // cell adhesion // traceable author statement /// 8544…	5887 // integral to plasma membrane // traceable author statement /// 5624 // membrane fraction // traceable author statement /// 5792 // microsome // traceable author statement /// 5783 // endoplasmic reticulum // not recorded	5388 // calcium-transporting ATPase activity // traceable author statement /// 15662 // P-type ATPase activity // extended:Unknown; Cation_ATPase_N; 2.2e-26 /// 16787 // hydrolase activity // inferred from electronic annotation /// 5509 // calcium ion binding // inferred from electronic annotation /// 5524 // ATP binding // inferred from electronic annotation /// 287 // magnesium ion binding // i…	---	---	---	0.09137294357579878	488	['488']	['488']	True
488	B	239996_x_at	-0.0469	-0.728	0.47		239996_x_at_B	-0.0641	-0.784	0.436		239996_x_at	ATPase, Ca++ transporting, cardiac muscle, slow twitch 2	ATP2A2	Hs.374535		---	---	---				0.6281580199904806	488	['488']	['488']	True
