# Supplementary material for: Downregulation of glial genes involved in synaptic function mitigates Huntington's disease pathogenesis
Source: eLife. 2021 Apr 19;10:e64564. doi: 10.7554/eLife.64564 (PMC8149125; doi:10.7554/eLife.64564)
Supplement: Figure 1—source data 2. [file elife-64564-fig1-data2.zip › Figure_1_source_data_file_2/neuronDown/10/subFly.csv]

fbgene	gene_x	EN7vsEW7_log2FoldChange	EN7vsEW7_pvalue	EN7vsEW7_padj	EN7vsEW7_grp.mean.EW7	EN7vsEW7_grp.mean.EN7	EN9vsEW9_log2FoldChange	EN9vsEW9_pvalue	EN9vsEW9_padj	EN9vsEW9_grp.mean.EW9	EN9vsEW9_grp.mean.EN9	EN11vsEW11_v2_log2FoldChange	EN11vsEW11_v2_pvalue	EN11vsEW11_v2_padj	EN11vsEW11_v2_grp.mean.EW11	EN11vsEW11_v2_grp.mean.EN11	EF18vsEW18_log2FoldChange	EF18vsEW18_pvalue	EF18vsEW18_padj	EF18vsEW18_grp.mean.EW18	EF18vsEW18_grp.mean.EF18	EF20vsEW20_log2FoldChange	EF20vsEW20_pvalue	EF20vsEW20_padj	EF20vsEW20_grp.mean.EW20	EF20vsEW20_grp.mean.EF20	EF22vsEW22_log2FoldChange	EF22vsEW22_pvalue	EF22vsEW22_padj	EF22vsEW22_grp.mean.EW22	EF22vsEW22_grp.mean.EF22	Unnamed: 31_x	AllSig_x	UnionSig_x	fbgene	gene_y	RN5vsRW5_log2FoldChange	RN5vsRW5_pvalue	RN5vsRW5_padj	RN5vsRW5_grp.mean.RW5	RN5vsRW5_grp.mean.RN5	RN7vsRW7_log2FoldChange	RN7vsRW7_pvalue	RN7vsRW7_padj	RN7vsRW7_grp.mean.RW7	RN7vsRW7_grp.mean.RN7	RN8vsRW8_log2FoldChange	RN8vsRW8_pvalue	RN8vsRW8_padj
FBgn0037835	CG14687:FBgn0037835	-0.279218740237063	0.00267987468772826	0.0276403824970576	5860.3895637611	4774.8144969427	-0.36285875904837	1.88895378308957e-06	1.96053722063055e-05	6331.51466900521	4900.17337954918	-0.00280461089922737	0.978852371409783	0.990792707991473	3752.6516051479	3744.7718055344	0.175135903354548	0.055638295226097	0.173611714168628	4170.45741018424	4732.29601836274	-0.135308024918295	0.0450483798088248	0.164584586329272	5279.00425022208	4790.82788248875	-0.172303561444824	0.314067539409737	0.720271545188858	3853.80201233771	3383.96456387917		False	True	FBgn0037835	CG14687:FBgn0037835	-0.873961062610912	6.08440700043262e-15	1.87306405476445e-13	7401.02296432313	3930.55385260537	-1.1459714968254	2.72306729037176e-12	1.86323294153222e-10	5168.36033453407	2192.20677118267	-1.47427567395084	1.04110516958077e-42	3.15252429266665e-40
FBgn0013467	igl:FBgn0013467	-0.0485315143034587	0.675062589045542	0.898774950307733	10433.6172727814	10055.0911536541	0.0426291809186004	0.548288005284964	0.730739037473836	10439.4888355381	10758.1451011579	-0.126620235803316	0.134783612676425	0.348280855155882	10903.1260615161	9954.67943553854	-0.0774132025944407	0.377721434905869	0.604538128211068	10653.3282954375	10077.4446250826	-0.308472885767238	0.000297887445063013	0.00317387593702723	9220.85954438294	7357.34224867051	-0.451875122247515	0.077216067462689	0.416130364684464	8199.51178311863	5504.33376073203		False	True	FBgn0013467	igl:FBgn0013467	0.331721326302308	1.33818331085223e-06	1.43380708747987e-05	12553.3394381419	15855.2881375873	0.533675058431754	0.000658601781175817	0.00990284263740161	9844.9749038073	14635.970227443	0.422340751096185	0.000973808972066236	0.0111273496902453
FBgn0051057	tau:FBgn0051057	-0.0621026820912563	0.370193062660337	0.724995350589214	6655.06695556303	6366.48662877864	0.097626862207607	0.0660033795550761	0.172229157590942	6531.47026087564	6992.47847341975	-0.0320144447880864	0.646036326742537	0.833740975553859	7152.26691971501	6991.17346603233	0.15860861380421	0.0552520179570162	0.172900311440638	5858.26863457929	6562.82000347884	-0.0425084513264601	0.449214897490473	0.697394762525762	6368.90144853863	6180.09720294992	-0.209724813173052			6145.83978019483	5192.14215519261		False	False	FBgn0051057	tau:FBgn0051057	0.0364014738374744	0.565252543184423	0.749647419071373	7363.39880443687	7554.30719422277	0.148329388008854	0.205161216389276	0.628328019938941	6261.81954402202	6966.88316789832	0.11835192598068	0.169262457360108	0.488258811241741
FBgn0262684	CG43154:FBgn0262684	-0.0130600160821556	0.845564101341503	0.954469304998013	6712.20728497379	6649.66929862445	0.00566455699920147	0.912841894683121	0.958101869917423	6647.03519998138	6673.50694810905	0.116866292081829	0.142852607048796	0.361538821365414	6428.00503819308	6988.84990335098	0.0967578817437691	0.207184031756683	0.421664938860549	7847.90247581374	8407.56334880834	0.154485615439571	0.0081577643362585	0.0469858368019942	5937.47614645358	6626.40388938027	-0.00251166744477743			6304.26435308184	6293.17590215219		False	False	FBgn0262684	CG43154:FBgn0262684	-0.0777229672981802	0.217932595222609	0.41124654812526	6617.69276076483	6266.52409957415	-0.146000379187301			5834.80949882641	5185.89064470258	-0.0550930473140109	0.526091214042185	0.816732100012644
FBgn0259108	futsch:FBgn0259108	-0.0286330334208093	0.743500276984196	0.924582144966456	12481.5924521783	12223.878379306	0.0659995611766338	0.177028323845599	0.349857381503918	11998.7503241318	12563.9434672635	-0.137912115438633	0.0511347666880914	0.180693657602774	13127.8584470643	11902.9888951421	0.0964958007208039	0.180274417781204	0.385253873320268	12836.7199438733	13747.5262232438	0.0422623503638082	0.554561908880865	0.773115564370627	11531.4505181465	11887.8805249489	-0.133410472708107			10591.9893692353	9452.16065528349		False	False	FBgn0259108	futsch:FBgn0259108	-0.032262371783656	0.735018826724875	0.862287483294591	13646.2298625109	13335.5638589959	-0.0234274427325779	0.929654724397405	0.990122464490486	10784.2343458646	10557.592026725	0.0330172954994884	0.666386878815585	0.882444529393671
FBgn0085323	CG34294:FBgn0085323	0.24063741427251	0.144118403342698	0.453438224629019	140.554581467813	173.466375416139	-0.0113760593603137	0.939787949674101	0.972125150833608	213.541166736163	211.735939841445	0.026233189452167	0.880228936370458	0.953473725248906	186.05318370574	189.894457266663	0.107659317317378	0.54285878287809	0.743745135566711	147.780680332034	161.842201978088	0.233872689962062	0.111141009854279	0.304963741325217	161.489964745876	196.804231926191	-0.147146705363544	0.587091520082301	0.854699008375899	169.250148755769	147.76101686754		False	False	FBgn0085323	CG34294:FBgn0085323	0.29438831633564	0.0591927346121555	0.164247641162578	178.313598010554	222.889395470768	0.271640604458438	0.215499815745784	0.645447845761425	171.839319863584	214.47692932496	0.158189623916003	0.377003941608574	0.720497890511057
FBgn0039257	tnc:FBgn0039257	0.266144835004854	0.0216009506775049	0.132461075731351	1009.11551578649	1235.43189372549	0.260229595981503	0.00159697768094382	0.00817063958513102	1112.46197725676	1336.98009759874	0.119649632460714	0.323504395148605	0.586004456406585	1115.91715701864	1221.30644591752	0.425100726958082	5.03745122950465e-07	1.24061106160994e-05	1073.81529331921	1456.25107576566	-0.297195678490049	0.00236349672072548	0.0175158413492283	1394.85508530329	1117.03857827507	-0.858190631660898	0.000150531251522627	0.00511594239329717	1716.9194871926	848.514271488782		False	True	FBgn0039257	tnc:FBgn0039257	-0.203654170303046	0.194317568382621	0.379969672782656	954.412340935174	817.612618591983	-0.141940004508568	0.524949978715443	0.8660490324977	703.266223120415	626.201489791159	-0.00205108187591066	0.988025684215789	0.995640129671327
FBgn0051058	CG31058:FBgn0051058	-0.0610105153696509	0.761268990492637	0.929204916821865	27.8786663183045	25.290867626451	-0.143130913079881	0.61433452626479	0.778686734975205	30.1560072611658	24.8346750750462	0.0721957997242383	0.741777457505948	0.890109996970213	34.5198823180205	39.7440139187663	0.866922541960886	0.000258478465855927	0.00265141993278452	11.9534684217204	38.1562890253045	0.165256005564773	0.381735065223974	0.638972405214935	29.0241846754298	37.4724192211324	0.213105373800027	0.494046855051431	0.818291820779337	33.2512651119524	45.1336468993458		False	True	FBgn0051058	CG31058:FBgn0051058	-0.0832499310923992	0.76384675736814	0.878209183639298	22.4020749911897	20.0330853469375	0.267225052330897	0.38060505170598	0.797281433412728	11.1930704269028	18.2987837699883	-0.016309519081793	0.949070184955401	0.980991826219701
FBgn0000667	Actn:FBgn0000667	-0.0976945144224209	0.306155670915153	0.669311161373047	6156.13008874916	5729.26962626578	0.0618880245503426	0.416080117841004	0.61953394681063	5317.7055721242	5554.92449351603	0.236767596236371	0.00410996930273303	0.0275498504075433	4995.02976727931	5919.1636724836	0.122744468965823	0.20921650775289	0.423528159209986	5920.24016278256	6470.77687389465	-0.00493529383797636	0.958626476428533	0.983134950575223	7021.15200540556	6995.10884714919	0.211110441750834	0.0564177981467079	0.356144269268819	6045.70873271337	7032.3595926509		False	False	FBgn0000667	Actn:FBgn0000667	-0.00836703512389537	0.925717541924702	0.965863367752081	6074.32274407253	6038.8458653413	-0.202204388964724	0.146199158087582	0.535544187490519	6647.06552713773	5733.91053031429	-0.0359935006790382	0.675310607977915	0.886950738078336
FBgn0250788	beta-Spec:FBgn0250788	0.0643774908530477	0.384531902990808	0.738304108470659	25765.3423703958	26984.0239523996	0.100094233478883	0.0579687872625618	0.156321880938135	24922.6284372745	26728.5512755211	0.134418913729355	0.0900016297748113	0.268416570945335	24258.2321396284	26706.3579104275	0.222844716264953	0.00218307071734114	0.0152175272385232	24838.5721391241	29097.3180713389	0.0858708156130822	0.127045918380214	0.333488090487961	24571.9318551209	26114.6275632768	-0.20102555826985	0.206675244744685	0.630994626000291	25870.1186581086	22270.2594412632		False	False	FBgn0250788	beta-Spec:FBgn0250788	0.0631143891184526			26026.4526377332	27222.7413215212	-0.0121985353595171	0.941041862078945	0.992643533118887	21809.3090959022	21610.4136567075	0.0489748250534131	0.497446510414487	0.800473252795637
FBgn0250789	alpha-Spec:FBgn0250789	-0.070263561199519	0.407787045011049	0.753762112602396	26029.2644729008	24734.0951595821	-0.0797066322162343	0.228588120574879	0.418577021654595	25499.1124547646	24109.3210133144	0.036774944999607	0.648851495978573	0.836121314354136	23967.8723224757	24607.4742491959	0.113687988946975	0.108018212475755	0.276246942747351	26695.3195313224	28936.5871495888	-0.081656949386352	0.152465557107524	0.373570306676007	24223.2986918956	22859.9071748562	-0.271815847299922	0.0785242997746202	0.419898360900075	24846.798328284	20309.2730653559		False	False	FBgn0250789	alpha-Spec:FBgn0250789	0.002005821212374			25361.9954699713	25398.638764329	-0.185151844163249			22068.3884332027	19099.5712539598	-0.0248777411202725	0.767599875141628	0.923055654810882
FBgn0034180	CG15609:FBgn0034180	0.0945068057840014	0.238665914376443	0.598835528553069	5902.55552694525	6319.27409111806	0.189432773610787	0.000443939218250651	0.00268344223476791	5786.27855387716	6606.17402700202	0.101050635287831	0.138729861200698	0.354942404799792	5950.30530802684	6392.92154447026	0.200095538466245	0.0079781798626002	0.0418798258421281	6177.13408544214	7122.82512022958	0.00523929680081947	0.929555623720516	0.971094679953572	6079.89721765085	6102.83958747004	-0.0414225599581489	0.771869538204938	0.931862029946968	5506.62264474382	5342.08963069849		False	True	FBgn0034180	CG15609:FBgn0034180	-0.130881173047398	0.0162563373143924	0.0602668334682057	7002.21551800294	6389.71095099356	-0.114389456197325	0.574759554110095	0.889963554781473	5666.0976082697	5177.29568736154	-0.0167507676227536	0.858458487068907	0.955196077119338
FBgn0004167	kst:FBgn0004167	-0.082012033206067	0.408975724867785	0.754106420711577	11586.8854090818	10903.9571438161	-0.0298986437628419	0.595453790584797	0.764519328548411	11908.0893111062	11662.0819592279	-0.230486952527657	0.000737661668353052	0.00668227081866533	12391.9100238314	10523.3243891434	0.145441486899261	0.0148551258886161	0.0672668965393801	12265.843647055	13589.3817481193	-0.0412482789365119	0.573358935514891	0.784898943752537	12392.1471040379	12029.3115755751	-0.196486202237991	0.12683664934507	0.530740104011458	12706.5444438965	11018.0824127979		False	True	FBgn0004167	kst:FBgn0004167	-0.0405898125690692	0.616385451509672	0.784941863569852	12335.3043323154	11985.7438533506	-0.0013141846828829	0.994555164121479	0.998713616203307	9905.98185549355	9895.57979131663	0.00341696511611182	0.965588258823989	0.987121443194221
FBgn0085388	IP3K2:FBgn0085388	-0.241108904610538	0.00301645521322391	0.0302963390104867	5268.55198960246	4425.51151603891	-0.0684402153243637	0.28776707752469	0.490720583696736	3604.70955963436	3434.6620785097	-0.107462936418065	0.164907132805811	0.398600059392264	3385.82227129179	3135.66488837266	-0.293126382398519	0.000268774331909497	0.00272948756138064	5767.29924298604	4677.79399258159	0.00926835963047521	0.884098642068527	0.950780736864278	3057.24024967821	3077.34728377219	-0.321683583702862	0.0406089455540503	0.299007547502031	4600.2118383372	3621.52624291241		False	True	FBgn0085388	IP3K2:FBgn0085388	-0.273499431829033	9.24545299079068e-06	8.54610694525168e-05	3832.6822705961	3163.12157194274	-0.0244094027198419	0.831203816511112	0.969170023759882	3146.96564933011	3092.59639494265	-0.197362433602146	0.0215229946479768	0.130355795237668
FBgn0032147	IP3K1:FBgn0032147	0.243158902034421	0.0641572622495079	0.280163308556842	720.376025382901	872.682999450227	0.1682991087339	0.0583695949597181	0.157110848843893	876.344006114975	988.004321334695	0.341722705647487	0.000587593505442335	0.00556169090865566	677.941222993673	870.047988391189	-0.057514143172705	0.55795925150387	0.754523216994767	862.852273821955	827.950211183085	0.0823429530880837	0.400237944168714	0.654587325721377	795.596956285888	845.72578696274	0.423580522425401	0.0018007935807722	0.0361356749305888	1138.76664367301	1550.51522022524		False	True	FBgn0032147	IP3K1:FBgn0032147	0.238539123884833	0.0487068217556673	0.14258187709457	894.859642126893	1064.56832384088	-0.0511492215232609	0.657847330172971	0.918879260769418	968.54986961323	933.434982738237	0.0257097647454168	0.875877828776622	0.96200949234196
FBgn0030469	CG15745:FBgn0030469	0.0741860338290293	0.616433541645665	0.874368601765102	1120.4455837659	1191.11490736619	0.21977760191728	0.078655038084035	0.195309046397919	1015.40855890417	1191.81176780731	0.0555574782646953	0.641332148542431	0.83192885132211	607.838763804848	633.12350282413	-0.357779603064794	0.00458708761449174	0.0272375074974149	1181.80338777618	903.622870778323	-0.366155310842053	0.000135908416807595	0.00162249728295463	813.29085261603	619.398721304643	-0.211500274265057	0.341231072368473	0.738026813671409	1262.04711763892	1062.0061703322		False	True	FBgn0030469	CG15745:FBgn0030469	-1.2151439472144	9.4690882379151e-34	7.21309524458992e-32	1693.67753717854	708.276730684062	-1.26673106281254	4.2172148406381e-22	6.16112292461331e-20	1287.82293853056	512.886697296175	-0.790911772197613	1.6198596996026e-09	6.44455860779854e-08
FBgn0038830	CG17272:FBgn0038830	0.0494150823287892	0.605530144476453	0.870372971191653	983.695679165774	1020.39444510246	0.138467604642878	0.192484883772472	0.371197362689711	965.485821163666	1067.02467073804	-0.0107832569823154	0.912315529636824	0.966212299382922	1078.9346182462	1070.35570842272	-0.104314226224107	0.27169742714781	0.494924883176875	993.748591905628	921.554702275422	-0.0284237516230928	0.715590527978199	0.873276234993448	1007.37189477618	986.697548087645	0.104046818852821	0.568567759897343	0.85111109506358	1048.49426431736	1135.00767179078		False	False	FBgn0038830	CG17272:FBgn0038830	-0.0688722894132362	0.540787765981898	0.730854846644274	767.059067787666	729.849126601045	0.0918044450612052	0.659765844468903	0.918879260769418	764.236543335078	822.368456802399	0.0175305613764251	0.884762900586652	0.965129682351515
FBgn0033027	TpnC4:FBgn0033027	0.0172466714027524	0.897100789318905		5.30761675788957	5.90980950790147	0.392174206508144	0.138187615507462		4.52770890222027	10.956061772876	0.152122852866029	0.477397757376304	0.721340854172294	11.6855398055526	16.2984335236933	0.0171008326176991	0.940197910754074	0.974203826358178	15.5899917455125	16.2128652515948	0.101303972698341	0.54642150007862	0.768149233266279	13.0702705085149	17.0036844974276	0.326631558086647	0.272686615692384	0.689178113292195	18.0176041208134	34.4400808367296		False	False	FBgn0033027	TpnC4:FBgn0033027	0.655272643138165			7.21801253380199	36.0734279041418	0.289270769987612	0.341170865966421	0.769773141888934	6.59796040833546	11.2724990541407	0.338091289173501	0.160755510321099	0.474549254759938
FBgn0031692	TpnC25D:FBgn0031692	-0.314649522887955	1.11842670252384e-05	0.000271599160507256	12673.7451988693	10117.4410498339	-0.176824149364155	0.0769341074058864	0.192354199151381	12154.3458706387	10709.262064753	-0.222420501606957	0.000625553897512475	0.00585133491827054	12976.2014674067	11085.4450251609	-0.240470739590874	0.0106368603245932	0.0519348189036142	10260.2041650782	8623.03310523225	-0.49882140281513	2.70151026923655e-09	1.04676512093117e-07	13872.065771548	9634.63298668892	-0.553354390515974			11781.7127094906	7507.66067511265		False	True	FBgn0031692	TpnC25D:FBgn0031692	0.0397567839082873	0.42516953200509	0.63080313278435	12493.545353392	12845.289521435	0.250565066538612	0.236581953239814	0.672014581312567	12371.3577748973	15110.7634502536	0.166527093917724	0.00434347430033367	0.0383697028751518
FBgn0034592	CG9406:FBgn0034592	0.130672751213355	0.168485933619649		0.325754417477165	2.56070705819924	-0.169614747161999	0.414298078937781		3.46133418624965	1.61546884977368	-0.0169211302117736	0.861734444524405		2.78981209573368	2.1631450777293	0.128082572095421	0.306194692589163		0.677397782502783	2.58714201149889	0.0900544877118868	0.390744423478544		1.92143093274247	4.18036681853726	0.0750166661106192	0.705517969146385		1.30271167574797	2.0843713868034		False	False	FBgn0034592	CG9406:FBgn0034592	0.0432227157509525	0.708523319318971		0.669324639068239	1.30616592146397	-0.0397841515518056	0.818571732911832		1.78570093739972	1.24381817951704	0.0496431347567329	0.452552515490807
FBgn0010423	TpnC47D:FBgn0010423	0.381951240185058	0.0455568312620706	0.226036172377036	41.4524746833676	61.6975868379908	0.587067185930319	0.0337417364076086	0.102401075310704	36.1231093844466	70.3078965681975	0.423504548986071	0.051111830825873	0.180693657602774	44.5419805421522	69.8755087504861	0.144739054796598	0.512456955662943	0.719791928277088	52.1413777644621	60.1636232698637	0.581891420618189	0.000249174435851451	0.00273811667762211	89.9381117605764	151.423097540662	0.274168460099874			181.90998668493	393.840437197623		False	True	FBgn0010423	TpnC47D:FBgn0010423	-0.0832394132533335	0.743965225911541	0.867488390794731	39.6500910310374	36.6067262234131	0.347854410590725	0.204710297129109	0.627395834177531	30.5619815243393	42.258234600146	-0.106686633740854	0.536121194845085	0.822504554506415
FBgn0013348	TpnC41C:FBgn0013348	-0.568095085564425	2.59186803784091e-05	0.000562114776760255	1107.70366635394	705.698338821664	-0.030313174022099	0.810616491536048	0.90546416633494	718.76057999035	703.339176346888	-0.153757818343694	0.15855922467734	0.388173412189716	772.7203786426	690.203295043966	0.113052929752941	0.341612052443911	0.568245341589974	746.778730692106	812.601477223486	-0.243819799749818	0.00942253724463485	0.0523459733127391	889.82035342152	742.731343172046	0.463576762842206	0.0116360067899622	0.137569930926975	490.834460191555	700.093728067538		False	True	FBgn0013348	TpnC41C:FBgn0013348	-0.376862646238704	1.60864766204394e-05	0.000140366613721493	1616.86985139567	1236.72951849192	-0.0879817559805439	0.617362058715571	0.907261248615343	1583.14896045244	1481.78578934521	-0.248268039635787	0.0720892794800321	0.299834673408039
FBgn0010424	TpnC73F:FBgn0010424	0.192234351295614	0.11682973054797	0.402433656228887	462.263573796358	535.952062271595	0.199768905886659	0.0594492385129399	0.158922313214939	491.326063845066	567.287732304486	0.0508417740292136	0.721979766944088	0.877794460530433	493.857077221682	513.33260064721	-0.270782950376637	0.0213722200133458	0.0881781520181623	542.764286607098	443.653742052382	0.0630330024884272	0.537850475835555	0.762868857302919	686.869037948156	719.922089493027	0.244339717259286			802.167005042304	1147.12878499859		False	False	FBgn0010424	TpnC73F:FBgn0010424	-0.119841483886056	0.267258782692626	0.471213491498605	653.595709487849	599.702193202226	0.0587447108244169	0.729084102967585	0.941149640260604	512.762289238722	536.574150355194	-0.263811042946406	0.184133299646819	0.511082537653895
FBgn0004910	Eip63F-1:FBgn0004910	0.0712072291029237	0.493527728292529	0.809504415599526	2110.91639895061	2225.75161139291	0.218433373177904	0.00357562176346736	0.0163142760388828	2062.64450876938	2407.05094284077	-0.105492022293203	0.251648109702166	0.510407155000311	2448.34495798673	2267.84873548805	0.367364542594024	1.77442821758878e-05	0.000275937161347151	1719.49650025502	2238.03774101205	0.128317113331114	0.136705988595345	0.347915779386427	1661.73340820743	1825.88359583319	0.102701188549556	0.408022381655545	0.773578231382915	1583.79034336037	1706.19078914234		False	True	FBgn0004910	Eip63F-1:FBgn0004910	0.0394683357650066	0.615284962159069	0.783988148586432	2341.71419631134	2407.54342912908	0.113538639579604	0.547166406744584	0.87674759497787	2098.61879047065	2290.91562647325	0.0741319203299098	0.598974413953957	0.853295881666504
FBgn0040351	CG11638:FBgn0040351	-0.111768936708214	0.353212141010774	0.710890972520711	2028.44305419005	1861.41770084881	-0.109093431299655	0.0934807986203993	0.221102978301182	2061.38470982182	1908.87464553291	-0.0687560399176664	0.386961646460173	0.646249083504984	1914.85232559053	1822.51452165438	-0.183716852882835	0.0260293382349644	0.101653521063618	1992.46125116237	1747.6265927682	-0.470096775434752	2.59553568950207e-08	8.23365684165557e-07	1760.2283378898	1248.38781085895	-0.603679613790767			1533.73693122956	903.076775482366		False	True	FBgn0040351	CG11638:FBgn0040351	0.313035923171658	1.19384499430506e-06	1.29376597721366e-05	2180.56211412843	2716.60004827636	0.301682593455332	0.093128165125087	0.418457436894146	1786.25675772459	2247.69661376841	0.217341814934801	0.0210856948898124	0.128410703907176
FBgn0011273	And:FBgn0011273	0.0257858213113314	0.500233722830417		0.0	0.614927175168952				0.0	0.0				0.0	0.0	0.0681026151028988	0.418076958300082		0.31441694908735	1.98733683311523	0.0286368279373524	0.443439004100151		0.0	1.00468524924715				0.0	0.0		False	False	FBgn0011273	And:FBgn0011273				0.0	0.0	0.0613825189537654	0.493935887592709		0.0	0.619595902472519
FBgn0004580	Cbp53E:FBgn0004580	-0.0763443974443613	0.5319495500131	0.829432346622322	9047.85478270717	8530.72143920429	-0.00992515887683272	0.854054709936892	0.925559930425422	8428.87749276477	8370.97396402697	-0.249465941485502	0.00859509110205406	0.0491365385126276	9211.34079543178	7685.76677444104	-0.114391671837931	0.151157899062044	0.34302749531413	8120.27434237767	7484.02974587512	-0.373475524622307	5.49807071304724e-06	9.72628686330222e-05	7419.71178258996	5651.57348051057	-0.402416348776743	0.0771000152119269	0.415737065265653	6138.85397935458	4407.19794916906		False	True	FBgn0004580	Cbp53E:FBgn0004580	-0.106720017933863	0.0618305539810195	0.169316101114122	10817.4172466691	10037.443711241	0.153847791894803	0.37516935500255	0.794954316243202	8132.3972086272	9135.94898502026	-0.00902245473435087	0.941911661302127	0.979376098803366
FBgn0035161	CG13898:FBgn0035161	-0.0507659460425116	0.679646540537315		2.75515160205109	1.94197608320191	0.276674497283605	0.151255401014317		0.68721243727982	3.8510363773221	-0.00788466990055346	0.941744834066974		2.14761633149043	1.97779223449526	0.0665085625846619	0.736746920324608	0.868526858692817	6.3498640247373	7.73622555964778	-0.00473186284674975	0.952130056771806		1.90167826984993	1.77932740059021	-0.00988919950649823	0.936738857022259		2.31864022698342	1.95957737661339		False	False	FBgn0035161	CG13898:FBgn0035161	0.00331373390198708	0.982806157194196		1.29961745037539	1.33786649332106	0.0997418236666121	0.540939425067012		1.16459214990815	3.10569013664926	-0.0196015112398788	0.893734156809933
FBgn0034481	CG11041:FBgn0034481	-0.0480317799694338	0.769308208974494	0.931431423856589	10.8411085413973	9.2760290568314	0.19374305088048	0.46674644902247		7.28250774169611	10.9866241634399	0.187283767090902	0.38027860862729	0.640123428091212	10.2222359108537	15.4825383630489	0.112793191246069	0.600269179584582	0.784608894895911	6.93013403858392	9.04674122176454	-0.0402131367750723	0.737276112586463	0.883038591982446	7.92888552810167	6.15905054334845	0.296073776074764	0.325997134916075	0.728497514069642	6.52127490973049	11.3557601737622		False	False	FBgn0034481	CG11041:FBgn0034481	-0.136942346599844	0.610384152343998	0.780012308979549	11.6192779015721	8.9839847390494	0.340406138791409	0.268366552384862	0.709979261695131	6.38084608493097	11.392828452778	0.382378949653513	0.0761763795797196	0.310197502352829
FBgn0000253	Cam:FBgn0000253	-0.177698565573728	0.0101453341638906	0.0763298050366898	82004.2120880294	72226.5853343756	-0.0395647663994278	0.410461748885965	0.614786494922071	74631.0096948195	72598.4462971419	-0.304780945835826	5.85165372901524e-06	9.88279296455906e-05	86633.1734519633	69800.9548364514	-0.0775110157129883	0.22878240096107	0.447283795269405	92134.7608567473	87226.5977431773	-0.0934785305097974	0.208261630235963	0.451536623340971	74629.5194599864	69760.1685380009	-0.250209071944284	0.175438999827449	0.603794701443964	79799.975422715	65853.1783905636		False	True	FBgn0000253	Cam:FBgn0000253	0.149611131536971	0.00383327540236485	0.0178509871035607	81556.1687352989	90551.2434354381	0.309870906132988	0.0130463791499193	0.108746649953568	73171.2374463598	91548.7451974171	0.174106035880047	0.0756343080120367	0.308833606550263
FBgn0261387	CG17528:FBgn0261387	0.11727678406816	0.193100583151644	0.53598753225215	3714.47683617788	4046.85254281796	0.187735832857921	0.00681824005278386	0.0282085249089319	3854.54567933854	4399.07328639003	0.139455316670954	0.0513723483022595	0.181347196739124	4118.42091619898	4548.24297219615	-0.00121293849300368			4265.72736030317	4262.55397934496	-0.0817992994470749	0.200160145171023	0.442700633147367	4627.69529872077	4365.25708684618	0.0318047276467645	0.775110379570866	0.932136480143484	4069.05631656179	4163.40412984627		False	False	FBgn0261387	CG17528:FBgn0261387	-0.0323005417382474	0.605686530472844	0.778588389612126	4158.75944032705	4064.94939965998	-0.0821863529559814	0.614818314665445	0.906588760390342	3671.22227552294	3451.73119471129	0.0444347459607999	0.640390496928072	0.872939453171553
FBgn0259678	CG42347:FBgn0259678	-0.25714346055844	0.00224940409860816	0.0241390927386944	1377.23365977993	1142.52417737016	-0.0388081023767123	0.728668242303429	0.854386169269513	1368.29936919551	1331.04918751519	0.101491370488188	0.305835531603637	0.568416685081125	1101.76929472714	1185.87044693178	0.187953980739289	0.0599059814152802	0.183408756353847	1336.44721508701	1532.5046584659	-0.0691728603967987	0.523155954823167	0.751097447313631	1597.0268365402	1514.80334363544	-0.115204230019608	0.601178835506076	0.860788921570189	1616.90410340789	1472.16188475373		False	False	FBgn0259678	CG42347:FBgn0259678	-0.187561516508089	0.0562434942125075	0.157996529098716	1619.76160707772	1416.31809724383	-0.293649733930566	0.0245500862111279	0.173131756052514	1376.71240698252	1112.69312416643	-0.186170189843781	0.0238117845746488	0.139931139433017
FBgn0052666	Drak:FBgn0052666	-0.229625677562195	0.000697389323083147	0.00933310808188248	6250.84494047523	5306.67802910535	-0.140789846923201	0.012529141223066	0.0463952638365793	5902.66364825876	5349.41356405215	-0.275482959291475	0.00744676947153696	0.0442864265004637	6308.25370143927	5156.42209495405	-0.209845830287329	0.00394097561459587	0.0241327773841416	5846.88745247319	5037.86455745872	0.00669200633030252	0.911216747754396	0.963318871362877	4802.64620758621	4825.46008461846	-0.145509264037623	0.1962461560752	0.623081545538761	5290.13272140182	4766.15253920246		False	True	FBgn0052666	Drak:FBgn0052666	-0.176957742054665	0.00750862881049528	0.0316350626832171	5145.26115498599	4543.18164925359	-0.0728163668346324	0.748406048725425	0.947553883908096	4894.92837062207	4610.55076149771	-0.226462338233493	0.00581638832783265	0.0484077431630778
FBgn0053519	Unc-89:FBgn0053519	-0.00340118604082488	0.967804586087306	0.988761679227302	8758.26544809478	8736.56872259133	0.182179846106157	0.00563471267911101	0.0241477501191257	7440.21468955963	8456.08445784771	0.224112095405133	0.00430056917408744	0.0287334731631337	7462.44079447508	8758.46768982427	0.25653200957203	0.00314304250521674	0.0202783371326188	8051.64915465638	9680.06427521848	0.0392828628240784	0.63938680859415	0.830716928825973	9881.5085920973	10168.8375238089	0.258047816715307	0.000223697038053318	0.00688894647237753	7434.85675341408	8910.97307866362		False	True	FBgn0053519	Unc-89:FBgn0053519	-0.185366039366671	0.0928091126999074	0.228918908091759	11199.3331364968	9795.17398629034	-0.272225809110822	0.139086074016108	0.522104009093104	9960.36907430267	8084.81096282486	-0.0983653330834147	0.164298117052226	0.479907227756248
FBgn0051345	CG31345:FBgn0051345	0.0188228794179884	0.861361171057966	0.960316986161726	933.760094489086	946.868360776826	0.140116530107053	0.154790613503783	0.319161409052747	814.133961572061	900.269759419859	-0.166419723929189	0.145190273935334	0.365613991911017	856.256052563495	757.013163462103	0.152595670316114	0.120174390046797	0.296208176636807	716.661479598191	800.882833740991	-0.16630686360378	0.121434306145672	0.323998417969796	582.169144719422	513.145634155303	-0.236937798125493			494.691447751557	405.002779355236		False	False	FBgn0051345	CG31345:FBgn0051345	0.66075766771332	1.06100680112599e-12	2.63634928013115e-11	915.173536880807	1466.50865835928	0.737041393835724	1.36715545191014e-06	4.15177460410128e-05	790.515447895735	1364.19255681976	0.511909211215551	9.70316208291069e-06	0.000202632509321474
FBgn0004624	CaMKII:FBgn0004624	0.151546625864461	0.226096771632603	0.579958121135452	12828.3801085194	14427.9109131407	0.241125804398048	5.9579830407453e-05	0.000443509638659436	13121.242401776	15538.4698761973	-0.0428788100338468	0.589558482288539	0.800851159539274	14262.1876959778	13831.0975048024	0.140184221018291	0.110944574877129	0.281541373513658	13951.959342603	15431.4642612824	-0.0802658358105516	0.300885455583818	0.557741322898128	12905.7941826633	12176.7713584061	-0.116630038496084	0.455224073382775	0.799392541500063	11528.130734096	10571.5133585379		False	True	FBgn0004624	CaMKII:FBgn0004624	-0.0179287146015168	0.781327854085741	0.889294087167499	16836.4004961352	16624.6776346003	0.0240161607915887	0.917392906879014	0.987645361110239	12826.4803377186	13083.9774215937	0.0311954435023607
FBgn0016126	CaMKI:FBgn0016126	-0.0595017486911008	0.483120335428879	0.803345947449291	30034.7098485558	28764.3698778596	-0.0827314628938886	0.137512827898338	0.293543664763658	31047.7596032246	29301.5170712878	-0.23462523295532	0.00225792459175876	0.0169237915739076	33389.3712502934	28240.6827330776	-0.161738878727897	0.0628624577089219	0.189247479710139	33394.692918466	29733.3342187368	-0.032886165674532	0.664489523539076	0.845201616160348	26759.3768670141	26130.7231429389	-0.0540649376828767			26271.2036081305	25179.3817115289		False	False	FBgn0016126	CaMKI:FBgn0016126	-0.151450459198167	0.0229385682937562	0.0800625079309833	29871.2524458669	26851.7582454146	-0.0705306565733611	0.66873280157458	0.920446684782399	26755.1729021479	25377.6579043775	-0.0480069017984551	0.690197376836177	0.892767891552873
FBgn0038088	CG10126:FBgn0038088	0.633839361294411	4.01361163572069e-17	6.48762693305164e-15	1614.29794373315	2546.02441651809	0.831287173143165	1.24651095866655e-39	1.80939969300155e-37	1636.34453181287	2932.51674151241	1.16449875812818	3.06194044491892e-31	1.13029344423864e-28	1624.35504480722	3801.61089446908	0.391992357670655	0.000122350414453394	0.0014059609290888	2615.58370562342	3479.75481150202	0.118127965361322	0.120477772949146	0.32198331777674	2500.1594512219	2723.46880775636	0.0952513846585401	0.591674291963513	0.857497924749242	2611.47820474004	2808.15271492011		False	True	FBgn0038088	CG10126:FBgn0038088	0.601727684043991	4.63583345611626e-11	9.8532704578471e-10	2143.96647416134	3292.26738659772	0.84003891710835	6.61167512813842e-07	2.1594809610363898e-05	1809.55603142576	3405.92351955684	0.803923154297198	8.86262928427592e-18	8.05096015232432e-16
FBgn0039083	CG10177:FBgn0039083	-0.21318074450873	0.196304524951631	0.539667900777206	17.2481740493079	8.30465594942342	-0.266018803865293	0.34527871914519	0.553895968619241	17.4122323825827	11.3921024307288	-0.0715558036820363	0.645161135961808		10.6538483123556	7.36960828846201	-0.266886387057469	0.232534040943896	0.451147512023895	16.0184769293605	9.03923593223585	-0.422701251202468	0.0117632426039787	0.0621262859657952	23.5732966018142	7.29365084631951	-0.245156309052841	0.393408640236565	0.766216475828424	12.6766213534373	7.271374096182		False	False	FBgn0039083	CG10177:FBgn0039083	-0.925778828089741	0.000197148279046507		13.1504636711579	0.326541480365993	-0.664525488815889	0.0181962323627218	0.139574099693858	12.4367006741786	1.86187195713222	-0.233607375925471	0.122220663945432
FBgn0037835	CG14687:FBgn0037835	-0.279218740237063	0.00267987468772826	0.0276403824970576	5860.3895637611	4774.8144969427	-0.36285875904837	1.88895378308957e-06	1.96053722063055e-05	6331.51466900521	4900.17337954918	-0.00280461089922737	0.978852371409783	0.990792707991473	3752.6516051479	3744.7718055344	0.175135903354548	0.055638295226097	0.173611714168628	4170.45741018424	4732.29601836274	-0.135308024918295	0.0450483798088248	0.164584586329272	5279.00425022208	4790.82788248875	-0.172303561444824	0.314067539409737	0.720271545188858	3853.80201233771	3383.96456387917		False	True	FBgn0037835	CG14687:FBgn0037835	-0.873961062610912	6.08440700043262e-15	1.87306405476445e-13	7401.02296432313	3930.55385260537	-1.1459714968254	2.72306729037176e-12	1.86323294153222e-10	5168.36033453407	2192.20677118267	-1.47427567395084	1.04110516958077e-42	3.15252429266665e-40
FBgn0013467	igl:FBgn0013467	-0.0485315143034587	0.675062589045542	0.898774950307733	10433.6172727814	10055.0911536541	0.0426291809186004	0.548288005284964	0.730739037473836	10439.4888355381	10758.1451011579	-0.126620235803316	0.134783612676425	0.348280855155882	10903.1260615161	9954.67943553854	-0.0774132025944407	0.377721434905869	0.604538128211068	10653.3282954375	10077.4446250826	-0.308472885767238	0.000297887445063013	0.00317387593702723	9220.85954438294	7357.34224867051	-0.451875122247515	0.077216067462689	0.416130364684464	8199.51178311863	5504.33376073203		False	True	FBgn0013467	igl:FBgn0013467	0.331721326302308	1.33818331085223e-06	1.43380708747987e-05	12553.3394381419	15855.2881375873	0.533675058431754	0.000658601781175817	0.00990284263740161	9844.9749038073	14635.970227443	0.422340751096185	0.000973808972066236	0.0111273496902453
FBgn0261387	CG17528:FBgn0261387	0.11727678406816	0.193100583151644	0.53598753225215	3714.47683617788	4046.85254281796	0.187735832857921	0.00681824005278386	0.0282085249089319	3854.54567933854	4399.07328639003	0.139455316670954	0.0513723483022595	0.181347196739124	4118.42091619898	4548.24297219615	-0.00121293849300368			4265.72736030317	4262.55397934496	-0.0817992994470749	0.200160145171023	0.442700633147367	4627.69529872077	4365.25708684618	0.0318047276467645	0.775110379570866	0.932136480143484	4069.05631656179	4163.40412984627		False	False	FBgn0261387	CG17528:FBgn0261387	-0.0323005417382474	0.605686530472844	0.778588389612126	4158.75944032705	4064.94939965998	-0.0821863529559814	0.614818314665445	0.906588760390342	3671.22227552294	3451.73119471129	0.0444347459607999	0.640390496928072	0.872939453171553
FBgn0259678	CG42347:FBgn0259678	-0.25714346055844	0.00224940409860816	0.0241390927386944	1377.23365977993	1142.52417737016	-0.0388081023767123	0.728668242303429	0.854386169269513	1368.29936919551	1331.04918751519	0.101491370488188	0.305835531603637	0.568416685081125	1101.76929472714	1185.87044693178	0.187953980739289	0.0599059814152802	0.183408756353847	1336.44721508701	1532.5046584659	-0.0691728603967987	0.523155954823167	0.751097447313631	1597.0268365402	1514.80334363544	-0.115204230019608	0.601178835506076	0.860788921570189	1616.90410340789	1472.16188475373		False	False	FBgn0259678	CG42347:FBgn0259678	-0.187561516508089	0.0562434942125075	0.157996529098716	1619.76160707772	1416.31809724383	-0.293649733930566	0.0245500862111279	0.173131756052514	1376.71240698252	1112.69312416643	-0.186170189843781	0.0238117845746488	0.139931139433017
FBgn0052666	Drak:FBgn0052666	-0.229625677562195	0.000697389323083147	0.00933310808188248	6250.84494047523	5306.67802910535	-0.140789846923201	0.012529141223066	0.0463952638365793	5902.66364825876	5349.41356405215	-0.275482959291475	0.00744676947153696	0.0442864265004637	6308.25370143927	5156.42209495405	-0.209845830287329	0.00394097561459587	0.0241327773841416	5846.88745247319	5037.86455745872	0.00669200633030252	0.911216747754396	0.963318871362877	4802.64620758621	4825.46008461846	-0.145509264037623	0.1962461560752	0.623081545538761	5290.13272140182	4766.15253920246		False	True	FBgn0052666	Drak:FBgn0052666	-0.176957742054665	0.00750862881049528	0.0316350626832171	5145.26115498599	4543.18164925359	-0.0728163668346324	0.748406048725425	0.947553883908096	4894.92837062207	4610.55076149771	-0.226462338233493	0.00581638832783265	0.0484077431630778
FBgn0053519	Unc-89:FBgn0053519	-0.00340118604082488	0.967804586087306	0.988761679227302	8758.26544809478	8736.56872259133	0.182179846106157	0.00563471267911101	0.0241477501191257	7440.21468955963	8456.08445784771	0.224112095405133	0.00430056917408744	0.0287334731631337	7462.44079447508	8758.46768982427	0.25653200957203	0.00314304250521674	0.0202783371326188	8051.64915465638	9680.06427521848	0.0392828628240784	0.63938680859415	0.830716928825973	9881.5085920973	10168.8375238089	0.258047816715307	0.000223697038053318	0.00688894647237753	7434.85675341408	8910.97307866362		False	True	FBgn0053519	Unc-89:FBgn0053519	-0.185366039366671	0.0928091126999074	0.228918908091759	11199.3331364968	9795.17398629034	-0.272225809110822	0.139086074016108	0.522104009093104	9960.36907430267	8084.81096282486	-0.0983653330834147	0.164298117052226	0.479907227756248
FBgn0051345	CG31345:FBgn0051345	0.0188228794179884	0.861361171057966	0.960316986161726	933.760094489086	946.868360776826	0.140116530107053	0.154790613503783	0.319161409052747	814.133961572061	900.269759419859	-0.166419723929189	0.145190273935334	0.365613991911017	856.256052563495	757.013163462103	0.152595670316114	0.120174390046797	0.296208176636807	716.661479598191	800.882833740991	-0.16630686360378	0.121434306145672	0.323998417969796	582.169144719422	513.145634155303	-0.236937798125493			494.691447751557	405.002779355236		False	False	FBgn0051345	CG31345:FBgn0051345	0.66075766771332	1.06100680112599e-12	2.63634928013115e-11	915.173536880807	1466.50865835928	0.737041393835724	1.36715545191014e-06	4.15177460410128e-05	790.515447895735	1364.19255681976	0.511909211215551	9.70316208291069e-06	0.000202632509321474
FBgn0004624	CaMKII:FBgn0004624	0.151546625864461	0.226096771632603	0.579958121135452	12828.3801085194	14427.9109131407	0.241125804398048	5.9579830407453e-05	0.000443509638659436	13121.242401776	15538.4698761973	-0.0428788100338468	0.589558482288539	0.800851159539274	14262.1876959778	13831.0975048024	0.140184221018291	0.110944574877129	0.281541373513658	13951.959342603	15431.4642612824	-0.0802658358105516	0.300885455583818	0.557741322898128	12905.7941826633	12176.7713584061	-0.116630038496084	0.455224073382775	0.799392541500063	11528.130734096	10571.5133585379		False	True	FBgn0004624	CaMKII:FBgn0004624	-0.0179287146015168	0.781327854085741	0.889294087167499	16836.4004961352	16624.6776346003	0.0240161607915887	0.917392906879014	0.987645361110239	12826.4803377186	13083.9774215937	0.0311954435023607
FBgn0016126	CaMKI:FBgn0016126	-0.0595017486911008	0.483120335428879	0.803345947449291	30034.7098485558	28764.3698778596	-0.0827314628938886	0.137512827898338	0.293543664763658	31047.7596032246	29301.5170712878	-0.23462523295532	0.00225792459175876	0.0169237915739076	33389.3712502934	28240.6827330776	-0.161738878727897	0.0628624577089219	0.189247479710139	33394.692918466	29733.3342187368	-0.032886165674532	0.664489523539076	0.845201616160348	26759.3768670141	26130.7231429389	-0.0540649376828767			26271.2036081305	25179.3817115289		False	False	FBgn0016126	CaMKI:FBgn0016126	-0.151450459198167	0.0229385682937562	0.0800625079309833	29871.2524458669	26851.7582454146	-0.0705306565733611	0.66873280157458	0.920446684782399	26755.1729021479	25377.6579043775	-0.0480069017984551	0.690197376836177	0.892767891552873
FBgn0038088	CG10126:FBgn0038088	0.633839361294411	4.01361163572069e-17	6.48762693305164e-15	1614.29794373315	2546.02441651809	0.831287173143165	1.24651095866655e-39	1.80939969300155e-37	1636.34453181287	2932.51674151241	1.16449875812818	3.06194044491892e-31	1.13029344423864e-28	1624.35504480722	3801.61089446908	0.391992357670655	0.000122350414453394	0.0014059609290888	2615.58370562342	3479.75481150202	0.118127965361322	0.120477772949146	0.32198331777674	2500.1594512219	2723.46880775636	0.0952513846585401	0.591674291963513	0.857497924749242	2611.47820474004	2808.15271492011		False	True	FBgn0038088	CG10126:FBgn0038088	0.601727684043991	4.63583345611626e-11	9.8532704578471e-10	2143.96647416134	3292.26738659772	0.84003891710835	6.61167512813842e-07	2.1594809610363898e-05	1809.55603142576	3405.92351955684	0.803923154297198	8.86262928427592e-18	8.05096015232432e-16
FBgn0039083	CG10177:FBgn0039083	-0.21318074450873	0.196304524951631	0.539667900777206	17.2481740493079	8.30465594942342	-0.266018803865293	0.34527871914519	0.553895968619241	17.4122323825827	11.3921024307288	-0.0715558036820363	0.645161135961808		10.6538483123556	7.36960828846201	-0.266886387057469	0.232534040943896	0.451147512023895	16.0184769293605	9.03923593223585	-0.422701251202468	0.0117632426039787	0.0621262859657952	23.5732966018142	7.29365084631951	-0.245156309052841	0.393408640236565	0.766216475828424	12.6766213534373	7.271374096182		False	False	FBgn0039083	CG10177:FBgn0039083	-0.925778828089741	0.000197148279046507		13.1504636711579	0.326541480365993	-0.664525488815889	0.0181962323627218	0.139574099693858	12.4367006741786	1.86187195713222	-0.233607375925471	0.122220663945432
FBgn0261387	CG17528:FBgn0261387	0.11727678406816	0.193100583151644	0.53598753225215	3714.47683617788	4046.85254281796	0.187735832857921	0.00681824005278386	0.0282085249089319	3854.54567933854	4399.07328639003	0.139455316670954	0.0513723483022595	0.181347196739124	4118.42091619898	4548.24297219615	-0.00121293849300368			4265.72736030317	4262.55397934496	-0.0817992994470749	0.200160145171023	0.442700633147367	4627.69529872077	4365.25708684618	0.0318047276467645	0.775110379570866	0.932136480143484	4069.05631656179	4163.40412984627		False	False	FBgn0261387	CG17528:FBgn0261387	-0.0323005417382474	0.605686530472844	0.778588389612126	4158.75944032705	4064.94939965998	-0.0821863529559814	0.614818314665445	0.906588760390342	3671.22227552294	3451.73119471129	0.0444347459607999	0.640390496928072	0.872939453171553
FBgn0259678	CG42347:FBgn0259678	-0.25714346055844	0.00224940409860816	0.0241390927386944	1377.23365977993	1142.52417737016	-0.0388081023767123	0.728668242303429	0.854386169269513	1368.29936919551	1331.04918751519	0.101491370488188	0.305835531603637	0.568416685081125	1101.76929472714	1185.87044693178	0.187953980739289	0.0599059814152802	0.183408756353847	1336.44721508701	1532.5046584659	-0.0691728603967987	0.523155954823167	0.751097447313631	1597.0268365402	1514.80334363544	-0.115204230019608	0.601178835506076	0.860788921570189	1616.90410340789	1472.16188475373		False	False	FBgn0259678	CG42347:FBgn0259678	-0.187561516508089	0.0562434942125075	0.157996529098716	1619.76160707772	1416.31809724383	-0.293649733930566	0.0245500862111279	0.173131756052514	1376.71240698252	1112.69312416643	-0.186170189843781	0.0238117845746488	0.139931139433017
FBgn0052666	Drak:FBgn0052666	-0.229625677562195	0.000697389323083147	0.00933310808188248	6250.84494047523	5306.67802910535	-0.140789846923201	0.012529141223066	0.0463952638365793	5902.66364825876	5349.41356405215	-0.275482959291475	0.00744676947153696	0.0442864265004637	6308.25370143927	5156.42209495405	-0.209845830287329	0.00394097561459587	0.0241327773841416	5846.88745247319	5037.86455745872	0.00669200633030252	0.911216747754396	0.963318871362877	4802.64620758621	4825.46008461846	-0.145509264037623	0.1962461560752	0.623081545538761	5290.13272140182	4766.15253920246		False	True	FBgn0052666	Drak:FBgn0052666	-0.176957742054665	0.00750862881049528	0.0316350626832171	5145.26115498599	4543.18164925359	-0.0728163668346324	0.748406048725425	0.947553883908096	4894.92837062207	4610.55076149771	-0.226462338233493	0.00581638832783265	0.0484077431630778
FBgn0053519	Unc-89:FBgn0053519	-0.00340118604082488	0.967804586087306	0.988761679227302	8758.26544809478	8736.56872259133	0.182179846106157	0.00563471267911101	0.0241477501191257	7440.21468955963	8456.08445784771	0.224112095405133	0.00430056917408744	0.0287334731631337	7462.44079447508	8758.46768982427	0.25653200957203	0.00314304250521674	0.0202783371326188	8051.64915465638	9680.06427521848	0.0392828628240784	0.63938680859415	0.830716928825973	9881.5085920973	10168.8375238089	0.258047816715307	0.000223697038053318	0.00688894647237753	7434.85675341408	8910.97307866362		False	True	FBgn0053519	Unc-89:FBgn0053519	-0.185366039366671	0.0928091126999074	0.228918908091759	11199.3331364968	9795.17398629034	-0.272225809110822	0.139086074016108	0.522104009093104	9960.36907430267	8084.81096282486	-0.0983653330834147	0.164298117052226	0.479907227756248
FBgn0051345	CG31345:FBgn0051345	0.0188228794179884	0.861361171057966	0.960316986161726	933.760094489086	946.868360776826	0.140116530107053	0.154790613503783	0.319161409052747	814.133961572061	900.269759419859	-0.166419723929189	0.145190273935334	0.365613991911017	856.256052563495	757.013163462103	0.152595670316114	0.120174390046797	0.296208176636807	716.661479598191	800.882833740991	-0.16630686360378	0.121434306145672	0.323998417969796	582.169144719422	513.145634155303	-0.236937798125493			494.691447751557	405.002779355236		False	False	FBgn0051345	CG31345:FBgn0051345	0.66075766771332	1.06100680112599e-12	2.63634928013115e-11	915.173536880807	1466.50865835928	0.737041393835724	1.36715545191014e-06	4.15177460410128e-05	790.515447895735	1364.19255681976	0.511909211215551	9.70316208291069e-06	0.000202632509321474
FBgn0004624	CaMKII:FBgn0004624	0.151546625864461	0.226096771632603	0.579958121135452	12828.3801085194	14427.9109131407	0.241125804398048	5.9579830407453e-05	0.000443509638659436	13121.242401776	15538.4698761973	-0.0428788100338468	0.589558482288539	0.800851159539274	14262.1876959778	13831.0975048024	0.140184221018291	0.110944574877129	0.281541373513658	13951.959342603	15431.4642612824	-0.0802658358105516	0.300885455583818	0.557741322898128	12905.7941826633	12176.7713584061	-0.116630038496084	0.455224073382775	0.799392541500063	11528.130734096	10571.5133585379		False	True	FBgn0004624	CaMKII:FBgn0004624	-0.0179287146015168	0.781327854085741	0.889294087167499	16836.4004961352	16624.6776346003	0.0240161607915887	0.917392906879014	0.987645361110239	12826.4803377186	13083.9774215937	0.0311954435023607
FBgn0016126	CaMKI:FBgn0016126	-0.0595017486911008	0.483120335428879	0.803345947449291	30034.7098485558	28764.3698778596	-0.0827314628938886	0.137512827898338	0.293543664763658	31047.7596032246	29301.5170712878	-0.23462523295532	0.00225792459175876	0.0169237915739076	33389.3712502934	28240.6827330776	-0.161738878727897	0.0628624577089219	0.189247479710139	33394.692918466	29733.3342187368	-0.032886165674532	0.664489523539076	0.845201616160348	26759.3768670141	26130.7231429389	-0.0540649376828767			26271.2036081305	25179.3817115289		False	False	FBgn0016126	CaMKI:FBgn0016126	-0.151450459198167	0.0229385682937562	0.0800625079309833	29871.2524458669	26851.7582454146	-0.0705306565733611	0.66873280157458	0.920446684782399	26755.1729021479	25377.6579043775	-0.0480069017984551	0.690197376836177	0.892767891552873
FBgn0038088	CG10126:FBgn0038088	0.633839361294411	4.01361163572069e-17	6.48762693305164e-15	1614.29794373315	2546.02441651809	0.831287173143165	1.24651095866655e-39	1.80939969300155e-37	1636.34453181287	2932.51674151241	1.16449875812818	3.06194044491892e-31	1.13029344423864e-28	1624.35504480722	3801.61089446908	0.391992357670655	0.000122350414453394	0.0014059609290888	2615.58370562342	3479.75481150202	0.118127965361322	0.120477772949146	0.32198331777674	2500.1594512219	2723.46880775636	0.0952513846585401	0.591674291963513	0.857497924749242	2611.47820474004	2808.15271492011		False	True	FBgn0038088	CG10126:FBgn0038088	0.601727684043991	4.63583345611626e-11	9.8532704578471e-10	2143.96647416134	3292.26738659772	0.84003891710835	6.61167512813842e-07	2.1594809610363898e-05	1809.55603142576	3405.92351955684	0.803923154297198	8.86262928427592e-18	8.05096015232432e-16
FBgn0039083	CG10177:FBgn0039083	-0.21318074450873	0.196304524951631	0.539667900777206	17.2481740493079	8.30465594942342	-0.266018803865293	0.34527871914519	0.553895968619241	17.4122323825827	11.3921024307288	-0.0715558036820363	0.645161135961808		10.6538483123556	7.36960828846201	-0.266886387057469	0.232534040943896	0.451147512023895	16.0184769293605	9.03923593223585	-0.422701251202468	0.0117632426039787	0.0621262859657952	23.5732966018142	7.29365084631951	-0.245156309052841	0.393408640236565	0.766216475828424	12.6766213534373	7.271374096182		False	False	FBgn0039083	CG10177:FBgn0039083	-0.925778828089741	0.000197148279046507		13.1504636711579	0.326541480365993	-0.664525488815889	0.0181962323627218	0.139574099693858	12.4367006741786	1.86187195713222	-0.233607375925471	0.122220663945432
FBgn0000043	Act42A:FBgn0000043	0.130755985338449	0.241878251499924	0.603351341545206	1923.23206645662	2122.91737811843	0.463964995093551	2.02619228676267e-06	2.09229063270279e-05	1898.59468856075	2645.65618756273	0.99769217791386	6.93178561988815e-16	6.75914492143056e-14	1389.13916209739	2944.32416524327	0.18118491989179	0.103024056153027	0.267264958665196	1821.21149260109	2080.70546224198	-0.165957866387468	0.0936667628191647	0.272561745485771	2103.85394541279	1858.64480845035	0.0596687832079163			2910.47625786329	3123.4484355286		False	True	FBgn0000043	Act42A:FBgn0000043	0.176592533205621	0.102387639474725	0.245975461684675	3054.15671882408	3469.64010890763	-0.144335029319506	0.439434946272804	0.826539182998227	2808.62859223079	2513.84731807168	0.225381000534922	0.0358527184671143	0.18917254792353
FBgn0000044	Act57B:FBgn0000044	-0.164136170616543	0.070361463195397	0.295289791787579	41283.6481348174	36612.8366193863	0.261865694836413	0.000909806292192362	0.00501059172626915	35893.0188344807	43193.4902416496	0.237168046984786	0.00787290144141912	0.0459222964438533	37578.6269735696	44593.8340919412	0.297857473541731	0.0181841370300023	0.0780654180495284	41323.0655219499	51671.600065022	0.0634828164075776	0.518848049791862	0.747490665090764	56068.3053206602	58791.367313698	0.406097845116528	0.0183850973547538	0.186229931454582	46210.4361450817	62818.4664008676		False	True	FBgn0000044	Act57B:FBgn0000044	0.22108944977416	0.00650036414604054	0.0281029460330457	48450.1040594717	56669.3640203246	-0.00901091497292645	0.954945836542043	0.99399483691611	56459.6920296991	56082.7960570999	0.339619390347895	0.00044698960006397	0.00571905355668702
FBgn0011743	Arp53D:FBgn0011743				0.0	0.0	0.0402234728353442	0.547359464903733		0.0	0.305596347179143				0.0	0.0				0.0	0.0	0.023483370280622	0.488084049111777		0.0	0.702524928131153	0.140851424493558	0.502768974349143		1.6048233659961	3.52493058253033		False	False	FBgn0011743	Arp53D:FBgn0011743	0.0779223198698041	0.380489873115588		0.0	0.977086811989654				0.0	0.0
FBgn0000045	Act79B:FBgn0000045	-0.659240330280792	0.000154080375704782	0.0026346470853983	1957.39705130407	1070.53526461205	-0.303019596270358	0.0219624944511806	0.0729760974880463	1391.30941520611	1113.59096122149	0.195470752914798	0.153044971113877	0.378800962986838	890.965292923747	1036.05684752888	-0.132224063508726	0.191780299893122	0.4012529066439	1395.23206768965	1267.5418530169	-0.28357015859931	0.00679043196106179	0.0406224812037212	1406.09826650927	1134.970903552	0.368871128335538	0.223303756312108	0.649379658749838	1128.20060374524	1706.6523544156		False	True	FBgn0000045	Act79B:FBgn0000045	0.728614718086585	8.4051635596948e-07	9.45218608932919e-06	1094.58570049386	1892.45020443235	-0.613101577852372	0.00947261417375441	0.0858410996080964	1544.26316705566	924.680782640461	-0.383611945994765	0.0387609107414259	0.199684635157034
FBgn0031050	Arp11:FBgn0031050	-0.0482520815311631	0.686573560508992	0.90421431998288	1196.25405417617	1153.22903555334	-0.128502017071322	0.182769272798029	0.357000880603763	1260.05939885493	1149.34801791326	0.0672676057923362	0.557683214399947	0.778815794792182	1180.98951256995	1241.06041678466	-0.0736246566959906	0.481774694284063	0.694523318307131	1356.98956304013	1285.71667463101	0.1214997722282	0.254835898401556	0.507948093681136	1229.78362285892	1348.32771489592	-0.153195437821309	0.063251975799606	0.376356297243445	1434.0830328116	1287.02107366683		False	False	FBgn0031050	Arp11:FBgn0031050	0.351344677391997	1.03888909728529e-05	9.41132519033789e-05	1053.72851626663	1351.43092717834	0.0898170874694091	0.651603609336365	0.918445322111998	1147.20771609283	1231.30187738012	-0.0234804959085687	0.862008723736144	0.956510290863976
FBgn0000047	Act88F:FBgn0000047	-0.575485753801108	0.00323196650518563	0.0318425652344242	82.1570897015749	44.0471040044536	-1.7884741773256	4.83705138360564e-18	1.66044861854111e-16	282.572591799438	64.6109117720825	-0.652762096553044	0.00137953034703309	0.0113075540578383	112.149778311552	60.151382807175	0.0794168182105091	0.695780846101441	0.844383827957881	113.277395542765	121.983909096583	0.235261345141038	0.186695811235676	0.423758443219415	78.1082293227769	99.4399858563789	0.711148399260378			56.3519788990733	211.635768767323		False	True	FBgn0000047	Act88F:FBgn0000047	0.964722154264652	1.45125197509962e-05	0.000128241029738693	104.794469701996	242.760688424275	-0.170805318026815	0.509004418292385	0.858711270800105	114.259018260952	98.5802221302242	-0.064243956947185	0.782377524669086	0.929185821090426
FBgn0011745	Arp87C:FBgn0011745	-0.0310058243999302	0.655221589312008	0.889207031711138	3903.84596339301	3818.38251316868	0.0227369465952442	0.716308162841608	0.846670644680142	3599.8800162891	3657.58962420756	0.0325065333665601	0.706009713224506	0.8699243463954	3536.44956326702	3619.60832188777	0.0557713963634271	0.430704392686553	0.651797849903553	3776.95327245925	3928.82962986162	-0.0309321999170646	0.596571417835061	0.800719973261058	3519.58674008795	3442.8770646996	-0.0832135186970407	0.377040714879263	0.757774651058241	3662.41429095887	3451.95923703531		False	False	FBgn0011745	Arp87C:FBgn0011745	0.206499158830807	0.00147429141240335	0.00792260822854858	3584.37775965813	4143.8315590729	0.0748372054051202	0.643136272633125	0.916149126102379	3654.92564233095	3865.50126766315	0.00479475677613163	0.938097241495454	0.978260910069202
FBgn0000042	Act5C:FBgn0000042	-0.01702707777348	0.81065639081987	0.943530973130032	46360.8070737304	45799.3108646748	0.140268474835554	0.00449479865900579	0.0198399866091042	38538.6025434027	42505.7764729945	0.355068588575594	4.7725097262732e-07	1.05178380662601e-05	33590.8341266248	43228.9090030356	0.129956728350991	0.0331433393812268	0.121433572919946	51518.5564248081	56461.760620768	-0.121463259790263	0.0263730521759876	0.111371406252546	39140.154869132	35914.0346196307	-0.126761213325916	0.564733135530424	0.850226832653199	48400.0097097682	43667.6522297779		False	True	FBgn0000042	Act5C:FBgn0000042	0.562110110071753	7.7504909826488e-30	5.32132394045545e-28	35429.9449467832	52475.7510802943	0.269048450346205	0.0378754801570826	0.233573719950091	34760.4406686086	42255.1650643896	0.0270290181741326	0.761281644941405	0.919432955487487
FBgn0000046	Act87E:FBgn0000046	-0.239392148585564	0.00303512581287891	0.0304247834634035	3589.56588316851	3019.87443585178	0.308820202359634			2967.42190969308	3693.71461889738	0.255601956634098	0.00183423689185527	0.0143674385695897	3019.44276944146	3626.22657955023	0.0596931376544241	0.592310733911472	0.780142103411965	3431.10059571946	3585.24980247717	-0.179450866814491	0.0500489823698992	0.176685084745631	4570.52540830321	4002.63089714936	0.0903295356618542			4302.43999828609	4665.65350065623		False	False	FBgn0000046	Act87E:FBgn0000046	0.333386188564621	0.000483439081726333	0.00302468240821104	3625.51613800725	4602.10963865027	0.0178657553668611	0.914860572564185	0.987286424116357	3697.20154465001	3747.9399483334	0.136886067402857	0.347527774473217	0.702261646300555
FBgn0261387	CG17528:FBgn0261387	0.11727678406816	0.193100583151644	0.53598753225215	3714.47683617788	4046.85254281796	0.187735832857921	0.00681824005278386	0.0282085249089319	3854.54567933854	4399.07328639003	0.139455316670954	0.0513723483022595	0.181347196739124	4118.42091619898	4548.24297219615	-0.00121293849300368			4265.72736030317	4262.55397934496	-0.0817992994470749	0.200160145171023	0.442700633147367	4627.69529872077	4365.25708684618	0.0318047276467645	0.775110379570866	0.932136480143484	4069.05631656179	4163.40412984627		False	False	FBgn0261387	CG17528:FBgn0261387	-0.0323005417382474	0.605686530472844	0.778588389612126	4158.75944032705	4064.94939965998	-0.0821863529559814	0.614818314665445	0.906588760390342	3671.22227552294	3451.73119471129	0.0444347459607999	0.640390496928072	0.872939453171553
FBgn0259678	CG42347:FBgn0259678	-0.25714346055844	0.00224940409860816	0.0241390927386944	1377.23365977993	1142.52417737016	-0.0388081023767123	0.728668242303429	0.854386169269513	1368.29936919551	1331.04918751519	0.101491370488188	0.305835531603637	0.568416685081125	1101.76929472714	1185.87044693178	0.187953980739289	0.0599059814152802	0.183408756353847	1336.44721508701	1532.5046584659	-0.0691728603967987	0.523155954823167	0.751097447313631	1597.0268365402	1514.80334363544	-0.115204230019608	0.601178835506076	0.860788921570189	1616.90410340789	1472.16188475373		False	False	FBgn0259678	CG42347:FBgn0259678	-0.187561516508089	0.0562434942125075	0.157996529098716	1619.76160707772	1416.31809724383	-0.293649733930566	0.0245500862111279	0.173131756052514	1376.71240698252	1112.69312416643	-0.186170189843781	0.0238117845746488	0.139931139433017
FBgn0052666	Drak:FBgn0052666	-0.229625677562195	0.000697389323083147	0.00933310808188248	6250.84494047523	5306.67802910535	-0.140789846923201	0.012529141223066	0.0463952638365793	5902.66364825876	5349.41356405215	-0.275482959291475	0.00744676947153696	0.0442864265004637	6308.25370143927	5156.42209495405	-0.209845830287329	0.00394097561459587	0.0241327773841416	5846.88745247319	5037.86455745872	0.00669200633030252	0.911216747754396	0.963318871362877	4802.64620758621	4825.46008461846	-0.145509264037623	0.1962461560752	0.623081545538761	5290.13272140182	4766.15253920246		False	True	FBgn0052666	Drak:FBgn0052666	-0.176957742054665	0.00750862881049528	0.0316350626832171	5145.26115498599	4543.18164925359	-0.0728163668346324	0.748406048725425	0.947553883908096	4894.92837062207	4610.55076149771	-0.226462338233493	0.00581638832783265	0.0484077431630778
FBgn0053519	Unc-89:FBgn0053519	-0.00340118604082488	0.967804586087306	0.988761679227302	8758.26544809478	8736.56872259133	0.182179846106157	0.00563471267911101	0.0241477501191257	7440.21468955963	8456.08445784771	0.224112095405133	0.00430056917408744	0.0287334731631337	7462.44079447508	8758.46768982427	0.25653200957203	0.00314304250521674	0.0202783371326188	8051.64915465638	9680.06427521848	0.0392828628240784	0.63938680859415	0.830716928825973	9881.5085920973	10168.8375238089	0.258047816715307	0.000223697038053318	0.00688894647237753	7434.85675341408	8910.97307866362		False	True	FBgn0053519	Unc-89:FBgn0053519	-0.185366039366671	0.0928091126999074	0.228918908091759	11199.3331364968	9795.17398629034	-0.272225809110822	0.139086074016108	0.522104009093104	9960.36907430267	8084.81096282486	-0.0983653330834147	0.164298117052226	0.479907227756248
FBgn0051345	CG31345:FBgn0051345	0.0188228794179884	0.861361171057966	0.960316986161726	933.760094489086	946.868360776826	0.140116530107053	0.154790613503783	0.319161409052747	814.133961572061	900.269759419859	-0.166419723929189	0.145190273935334	0.365613991911017	856.256052563495	757.013163462103	0.152595670316114	0.120174390046797	0.296208176636807	716.661479598191	800.882833740991	-0.16630686360378	0.121434306145672	0.323998417969796	582.169144719422	513.145634155303	-0.236937798125493			494.691447751557	405.002779355236		False	False	FBgn0051345	CG31345:FBgn0051345	0.66075766771332	1.06100680112599e-12	2.63634928013115e-11	915.173536880807	1466.50865835928	0.737041393835724	1.36715545191014e-06	4.15177460410128e-05	790.515447895735	1364.19255681976	0.511909211215551	9.70316208291069e-06	0.000202632509321474
FBgn0038088	CG10126:FBgn0038088	0.633839361294411	4.01361163572069e-17	6.48762693305164e-15	1614.29794373315	2546.02441651809	0.831287173143165	1.24651095866655e-39	1.80939969300155e-37	1636.34453181287	2932.51674151241	1.16449875812818	3.06194044491892e-31	1.13029344423864e-28	1624.35504480722	3801.61089446908	0.391992357670655	0.000122350414453394	0.0014059609290888	2615.58370562342	3479.75481150202	0.118127965361322	0.120477772949146	0.32198331777674	2500.1594512219	2723.46880775636	0.0952513846585401	0.591674291963513	0.857497924749242	2611.47820474004	2808.15271492011		False	True	FBgn0038088	CG10126:FBgn0038088	0.601727684043991	4.63583345611626e-11	9.8532704578471e-10	2143.96647416134	3292.26738659772	0.84003891710835	6.61167512813842e-07	2.1594809610363898e-05	1809.55603142576	3405.92351955684	0.803923154297198	8.86262928427592e-18	8.05096015232432e-16
FBgn0016126	CaMKI:FBgn0016126	-0.0595017486911008	0.483120335428879	0.803345947449291	30034.7098485558	28764.3698778596	-0.0827314628938886	0.137512827898338	0.293543664763658	31047.7596032246	29301.5170712878	-0.23462523295532	0.00225792459175876	0.0169237915739076	33389.3712502934	28240.6827330776	-0.161738878727897	0.0628624577089219	0.189247479710139	33394.692918466	29733.3342187368	-0.032886165674532	0.664489523539076	0.845201616160348	26759.3768670141	26130.7231429389	-0.0540649376828767			26271.2036081305	25179.3817115289		False	False	FBgn0016126	CaMKI:FBgn0016126	-0.151450459198167	0.0229385682937562	0.0800625079309833	29871.2524458669	26851.7582454146	-0.0705306565733611	0.66873280157458	0.920446684782399	26755.1729021479	25377.6579043775	-0.0480069017984551	0.690197376836177	0.892767891552873
FBgn0039083	CG10177:FBgn0039083	-0.21318074450873	0.196304524951631	0.539667900777206	17.2481740493079	8.30465594942342	-0.266018803865293	0.34527871914519	0.553895968619241	17.4122323825827	11.3921024307288	-0.0715558036820363	0.645161135961808		10.6538483123556	7.36960828846201	-0.266886387057469	0.232534040943896	0.451147512023895	16.0184769293605	9.03923593223585	-0.422701251202468	0.0117632426039787	0.0621262859657952	23.5732966018142	7.29365084631951	-0.245156309052841	0.393408640236565	0.766216475828424	12.6766213534373	7.271374096182		False	False	FBgn0039083	CG10177:FBgn0039083	-0.925778828089741	0.000197148279046507		13.1504636711579	0.326541480365993	-0.664525488815889	0.0181962323627218	0.139574099693858	12.4367006741786	1.86187195713222	-0.233607375925471	0.122220663945432
FBgn0261387	CG17528:FBgn0261387	0.11727678406816	0.193100583151644	0.53598753225215	3714.47683617788	4046.85254281796	0.187735832857921	0.00681824005278386	0.0282085249089319	3854.54567933854	4399.07328639003	0.139455316670954	0.0513723483022595	0.181347196739124	4118.42091619898	4548.24297219615	-0.00121293849300368			4265.72736030317	4262.55397934496	-0.0817992994470749	0.200160145171023	0.442700633147367	4627.69529872077	4365.25708684618	0.0318047276467645	0.775110379570866	0.932136480143484	4069.05631656179	4163.40412984627		False	False	FBgn0261387	CG17528:FBgn0261387	-0.0323005417382474	0.605686530472844	0.778588389612126	4158.75944032705	4064.94939965998	-0.0821863529559814	0.614818314665445	0.906588760390342	3671.22227552294	3451.73119471129	0.0444347459607999	0.640390496928072	0.872939453171553
FBgn0259678	CG42347:FBgn0259678	-0.25714346055844	0.00224940409860816	0.0241390927386944	1377.23365977993	1142.52417737016	-0.0388081023767123	0.728668242303429	0.854386169269513	1368.29936919551	1331.04918751519	0.101491370488188	0.305835531603637	0.568416685081125	1101.76929472714	1185.87044693178	0.187953980739289	0.0599059814152802	0.183408756353847	1336.44721508701	1532.5046584659	-0.0691728603967987	0.523155954823167	0.751097447313631	1597.0268365402	1514.80334363544	-0.115204230019608	0.601178835506076	0.860788921570189	1616.90410340789	1472.16188475373		False	False	FBgn0259678	CG42347:FBgn0259678	-0.187561516508089	0.0562434942125075	0.157996529098716	1619.76160707772	1416.31809724383	-0.293649733930566	0.0245500862111279	0.173131756052514	1376.71240698252	1112.69312416643	-0.186170189843781	0.0238117845746488	0.139931139433017
FBgn0052666	Drak:FBgn0052666	-0.229625677562195	0.000697389323083147	0.00933310808188248	6250.84494047523	5306.67802910535	-0.140789846923201	0.012529141223066	0.0463952638365793	5902.66364825876	5349.41356405215	-0.275482959291475	0.00744676947153696	0.0442864265004637	6308.25370143927	5156.42209495405	-0.209845830287329	0.00394097561459587	0.0241327773841416	5846.88745247319	5037.86455745872	0.00669200633030252	0.911216747754396	0.963318871362877	4802.64620758621	4825.46008461846	-0.145509264037623	0.1962461560752	0.623081545538761	5290.13272140182	4766.15253920246		False	True	FBgn0052666	Drak:FBgn0052666	-0.176957742054665	0.00750862881049528	0.0316350626832171	5145.26115498599	4543.18164925359	-0.0728163668346324	0.748406048725425	0.947553883908096	4894.92837062207	4610.55076149771	-0.226462338233493	0.00581638832783265	0.0484077431630778
FBgn0053519	Unc-89:FBgn0053519	-0.00340118604082488	0.967804586087306	0.988761679227302	8758.26544809478	8736.56872259133	0.182179846106157	0.00563471267911101	0.0241477501191257	7440.21468955963	8456.08445784771	0.224112095405133	0.00430056917408744	0.0287334731631337	7462.44079447508	8758.46768982427	0.25653200957203	0.00314304250521674	0.0202783371326188	8051.64915465638	9680.06427521848	0.0392828628240784	0.63938680859415	0.830716928825973	9881.5085920973	10168.8375238089	0.258047816715307	0.000223697038053318	0.00688894647237753	7434.85675341408	8910.97307866362		False	True	FBgn0053519	Unc-89:FBgn0053519	-0.185366039366671	0.0928091126999074	0.228918908091759	11199.3331364968	9795.17398629034	-0.272225809110822	0.139086074016108	0.522104009093104	9960.36907430267	8084.81096282486	-0.0983653330834147	0.164298117052226	0.479907227756248
FBgn0051345	CG31345:FBgn0051345	0.0188228794179884	0.861361171057966	0.960316986161726	933.760094489086	946.868360776826	0.140116530107053	0.154790613503783	0.319161409052747	814.133961572061	900.269759419859	-0.166419723929189	0.145190273935334	0.365613991911017	856.256052563495	757.013163462103	0.152595670316114	0.120174390046797	0.296208176636807	716.661479598191	800.882833740991	-0.16630686360378	0.121434306145672	0.323998417969796	582.169144719422	513.145634155303	-0.236937798125493			494.691447751557	405.002779355236		False	False	FBgn0051345	CG31345:FBgn0051345	0.66075766771332	1.06100680112599e-12	2.63634928013115e-11	915.173536880807	1466.50865835928	0.737041393835724	1.36715545191014e-06	4.15177460410128e-05	790.515447895735	1364.19255681976	0.511909211215551	9.70316208291069e-06	0.000202632509321474
FBgn0004624	CaMKII:FBgn0004624	0.151546625864461	0.226096771632603	0.579958121135452	12828.3801085194	14427.9109131407	0.241125804398048	5.9579830407453e-05	0.000443509638659436	13121.242401776	15538.4698761973	-0.0428788100338468	0.589558482288539	0.800851159539274	14262.1876959778	13831.0975048024	0.140184221018291	0.110944574877129	0.281541373513658	13951.959342603	15431.4642612824	-0.0802658358105516	0.300885455583818	0.557741322898128	12905.7941826633	12176.7713584061	-0.116630038496084	0.455224073382775	0.799392541500063	11528.130734096	10571.5133585379		False	True	FBgn0004624	CaMKII:FBgn0004624	-0.0179287146015168	0.781327854085741	0.889294087167499	16836.4004961352	16624.6776346003	0.0240161607915887	0.917392906879014	0.987645361110239	12826.4803377186	13083.9774215937	0.0311954435023607
FBgn0016126	CaMKI:FBgn0016126	-0.0595017486911008	0.483120335428879	0.803345947449291	30034.7098485558	28764.3698778596	-0.0827314628938886	0.137512827898338	0.293543664763658	31047.7596032246	29301.5170712878	-0.23462523295532	0.00225792459175876	0.0169237915739076	33389.3712502934	28240.6827330776	-0.161738878727897	0.0628624577089219	0.189247479710139	33394.692918466	29733.3342187368	-0.032886165674532	0.664489523539076	0.845201616160348	26759.3768670141	26130.7231429389	-0.0540649376828767			26271.2036081305	25179.3817115289		False	False	FBgn0016126	CaMKI:FBgn0016126	-0.151450459198167	0.0229385682937562	0.0800625079309833	29871.2524458669	26851.7582454146	-0.0705306565733611	0.66873280157458	0.920446684782399	26755.1729021479	25377.6579043775	-0.0480069017984551	0.690197376836177	0.892767891552873
FBgn0038088	CG10126:FBgn0038088	0.633839361294411	4.01361163572069e-17	6.48762693305164e-15	1614.29794373315	2546.02441651809	0.831287173143165	1.24651095866655e-39	1.80939969300155e-37	1636.34453181287	2932.51674151241	1.16449875812818	3.06194044491892e-31	1.13029344423864e-28	1624.35504480722	3801.61089446908	0.391992357670655	0.000122350414453394	0.0014059609290888	2615.58370562342	3479.75481150202	0.118127965361322	0.120477772949146	0.32198331777674	2500.1594512219	2723.46880775636	0.0952513846585401	0.591674291963513	0.857497924749242	2611.47820474004	2808.15271492011		False	True	FBgn0038088	CG10126:FBgn0038088	0.601727684043991	4.63583345611626e-11	9.8532704578471e-10	2143.96647416134	3292.26738659772	0.84003891710835	6.61167512813842e-07	2.1594809610363898e-05	1809.55603142576	3405.92351955684	0.803923154297198	8.86262928427592e-18	8.05096015232432e-16
FBgn0039083	CG10177:FBgn0039083	-0.21318074450873	0.196304524951631	0.539667900777206	17.2481740493079	8.30465594942342	-0.266018803865293	0.34527871914519	0.553895968619241	17.4122323825827	11.3921024307288	-0.0715558036820363	0.645161135961808		10.6538483123556	7.36960828846201	-0.266886387057469	0.232534040943896	0.451147512023895	16.0184769293605	9.03923593223585	-0.422701251202468	0.0117632426039787	0.0621262859657952	23.5732966018142	7.29365084631951	-0.245156309052841	0.393408640236565	0.766216475828424	12.6766213534373	7.271374096182		False	False	FBgn0039083	CG10177:FBgn0039083	-0.925778828089741	0.000197148279046507		13.1504636711579	0.326541480365993	-0.664525488815889	0.0181962323627218	0.139574099693858	12.4367006741786	1.86187195713222	-0.233607375925471	0.122220663945432
FBgn0263006	Ca-P60A:FBgn0263006	-0.228411296660756	0.00894301790214792	0.0690414329833733	38778.3104676534	32834.0445243077	-0.219125034423211	0.000611710232299553	0.00354770985753183	33474.7043878531	28700.3197091269	0.0252206351798603	0.733760032246408	0.885067533352651	28495.5522813911	29012.0994922674	-0.00512709069186385	0.938622006861307	0.97307766917749	27175.6567601168	27077.7146720038	0.0184096202784235	0.788083632445594	0.907261327657827	26408.0326622832	26758.7196998513	0.103620455703835	0.298324092207833	0.710899156642885	23989.235047432	25826.0236123665		False	True	FBgn0263006	Ca-P60A:FBgn0263006	-0.0709118210982302	0.209344856941843	0.400044761285611	37188.746692598	35387.1493327841	-0.216212480837525	0.0367637253001886	0.228683909217686	39053.3124776818	33472.7959673112	-0.0391992077975106
FBgn0052451	SPoCk:FBgn0052451	0.130302996278449	0.125743213487833	0.419617272106978	8258.05309838986	9077.6423401814	0.112346240861905	0.0354343236025588	0.106177576563138	8518.23883222825	9214.31294616586	-0.0451876854441427	0.478881394246284	0.722797618418457	9175.83501194629	8887.49222747435	-0.1966074712194	0.00904265852340791	0.0458322597235829	8943.9658763552	7776.34188094716	-0.0948841859311196	0.219050456681338	0.464977869657202	7980.6508618608	7450.84365541022	-0.350190832212681	0.00181444767517884	0.0362589005400129	8502.21464178845	6614.39718120054		False	False	FBgn0052451	SPoCk:FBgn0052451	-0.0416975356601142	0.559713536626209	0.745142297261273	9732.4655249555	9450.24523745544	-0.157148445027444	0.552637843681335	0.879388832504992	8501.6145710976	7376.29383956545	0.0611386758367947	0.528751156327859	0.81805706155051
[truncated: 20 more columns]
