# Supplementary material for: Downregulation of glial genes involved in synaptic function mitigates Huntington's disease pathogenesis
Source: eLife. 2021 Apr 19;10:e64564. doi: 10.7554/eLife.64564 (PMC8149125; doi:10.7554/eLife.64564)
Supplement: Figure 1—source data 2. [file elife-64564-fig1-data2.zip › Figure_1_source_data_file_2/neuronDown/19/subMouse.csv]

Entrez	Entrez_Striatum 2 months	Symbol_Striatum 2 months	Name_Striatum 2 months	baseMean.continuousQ_Striatum 2 months	log2FoldChange.continuousQ_Striatum 2 months	lfcSE.continuousQ_Striatum 2 months	stat.continuousQ_Striatum 2 months	pvalue.continuousQ_Striatum 2 months	FDR.continuousQ_Striatum 2 months	baseMean.Q.80.vs.20_Striatum 2 months	log2FoldChange.Q.80.vs.20_Striatum 2 months	lfcSE.Q.80.vs.20_Striatum 2 months	stat.Q.80.vs.20_Striatum 2 months	pvalue.Q.80.vs.20_Striatum 2 months	FDR.Q.80.vs.20_Striatum 2 months	baseMean.Q.92.vs.20_Striatum 2 months	log2FoldChange.Q.92.vs.20_Striatum 2 months	lfcSE.Q.92.vs.20_Striatum 2 months	stat.Q.92.vs.20_Striatum 2 months	pvalue.Q.92.vs.20_Striatum 2 months	FDR.Q.92.vs.20_Striatum 2 months	baseMean.Q.111.vs.20_Striatum 2 months	log2FoldChange.Q.111.vs.20_Striatum 2 months	lfcSE.Q.111.vs.20_Striatum 2 months	stat.Q.111.vs.20_Striatum 2 months	pvalue.Q.111.vs.20_Striatum 2 months	FDR.Q.111.vs.20_Striatum 2 months	baseMean.Q.140.vs.20_Striatum 2 months	log2FoldChange.Q.140.vs.20_Striatum 2 months	lfcSE.Q.140.vs.20_Striatum 2 months	stat.Q.140.vs.20_Striatum 2 months	pvalue.Q.140.vs.20_Striatum 2 months	FDR.Q.140.vs.20_Striatum 2 months	baseMean.Q.175.vs.20_Striatum 2 months	log2FoldChange.Q.175.vs.20_Striatum 2 months	lfcSE.Q.175.vs.20_Striatum 2 months	stat.Q.175.vs.20_Striatum 2 months	pvalue.Q.175.vs.20_Striatum 2 months	FDR.Q.175.vs.20_Striatum 2 months	Entrez_Liver 2 months	Symbol_Liver 2 months	Name_Liver 2 months	baseMean.continuousQ_Liver 2 months	log2FoldChange.continuousQ_Liver 2 months	lfcSE.continuousQ_Liver 2 months	stat.continuousQ_Liver 2 months	pvalue.continuousQ_Liver 2 months	FDR.continuousQ_Liver 2 months	baseMean.Q.80.vs.20_Liver 2 months
56444	56444.0	Actr10	ARP10 actin-related protein 10	2930.0	-0.00045799999999999997	0.00031499999999999996	-1.45	0.146	0.582	2930.0	-0.07590000000000001	0.057300000000000004	-1.32	0.185	0.515	2930.0	-0.0008219999999999999	0.055400000000000005	-0.0148	0.988	1.0	2930.0	-0.052700000000000004	0.057300000000000004	-0.92	0.358	0.904	2930.0	-0.053	0.0553	-0.9580000000000001	0.338	0.678	2930.0	-0.0816	0.0553	-1.47	0.14	0.719	56444.0	Actr10	ARP10 actin-related protein 10	1060.0	0.000202	0.00024099999999999998	0.841	0.4	0.756	1060.0
232944	232944.0	Mark4	MAP/microtubule affinity-regulating kinase 4	992.0	0.0011300000000000001	0.0006979999999999999	1.62	0.105	0.558	992.0	0.14100000000000001	0.14400000000000002	0.979	0.327	0.604	992.0	-0.013000000000000001	0.14100000000000001	-0.0917	0.927	1.0	992.0	0.146	0.14400000000000002	1.01	0.31	0.904	992.0	0.2	0.14100000000000001	1.41	0.157	0.629	992.0	0.185	0.14100000000000001	1.31	0.19	0.721	232944.0	Mark4	MAP/microtubule affinity-regulating kinase 4	238.0	-0.000426	0.00043299999999999995	-0.984	0.325	0.7030000000000001	238.0
54130	54130.0	Actr1a	ARP1 actin-related protein 1A, centractin alpha	5720.0	0.00018	0.000149	1.21	0.228	0.634	5720.0	-0.0217	0.0267	-0.8140000000000001	0.41600000000000004	0.665	5720.0	0.0212	0.0257	0.8250000000000001	0.40900000000000003	1.0	5720.0	0.0112	0.026600000000000002	0.42	0.675	0.924	5720.0	0.016300000000000002	0.0257	0.634	0.526	0.769	5720.0	0.0234	0.0256	0.913	0.361	0.777	54130.0	Actr1a	ARP1 actin-related protein 1A, centractin alpha	1630.0	0.000414	0.000263	1.57	0.116	0.489	1630.0
18472	18472.0	Pafah1b1	platelet-activating factor acetylhydrolase, isoform 1b, subunit 1	15000.0	0.000301	0.00025299999999999997	1.19	0.23500000000000001	0.636	15000.0	0.0171	0.046	0.373	0.709	0.85	15000.0	-0.0194	0.0444	-0.436	0.663	1.0	15000.0	0.0317	0.0459	0.6890000000000001	0.491	0.904	15000.0	0.0466	0.0444	1.05	0.294	0.658	15000.0	0.035	0.0444	0.788	0.43	0.809	18472.0	Pafah1b1	platelet-activating factor acetylhydrolase, isoform 1b, subunit 1	2360.0	0.000195	0.000263	0.741	0.459	0.793	2360.0
[truncated: 303 more columns]
