# Supplementary material for: Downregulation of glial genes involved in synaptic function mitigates Huntington's disease pathogenesis
Source: eLife. 2021 Apr 19;10:e64564. doi: 10.7554/eLife.64564 (PMC8149125; doi:10.7554/eLife.64564)
Supplement: Figure 1—source data 2. [file elife-64564-fig1-data2.zip › Figure_1_source_data_file_2/neuronDown/19/subHuman.csv]

Entrez	Chip	Caudate Probeset	M	t	P.Value	Unnamed: 5	Cerebellum Probeset	M.1	t.1	P.Value.1	Unnamed: 10	Probe Set ID	Title	Gene Symbol	Unigene	Full Length Ref. Sequences	Biological Process (GO)	Cellular Component (GO)	Molecular Function (GO)	Biochemical Function (Proteome)	Cellular Role (Proteome)	Molecular Localization (Proteome)	adjp	Entrez	entrezList	entrezList_filt	validList
55860	A	222230_s_at	-0.437	-5.23	2.05e-06		222230_s_at	-0.176	-3.19	0.00231		222230_s_at	actin-related protein 10 homolog (S. cerevisiae)	ACTR10	Hs.274369 // full length	NM_018477 // uncharacterized hypothalamus protein HARP11	---	15629 // actin cytoskeleton // inferred from electronic annotation	5200 // structural constituent of cytoskeleton // inferred from electronic annotation	---	---	---	2.3252310022721532e-05	55860	['55860']	['55860']	True
57787	A	221560_at	-0.293	-6.04	9.25e-08		221560_at	0.0118	0.304	0.762		221560_at	MAP/microtubule affinity-regulating kinase 4	MARK4	Hs.118843 // full length	NM_031417 // MAP/microtubule affinity-regulating kinase 4	---	---	4672 // protein kinase activity // extended:inferred from electronic annotation; pkinase; 2.3e-101	---	---	---	1.7308788004997918e-06	57787	['57787']	['57787']	True
57787	A	55065_at	-0.454	-6.77	5.25e-09		55065_at	-0.0686	-1.87	0.0665		55065_at	MAP/microtubule affinity-regulating kinase 4	MARK4	Hs.118843 // full length	NM_031417 // MAP/microtubule affinity-regulating kinase 4	---	---	4672 // protein kinase activity // extended:inferred from electronic annotation; pkinase; 2.3e-101	---	---	---	1.7510913140311802e-07	57787	['57787']	['57787']	True
10121	A	200720_s_at	-0.286	-3.71	0.000436		200720_s_at	-0.0962	-1.64	0.107		200720_s_at	ARP1 actin-related protein 1 homolog A, centractin alpha (yeast)	ACTR1A	Hs.153961 // full length	NM_005736 // ARP1 actin-related protein 1 homolog A, centractin alpha	16192 // vesicle-mediated transport // traceable author statement	5884 // actin filament // inferred from electronic annotation /// 5875 // microtubule associated complex // traceable author statement /// 5869 // dynactin complex // traceable author statement	5200 // structural constituent of cytoskeleton // inferred from electronic annotation /// 3774 // motor activity // inferred from electronic annotation	---	---	---	0.002259615641942554	10121	['10121']	['10121']	True
10121	A	200721_s_at	0.0339	0.966	0.338		200721_s_at	-0.121	-3.35	0.00142		200721_s_at	ARP1 actin-related protein 1 homolog A, centractin alpha (yeast)	ACTR1A	Hs.153961 // full length	NM_005736 // ARP1 actin-related protein 1 homolog A, centractin alpha	16192 // vesicle-mediated transport // traceable author statement	5884 // actin filament // inferred from electronic annotation /// 5875 // microtubule associated complex // traceable author statement /// 5869 // dynactin complex // traceable author statement	5200 // structural constituent of cytoskeleton // inferred from electronic annotation /// 3774 // motor activity // inferred from electronic annotation	---	---	---	0.5018229404183603	10121	['10121']	['10121']	True
5048	A	200813_s_at	-0.219	-2.53	0.0141		200813_s_at	-0.0626	-0.9	0.372		200813_s_at	platelet-activating factor acetylhydrolase, isoform Ib, alpha subunit 45kDa	PAFAH1B1	Hs.77318 // full length	NM_000430 // platelet-activating factor acetylhydrolase, isoform Ib, alpha subunit (45kD)	7165 // signal transduction // traceable author statement /// 7399 // neurogenesis // traceable author statement /// 6928 // cell motility // traceable author statement /// 6629 // lipid metabolism // traceable author statement	5737 // cytoplasm // not recorded	5209 // plasma protein // not recorded /// 16787 // hydrolase activity // inferred from electronic annotation /// 3847 // 2-acetyl-1-alkylglycerophosphocholine esterase activity // inferred from electronic annotation	---	---	---	0.04279435249611565	5048	['5048']	['5048']	True
5048	A	200815_s_at	-0.0885	-1.29	0.203		200815_s_at	0.0717	0.809	0.422		200815_s_at	platelet-activating factor acetylhydrolase, isoform Ib, alpha subunit 45kDa	PAFAH1B1	Hs.77318 // full length	NM_000430 // platelet-activating factor acetylhydrolase, isoform Ib, alpha subunit (45kD)	7165 // signal transduction // traceable author statement /// 6928 // cell motility // traceable author statement /// 7399 // neurogenesis // traceable author statement /// 6629 // lipid metabolism // traceable author statement	5737 // cytoplasm // not recorded	5209 // plasma protein // not recorded /// 16787 // hydrolase activity // inferred from electronic annotation /// 3847 // 2-acetyl-1-alkylglycerophosphocholine esterase activity // inferred from electronic annotation	---	---	---	0.3478274665344571	5048	['5048']	['5048']	True
5048	A	200816_s_at	-0.264	-3.36	0.00132		200816_s_at	-0.0874	-1.68	0.0977		200816_s_at	platelet-activating factor acetylhydrolase, isoform Ib, alpha subunit 45kDa	PAFAH1B1	Hs.77318 // full length	NM_000430 // platelet-activating factor acetylhydrolase, isoform Ib, alpha subunit (45kD)	7165 // signal transduction // traceable author statement /// 7399 // neurogenesis // traceable author statement /// 6928 // cell motility // traceable author statement /// 6629 // lipid metabolism // traceable author statement	5737 // cytoplasm // not recorded	5209 // plasma protein // not recorded /// 16787 // hydrolase activity // inferred from electronic annotation /// 3847 // 2-acetyl-1-alkylglycerophosphocholine esterase activity // inferred from electronic annotation	---	---	---	0.005827351871867937	5048	['5048']	['5048']	True
5048	A	211547_s_at	-0.541	-4.09	0.000124		211547_s_at	0.064	0.443	0.659		211547_s_at	platelet-activating factor acetylhydrolase, isoform Ib, alpha subunit 45kDa	PAFAH1B1	Hs.77318 // full length	NM_000430 // platelet-activating factor acetylhydrolase, isoform Ib, alpha subunit (45kD)	7165 // signal transduction // traceable author statement /// 7399 // neurogenesis // traceable author statement /// 6928 // cell motility // traceable author statement /// 6629 // lipid metabolism // traceable author statement	5737 // cytoplasm // not recorded	5209 // plasma protein // not recorded /// 16787 // hydrolase activity // inferred from electronic annotation /// 3847 // 2-acetyl-1-alkylglycerophosphocholine esterase activity // inferred from electronic annotation	---	---	---	0.00077376	5048	['5048']	['5048']	True
5116	A	203660_s_at	-0.432	-7.65	1.54e-10		203660_s_at	0.0518	1.5	0.139		203660_s_at	pericentrin 2 (kendrin)	PCNT2	Hs.15896 // full length	NM_006031 // pericentrin B	226 // microtubule cytoskeleton organization and biogenesis // predicted/computed	5813 // centrosome // experimental evidence /// 15630 // microtubule cytoskeleton // not recorded	5200 // structural constituent of cytoskeleton // not recorded	---	---	---	1.3408744186046511e-08	5116	['5116']	['5116']	True
5116	B	233387_s_at	-0.00324	-0.0952	0.924		233387_s_at_B	0.034	1.01	0.317		233387_s_at	pericentrin 2 (kendrin)	PCNT2	Hs.396473		---	---	---				0.9570829279538906	5116	['5116']	['5116']	True
