# Supplementary material for: Downregulation of glial genes involved in synaptic function mitigates Huntington's disease pathogenesis
Source: eLife. 2021 Apr 19;10:e64564. doi: 10.7554/eLife.64564 (PMC8149125; doi:10.7554/eLife.64564)
Supplement: Figure 1—source data 2. [file elife-64564-fig1-data2.zip › Figure_1_source_data_file_2/neuronDown/19/subFly.csv]

fbgene	gene_x	EN7vsEW7_log2FoldChange	EN7vsEW7_pvalue	EN7vsEW7_padj	EN7vsEW7_grp.mean.EW7	EN7vsEW7_grp.mean.EN7	EN9vsEW9_log2FoldChange	EN9vsEW9_pvalue	EN9vsEW9_padj	EN9vsEW9_grp.mean.EW9	EN9vsEW9_grp.mean.EN9	EN11vsEW11_v2_log2FoldChange	EN11vsEW11_v2_pvalue	EN11vsEW11_v2_padj	EN11vsEW11_v2_grp.mean.EW11	EN11vsEW11_v2_grp.mean.EN11	EF18vsEW18_log2FoldChange	EF18vsEW18_pvalue	EF18vsEW18_padj	EF18vsEW18_grp.mean.EW18	EF18vsEW18_grp.mean.EF18	EF20vsEW20_log2FoldChange	EF20vsEW20_pvalue	EF20vsEW20_padj	EF20vsEW20_grp.mean.EW20	EF20vsEW20_grp.mean.EF20	EF22vsEW22_log2FoldChange	EF22vsEW22_pvalue	EF22vsEW22_padj	EF22vsEW22_grp.mean.EW22	EF22vsEW22_grp.mean.EF22	Unnamed: 31_x	AllSig_x	UnionSig_x	fbgene	gene_y	RN5vsRW5_log2FoldChange	RN5vsRW5_pvalue	RN5vsRW5_padj	RN5vsRW5_grp.mean.RW5	RN5vsRW5_grp.mean.RN5	RN7vsRW7_log2FoldChange	RN7vsRW7_pvalue	RN7vsRW7_padj	RN7vsRW7_grp.mean.RW7	RN7vsRW7_grp.mean.RN7	RN8vsRW8_log2FoldChange	RN8vsRW8_pvalue	RN8vsRW8_padj
FBgn0000043	Act42A:FBgn0000043	0.130755985338449	0.241878251499924	0.603351341545206	1923.23206645662	2122.91737811843	0.463964995093551	2.02619228676267e-06	2.09229063270279e-05	1898.59468856075	2645.65618756273	0.99769217791386	6.93178561988815e-16	6.75914492143056e-14	1389.13916209739	2944.32416524327	0.18118491989179	0.103024056153027	0.267264958665196	1821.21149260109	2080.70546224198	-0.165957866387468	0.0936667628191647	0.272561745485771	2103.85394541279	1858.64480845035	0.0596687832079163			2910.47625786329	3123.4484355286		False	True	FBgn0000043	Act42A:FBgn0000043	0.176592533205621	0.102387639474725	0.245975461684675	3054.15671882408	3469.64010890763	-0.144335029319506	0.439434946272804	0.826539182998227	2808.62859223079	2513.84731807168	0.225381000534922	0.0358527184671143	0.18917254792353
FBgn0000044	Act57B:FBgn0000044	-0.164136170616543	0.070361463195397	0.295289791787579	41283.6481348174	36612.8366193863	0.261865694836413	0.000909806292192362	0.00501059172626915	35893.0188344807	43193.4902416496	0.237168046984786	0.00787290144141912	0.0459222964438533	37578.6269735696	44593.8340919412	0.297857473541731	0.0181841370300023	0.0780654180495284	41323.0655219499	51671.600065022	0.0634828164075776	0.518848049791862	0.747490665090764	56068.3053206602	58791.367313698	0.406097845116528	0.0183850973547538	0.186229931454582	46210.4361450817	62818.4664008676		False	True	FBgn0000044	Act57B:FBgn0000044	0.22108944977416	0.00650036414604054	0.0281029460330457	48450.1040594717	56669.3640203246	-0.00901091497292645	0.954945836542043	0.99399483691611	56459.6920296991	56082.7960570999	0.339619390347895	0.00044698960006397	0.00571905355668702
FBgn0011743	Arp53D:FBgn0011743				0.0	0.0	0.0402234728353442	0.547359464903733		0.0	0.305596347179143				0.0	0.0				0.0	0.0	0.023483370280622	0.488084049111777		0.0	0.702524928131153	0.140851424493558	0.502768974349143		1.6048233659961	3.52493058253033		False	False	FBgn0011743	Arp53D:FBgn0011743	0.0779223198698041	0.380489873115588		0.0	0.977086811989654				0.0	0.0
FBgn0000045	Act79B:FBgn0000045	-0.659240330280792	0.000154080375704782	0.0026346470853983	1957.39705130407	1070.53526461205	-0.303019596270358	0.0219624944511806	0.0729760974880463	1391.30941520611	1113.59096122149	0.195470752914798	0.153044971113877	0.378800962986838	890.965292923747	1036.05684752888	-0.132224063508726	0.191780299893122	0.4012529066439	1395.23206768965	1267.5418530169	-0.28357015859931	0.00679043196106179	0.0406224812037212	1406.09826650927	1134.970903552	0.368871128335538	0.223303756312108	0.649379658749838	1128.20060374524	1706.6523544156		False	True	FBgn0000045	Act79B:FBgn0000045	0.728614718086585	8.4051635596948e-07	9.45218608932919e-06	1094.58570049386	1892.45020443235	-0.613101577852372	0.00947261417375441	0.0858410996080964	1544.26316705566	924.680782640461	-0.383611945994765	0.0387609107414259	0.199684635157034
FBgn0031050	Arp11:FBgn0031050	-0.0482520815311631	0.686573560508992	0.90421431998288	1196.25405417617	1153.22903555334	-0.128502017071322	0.182769272798029	0.357000880603763	1260.05939885493	1149.34801791326	0.0672676057923362	0.557683214399947	0.778815794792182	1180.98951256995	1241.06041678466	-0.0736246566959906	0.481774694284063	0.694523318307131	1356.98956304013	1285.71667463101	0.1214997722282	0.254835898401556	0.507948093681136	1229.78362285892	1348.32771489592	-0.153195437821309	0.063251975799606	0.376356297243445	1434.0830328116	1287.02107366683		False	False	FBgn0031050	Arp11:FBgn0031050	0.351344677391997	1.03888909728529e-05	9.41132519033789e-05	1053.72851626663	1351.43092717834	0.0898170874694091	0.651603609336365	0.918445322111998	1147.20771609283	1231.30187738012	-0.0234804959085687	0.862008723736144	0.956510290863976
FBgn0000047	Act88F:FBgn0000047	-0.575485753801108	0.00323196650518563	0.0318425652344242	82.1570897015749	44.0471040044536	-1.7884741773256	4.83705138360564e-18	1.66044861854111e-16	282.572591799438	64.6109117720825	-0.652762096553044	0.00137953034703309	0.0113075540578383	112.149778311552	60.151382807175	0.0794168182105091	0.695780846101441	0.844383827957881	113.277395542765	121.983909096583	0.235261345141038	0.186695811235676	0.423758443219415	78.1082293227769	99.4399858563789	0.711148399260378			56.3519788990733	211.635768767323		False	True	FBgn0000047	Act88F:FBgn0000047	0.964722154264652	1.45125197509962e-05	0.000128241029738693	104.794469701996	242.760688424275	-0.170805318026815	0.509004418292385	0.858711270800105	114.259018260952	98.5802221302242	-0.064243956947185	0.782377524669086	0.929185821090426
FBgn0011745	Arp87C:FBgn0011745	-0.0310058243999302	0.655221589312008	0.889207031711138	3903.84596339301	3818.38251316868	0.0227369465952442	0.716308162841608	0.846670644680142	3599.8800162891	3657.58962420756	0.0325065333665601	0.706009713224506	0.8699243463954	3536.44956326702	3619.60832188777	0.0557713963634271	0.430704392686553	0.651797849903553	3776.95327245925	3928.82962986162	-0.0309321999170646	0.596571417835061	0.800719973261058	3519.58674008795	3442.8770646996	-0.0832135186970407	0.377040714879263	0.757774651058241	3662.41429095887	3451.95923703531		False	False	FBgn0011745	Arp87C:FBgn0011745	0.206499158830807	0.00147429141240335	0.00792260822854858	3584.37775965813	4143.8315590729	0.0748372054051202	0.643136272633125	0.916149126102379	3654.92564233095	3865.50126766315	0.00479475677613163	0.938097241495454	0.978260910069202
FBgn0000042	Act5C:FBgn0000042	-0.01702707777348	0.81065639081987	0.943530973130032	46360.8070737304	45799.3108646748	0.140268474835554	0.00449479865900579	0.0198399866091042	38538.6025434027	42505.7764729945	0.355068588575594	4.7725097262732e-07	1.05178380662601e-05	33590.8341266248	43228.9090030356	0.129956728350991	0.0331433393812268	0.121433572919946	51518.5564248081	56461.760620768	-0.121463259790263	0.0263730521759876	0.111371406252546	39140.154869132	35914.0346196307	-0.126761213325916	0.564733135530424	0.850226832653199	48400.0097097682	43667.6522297779		False	True	FBgn0000042	Act5C:FBgn0000042	0.562110110071753	7.7504909826488e-30	5.32132394045545e-28	35429.9449467832	52475.7510802943	0.269048450346205	0.0378754801570826	0.233573719950091	34760.4406686086	42255.1650643896	0.0270290181741326	0.761281644941405	0.919432955487487
FBgn0000046	Act87E:FBgn0000046	-0.239392148585564	0.00303512581287891	0.0304247834634035	3589.56588316851	3019.87443585178	0.308820202359634			2967.42190969308	3693.71461889738	0.255601956634098	0.00183423689185527	0.0143674385695897	3019.44276944146	3626.22657955023	0.0596931376544241	0.592310733911472	0.780142103411965	3431.10059571946	3585.24980247717	-0.179450866814491	0.0500489823698992	0.176685084745631	4570.52540830321	4002.63089714936	0.0903295356618542			4302.43999828609	4665.65350065623		False	False	FBgn0000046	Act87E:FBgn0000046	0.333386188564621	0.000483439081726333	0.00302468240821104	3625.51613800725	4602.10963865027	0.0178657553668611	0.914860572564185	0.987286424116357	3697.20154465001	3747.9399483334	0.136886067402857	0.347527774473217	0.702261646300555
FBgn0262103	CG42856:FBgn0262103	-0.0749111876725178	0.397753181993162	0.748080388820128	3647.64583813425	3453.36280002872	-0.0278471959077129	0.646720906982667	0.80123261781022	3259.55907469089	3196.76173449279	-0.0757263334563916	0.283638205983323	0.545937522726933	3180.13494425031	3013.51549403752	0.109826134717574	0.135862433936832	0.321157520891578	3978.7713690142	4301.6850146399	0.141015470780887	0.0257038192760049	0.109358422588413	3321.09928973488	3672.43355828096	0.0251630209826446	0.883210969573388	0.967159551130764	3316.32039445876	3380.21967763817		False	False	FBgn0262103	CG42856:FBgn0262103	-0.138549986217791	0.055929973591892	0.157497356828113	3265.97272829255	2961.60770701036	-0.169288718492637	0.440793632237701	0.826774403652578	2765.89246256208	2411.44663655165	-0.200966465685928	0.00245232829414527	0.0240187158440949
FBgn0023169	SNF1A:FBgn0023169	-0.024837411304923	0.793614127448643	0.938859612285683	7925.34568939775	7782.15430776905	0.0184664110276693	0.779909590291034	0.887221377848992	7863.89870899956	7966.07552753395	-0.0651689372627911	0.441831204743515	0.692984420672075	8048.14097578569	7679.64113577938	0.118951375566004	0.214615824488537	0.429492311756515	6881.49798662536	7500.24917564179	0.277166135840927	6.68893778508276e-06	0.000115769281788805	6081.59263044077	7408.70018440776	-0.236092060710108	0.0939595544454755	0.465792305859132	8006.37068335114	6734.629114375		False	True	FBgn0023169	SNF1A:FBgn0023169	-0.0264884126487389	0.703926915884337	0.842116501663194	7820.53586370773	7675.76545601181	-0.0562653648950375	0.655221562403578	0.918445322111998	7436.26926709693	7139.58832876025	-0.0653495913409333	0.535299045487618	0.822104099022333
FBgn0260934	par-1:FBgn0260934	-0.0237648763817708	0.723505481152643	0.918589126475711	19368.9968122359	19043.1336400224	0.0952135661041971	0.034737593259362	0.104692706816429	19358.0732378245	20687.8157039974	0.0136898263179066	0.821880029847146	0.929324142708686	20406.5284660479	20604.5577716728	0.146525407868365	0.0171842597265545	0.0747906609585854	20515.0666930169	22748.359055397	0.00791242886080481	0.884169670013383	0.950780736864278	20157.7435045531	20271.1860647718	-0.0570817985199404	0.479025399923316	0.814149174160916	20719.960928439	19903.3392242365		False	False	FBgn0260934	par-1:FBgn0260934	-0.121661531404403	0.0377542529518329	0.117505579488536	20470.9114871611	18797.0582962448	-0.0262817771756476	0.888496794385385	0.982870753925297	16825.6656783355	16488.3271314514	0.011459939790855	0.891630148465443	0.965550610697569
FBgn0026064	KP78a:FBgn0026064	0.118992896289376	0.554056201769549	0.843591025404924	19.5654384730238	23.6289584004209	-0.329885920758174	0.245834288017217	0.439600682405115	27.7052925200413	17.2379014011128	0.0216265175343994	0.922271908875989	0.969450061033482	17.0966973068269	17.8439817242221	0.0336058694584966	0.886996009011907	0.948957989386084	23.3503222853364	24.3048790725133	-0.0438207081003153	0.804656227932419	0.913697974647048	18.1492444984842	16.5471740184737	-0.303461999071399	0.32930264977429	0.729580107417114	25.946074664871	17.4277987172144		False	False	FBgn0026064	KP78a:FBgn0026064	-0.191899765102182	0.483133250554416	0.683396514364738	27.2555572774782	21.71650574694	-0.0951795571756528	0.752409006197759	0.948190222724634	17.0081326360514	14.0816133393661	-0.0136988081435497	0.957142435736611	0.983048593398818
FBgn0026063	KP78b:FBgn0026063	0.0952709335254031	0.639233894701997	0.883371307059725	33.4078345590013	38.1508874453303	0.00262549023755659	0.992568047703226	0.995980770554087	33.4785758757551	33.5143060348564	0.0285973086991183	0.900523745690434	0.960307511571418	37.667519146179	39.2257104304474	0.0209134711705565	0.929864253917587	0.969536309886409	36.7969411227856	37.7612342913969	0.0140044347536209	0.940988570649732	0.977690742162937	29.2839174594707	29.9026951163841	-0.158308059527221	0.576943561462852	0.853565183206537	32.710754010986	28.0307969823147		False	False	FBgn0026063	KP78b:FBgn0026063	-0.0743911885474254	0.768188439581506	0.881064082438004	40.1640728627771	37.3149826858961	0.0981257021869359	0.738443884856344	0.944293886915023	30.5001356155667	33.6946401030722	0.149402613301512	0.559265020891043	0.835486911433912
FBgn0025625	SIK2:FBgn0025625	-0.248174117615081	0.0470215535115335	0.229806361083032	6892.48297827291	5686.90932753597	-0.64177608438749	9.50838987892817e-14	2.32806625445275e-12	6686.05849547881	4239.16009605163	0.114588330149359	0.127683436731927	0.335515580557815	4502.28794695898	4885.5893503996	-0.147638004448683	0.0603467723647476	0.184304086809681	5092.20962512224	4583.10092727223	0.136754342536697	0.0446138747615331	0.163327889465011	4588.98644537128	5061.91198708156	-0.200586820390794	0.42712193602076	0.784130443868961	4984.02579225713	4182.67373712201		False	True	FBgn0025625	SIK2:FBgn0025625	-0.671641525571765	1.92317823746e-15	6.33132116281783e-14	10422.898816619	6470.07559126963	-1.126827473935	2.89620490191942e-10	1.58135713104297e-08	8641.31961703394	3664.19779300461	-0.34145563652963	0.0158063304458489	0.104490737001611
FBgn0000043	Act42A:FBgn0000043	0.130755985338449	0.241878251499924	0.603351341545206	1923.23206645662	2122.91737811843	0.463964995093551	2.02619228676267e-06	2.09229063270279e-05	1898.59468856075	2645.65618756273	0.99769217791386	6.93178561988815e-16	6.75914492143056e-14	1389.13916209739	2944.32416524327	0.18118491989179	0.103024056153027	0.267264958665196	1821.21149260109	2080.70546224198	-0.165957866387468	0.0936667628191647	0.272561745485771	2103.85394541279	1858.64480845035	0.0596687832079163			2910.47625786329	3123.4484355286		False	True	FBgn0000043	Act42A:FBgn0000043	0.176592533205621	0.102387639474725	0.245975461684675	3054.15671882408	3469.64010890763	-0.144335029319506	0.439434946272804	0.826539182998227	2808.62859223079	2513.84731807168	0.225381000534922	0.0358527184671143	0.18917254792353
FBgn0000044	Act57B:FBgn0000044	-0.164136170616543	0.070361463195397	0.295289791787579	41283.6481348174	36612.8366193863	0.261865694836413	0.000909806292192362	0.00501059172626915	35893.0188344807	43193.4902416496	0.237168046984786	0.00787290144141912	0.0459222964438533	37578.6269735696	44593.8340919412	0.297857473541731	0.0181841370300023	0.0780654180495284	41323.0655219499	51671.600065022	0.0634828164075776	0.518848049791862	0.747490665090764	56068.3053206602	58791.367313698	0.406097845116528	0.0183850973547538	0.186229931454582	46210.4361450817	62818.4664008676		False	True	FBgn0000044	Act57B:FBgn0000044	0.22108944977416	0.00650036414604054	0.0281029460330457	48450.1040594717	56669.3640203246	-0.00901091497292645	0.954945836542043	0.99399483691611	56459.6920296991	56082.7960570999	0.339619390347895	0.00044698960006397	0.00571905355668702
FBgn0011743	Arp53D:FBgn0011743				0.0	0.0	0.0402234728353442	0.547359464903733		0.0	0.305596347179143				0.0	0.0				0.0	0.0	0.023483370280622	0.488084049111777		0.0	0.702524928131153	0.140851424493558	0.502768974349143		1.6048233659961	3.52493058253033		False	False	FBgn0011743	Arp53D:FBgn0011743	0.0779223198698041	0.380489873115588		0.0	0.977086811989654				0.0	0.0
FBgn0000045	Act79B:FBgn0000045	-0.659240330280792	0.000154080375704782	0.0026346470853983	1957.39705130407	1070.53526461205	-0.303019596270358	0.0219624944511806	0.0729760974880463	1391.30941520611	1113.59096122149	0.195470752914798	0.153044971113877	0.378800962986838	890.965292923747	1036.05684752888	-0.132224063508726	0.191780299893122	0.4012529066439	1395.23206768965	1267.5418530169	-0.28357015859931	0.00679043196106179	0.0406224812037212	1406.09826650927	1134.970903552	0.368871128335538	0.223303756312108	0.649379658749838	1128.20060374524	1706.6523544156		False	True	FBgn0000045	Act79B:FBgn0000045	0.728614718086585	8.4051635596948e-07	9.45218608932919e-06	1094.58570049386	1892.45020443235	-0.613101577852372	0.00947261417375441	0.0858410996080964	1544.26316705566	924.680782640461	-0.383611945994765	0.0387609107414259	0.199684635157034
FBgn0031050	Arp11:FBgn0031050	-0.0482520815311631	0.686573560508992	0.90421431998288	1196.25405417617	1153.22903555334	-0.128502017071322	0.182769272798029	0.357000880603763	1260.05939885493	1149.34801791326	0.0672676057923362	0.557683214399947	0.778815794792182	1180.98951256995	1241.06041678466	-0.0736246566959906	0.481774694284063	0.694523318307131	1356.98956304013	1285.71667463101	0.1214997722282	0.254835898401556	0.507948093681136	1229.78362285892	1348.32771489592	-0.153195437821309	0.063251975799606	0.376356297243445	1434.0830328116	1287.02107366683		False	False	FBgn0031050	Arp11:FBgn0031050	0.351344677391997	1.03888909728529e-05	9.41132519033789e-05	1053.72851626663	1351.43092717834	0.0898170874694091	0.651603609336365	0.918445322111998	1147.20771609283	1231.30187738012	-0.0234804959085687	0.862008723736144	0.956510290863976
FBgn0000047	Act88F:FBgn0000047	-0.575485753801108	0.00323196650518563	0.0318425652344242	82.1570897015749	44.0471040044536	-1.7884741773256	4.83705138360564e-18	1.66044861854111e-16	282.572591799438	64.6109117720825	-0.652762096553044	0.00137953034703309	0.0113075540578383	112.149778311552	60.151382807175	0.0794168182105091	0.695780846101441	0.844383827957881	113.277395542765	121.983909096583	0.235261345141038	0.186695811235676	0.423758443219415	78.1082293227769	99.4399858563789	0.711148399260378			56.3519788990733	211.635768767323		False	True	FBgn0000047	Act88F:FBgn0000047	0.964722154264652	1.45125197509962e-05	0.000128241029738693	104.794469701996	242.760688424275	-0.170805318026815	0.509004418292385	0.858711270800105	114.259018260952	98.5802221302242	-0.064243956947185	0.782377524669086	0.929185821090426
FBgn0011745	Arp87C:FBgn0011745	-0.0310058243999302	0.655221589312008	0.889207031711138	3903.84596339301	3818.38251316868	0.0227369465952442	0.716308162841608	0.846670644680142	3599.8800162891	3657.58962420756	0.0325065333665601	0.706009713224506	0.8699243463954	3536.44956326702	3619.60832188777	0.0557713963634271	0.430704392686553	0.651797849903553	3776.95327245925	3928.82962986162	-0.0309321999170646	0.596571417835061	0.800719973261058	3519.58674008795	3442.8770646996	-0.0832135186970407	0.377040714879263	0.757774651058241	3662.41429095887	3451.95923703531		False	False	FBgn0011745	Arp87C:FBgn0011745	0.206499158830807	0.00147429141240335	0.00792260822854858	3584.37775965813	4143.8315590729	0.0748372054051202	0.643136272633125	0.916149126102379	3654.92564233095	3865.50126766315	0.00479475677613163	0.938097241495454	0.978260910069202
FBgn0000042	Act5C:FBgn0000042	-0.01702707777348	0.81065639081987	0.943530973130032	46360.8070737304	45799.3108646748	0.140268474835554	0.00449479865900579	0.0198399866091042	38538.6025434027	42505.7764729945	0.355068588575594	4.7725097262732e-07	1.05178380662601e-05	33590.8341266248	43228.9090030356	0.129956728350991	0.0331433393812268	0.121433572919946	51518.5564248081	56461.760620768	-0.121463259790263	0.0263730521759876	0.111371406252546	39140.154869132	35914.0346196307	-0.126761213325916	0.564733135530424	0.850226832653199	48400.0097097682	43667.6522297779		False	True	FBgn0000042	Act5C:FBgn0000042	0.562110110071753	7.7504909826488e-30	5.32132394045545e-28	35429.9449467832	52475.7510802943	0.269048450346205	0.0378754801570826	0.233573719950091	34760.4406686086	42255.1650643896	0.0270290181741326	0.761281644941405	0.919432955487487
FBgn0000046	Act87E:FBgn0000046	-0.239392148585564	0.00303512581287891	0.0304247834634035	3589.56588316851	3019.87443585178	0.308820202359634			2967.42190969308	3693.71461889738	0.255601956634098	0.00183423689185527	0.0143674385695897	3019.44276944146	3626.22657955023	0.0596931376544241	0.592310733911472	0.780142103411965	3431.10059571946	3585.24980247717	-0.179450866814491	0.0500489823698992	0.176685084745631	4570.52540830321	4002.63089714936	0.0903295356618542			4302.43999828609	4665.65350065623		False	False	FBgn0000046	Act87E:FBgn0000046	0.333386188564621	0.000483439081726333	0.00302468240821104	3625.51613800725	4602.10963865027	0.0178657553668611	0.914860572564185	0.987286424116357	3697.20154465001	3747.9399483334	0.136886067402857	0.347527774473217	0.702261646300555
FBgn0028744	CG5033:FBgn0028744	0.0945516804375557	0.366829526285554	0.722913367881342	1085.67089632574	1164.96479526912	-0.0512045961848126	0.545401829533093	0.728612672874804	1368.22722250962	1320.11529419314	-0.0444555010921171	0.670411777106038	0.84866823370092	1208.27610685416	1170.00259181456	-0.534290272834196	3.81641855670626e-09	1.56880058391664e-07	1425.58215131586	970.077168042205	0.00925657195328797	0.909244750823306	0.962264693291691	1254.00891581938	1262.74491217312	0.315882070708952			1377.6822232271	1781.7746422445		False	True	FBgn0028744	CG5033:FBgn0028744	0.149841539530623	0.0746958203559085	0.19510358513883	1014.86322381735	1128.94551018102	0.049162558188265	0.689594781850822	0.92946131237866	1074.11746235032	1112.38231229177	0.0800584928212177	0.496597723009494	0.800157583781181
FBgn0015754	Lis-1:FBgn0015754	0.0959785256431282	0.282508624108957	0.646725318965958	11182.737914824	11994.4012137584	0.148309927874697	0.00288976138643105	0.0136191398179619	10705.6595003314	11874.5726875129	-0.0175683462961155	0.81578334352773	0.926497905009572	11768.9520425186	11622.7641652396	0.169774414450718	0.0224092247793694	0.0912777931723603	11488.2461766731	12962.3829154668	-0.0538660081610296	0.427099808612047	0.68043641024665	10944.4462179765	10530.2857947774	-0.136958999183336	0.296155962778034	0.70965674099642	10368.2109613386	9386.34736946855		False	False	FBgn0015754	Lis-1:FBgn0015754	0.0368398919031171	0.52128968463451	0.714915459976674	12472.4810135231	12797.9945859812	0.0622627340830361	0.697859690117667	0.931626012150441	10914.8035311171	11433.3208487351	-0.00380701616445733	0.968894779408949	0.98848123447234
FBgn0086690	cp309:FBgn0086690	-0.251346254869282	0.0019145360307258	0.0211827542650892	7489.96999110688	6245.12684686461	-0.234510170238796	0.000703763480062841	0.00400612925541654	7015.60796695213	5948.55892366948	-0.0942564928151144	0.251513474545063	0.510407155000311	7231.60003618321	6759.95825729432	-0.0170032997187398	0.858136270180676	0.932213648042418	9865.61109815221	9745.05779601357	-0.0419655509517134	0.540739511786985	0.764738703332996	7586.71631959594	7361.8844766794	0.24332137806936	0.133887056830711	0.541835585966466	5758.86398785773	6908.55413913405		False	True	FBgn0086690	cp309:FBgn0086690	-0.402561999675037	5.12007768904835e-09	8.38824658758376e-08	6195.64578224135	4666.98780408116	-0.341924716572676	0.0564272490779137	0.303802285747672	5727.39377699254	4413.79406471102	-0.122779277687237	0.242120644621128	0.592022662611487
[truncated: 20 more columns]
