# Supplementary material for: Downregulation of glial genes involved in synaptic function mitigates Huntington's disease pathogenesis
Source: eLife. 2021 Apr 19;10:e64564. doi: 10.7554/eLife.64564 (PMC8149125; doi:10.7554/eLife.64564)
Supplement: Figure 1—source data 2. [file elife-64564-fig1-data2.zip › Figure_1_source_data_file_2/neuronDown/26/subMouse.csv]

Entrez	Entrez_Striatum 2 months	Symbol_Striatum 2 months	Name_Striatum 2 months	baseMean.continuousQ_Striatum 2 months	log2FoldChange.continuousQ_Striatum 2 months	lfcSE.continuousQ_Striatum 2 months	stat.continuousQ_Striatum 2 months	pvalue.continuousQ_Striatum 2 months	FDR.continuousQ_Striatum 2 months	baseMean.Q.80.vs.20_Striatum 2 months	log2FoldChange.Q.80.vs.20_Striatum 2 months	lfcSE.Q.80.vs.20_Striatum 2 months	stat.Q.80.vs.20_Striatum 2 months	pvalue.Q.80.vs.20_Striatum 2 months	FDR.Q.80.vs.20_Striatum 2 months	baseMean.Q.92.vs.20_Striatum 2 months	log2FoldChange.Q.92.vs.20_Striatum 2 months	lfcSE.Q.92.vs.20_Striatum 2 months	stat.Q.92.vs.20_Striatum 2 months	pvalue.Q.92.vs.20_Striatum 2 months	FDR.Q.92.vs.20_Striatum 2 months	baseMean.Q.111.vs.20_Striatum 2 months	log2FoldChange.Q.111.vs.20_Striatum 2 months	lfcSE.Q.111.vs.20_Striatum 2 months	stat.Q.111.vs.20_Striatum 2 months	pvalue.Q.111.vs.20_Striatum 2 months	FDR.Q.111.vs.20_Striatum 2 months	baseMean.Q.140.vs.20_Striatum 2 months	log2FoldChange.Q.140.vs.20_Striatum 2 months	lfcSE.Q.140.vs.20_Striatum 2 months	stat.Q.140.vs.20_Striatum 2 months	pvalue.Q.140.vs.20_Striatum 2 months	FDR.Q.140.vs.20_Striatum 2 months	baseMean.Q.175.vs.20_Striatum 2 months	log2FoldChange.Q.175.vs.20_Striatum 2 months	lfcSE.Q.175.vs.20_Striatum 2 months	stat.Q.175.vs.20_Striatum 2 months	pvalue.Q.175.vs.20_Striatum 2 months	FDR.Q.175.vs.20_Striatum 2 months	Entrez_Liver 2 months	Symbol_Liver 2 months	Name_Liver 2 months	baseMean.continuousQ_Liver 2 months	log2FoldChange.continuousQ_Liver 2 months	lfcSE.continuousQ_Liver 2 months	stat.continuousQ_Liver 2 months	pvalue.continuousQ_Liver 2 months	FDR.continuousQ_Liver 2 months	baseMean.Q.80.vs.20_Liver 2 months
12224	12224.0	Klf5	Kruppel-like factor 5	255.0	0.000654	0.000655	1.0	0.317	0.685	255.0	0.167	0.13	1.28	0.201	0.523	255.0	0.020900000000000002	0.127	0.164	0.87	1.0	255.0	-0.0173	0.131	-0.132	0.895	0.976	255.0	0.135	0.127	1.06	0.289	0.656	255.0	0.132	0.127	1.04	0.299	0.755	12224.0	Klf5	Kruppel-like factor 5	3.12	-0.000334	0.0008619999999999999	-0.388	0.6980000000000001	0.902	3.12
78070	78070.0	Cpt1c	carnitine palmitoyltransferase 1c	3330.0	0.000308	0.00021899999999999998	1.41	0.159	0.592	3330.0	0.008400000000000001	0.038	0.221	0.8250000000000001	0.914	3330.0	0.022500000000000003	0.0367	0.613	0.54	1.0	3330.0	-0.0189	0.038	-0.499	0.618	0.912	3330.0	-0.00495	0.0366	-0.135	0.893	0.9550000000000001	3330.0	0.07060000000000001	0.036500000000000005	1.9300000000000002	0.053200000000000004	0.659	78070.0	Cpt1c	carnitine palmitoyltransferase 1c	16.1	-0.0012000000000000001	0.000993	-1.21	0.228	0.622	16.1
216739	216739.0	Acsl6	acyl-CoA synthetase long-chain family member 6	5290.0	0.0005949999999999999	0.000404	1.47	0.14100000000000001	0.579	5290.0	0.12	0.07	1.72	0.08560000000000001	0.483	5290.0	-0.044	0.0678	-0.648	0.517	1.0	5290.0	0.10300000000000001	0.07	1.47	0.14100000000000001	0.904	5290.0	0.13	0.06770000000000001	1.91	0.0557	0.629	5290.0	0.07390000000000001	0.06770000000000001	1.09	0.275	0.746	216739.0	Acsl6	acyl-CoA synthetase long-chain family member 6	9.46	0.000886	0.00102	0.866	0.386	0.746	9.46
[truncated: 303 more columns]
