# Supplementary material for: Downregulation of glial genes involved in synaptic function mitigates Huntington's disease pathogenesis
Source: eLife. 2021 Apr 19;10:e64564. doi: 10.7554/eLife.64564 (PMC8149125; doi:10.7554/eLife.64564)
Supplement: Figure 1—source data 2. [file elife-64564-fig1-data2.zip › Figure_1_source_data_file_2/neuronDown/26/subHuman.csv]

Entrez	Chip	Caudate Probeset	M	t	P.Value	Unnamed: 5	Cerebellum Probeset	M.1	t.1	P.Value.1	Unnamed: 10	Probe Set ID	Title	Gene Symbol	Unigene	Full Length Ref. Sequences	Biological Process (GO)	Cellular Component (GO)	Molecular Function (GO)	Biochemical Function (Proteome)	Cellular Role (Proteome)	Molecular Localization (Proteome)	adjp	Entrez	entrezList	entrezList_filt	validList
688	A	209211_at	-0.136	-2.86	0.00576		209211_at	0.00313	0.165	0.869		209211_at	Kruppel-like factor 5 (intestinal)	KLF5	Hs.84728 // full length	NM_001730 // Kruppel-like factor 5	6355 // regulation of transcription, DNA-dependent // inferred from electronic annotation /// 6366 // transcription from Pol II promoter // traceable author statement	5634 // nucleus // inferred from electronic annotation	3677 // DNA binding // inferred from electronic annotation /// 3702 // RNA polymerase II transcription factor activity // traceable author statement	---	---	---	0.020368774498229044	688	['688']	['688']	True
688	A	209212_s_at	-0.286	-4.53	2.69e-05		209212_s_at	0.00641	0.202	0.841		209212_s_at	Kruppel-like factor 5 (intestinal)	KLF5	Hs.84728 // full length	NM_001730 // Kruppel-like factor 5	6355 // regulation of transcription, DNA-dependent // inferred from electronic annotation /// 6366 // transcription from Pol II promoter // traceable author statement	5634 // nucleus // inferred from electronic annotation	3677 // DNA binding // inferred from electronic annotation /// 3702 // RNA polymerase II transcription factor activity // traceable author statement	---	---	---	0.00020967439278278974	688	['688']	['688']	True
126129	B	227468_at	-0.388	-5.5	7.36e-07		227468_at_B	-0.0719	-1.05	0.3		227468_at	carnitine palmitoyltransferase 1C	CPT1C	Hs.112195		8152 // metabolism // inferred from electronic annotation	---	16491 // oxidoreductase activity // inferred from electronic annotation				9.762919397697078e-06	126129	['126129']	['126129']	True
23305	A	211207_s_at	-0.165	-3.37	0.0013		211207_s_at	-0.0529	-0.971	0.336		211207_s_at	fatty-acid-Coenzyme A ligase, long-chain 6	FACL6	Hs.14945 // full length	NM_015256 // fatty-acid-Coenzyme A ligase, long-chain 6	8152 // metabolism // inferred from electronic annotation /// 6637 // acyl-CoA metabolism // non-traceable author statement	5792 // microsome // non-traceable author statement /// 5741 // mitochondrial outer membrane // non-traceable author statement /// 5778 // peroxisomal membrane // non-traceable author statement /// 5886 // plasma membrane // non-traceable author statement	3824 // enzyme activity // extended:inferred from electronic annotation; AMP-binding; 2.1e-100 /// 4467 // long-chain-fatty-acid-CoA-ligase activity // non-traceable author statement /// 16874 // ligase activity // inferred from electronic annotation /// 287 // magnesium ion binding // inferred from electronic annotation	---	---	---	0.005748661417322835	23305	['23305']	['23305']	True
23305	A	213683_at	-0.372	-7.31	6.04e-10		213683_at	-0.0747	-1.52	0.135		213683_at	fatty-acid-Coenzyme A ligase, long-chain 6	FACL6	Hs.14945 // full length	NM_015256 // fatty-acid-Coenzyme A ligase, long-chain 6	8152 // metabolism // inferred from electronic annotation /// 6637 // acyl-CoA metabolism // non-traceable author statement	5792 // microsome // non-traceable author statement /// 5741 // mitochondrial outer membrane // non-traceable author statement /// 5778 // peroxisomal membrane // non-traceable author statement /// 5886 // plasma membrane // non-traceable author statement	3824 // enzyme activity // extended:inferred from electronic annotation; AMP-binding; 2.1e-100 /// 4467 // long-chain-fatty-acid-CoA-ligase activity // non-traceable author statement /// 16874 // ligase activity // inferred from electronic annotation /// 287 // magnesium ion binding // inferred from electronic annotation	---	---	---	3.474585403329065e-08	23305	['23305']	['23305']	True
23305	A	216409_at	-0.0118	-0.22	0.827		216409_at	0.0627	1.34	0.185		216409_at	hypothetical protein DKFZp547D104	DKFZp547D104	Hs.287371 // ---	---	---	---	---	---	---	---	0.8957006894556674	23305	['23305']	['23305']	True
23305	B	223918_at	-0.00541	-0.199	0.843		223918_at_B	0.0498	1.46	0.151		223918_at	acyl-CoA synthetase long-chain family member 6	ACSL6	Hs.14945		30001 // metal ion transport // inferred from electronic annotation	16020 // membrane // inferred from electronic annotation	46873 // metal ion transporter activity // inferred from electronic annotation				0.9057804563065002	23305	['23305']	['23305']	True
23305	B	229725_at	-0.508	-5.35	1.33e-06		229725_at_B	-0.214	-2.46	0.0167		229725_at	acyl-CoA synthetase long-chain family member 6	ACSL6	Hs.14945		6811 // ion transport // inferred from electronic annotation /// 7165 // signal transduction // traceable author statement /// 7268 // synaptic transmission // inferred from electronic annotation	5887 // integral to plasma membrane // traceable author statement	4890 // GABA-A receptor activity // traceable author statement /// 5216 // ion channel activity // inferred from electronic annotation /// 5230 // extracellular ligand-gated ion channel activity // inferred from electronic annotation /// 30594 // neurotransmitter receptor activity // inferred from electronic annotation				1.611495145631068e-05	23305	['23305']	['23305']	True
