# Supplementary material for: Downregulation of glial genes involved in synaptic function mitigates Huntington's disease pathogenesis
Source: eLife. 2021 Apr 19;10:e64564. doi: 10.7554/eLife.64564 (PMC8149125; doi:10.7554/eLife.64564)
Supplement: Figure 1—source data 2. [file elife-64564-fig1-data2.zip › Figure_1_source_data_file_2/neuronDown/26/subFly.csv]

fbgene	gene_x	EN7vsEW7_log2FoldChange	EN7vsEW7_pvalue	EN7vsEW7_padj	EN7vsEW7_grp.mean.EW7	EN7vsEW7_grp.mean.EN7	EN9vsEW9_log2FoldChange	EN9vsEW9_pvalue	EN9vsEW9_padj	EN9vsEW9_grp.mean.EW9	EN9vsEW9_grp.mean.EN9	EN11vsEW11_v2_log2FoldChange	EN11vsEW11_v2_pvalue	EN11vsEW11_v2_padj	EN11vsEW11_v2_grp.mean.EW11	EN11vsEW11_v2_grp.mean.EN11	EF18vsEW18_log2FoldChange	EF18vsEW18_pvalue	EF18vsEW18_padj	EF18vsEW18_grp.mean.EW18	EF18vsEW18_grp.mean.EF18	EF20vsEW20_log2FoldChange	EF20vsEW20_pvalue	EF20vsEW20_padj	EF20vsEW20_grp.mean.EW20	EF20vsEW20_grp.mean.EF20	EF22vsEW22_log2FoldChange	EF22vsEW22_pvalue	EF22vsEW22_padj	EF22vsEW22_grp.mean.EW22	EF22vsEW22_grp.mean.EF22	Unnamed: 31_x	AllSig_x	UnionSig_x	fbgene	gene_y	RN5vsRW5_log2FoldChange	RN5vsRW5_pvalue	RN5vsRW5_padj	RN5vsRW5_grp.mean.RW5	RN5vsRW5_grp.mean.RN5	RN7vsRW7_log2FoldChange	RN7vsRW7_pvalue	RN7vsRW7_padj	RN7vsRW7_grp.mean.RW7	RN7vsRW7_grp.mean.RN7	RN8vsRW8_log2FoldChange	RN8vsRW8_pvalue	RN8vsRW8_padj
FBgn0261705	CG42741:FBgn0261705	0.0650432072404404	0.74734754046027	0.925839717995022	58.1180465566415	63.1775681291088	-0.0981157420241321	0.665549038107237	0.814187789093142	61.5057997652174	56.5159211298739	-0.162799149045985	0.46455597528096	0.710303337352663	69.4184807205045	58.0216094505205	-0.0379403959230972	0.858865468777034	0.932575435612483	64.9872662875343	62.8433403822945	0.161908653165056	0.383137107232062	0.640449220299243	49.9853326455476	60.0947588897552	0.0671075461201088	0.829348371865129	0.949280738967839	38.8942550733309	42.5509839339435		False	False	FBgn0261705	CG42741:FBgn0261705	-0.12811589765082	0.593971872622849	0.770885519548819	53.4308475135025	47.5169706662502	-0.225280689336905	0.381785507160905	0.797669732436489	65.283519570554	53.4804285105648	-0.26416604296346	0.288901997640199	0.643901181000984
FBgn0043364	cbt:FBgn0043364	0.259075652229404	0.0222516018158668	0.135406657059598	4636.95326543349	5642.96841060622	-0.315946869487737	1.14868060705103e-08	1.69143041552779e-07	8963.55460769597	7186.00957986023	-0.0826778811572399	0.345582314552629	0.607836130220514	5230.45389557258	4928.51569787381	-0.210365444061768	0.00945799356627453	0.0475707719588464	5447.93464163296	4687.77659075457	-0.365298024082021	8.55587709611734e-07	1.90473482303201e-05	5173.00926397718	3973.77430873796	-0.424315624099114	0.0217192844946417	0.204123207343994	5619.9889931588	4057.3192356113		False	True	FBgn0043364	cbt:FBgn0043364	0.315644975750265	1.75234661359631e-07	2.22746519604032e-06	6446.01954290882	8043.46742119189	0.32409999100931	0.00272555574459774	0.0321298247122583	5888.60816443374	7424.24471867091	-1.90997031512039e-05	0.999810100826065	0.999920874369135
FBgn0263239	dar1:FBgn0263239	0.24219985246225	0.176926898732234	0.513431498651897	80.432839486865	100.875561786998	0.185049720489559	0.3185569928677	0.526061694218869	128.51054423958	148.503193042722	0.440491400402826	0.0172073354849772	0.0827114195087583	103.296167274282	151.776495070019	-0.0220534601718894	0.902594286576009	0.955492020280852	115.570611098459	113.693141115435	0.160366716754131	0.329271462433581	0.58713086565784	114.416234673479	132.615022574098	-0.170462257909944	0.495103686844896	0.818417671763476	115.762222725178	100.074551016372		False	False	FBgn0263239	dar1:FBgn0263239	-0.0510409052484681	0.76975497051863	0.88198977517923	118.207885542772	113.600494121493	0.119716008007181	0.558303563532181	0.882429799027253	117.33954172735	129.08568121235	0.217641237635284	0.317604273945299	0.674105177234756
FBgn0040765	luna:FBgn0040765	-0.0158002711901768	0.91038536440066	0.975522877460671	223.971229572187	221.022736787229	0.191133018870422	0.17805278600146	0.351095353883336	237.187066707091	273.236744094185	0.310514913840155	0.0401183921687752	0.153749982000912	209.434708992865	267.73246740955	0.0875521394553086	0.60447427458489	0.786862623812869	244.3638275167	262.51209374332	-0.0500718325809252	0.714551555152178	0.872621966911075	204.712093902915	196.460245125836	-0.0941560521203299	0.562548192141522	0.849853678282982	217.39453826914	202.958357381328		False	False	FBgn0040765	luna:FBgn0040765	-0.138444892487405	0.36817243157439	0.577260741573067	239.801155291601	216.04350309006	-0.362109844095623	0.161670825255683	0.564145890751428	206.34648110857	149.365464660252	0.0898181095424792	0.648128473629594	0.875929641834392
FBgn0261862	whd:FBgn0261862	-0.453561377149449	1.59064430621169e-06	4.82557634831669e-05	16928.0339026572	12126.9705164613	-0.326777476624463	1.77669617834349e-07	2.18031520146717e-06	14154.4300855473	11253.7444241674	-0.289773602372997	0.00276274400113225	0.0200250504878702	14329.4669095786	11606.8468998586	-0.193918805925204	0.0454521929727605	0.151205287006378	16561.4364698846	14389.616124845	0.102570967418656	0.119646176089855	0.32106347468349	10893.1620818202	11722.3782202056	-0.0409033625578846	0.815289836186553	0.944696609272431	15777.54749475	15295.8072044348		False	True	FBgn0261862	whd:FBgn0261862	-0.19636499403691	0.00426893708056826	0.0196258270364803	11431.5068432414	9954.76788831838	0.257528674558209	0.0484231029056701	0.276400298581415	9638.34208410264	11620.2652025274	0.0694768164050744	0.578952059324525	0.844980104257149
FBgn0032471	CG5122:FBgn0032471	0.332573096131873	0.0300552525464522		2.09784562224538	9.52690270010457	0.424222382019612	0.0869413040508049		2.39297644016017	8.26140226879035	0.226622993014449	0.125017656675895		1.63177058489195	9.84929571790431	0.0331719496980051	0.833455628996612	0.92025681695153	3.74996974592935	4.49264216873343	-0.0173583625836375	0.890936363107196	0.953522449973657	5.41175706265208	4.93966558303876	-0.0798421986516927	0.726342175107667		5.55378232041215	3.8910139498428		False	False	FBgn0032471	CG5122:FBgn0032471	0.182520913464436	0.272694550168984		0.945439216960728	3.95906024613116	0.510999328896677	0.0248954511488618		0.0	5.38138309412799	-0.101373993339969	0.522812365847769
FBgn0000303	Cha:FBgn0000303	0.000305039679778527	0.997804617422565	0.998866728008171	3858.99935300156	3859.68443458152	-0.0183600371024649	0.763182265026794	0.875742639775758	3803.41726962477	3754.68904746697	-0.121801074080564	0.109170360735491	0.30316626774907	3986.21649576315	3654.34439840009	0.176104591844838	0.0131992870941377	0.0611102397513678	4159.85654179204	4713.45680968311	-0.0925181371250725	0.174722463954799	0.404494966170319	3452.68194450647	3231.26384866603	-0.307605796975384	0.229656736988785	0.656548206833564	3150.17595792205	2401.18186234198		False	False	FBgn0000303	Cha:FBgn0000303	0.174598487422017	0.0039337926069655	0.018270164506583	4253.70989616768	4807.67366853348	-0.00737376567659047	0.968283079204295	0.994704378604941	3627.35685054395	3606.64750371774	-0.119794360353294	0.141106028467199	0.440697181114295
FBgn0037440	CG1041:FBgn0037440	-0.159691994892318	0.0615082716328837	0.273561079123896	2598.3469960281	2313.57360322301	-0.439371979842204	1.35355784439297e-08	1.96478589383956e-07	2657.02243646843	1947.74959981738	-0.432923069225025	9.70759642827971e-05	0.00116714059726443	2462.24279199071	1787.79357177594	0.0139675294656436	0.903045676665499	0.955788878341248	2044.2294885229	2064.66024642033	0.272341263554447	0.000453256644208454	0.00447261181132997	1830.76415029149	2230.14510526411	0.0519369495284655	0.574061302091928	0.852484774780611	2326.59487379362	2414.24826639567		False	True	FBgn0037440	CG1041:FBgn0037440	0.0213454705977972	0.840624379319582	0.9226710162578	1494.50605067955	1517.22000657369	0.110968933934885	0.481675867539447	0.845913322234986	1639.29750863849	1779.70750893566	-0.0308845964403589	0.786246817946951	0.929999627000837
FBgn0027348	bgm:FBgn0027348	0.353084761656964	0.0286276002913969	0.162275356172329	6546.84741176395	8876.48702684645	-0.211750812419066	0.0183970530280075	0.0633025586920366	10138.5612564498	8721.5491243668	0.489856494340298	0.0201913150579431	0.0930469259102318	6776.48194849416	11083.276153225699	-0.116696299510109	0.575992272827394	0.768700119656612	7557.87584440039	6774.78641290977	0.361567057724822	0.00243508966487649	0.0179665843133844	5741.28542711547	7610.40419368192	0.612178794849577	5.75339160952204e-05	0.00229469982707052	6112.38065214298	9616.72067645036		False	True	FBgn0027348	bgm:FBgn0027348	-0.205907503110335	0.0559988858992215	0.157606357401369	8280.37706457465	7136.74728988008	-0.417363067383393	0.00520562910065047	0.0532936138325116	10383.5206210473	7631.69504919455	-0.133214589583073	0.407064232354274	0.743767163388735
FBgn0036821	CG3961:FBgn0036821	-0.313717759248703	2.59553158317722e-06	7.4793242974842e-05	13137.1140492052	10503.6219161044	-0.497805289497527	4.46754117814156e-19	1.70017550228826e-17	13309.1776839383	9393.24875714583	-0.584442736255977	5.99310420918411e-12	3.48004073629927e-10	13624.869506515	8951.15357301028	-0.0831946648682843	0.382693389301779	0.608662131690354	14238.1712854681	13405.6871230704	0.019805956261599	0.735016202144773	0.882570195761314	11766.5681667416	11933.5488544753	-0.208885420955225	0.325989161442311	0.728497514069642	11897.2882978216	10065.022810811		False	True	FBgn0036821	CG3961:FBgn0036821	-0.286667998992341	1.93467442524288e-06	2.01298726837833e-05	10667.2759890163	8723.2901176652	-0.336252054962282	0.0470764544718993	0.271117026538936	10371.1984018282	8050.99057509817	-0.26429035386087	0.00515754072233022	0.0442347375406151
FBgn0028519	CG4500:FBgn0028519	-0.484497209314658	0.00262542752069187	0.0272144766548671	841.176924828904	554.188148779245	-1.29415631938634	3.40120078212675e-07	4.00923447183177e-06	1371.1076759063	396.765724695184	0.0497189465570015	0.798521355239362	0.919202219373432	776.373081572867	898.755744582118	1.47865218712366			474.897288084013	7579.92631147208	1.63437061639814	7.75624975363824e-18	8.68544847412411e-16	251.441382360536	3072.26610391918	1.66023188202484	5.53335367104611e-14	1.72283643977216e-11	1297.54328885515	5005.62032176448		False	True	FBgn0028519	CG4500:FBgn0028519	2.97688083832743	1.76895562428405e-52	2.0066109668509e-50	60.7817143196349	688.898787765292	2.48189835351252	5.36428837315913e-18	6.01856840717102e-16	52.3181217909947	639.296374839847	3.00525029418762	5.23228420949229e-41	1.50097710967567e-38
FBgn0263120	Acsl:FBgn0263120	-0.417870875182889	3.05135343376482e-05	0.00064552661088542	47345.4130387748	34732.6092450056	-0.614501481135143	5.10283125699226e-18	1.7457868148922e-16	47569.4670619289	30858.1033819444	-0.393675804672092	0.000358432108320338	0.00363211203097943	41836.3532367881	31278.1909897846	-0.415885181985035	1.58770406525287e-07	4.44915267007326e-06	46390.883240778	34477.5194341446	-0.148879709710207	0.0237420175365141	0.103389334495522	35771.9352915456	32158.104968063	-0.196805789545379	0.18962295803965	0.617497142188822	41113.4357998903	35550.660586814		False	True	FBgn0263120	Acsl:FBgn0263120	-0.207796725205161	0.0106132841757774	0.0423557298884943	36966.2237456888	31903.1565918205	-0.0797051018843486	0.625144846007863	0.911183408125042	31088.3717564668	29288.76398186	-0.0793264402408426	0.41841612097844	0.750329454377656
[truncated: 20 more columns]
