# Supplementary material for: Downregulation of glial genes involved in synaptic function mitigates Huntington's disease pathogenesis
Source: eLife. 2021 Apr 19;10:e64564. doi: 10.7554/eLife.64564 (PMC8149125; doi:10.7554/eLife.64564)
Supplement: Figure 1—source data 2. [file elife-64564-fig1-data2.zip › Figure_1_source_data_file_2/neuronDown/8/subMouse.csv]

Entrez	Entrez_Striatum 2 months	Symbol_Striatum 2 months	Name_Striatum 2 months	baseMean.continuousQ_Striatum 2 months	log2FoldChange.continuousQ_Striatum 2 months	lfcSE.continuousQ_Striatum 2 months	stat.continuousQ_Striatum 2 months	pvalue.continuousQ_Striatum 2 months	FDR.continuousQ_Striatum 2 months	baseMean.Q.80.vs.20_Striatum 2 months	log2FoldChange.Q.80.vs.20_Striatum 2 months	lfcSE.Q.80.vs.20_Striatum 2 months	stat.Q.80.vs.20_Striatum 2 months	pvalue.Q.80.vs.20_Striatum 2 months	FDR.Q.80.vs.20_Striatum 2 months	baseMean.Q.92.vs.20_Striatum 2 months	log2FoldChange.Q.92.vs.20_Striatum 2 months	lfcSE.Q.92.vs.20_Striatum 2 months	stat.Q.92.vs.20_Striatum 2 months	pvalue.Q.92.vs.20_Striatum 2 months	FDR.Q.92.vs.20_Striatum 2 months	baseMean.Q.111.vs.20_Striatum 2 months	log2FoldChange.Q.111.vs.20_Striatum 2 months	lfcSE.Q.111.vs.20_Striatum 2 months	stat.Q.111.vs.20_Striatum 2 months	pvalue.Q.111.vs.20_Striatum 2 months	FDR.Q.111.vs.20_Striatum 2 months	baseMean.Q.140.vs.20_Striatum 2 months	log2FoldChange.Q.140.vs.20_Striatum 2 months	lfcSE.Q.140.vs.20_Striatum 2 months	stat.Q.140.vs.20_Striatum 2 months	pvalue.Q.140.vs.20_Striatum 2 months	FDR.Q.140.vs.20_Striatum 2 months	baseMean.Q.175.vs.20_Striatum 2 months	log2FoldChange.Q.175.vs.20_Striatum 2 months	lfcSE.Q.175.vs.20_Striatum 2 months	stat.Q.175.vs.20_Striatum 2 months	pvalue.Q.175.vs.20_Striatum 2 months	FDR.Q.175.vs.20_Striatum 2 months	Entrez_Liver 2 months	Symbol_Liver 2 months	Name_Liver 2 months	baseMean.continuousQ_Liver 2 months	log2FoldChange.continuousQ_Liver 2 months	lfcSE.continuousQ_Liver 2 months	stat.continuousQ_Liver 2 months	pvalue.continuousQ_Liver 2 months	FDR.continuousQ_Liver 2 months	baseMean.Q.80.vs.20_Liver 2 months
70357	70357.0	Kcnip1	Kv channel-interacting protein 1	501.0	0.000386	0.000739	0.522	0.601	0.8290000000000001	501.0	-0.0522	0.153	-0.341	0.733	0.863	501.0	0.0269	0.15	0.179	0.858	1.0	501.0	0.14200000000000002	0.153	0.927	0.354	0.904	501.0	0.324	0.15	2.16	0.030500000000000003	0.629	501.0	-0.122	0.15	-0.8140000000000001	0.41600000000000004	0.802
80906	80906.0	Kcnip2	Kv channel-interacting protein 2	4220.0	0.000526	0.000592	0.889	0.374	0.715	4220.0	0.28600000000000003	0.11	2.59	0.009590000000000001	0.483	4220.0	0.06420000000000001	0.107	0.599	0.549	1.0	4220.0	0.158	0.11	1.44	0.151	0.904	4220.0	0.149	0.107	1.39	0.164	0.63	4220.0	0.122	0.107	1.1400000000000001	0.256	0.736
15444	15444.0	Hpca	hippocalcin	46100.0	-0.0018800000000000002	0.000563	-3.33	0.0008539999999999999	0.07980000000000001	46100.0	-0.0296	0.10400000000000001	-0.28500000000000003	0.776	0.89	46100.0	0.0623	0.101	0.616	0.538	1.0	46100.0	-0.0716	0.10400000000000001	-0.6880000000000001	0.492	0.904	46100.0	-0.243	0.101	-2.4	0.016300000000000002	0.629	46100.0	-0.272	0.101	-2.69	0.00706	0.365	15444.0	Hpca	hippocalcin	4.94	0.0007239999999999999	0.0008169999999999999	0.885	0.376	0.74	4.94
16502	16502.0	Kcnc1	potassium voltage gated channel, Shaw-related subfamily, member 1	4810.0	0.00023	0.0006039999999999999	0.38	0.704	0.881	4810.0	0.085	0.115	0.742	0.458	0.6960000000000001	4810.0	-0.041	0.112	-0.368	0.713	1.0	4810.0	0.16	0.115	1.39	0.164	0.904	4810.0	0.135	0.111	1.21	0.226	0.642	4810.0	-0.0189	0.112	-0.169	0.866	0.9590000000000001	16502.0	Kcnc1	potassium voltage gated channel, Shaw-related subfamily, member 1	0.669	0.00011499999999999999	0.00038899999999999997	0.296	0.768	0.929	0.669
18125	18125.0	Nos1	nitric oxide synthase 1, neuronal	783.0	0.000176	0.000619	0.28400000000000003	0.776	0.913	783.0	0.14400000000000002	0.17	0.846	0.398	0.654	783.0	-0.038700000000000005	0.17200000000000001	-0.225	0.8220000000000001	1.0	783.0	0.0385	0.17	0.227	0.8210000000000001	0.9580000000000001	783.0	0.111	0.17200000000000001	0.645	0.519	0.766	783.0	0.0354	0.17200000000000001	0.20600000000000002	0.837	0.9490000000000001
170638	170638.0	Hpcal4	hippocalcin-like 4	18000.0	0.000126	0.000423	0.298	0.766	0.909	18000.0	0.0893	0.0737	1.21	0.226	0.537	18000.0	0.0772	0.0714	1.08	0.279	1.0	18000.0	-0.08020000000000001	0.0737	-1.09	0.276	0.904	18000.0	0.09140000000000001	0.0713	1.28	0.2	0.634	18000.0	0.024200000000000003	0.0713	0.34	0.734	0.916	170638.0	Hpcal4	hippocalcin-like 4	1.53	4.3e-05	0.000196	0.22	0.8260000000000001	0.95	1.53
140904	140904.0	Caln1	calneuron 1	3200.0	-8.54e-06	0.00075	-0.0114	0.991	0.996	3200.0	0.178	0.167	1.07	0.28500000000000003	0.577	3200.0	-0.0117	0.165	-0.0714	0.9430000000000001	1.0	3200.0	0.08600000000000001	0.167	0.516	0.606	0.911	3200.0	0.053500000000000006	0.165	0.325	0.745	0.888	3200.0	0.0159	0.165	0.0966	0.923	0.979	140904.0	Caln1	calneuron 1	68.4	0.00222	0.0009519999999999999	2.33	0.019700000000000002	0.23500000000000001	68.4
26950	26950.0	Vsnl1	visinin-like 1	4100.0	-0.00021899999999999998	0.000655	-0.334	0.739	0.896	4100.0	-0.256	0.126	-2.03	0.0427	0.483	4100.0	-0.0128	0.123	-0.10400000000000001	0.917	1.0	4100.0	-0.0639	0.126	-0.507	0.612	0.912	4100.0	0.0386	0.123	0.314	0.753	0.892	4100.0	-0.138	0.123	-1.12	0.263	0.74	26950.0	Vsnl1	visinin-like 1	0.969	0.000252	0.000441	0.5710000000000001	0.5680000000000001	0.85	0.969
14299	14299.0	Ncs1	neuronal calcium sensor 1	8230.0	0.000522	0.000258	2.02	0.0431	0.464	8230.0	0.091	0.0442	2.06	0.0398	0.483	8230.0	0.00742	0.042800000000000005	0.17300000000000001	0.862	1.0	8230.0	0.0675	0.0442	1.53	0.127	0.904	8230.0	0.113	0.0427	2.64	0.00822	0.594	8230.0	0.0671	0.0427	1.57	0.116	0.716	14299.0	Ncs1	neuronal calcium sensor 1	6.87	-0.000434	0.00102	-0.424	0.672	0.894	6.87
14913	14913.0	Guca1a	guanylate cyclase activator 1a (retina)	3.41	-0.000363	0.000658	-0.552	0.581	0.8180000000000001	3.41	-0.0663	0.17500000000000002	-0.379	0.704	0.847	3.41	0.123	0.177	0.6930000000000001	0.489	1.0	3.41	0.011600000000000001	0.176	0.0658	0.9480000000000001	0.988	3.41	-0.229	0.176	-1.3	0.193	0.634	3.41	-0.00186	0.177	-0.0105	0.992	0.998	14913.0	Guca1a	guanylate cyclase activator 1a (retina)	29.4	-0.00186	0.000878	-2.12	0.033800000000000004	0.298	29.4
80334	80334.0	Kcnip4	Kv channel interacting protein 4	1370.0	-0.000366	0.000473	-0.774	0.439	0.75	1370.0	-0.109	0.0864	-1.26	0.20700000000000002	0.527	1370.0	0.013900000000000001	0.08360000000000001	0.166	0.868	1.0	1370.0	0.056	0.0862	0.65	0.516	0.904	1370.0	-0.051300000000000005	0.08360000000000001	-0.613	0.54	0.777	1370.0	-0.08410000000000001	0.08360000000000001	-1.01	0.315	0.761	80334.0	Kcnip4	Kv channel interacting protein 4	9.31	-0.00221	0.00102	-2.16	0.0304	0.28600000000000003	9.31
[truncated: 303 more columns]
