# Supplementary material for: Downregulation of glial genes involved in synaptic function mitigates Huntington's disease pathogenesis
Source: eLife. 2021 Apr 19;10:e64564. doi: 10.7554/eLife.64564 (PMC8149125; doi:10.7554/eLife.64564)
Supplement: Figure 1—source data 2. [file elife-64564-fig1-data2.zip › Figure_1_source_data_file_2/neuronDown/8/subHuman.csv]

Entrez	Chip	Caudate Probeset	M	t	P.Value	Unnamed: 5	Cerebellum Probeset	M.1	t.1	P.Value.1	Unnamed: 10	Probe Set ID	Title	Gene Symbol	Unigene	Full Length Ref. Sequences	Biological Process (GO)	Cellular Component (GO)	Molecular Function (GO)	Biochemical Function (Proteome)	Cellular Role (Proteome)	Molecular Localization (Proteome)	adjp	Entrez	entrezList	entrezList_filt	validList
30820	A	221307_at	-0.438	-8.73	2.03e-12		221307_at	0.0279	0.555	0.581		221307_at	Kv channel interacting protein 1	KCNIP1	Hs.130522 // full length	NM_014592 // Kv channel interacting protein 1	7165 // signal transduction // traceable author statement /// 7268 // synaptic transmission // traceable author statement /// 5513 // calcium ion sensing // traceable author statement	---	5216 // ion channel activity // inferred from electronic annotation /// 5509 // calcium ion binding // inferred from electronic annotation	---	---	---	8.349451327433628e-10	30820	['30820']	['30820']	True
30819	A	221321_s_at	-1.05	-8.28	1.24e-11		221321_s_at	-0.0453	-0.959	0.342		221321_s_at	Kv channel interacting protein 2	KCNIP2	Hs.97044 // full length	NM_014591 // Kv channel interacting protein 2 isoform 1 /// NM_173191 // Kv channel interacting protein 2 isoform 2 /// NM_173192 // Kv channel interacting protein 2 isoform 3 /// NM_173193 // Kv channel interacting protein 2 isoform 4 /// NM_173194 // Kv channel interacting protein 2 isoform 5 /// NM_173195 // Kv channel interacting protein 2 isoform 6 /// NM_173197 // Kv channel interacting pro…	5513 // calcium ion sensing // experimental evidence /// 7165 // signal transduction // experimental evidence /// 7268 // synaptic transmission // predicted/computed	---	5509 // calcium ion binding activity // extended:traceable author statement; efhand; 3.3e-05 /// 5509 // calcium ion binding activity // extended:traceable author statement; efhand; 0.00093	---	---	---	2.603304672897196e-09	30819	['30819']	['30819']	True
30819	B	223727_at	-1.12	-8.43	6.74e-12		223727_at_B	-0.09	-1.97	0.0534		223727_at	Kv channel interacting protein 2	KCNIP2	Hs.97044		160 // two-component signal transduction system (phosphorelay) // inferred from electronic annotation /// 6812 // cation transport // inferred from electronic annotation /// 6813 // potassium ion transport // traceable author statement	16021 // integral to membrane // non-traceable author statement	155 // two-component sensor molecule activity // inferred from electronic annotation /// 5249 // voltage-gated potassium channel activity // traceable author statement				1.7839058823529413e-09	30819	['30819']	['30819']	True
30819	B	224528_s_at	-0.12	-2.99	0.00404		224528_s_at_B	0.0121	0.428	0.67		224528_s_at	Kv channel interacting protein 2	KCNIP2	Hs.97044		7155 // cell adhesion // inferred from electronic annotation /// 7156 // homophilic cell adhesion // inferred from electronic annotation /// 7601 // visual perception // inferred from electronic annotation /// 7605 // perception of sound // inferred from electronic annotation /// 16339 // calcium-dependent cell-cell adhesion // non-traceable author statement	16020 // membrane // inferred from electronic annotation /// 16021 // integral to membrane // inferred from electronic annotation	5509 // calcium ion binding // inferred from electronic annotation /// 5515 // protein binding // inferred from electronic annotation				0.0151308036012004	30819	['30819']	['30819']	True
3208	A	205454_at	-1.4	-7.48	2.99e-10		205454_at	-0.275	-2.65	0.0104		205454_at	hippocalcin	HPCA	Hs.288654 // full length	NM_002143 // hippocalcin	16192 // vesicle-mediated transport // inferred from sequence or structural similarity	30130 // clathrin coat of trans-Golgi network vesicle // inferred from sequence or structural similarity /// 5829 // cytosol // inferred from sequence or structural similarity	30276 // clathrin binding // inferred from sequence or structural similarity /// 15631 // tubulin binding // inferred from sequence or structural similarity /// 3779 // actin binding // inferred from sequence or structural similarity /// 5509 // calcium ion binding // inferred from sequence or structural similarity	---	---	---	2.0794848297213624e-08	3208	['3208']	['3208']	True
3746	A	208477_at	-0.258	-4.02	0.000159		208477_at	-0.186	-3.95	0.000218		208477_at	potassium voltage-gated channel, Shaw-related subfamily, member 1	KCNC1	Hs.181768 // full length	NM_004976 // Shaw-related voltage-gated potassium channel protein 1	6812 // cation transport // inferred from electronic annotation /// 6813 // potassium ion transport // traceable author statement	5624 // membrane fraction // not recorded /// 8076 // voltage-gated potassium channel complex // traceable author statement /// 16021 // integral to membrane // inferred from electronic annotation	5249 // voltage-gated potassium channel activity // traceable author statement /// 5515 // protein binding // inferred from electronic annotation	---	---	---	0.0009582229376257545	3746	['3746']	['3746']	True
3746	B	230547_at	-0.403	-4.81	9.96e-06		230547_at_B	-0.152	-1.54	0.129		230547_at	CDNA FLJ43491 fis, clone OCBBF3008230	---	Hs.23539		---	---	---				8.969390258568852e-05	3746	['3746']	['3746']	True
4842	A	207309_at	-0.0817	-1.76	0.0837		207309_at	0.0439	1.24	0.222		207309_at	nitric oxide synthase 1 (neuronal)	NOS1	Hs.46752 // full length	NM_000620 // nitric oxide synthase 1 (neuronal)	7267 // cell-cell signaling // not recorded /// 6118 // electron transport // inferred from electronic annotation /// 6809 // nitric oxide biosynthesis // inferred from electronic annotation /// 6936 // muscle contraction // traceable author statement /// 7242 // intracellular signaling cascade // inferred from electronic annotation /// 7268 // synaptic transmission // not recorded	5624 // membrane fraction // traceable author statement	5516 // calmodulin binding // inferred from electronic annotation /// 5489 // electron transporter activity // inferred from electronic annotation /// 4517 // nitric oxide synthase activity // traceable author statement /// 16491 // oxidoreductase activity // inferred from electronic annotation	---	---	---	0.17874672497385682	4842	['4842']	['4842']	True
4842	A	207310_s_at	-0.0207	-0.495	0.622		207310_s_at	0.049	1.79	0.0795		207310_s_at	nitric oxide synthase 1 (neuronal)	NOS1	Hs.46752 // full length	NM_000620 // nitric oxide synthase 1 (neuronal)	7267 // cell-cell signaling // not recorded /// 6118 // electron transport // inferred from electronic annotation /// 6809 // nitric oxide biosynthesis // inferred from electronic annotation /// 6936 // muscle contraction // traceable author statement /// 7242 // intracellular signaling cascade // inferred from electronic annotation /// 7268 // synaptic transmission // not recorded	5624 // membrane fraction // traceable author statement	5516 // calmodulin binding // inferred from electronic annotation /// 5489 // electron transporter activity // inferred from electronic annotation /// 4517 // nitric oxide synthase activity // traceable author statement /// 16491 // oxidoreductase activity // inferred from electronic annotation	---	---	---	0.7532403234501347	4842	['4842']	['4842']	True
4842	B	231916_at	-0.612	-6.27	3.71e-08		231916_at_B	0.018	0.264	0.793		231916_at	exosome component 6	EXOSC6	Hs.432795		---	---	---				8.146768328445749e-07	4842	['4842']	['4842']	True
4842	B	239132_at	-0.483	-5.08	3.65e-06		239132_at_B	-0.0216	-0.305	0.761		239132_at	nitric oxide synthase 1 (neuronal)	NOS1	Hs.417623		---	---	---				3.820764212488351e-05	4842	['4842']	['4842']	True
4842	B	240911_at	-0.357	-6.22	4.49e-08		240911_at_B	-0.0376	-0.612	0.543		240911_at	nitric oxide synthase 1 (neuronal)	NOS1	Hs.417623		---	---	---				9.555979156797727e-07	4842	['4842']	['4842']	True
51440	A	219671_at	-0.751	-6.24	4.23e-08		219671_at	-0.14	-2.14	0.0368		219671_at	hippocalcin like 4	HPCAL4	Hs.272891 // full length	NM_016257 // hippocalcin-like protein 4	7417 // central nervous system development // traceable author statement	---	5509 // calcium ion binding // traceable author statement	---	---	---	9.088734576757532e-07	51440	['51440']	['51440']	True
51440	A	222091_at	-0.235	-4.38	4.55e-05		222091_at	-0.112	-3.38	0.00132		222091_at	hippocalcin like 4	HPCAL4	Hs.272891 // full length	NM_016257 // hippocalcin-like protein 4	7417 // central nervous system development // traceable author statement	---	5509 // calcium ion binding // traceable author statement	---	---	---	0.00032817851982661745	51440	['51440']	['51440']	True
83698	B	223885_at	-0.768	-7.45	3.36e-10		223885_at_B	0.0148	0.176	0.861		223885_at	calneuron 1	CALN1	Hs.249979		---	5578 // extracellular matrix // traceable author statement	5201 // extracellular matrix structural constituent // traceable author statement				2.263239580209895e-08	83698	['83698']	['83698']	True
83698	B	230698_at	-1.06	-7.62	1.72e-10		230698_at_B	0.0341	0.377	0.708		230698_at	MRNA; cDNA DKFZp434H205 (from clone DKFZp434H205)	---	Hs.101375		---	---	---				1.4525593984962406e-08	83698	['83698']	['83698']	True
9478	A	208320_at	-0.266	-2.97	0.00418		208320_at	-0.0826	-1.81	0.0753		208320_at	calcium binding protein 1 (calbrain)	CABP1	Hs.111364 // full length	NM_004276 // calcium binding protein 1 isoform 2 /// NM_031205 // calcium binding protein 1 isoform 1	---	---	5509 // calcium ion binding // traceable author statement /// 4857 // enzyme inhibitor activity // traceable author statement	---	---	---	0.015577226277372262	9478	['9478']	['9478']	True
9478	A	208321_s_at	-0.526	-5.54	6.33e-07		208321_s_at	-0.062	-1.36	0.178		208321_s_at	calcium binding protein 1 (calbrain)	CABP1	Hs.111364 // full length	NM_004276 // calcium binding protein 1 isoform 2 /// NM_031205 // calcium binding protein 1 isoform 1	---	---	5509 // calcium ion binding // traceable author statement /// 4857 // enzyme inhibitor activity // traceable author statement	---	---	---	8.620619581691422e-06	9478	['9478']	['9478']	True
9478	A	210181_s_at	-0.316	-5.44	9.28e-07		210181_s_at	-0.0803	-1.55	0.126		210181_s_at	calcium binding protein 1 (calbrain)	CABP1	Hs.111364 // full length	NM_004276 // calcium binding protein 1 isoform 2 /// NM_031205 // calcium binding protein 1 isoform 1	---	---	5509 // calcium ion binding // traceable author statement /// 4857 // enzyme inhibitor activity // traceable author statement	---	---	---	1.1851388288800454e-05	9478	['9478']	['9478']	True
7447	A	203797_at	-0.613	-3.81	0.000315		203797_at	-0.38	-5.63	5.75e-07		203797_at	visinin-like 1	VSNL1	Hs.2288 // full length	NM_003385 // visinin-like 1	---	---	5509 // calcium ion binding // inferred from electronic annotation	---	---	---	0.0017156406837192388	7447	['7447']	['7447']	True
7447	A	203798_s_at	-0.702	-4.23	7.74e-05		203798_s_at	-0.445	-3.31	0.00163		203798_s_at	visinin-like 1	VSNL1	Hs.2288 // full length	NM_003385 // visinin-like 1	---	---	5509 // calcium ion binding // inferred from electronic annotation	---	---	---	0.0005162451306413301	7447	['7447']	['7447']	True
23413	A	218266_s_at	-0.383	-4.65	1.78e-05		218266_s_at	-0.0176	-0.378	0.706		218266_s_at	frequenin homolog (Drosophila)	FREQ	Hs.301760 // full length	NM_014286 // frequenin homolog	7154 // cell communication // non-traceable author statement	---	5509 // calcium ion binding // traceable author statement	---	---	---	0.00014730491803278687	23413	['23413']	['23413']	True
23413	B	222570_at	-0.596	-6.29	3.5e-08		222570_at_B	-0.116	-2.22	0.0302		222570_at	frequenin homolog (Drosophila)	FREQ	Hs.301760		6464 // protein modification // traceable author statement	5625 // soluble fraction // not recorded /// 5783 // endoplasmic reticulum // traceable author statement	3980 // UDP-glucose:glycoprotein glucosyltransferase activity // traceable author statement /// 16740 // transferase activity // inferred from electronic annotation				7.769169960474309e-07	23413	['23413']	['23413']	True
23413	B	230138_at	-0.0768	-2.18	0.033		230138_at_B	-0.00619	-0.145	0.885		230138_at	frequenin homolog (Drosophila)	FREQ	Hs.301760		---	---	---				0.08523766816143498	23413	['23413']	['23413']	True
23413	B	230146_s_at	-0.656	-6.76	5.37e-09		230146_s_at_B	-0.157	-2.2	0.0319		230146_s_at	frequenin homolog (Drosophila)	FREQ	Hs.301760		8033 // tRNA processing // inferred from electronic annotation	---	16491 // oxidoreductase activity // inferred from electronic annotation /// 50660 // FAD binding // inferred from electronic annotation /// 3676 // zf-CCCH;nucleic acid binding;0.0096 // extended:inferred from electronic annotation				1.781856425406204e-07	23413	['23413']	['23413']	True
23413	B	238753_at	-0.0413	-1.16	0.252		238753_at_B	-0.131	-2.87	0.00575		238753_at	frequenin homolog (Drosophila)	FREQ	Hs.301760		30001 // metal ion transport // inferred from electronic annotation	16020 // membrane // inferred from electronic annotation	46873 // metal ion transporter activity // inferred from electronic annotation				0.4074955369997121	23413	['23413']	['23413']	True
2978	A	1255_g_at	-0.438	-7.13	1.21e-09		1255_g_at	0.00939	0.457	0.649		1255_g_at	---	---	--- // ---	---	---	---	---	---	---	---	5.764886532343584e-08	2978	['2978']	['2978']	True
2978	A	206062_at	-0.462	-7.08	1.52e-09		206062_at	0.0752	1.9	0.0627		206062_at	guanylate cyclase activator 1A (retina)	GUCA1A	Hs.92858 // full length	NM_000409 // guanylate cyclase activator 1A (retina)	7165 // signal transduction // not recorded /// 7601 // vision // traceable author statement	---	8048 // calcium sensitive guanylate cyclase activator activity // traceable author statement /// 5509 // calcium ion binding // inferred from electronic annotation	---	---	---	6.870277665995975e-08	2978	['2978']	['2978']	True
2978	B	231700_at	-0.0197	-0.67	0.505		231700_at_B	0.0547	1.57	0.122		231700_at	guanylate cyclase activator 1A (retina)	GUCA1A	Hs.92858		6915 // apoptosis // traceable author statement /// 7253 // cytoplasmic sequestering of NF-kappaB // non-traceable author statement /// 9618 // response to pathogenic bacteria // traceable author statement	5737 // cytoplasm // traceable author statement	8134 // transcription factor binding // traceable author statement				0.6584242142836414	2978	['2978']	['2978']	True
80333	B	224530_s_at	-0.509	-6.75	5.56e-09		224530_s_at_B	0.0532	0.505	0.616		224530_s_at	Kv channel interacting protein 4 /// Kv channel interacting protein 4	KCNIP4	Hs.437632		9116 // nucleoside metabolism // non-traceable author statement	5829 // cytosol // non-traceable author statement	8253 // 5'-nucleotidase activity // non-traceable author statement				1.8313759530791789e-07	80333	['80333']	['80333']	True
80333	B	236783_at	-0.615	-5.86	1.89e-07		236783_at_B	-0.0187	-0.255	0.8		236783_at	Kv channel interacting protein 4	KCNIP4	Hs.437632		---	---	---				3.1531347939101376e-06	80333	['80333']	['80333']	True
