# Supplementary material for: Downregulation of glial genes involved in synaptic function mitigates Huntington's disease pathogenesis
Source: eLife. 2021 Apr 19;10:e64564. doi: 10.7554/eLife.64564 (PMC8149125; doi:10.7554/eLife.64564)
Supplement: Figure 1—source data 2. [file elife-64564-fig1-data2.zip › Figure_1_source_data_file_2/neuronDown/8/subFly.csv]

fbgene	gene_x	EN7vsEW7_log2FoldChange	EN7vsEW7_pvalue	EN7vsEW7_padj	EN7vsEW7_grp.mean.EW7	EN7vsEW7_grp.mean.EN7	EN9vsEW9_log2FoldChange	EN9vsEW9_pvalue	EN9vsEW9_padj	EN9vsEW9_grp.mean.EW9	EN9vsEW9_grp.mean.EN9	EN11vsEW11_v2_log2FoldChange	EN11vsEW11_v2_pvalue	EN11vsEW11_v2_padj	EN11vsEW11_v2_grp.mean.EW11	EN11vsEW11_v2_grp.mean.EN11	EF18vsEW18_log2FoldChange	EF18vsEW18_pvalue	EF18vsEW18_padj	EF18vsEW18_grp.mean.EW18	EF18vsEW18_grp.mean.EF18	EF20vsEW20_log2FoldChange	EF20vsEW20_pvalue	EF20vsEW20_padj	EF20vsEW20_grp.mean.EW20	EF20vsEW20_grp.mean.EF20	EF22vsEW22_log2FoldChange	EF22vsEW22_pvalue	EF22vsEW22_padj	EF22vsEW22_grp.mean.EW22	EF22vsEW22_grp.mean.EF22	Unnamed: 31_x	AllSig_x	UnionSig_x	fbgene	gene_y	RN5vsRW5_log2FoldChange	RN5vsRW5_pvalue	RN5vsRW5_padj	RN5vsRW5_grp.mean.RW5	RN5vsRW5_grp.mean.RN5	RN7vsRW7_log2FoldChange	RN7vsRW7_pvalue	RN7vsRW7_padj	RN7vsRW7_grp.mean.RW7	RN7vsRW7_grp.mean.RN7	RN8vsRW8_log2FoldChange	RN8vsRW8_pvalue	RN8vsRW8_padj
FBgn0036926	CG7646:FBgn0036926	0.0492951388638434	0.62566231505488	0.878127683768725	4775.97222395643	4954.06476403148	0.176526437236655	0.00833381283763989	0.0332730342802589	4403.03075963247	4985.57977976567	-0.13920669563029	0.133298355202538	0.34582625486281	5307.40959083687	4798.29766033855	0.1242229636471	0.165418995950189	0.36451513474952	4628.01256955717	5061.56057618072	-0.0495628378690426	0.489696074989999	0.727752707065429	4865.13439577032	4694.82606337778	-0.106875264679762	0.6508800170586	0.879957474212498	4097.71425665948	3746.58784869336		False	False	FBgn0036926	CG7646:FBgn0036926	-0.13994419275125	0.0276332111069801	0.092459182786933	5877.35248952762	5326.5449182084	0.215657147022055	0.113577418988275	0.466410041196699	4567.98609863794	5346.56661165206	-0.0168177400971899	0.885844377370587	0.965129682351515
FBgn0013303	Nca:FBgn0013303	0.070459809413141	0.399201631575868	0.748098281636603	6050.85193399174	6368.20971210953	0.164184891640348	0.0129115493036695	0.0475686194614162	6074.39624974414	6817.71262817803	0.00392380467838777	0.962571007496418	0.984985449407736	6484.94520228939	6503.29495461122	0.150065939270484	0.0853992141075671	0.234548910080252	5631.10625258161	6272.56883688773	-0.0419812055484895	0.558644149332234	0.775659911248897	5778.25400990424	5606.58502758918	0.0316524042542113	0.865426845171581	0.962263499691048	5056.73757442026	5181.82569753614		False	False	FBgn0013303	Nca:FBgn0013303	-0.0632877998272123	0.328349909973754	0.539801458803732	7655.92824177955	7322.60008511753	0.160939885912009	0.20044009205192	0.621161490289426	6181.80008662733	6945.4351629877	0.0966280943378799	0.36053785903897	0.709108133921964
FBgn0029995	CG2256:FBgn0029995	-0.180489907793085	0.36982560063403	0.724995350589214	54.1076503238092	43.3414346738253	-0.0615624110732798	0.817077344822936	0.908947109781679	35.6358594883347	33.360111405757	0.257327856341806	0.259196038471356	0.519037231393194	25.3397835763832	37.3813834504351	0.352742994269896	0.120191555714408	0.296208176636807	33.0235456576222	48.168813582515	0.485007085147382	0.0106225851503671	0.0572732889435021	24.1758902845035	46.1833913281308	0.37354655960862	0.186567431248408	0.615351443168779	24.9097080259881	35.7950145226974		False	False	FBgn0029995	CG2256:FBgn0029995	0.104964787240798	0.669287391183898	0.821861066021405	35.788432364032	39.4739707610297	-0.148236004201579	0.618601341982582	0.908037896561262	38.3087018728346	33.0254681281149	-0.0466917194176993	0.855344589714456	0.953873286186935
FBgn0261569	CG42683:FBgn0261569	0.000509013323416705	0.99678335165672	0.998581020821321	268.784578662115	268.967106257486	-0.0929574835124106	0.599766748682629	0.767728638619828	254.98864269075	237.068123737714	0.217087886698366	0.215837053628498	0.468443925116753	240.375342081225	288.459673331134	0.0804215984520098	0.563625258563093	0.759264339276379	262.158726560863	279.078635021312	-0.0455840037391993	0.720594324423108	0.875565890287539	235.948741369056	227.655698354605	-0.24312952783951	0.282397404041061	0.699282958046267	252.084673803423	206.598514497058		False	False	FBgn0261569	CG42683:FBgn0261569	0.116797990019429	0.4698462279753	0.672147393440744	313.466461955869	342.877442672377	0.0250336940315033	0.92915134149747	0.990122464490486	239.908623152057	245.488588286736	0.159889150157398	0.379145986388357	0.722059817892991
FBgn0037461	CG15177:FBgn0037461	0.0225422022072779	0.805959126820446		1.73950896792742	2.33902662882469	-0.104404678213024	0.496394686192537		1.72434909316219	0.659389243005497	0.0520977130452882	0.558745398089104		1.07380816574521	3.20743005613793	0.061000673639402	0.641386769379833		1.8865016945241	3.23339349512284	0.0906168292221428	0.258810259434371		0.640601749188018	3.07082958411181	0.0127264570127492	0.89472739069052		0.685766738594862	0.979788688306697		False	False	FBgn0037461	CG15177:FBgn0037461	0.00157112809478485	0.991239010163717		1.34719090114483	1.36449180696149	0.00098076306130443	0.995350680421384		1.22642049419878	1.24381817951704	-0.0199057235667002	0.771139597443082
FBgn0039380	CG5890:FBgn0039380	-0.17587556964231	0.177718163953247	0.514410796720317	374.670884694453	326.036822767304	-0.0960833971891861	0.449425486770962	0.650144130279007	399.697148230558	372.201399150244	-0.262324619375718	0.0532520623663387	0.185956694552263	419.416600760386	343.287521471757	-0.105850459137965	0.422416209251387	0.644514131230243	353.192084208355	326.219428835113	-0.323348858709693	0.0152622124893104	0.0755219865025618	404.084908563289	311.209044546414	-0.342193743506718			325.026883330837	235.383402179841		False	False	FBgn0039380	CG5890:FBgn0039380	-0.278870213565238	0.0301551191517603	0.0983741242475058	423.596176569439	345.142951515354	-0.349481200995553	0.202801404518588	0.624958045629861	330.925892050411	238.448167982554	-0.0567321643881128	0.745771333479356	0.914241765303804
FBgn0083980	CG34144:FBgn0083980	-0.073530166284044	0.445492040920044		3.41025694958933	1.41663586607126	0.0490948900540159	0.79719792155699		2.39495947027903	3.10049338887371	-0.0295389248598534	0.467646890914046		0.515845746598477	0.0	0.0145717613151146	0.816843024891931		0.362980833415432	0.63906370364393	0.0376108703075543	0.589278994859622		0.634079914027437	1.3799867877167	0.00884030016293295	0.960993268416944		0.98532366788706	1.07549171882625		False	False	FBgn0083980	CG34144:FBgn0083980	-0.053984694625296	0.60816894557724		0.975929421713466	0.326541480365993	0.127053680720985	0.480668847859179		0.993509090009922	2.83881521680004	-0.0270062601232611	0.748264621798975
FBgn0030897	Frq1:FBgn0030897	-0.0380413759759996	0.777794461928783	0.932862332620524	790.500722366189	766.896162260331	0.0399248020292831	0.686472908238179	0.82694146065301	782.481637266121	805.195967820547	-0.0785676469532931	0.505644325258125	0.741625262631776	792.291179985284	747.695291979536	0.245500841143062	0.0441888301406226	0.148104109652968	690.733503177338	830.133292113242	-0.103815404359517	0.281167254528365	0.536162507849307	727.79280419455	673.687880858684	-0.245300737188461	0.344613371634396	0.740638669119393	672.334901743194	540.316447114262		False	False	FBgn0030897	Frq1:FBgn0030897	-0.0557249160918421	0.678566485697689	0.826736336171664	931.208382435377	893.820574839948	0.0245076946389551	0.935764214870228	0.991330101520862	630.444867393761	647.793909478168	0.172197994903483	0.195336682782637	0.528640809089753
FBgn0083228	Frq2:FBgn0083228	-0.0363549374868768	0.781300721321392	0.933967640636677	1938.58993737713	1884.01302709767	0.106511715904846	0.101655815968968	0.23518528820852	1795.89055659911	1935.26258867679	-0.204281878821384	0.0213297567960041	0.0969074137334058	1858.38188294662	1604.19670622911	-0.187323094441651	0.0392814199962198	0.136356894435807	1719.79181662743	1503.15677712761	-0.493027914698951	9.73253208208837e-07	2.12273884316649e-05	1562.35739253093	1079.69921856486	-0.631105985345619	0.00116583866539064	0.0258852056137645	1439.61525489159	881.345039626019		False	True	FBgn0083228	Frq2:FBgn0083228	-0.160980115730102	0.0832525511844152	0.211341188071164	2129.58037773648	1898.47294717717	-0.258487202004467	0.371564299784702	0.793367498129639	1630.73060006036	1258.29072600339	-0.204458042885257	0.0742144413015791	0.304942187948931
FBgn0036926	CG7646:FBgn0036926	0.0492951388638434	0.62566231505488	0.878127683768725	4775.97222395643	4954.06476403148	0.176526437236655	0.00833381283763989	0.0332730342802589	4403.03075963247	4985.57977976567	-0.13920669563029	0.133298355202538	0.34582625486281	5307.40959083687	4798.29766033855	0.1242229636471	0.165418995950189	0.36451513474952	4628.01256955717	5061.56057618072	-0.0495628378690426	0.489696074989999	0.727752707065429	4865.13439577032	4694.82606337778	-0.106875264679762	0.6508800170586	0.879957474212498	4097.71425665948	3746.58784869336		False	False	FBgn0036926	CG7646:FBgn0036926	-0.13994419275125	0.0276332111069801	0.092459182786933	5877.35248952762	5326.5449182084	0.215657147022055	0.113577418988275	0.466410041196699	4567.98609863794	5346.56661165206	-0.0168177400971899	0.885844377370587	0.965129682351515
FBgn0013303	Nca:FBgn0013303	0.070459809413141	0.399201631575868	0.748098281636603	6050.85193399174	6368.20971210953	0.164184891640348	0.0129115493036695	0.0475686194614162	6074.39624974414	6817.71262817803	0.00392380467838777	0.962571007496418	0.984985449407736	6484.94520228939	6503.29495461122	0.150065939270484	0.0853992141075671	0.234548910080252	5631.10625258161	6272.56883688773	-0.0419812055484895	0.558644149332234	0.775659911248897	5778.25400990424	5606.58502758918	0.0316524042542113	0.865426845171581	0.962263499691048	5056.73757442026	5181.82569753614		False	False	FBgn0013303	Nca:FBgn0013303	-0.0632877998272123	0.328349909973754	0.539801458803732	7655.92824177955	7322.60008511753	0.160939885912009	0.20044009205192	0.621161490289426	6181.80008662733	6945.4351629877	0.0966280943378799	0.36053785903897	0.709108133921964
FBgn0029995	CG2256:FBgn0029995	-0.180489907793085	0.36982560063403	0.724995350589214	54.1076503238092	43.3414346738253	-0.0615624110732798	0.817077344822936	0.908947109781679	35.6358594883347	33.360111405757	0.257327856341806	0.259196038471356	0.519037231393194	25.3397835763832	37.3813834504351	0.352742994269896	0.120191555714408	0.296208176636807	33.0235456576222	48.168813582515	0.485007085147382	0.0106225851503671	0.0572732889435021	24.1758902845035	46.1833913281308	0.37354655960862	0.186567431248408	0.615351443168779	24.9097080259881	35.7950145226974		False	False	FBgn0029995	CG2256:FBgn0029995	0.104964787240798	0.669287391183898	0.821861066021405	35.788432364032	39.4739707610297	-0.148236004201579	0.618601341982582	0.908037896561262	38.3087018728346	33.0254681281149	-0.0466917194176993	0.855344589714456	0.953873286186935
FBgn0261569	CG42683:FBgn0261569	0.000509013323416705	0.99678335165672	0.998581020821321	268.784578662115	268.967106257486	-0.0929574835124106	0.599766748682629	0.767728638619828	254.98864269075	237.068123737714	0.217087886698366	0.215837053628498	0.468443925116753	240.375342081225	288.459673331134	0.0804215984520098	0.563625258563093	0.759264339276379	262.158726560863	279.078635021312	-0.0455840037391993	0.720594324423108	0.875565890287539	235.948741369056	227.655698354605	-0.24312952783951	0.282397404041061	0.699282958046267	252.084673803423	206.598514497058		False	False	FBgn0261569	CG42683:FBgn0261569	0.116797990019429	0.4698462279753	0.672147393440744	313.466461955869	342.877442672377	0.0250336940315033	0.92915134149747	0.990122464490486	239.908623152057	245.488588286736	0.159889150157398	0.379145986388357	0.722059817892991
FBgn0037461	CG15177:FBgn0037461	0.0225422022072779	0.805959126820446		1.73950896792742	2.33902662882469	-0.104404678213024	0.496394686192537		1.72434909316219	0.659389243005497	0.0520977130452882	0.558745398089104		1.07380816574521	3.20743005613793	0.061000673639402	0.641386769379833		1.8865016945241	3.23339349512284	0.0906168292221428	0.258810259434371		0.640601749188018	3.07082958411181	0.0127264570127492	0.89472739069052		0.685766738594862	0.979788688306697		False	False	FBgn0037461	CG15177:FBgn0037461	0.00157112809478485	0.991239010163717		1.34719090114483	1.36449180696149	0.00098076306130443	0.995350680421384		1.22642049419878	1.24381817951704	-0.0199057235667002	0.771139597443082
FBgn0039380	CG5890:FBgn0039380	-0.17587556964231	0.177718163953247	0.514410796720317	374.670884694453	326.036822767304	-0.0960833971891861	0.449425486770962	0.650144130279007	399.697148230558	372.201399150244	-0.262324619375718	0.0532520623663387	0.185956694552263	419.416600760386	343.287521471757	-0.105850459137965	0.422416209251387	0.644514131230243	353.192084208355	326.219428835113	-0.323348858709693	0.0152622124893104	0.0755219865025618	404.084908563289	311.209044546414	-0.342193743506718			325.026883330837	235.383402179841		False	False	FBgn0039380	CG5890:FBgn0039380	-0.278870213565238	0.0301551191517603	0.0983741242475058	423.596176569439	345.142951515354	-0.349481200995553	0.202801404518588	0.624958045629861	330.925892050411	238.448167982554	-0.0567321643881128	0.745771333479356	0.914241765303804
FBgn0083980	CG34144:FBgn0083980	-0.073530166284044	0.445492040920044		3.41025694958933	1.41663586607126	0.0490948900540159	0.79719792155699		2.39495947027903	3.10049338887371	-0.0295389248598534	0.467646890914046		0.515845746598477	0.0	0.0145717613151146	0.816843024891931		0.362980833415432	0.63906370364393	0.0376108703075543	0.589278994859622		0.634079914027437	1.3799867877167	0.00884030016293295	0.960993268416944		0.98532366788706	1.07549171882625		False	False	FBgn0083980	CG34144:FBgn0083980	-0.053984694625296	0.60816894557724		0.975929421713466	0.326541480365993	0.127053680720985	0.480668847859179		0.993509090009922	2.83881521680004	-0.0270062601232611	0.748264621798975
FBgn0030897	Frq1:FBgn0030897	-0.0380413759759996	0.777794461928783	0.932862332620524	790.500722366189	766.896162260331	0.0399248020292831	0.686472908238179	0.82694146065301	782.481637266121	805.195967820547	-0.0785676469532931	0.505644325258125	0.741625262631776	792.291179985284	747.695291979536	0.245500841143062	0.0441888301406226	0.148104109652968	690.733503177338	830.133292113242	-0.103815404359517	0.281167254528365	0.536162507849307	727.79280419455	673.687880858684	-0.245300737188461	0.344613371634396	0.740638669119393	672.334901743194	540.316447114262		False	False	FBgn0030897	Frq1:FBgn0030897	-0.0557249160918421	0.678566485697689	0.826736336171664	931.208382435377	893.820574839948	0.0245076946389551	0.935764214870228	0.991330101520862	630.444867393761	647.793909478168	0.172197994903483	0.195336682782637	0.528640809089753
FBgn0083228	Frq2:FBgn0083228	-0.0363549374868768	0.781300721321392	0.933967640636677	1938.58993737713	1884.01302709767	0.106511715904846	0.101655815968968	0.23518528820852	1795.89055659911	1935.26258867679	-0.204281878821384	0.0213297567960041	0.0969074137334058	1858.38188294662	1604.19670622911	-0.187323094441651	0.0392814199962198	0.136356894435807	1719.79181662743	1503.15677712761	-0.493027914698951	9.73253208208837e-07	2.12273884316649e-05	1562.35739253093	1079.69921856486	-0.631105985345619	0.00116583866539064	0.0258852056137645	1439.61525489159	881.345039626019		False	True	FBgn0083228	Frq2:FBgn0083228	-0.160980115730102	0.0832525511844152	0.211341188071164	2129.58037773648	1898.47294717717	-0.258487202004467	0.371564299784702	0.793367498129639	1630.73060006036	1258.29072600339	-0.204458042885257	0.0742144413015791	0.304942187948931
FBgn0036926	CG7646:FBgn0036926	0.0492951388638434	0.62566231505488	0.878127683768725	4775.97222395643	4954.06476403148	0.176526437236655	0.00833381283763989	0.0332730342802589	4403.03075963247	4985.57977976567	-0.13920669563029	0.133298355202538	0.34582625486281	5307.40959083687	4798.29766033855	0.1242229636471	0.165418995950189	0.36451513474952	4628.01256955717	5061.56057618072	-0.0495628378690426	0.489696074989999	0.727752707065429	4865.13439577032	4694.82606337778	-0.106875264679762	0.6508800170586	0.879957474212498	4097.71425665948	3746.58784869336		False	False	FBgn0036926	CG7646:FBgn0036926	-0.13994419275125	0.0276332111069801	0.092459182786933	5877.35248952762	5326.5449182084	0.215657147022055	0.113577418988275	0.466410041196699	4567.98609863794	5346.56661165206	-0.0168177400971899	0.885844377370587	0.965129682351515
FBgn0013303	Nca:FBgn0013303	0.070459809413141	0.399201631575868	0.748098281636603	6050.85193399174	6368.20971210953	0.164184891640348	0.0129115493036695	0.0475686194614162	6074.39624974414	6817.71262817803	0.00392380467838777	0.962571007496418	0.984985449407736	6484.94520228939	6503.29495461122	0.150065939270484	0.0853992141075671	0.234548910080252	5631.10625258161	6272.56883688773	-0.0419812055484895	0.558644149332234	0.775659911248897	5778.25400990424	5606.58502758918	0.0316524042542113	0.865426845171581	0.962263499691048	5056.73757442026	5181.82569753614		False	False	FBgn0013303	Nca:FBgn0013303	-0.0632877998272123	0.328349909973754	0.539801458803732	7655.92824177955	7322.60008511753	0.160939885912009	0.20044009205192	0.621161490289426	6181.80008662733	6945.4351629877	0.0966280943378799	0.36053785903897	0.709108133921964
FBgn0029995	CG2256:FBgn0029995	-0.180489907793085	0.36982560063403	0.724995350589214	54.1076503238092	43.3414346738253	-0.0615624110732798	0.817077344822936	0.908947109781679	35.6358594883347	33.360111405757	0.257327856341806	0.259196038471356	0.519037231393194	25.3397835763832	37.3813834504351	0.352742994269896	0.120191555714408	0.296208176636807	33.0235456576222	48.168813582515	0.485007085147382	0.0106225851503671	0.0572732889435021	24.1758902845035	46.1833913281308	0.37354655960862	0.186567431248408	0.615351443168779	24.9097080259881	35.7950145226974		False	False	FBgn0029995	CG2256:FBgn0029995	0.104964787240798	0.669287391183898	0.821861066021405	35.788432364032	39.4739707610297	-0.148236004201579	0.618601341982582	0.908037896561262	38.3087018728346	33.0254681281149	-0.0466917194176993	0.855344589714456	0.953873286186935
FBgn0261569	CG42683:FBgn0261569	0.000509013323416705	0.99678335165672	0.998581020821321	268.784578662115	268.967106257486	-0.0929574835124106	0.599766748682629	0.767728638619828	254.98864269075	237.068123737714	0.217087886698366	0.215837053628498	0.468443925116753	240.375342081225	288.459673331134	0.0804215984520098	0.563625258563093	0.759264339276379	262.158726560863	279.078635021312	-0.0455840037391993	0.720594324423108	0.875565890287539	235.948741369056	227.655698354605	-0.24312952783951	0.282397404041061	0.699282958046267	252.084673803423	206.598514497058		False	False	FBgn0261569	CG42683:FBgn0261569	0.116797990019429	0.4698462279753	0.672147393440744	313.466461955869	342.877442672377	0.0250336940315033	0.92915134149747	0.990122464490486	239.908623152057	245.488588286736	0.159889150157398	0.379145986388357	0.722059817892991
FBgn0037461	CG15177:FBgn0037461	0.0225422022072779	0.805959126820446		1.73950896792742	2.33902662882469	-0.104404678213024	0.496394686192537		1.72434909316219	0.659389243005497	0.0520977130452882	0.558745398089104		1.07380816574521	3.20743005613793	0.061000673639402	0.641386769379833		1.8865016945241	3.23339349512284	0.0906168292221428	0.258810259434371		0.640601749188018	3.07082958411181	0.0127264570127492	0.89472739069052		0.685766738594862	0.979788688306697		False	False	FBgn0037461	CG15177:FBgn0037461	0.00157112809478485	0.991239010163717		1.34719090114483	1.36449180696149	0.00098076306130443	0.995350680421384		1.22642049419878	1.24381817951704	-0.0199057235667002	0.771139597443082
FBgn0039380	CG5890:FBgn0039380	-0.17587556964231	0.177718163953247	0.514410796720317	374.670884694453	326.036822767304	-0.0960833971891861	0.449425486770962	0.650144130279007	399.697148230558	372.201399150244	-0.262324619375718	0.0532520623663387	0.185956694552263	419.416600760386	343.287521471757	-0.105850459137965	0.422416209251387	0.644514131230243	353.192084208355	326.219428835113	-0.323348858709693	0.0152622124893104	0.0755219865025618	404.084908563289	311.209044546414	-0.342193743506718			325.026883330837	235.383402179841		False	False	FBgn0039380	CG5890:FBgn0039380	-0.278870213565238	0.0301551191517603	0.0983741242475058	423.596176569439	345.142951515354	-0.349481200995553	0.202801404518588	0.624958045629861	330.925892050411	238.448167982554	-0.0567321643881128	0.745771333479356	0.914241765303804
FBgn0083980	CG34144:FBgn0083980	-0.073530166284044	0.445492040920044		3.41025694958933	1.41663586607126	0.0490948900540159	0.79719792155699		2.39495947027903	3.10049338887371	-0.0295389248598534	0.467646890914046		0.515845746598477	0.0	0.0145717613151146	0.816843024891931		0.362980833415432	0.63906370364393	0.0376108703075543	0.589278994859622		0.634079914027437	1.3799867877167	0.00884030016293295	0.960993268416944		0.98532366788706	1.07549171882625		False	False	FBgn0083980	CG34144:FBgn0083980	-0.053984694625296	0.60816894557724		0.975929421713466	0.326541480365993	0.127053680720985	0.480668847859179		0.993509090009922	2.83881521680004	-0.0270062601232611	0.748264621798975
FBgn0030897	Frq1:FBgn0030897	-0.0380413759759996	0.777794461928783	0.932862332620524	790.500722366189	766.896162260331	0.0399248020292831	0.686472908238179	0.82694146065301	782.481637266121	805.195967820547	-0.0785676469532931	0.505644325258125	0.741625262631776	792.291179985284	747.695291979536	0.245500841143062	0.0441888301406226	0.148104109652968	690.733503177338	830.133292113242	-0.103815404359517	0.281167254528365	0.536162507849307	727.79280419455	673.687880858684	-0.245300737188461	0.344613371634396	0.740638669119393	672.334901743194	540.316447114262		False	False	FBgn0030897	Frq1:FBgn0030897	-0.0557249160918421	0.678566485697689	0.826736336171664	931.208382435377	893.820574839948	0.0245076946389551	0.935764214870228	0.991330101520862	630.444867393761	647.793909478168	0.172197994903483	0.195336682782637	0.528640809089753
FBgn0083228	Frq2:FBgn0083228	-0.0363549374868768	0.781300721321392	0.933967640636677	1938.58993737713	1884.01302709767	0.106511715904846	0.101655815968968	0.23518528820852	1795.89055659911	1935.26258867679	-0.204281878821384	0.0213297567960041	0.0969074137334058	1858.38188294662	1604.19670622911	-0.187323094441651	0.0392814199962198	0.136356894435807	1719.79181662743	1503.15677712761	-0.493027914698951	9.73253208208837e-07	2.12273884316649e-05	1562.35739253093	1079.69921856486	-0.631105985345619	0.00116583866539064	0.0258852056137645	1439.61525489159	881.345039626019		False	True	FBgn0083228	Frq2:FBgn0083228	-0.160980115730102	0.0832525511844152	0.211341188071164	2129.58037773648	1898.47294717717	-0.258487202004467	0.371564299784702	0.793367498129639	1630.73060006036	1258.29072600339	-0.204458042885257	0.0742144413015791	0.304942187948931
FBgn0262593	Shab:FBgn0262593	-0.0128019133885498	0.878075514545889	0.965450057183033	14030.5534406317	13900.90741505	0.107322783431591	0.0346522871462119	0.10454331641706	13438.7759913302	14485.035507141	-0.0473027072811756	0.497578319058419	0.737131934325329	14316.203590064	13844.1056570307	-0.128753934490685	0.121339811601122	0.298110400683836	15686.1652215824	14306.0273482872	-0.17842485924421	0.000809318092016449	0.0072098202023868	13130.2677419088	11573.4448307845	-0.293865398464685	0.222770880861658	0.649014350158985	11706.8517359543	9123.81587167144		False	True	FBgn0262593	Shab:FBgn0262593	0.085968543373523	0.172763785119928	0.350702754621974	15487.5414643181	16451.7216316412	-0.025035522704987	0.887156339207832	0.982870753925297	12323.3863159726	12091.0394676262	-0.00553391967398225	0.936593528198969	0.977723451682178
FBgn0085395	Shawl:FBgn0085395	-0.197936681265974	0.0674188616856254	0.288524195781987	571.547999769562	492.23488301701	0.0382426983237851	0.749963140840883	0.867726653846984	535.992760420544	550.925072982854	-0.278513579081564	0.0164924198516154	0.0800308223409845	586.983236965207	477.317311965336	-0.263512440174875	0.0344005347702673	0.124227510388617	544.284784497186	447.268029846411	-0.478075425519339	1.14102354918352e-05	0.00018305417913692	491.225787590815	341.260737915206	-0.686921878586859	0.00714360358019586	0.0995889688714594	497.505579801822	271.678674347835		False	True	FBgn0085395	Shawl:FBgn0085395	-0.0782444506401057	0.600335434101179	0.775287784962245	621.070213090775	585.803076431261	-0.238946317414584			499.613498331715	398.003150656693	-0.0992061006372002	0.473825550251585	0.787909402718239
FBgn0003386	Shaw:FBgn0003386	0.158938781663985	0.130789939370492	0.428307034753955	1648.00889528699	1855.48691188366	0.201367042418811	0.00219947361470269	0.0107498082727244	1771.48372362378	2040.1619369639	0.130754187054385	0.1481730813071	0.369946157602912	1798.62767571782	1977.69118177163	0.14630347239029	0.108327300163256	0.276722639462896	1694.64712722004	1883.79180654487	-0.0509068290861543	0.505051101443126	0.737730909730749	1693.78251069638	1632.27883145565	-0.139258833212426	0.545704664002349	0.842296896540883	1526.73661420395	1360.60594355656		False	False	FBgn0003386	Shaw:FBgn0003386	-0.0448667857555564	0.598657870175547	0.774023133235973	2039.32756891222	1975.50329354278	-0.0891920228444534	0.744650985087076	0.946176288769464	1623.53618461601	1493.62495308853	0.0402002291607989	0.604899103294757	0.856586792026
FBgn0015623	Cpr:FBgn0015623	-0.234679405897233	0.0294217332016267	0.165777685169296	15742.9321202097	13201.4303642741	-0.474824990742219	1.32371964308012e-14	3.40514311223723e-13	17005.6406148213	12188.4756574089	0.241878851851084	0.00116789599332347	0.00991004742741187	13192.1821462803	15674.5251965684	-0.486111307469358	1.0712013282066e-06	2.41473831666896e-05	15395.5540165946	10813.9439077806	-0.233082011098364	7.50576610777486e-05	0.00094869731470025	16671.3790070137	14126.3989562174	0.0239724062784379	0.894061411413441	0.970389121159836	15936.5081801083	16230.3656717617		False	True	FBgn0015623	Cpr:FBgn0015623	-0.349538591748504	0.000315566846250012	0.00206992810022949	16754.4429689485	13046.1003249966	-0.784465566870668	3.89741810822667e-09	1.83995577153007e-07	15455.2169127804	8732.74859191808	-0.462921046521552	9.9831924055223e-07	2.49602707368345e-05
FBgn0011676	Nos:FBgn0011676	-0.0346418004134462	0.683947921653337	0.902464439671575	2630.27371848002	2564.93426460676	-0.0561478757881262	0.40884640596115	0.612998130584512	2687.44023247769	2582.83802695471	-0.136086419371955	0.0643988381714042	0.212660188926401	2873.14104525186	2608.1267524947	-0.0843670678784901	0.230708322851382	0.449242382062226	3314.27102253397	3122.2062206824	-0.26666893530597	0.000144943995818534	0.00170671174045841	2832.70849175615	2339.05354086261	-0.377971012483049	0.136577533603444	0.546889485298467	2471.08362414174	1773.77598326309		False	True	FBgn0011676	Nos:FBgn0011676	-0.200187216198685	0.0295529281554486	0.0968195243260934	3080.32205543609	2670.79778824564	-0.144148303830746	0.237332269916649	0.673084879058199	2494.0056307884	2247.74944367273	-0.178831089522253	0.0116635388602939	0.0838938214821052
FBgn0038429	CG14882:FBgn0038429	-0.0237928252136475	0.832992626833648	0.950182904317271	453.422186661904	445.769761306163	-0.108699108660768	0.327536767592615	0.535645229757109	547.914257178633	507.008589970207	0.0262712837204699	0.831991782429843	0.934111015922694	446.040775865256	455.16617343145	-0.178094477041782	0.128886478332659	0.310310015985671	483.233775530412	423.827113693889	-0.18656592179949	0.13751282034269	0.349018259790899	515.321720440395	444.551530887187	0.13870304808268	0.503092617100967	0.821136278892162	500.169551640588	558.168271245834		False	False	FBgn0038429	CG14882:FBgn0038429	0.14674229479405	0.201693899184215	0.390732788543989	391.132823363735	434.956689108144	0.185360131431601	0.339236744546906	0.768117125509782	344.308921346029	397.125908713416	-0.261798862512995	0.0275758737763763	0.157055694898787
FBgn0000166	bcd:FBgn0000166	0.0207931282438292	0.546551538590406		0.0	0.309365487498664	0.944955636394218	0.000155463806202942		0.0	18.0146411488188	-0.00865639120031123	0.852183862649149		0.515845746598477	0.293391018424708	0.109866886418767	0.279524758238258		0.31441694908735	2.57845317361312	-0.179269676495702			12.1511190994474	3.54995911361801	0.248527322848987			23.1072559172107	274.348453262234		False	False	FBgn0000166	bcd:FBgn0000166	0.26541936151488	0.225667473678031	0.422054794857335	9.14792279548454	24.7687998469268	0.0302600534710539	0.847366887667265	0.972714768286969	53.9809857888006	73.7768031601801	0.190525221724417	0.254522040368427	0.608186050428809
FBgn0039147	CG10694:FBgn0039147	-0.0148302064426354	0.820725028342063		1.01923914670758	0.708317933035631	0.0931973785629279	0.622922399431359		1.70576400288035	2.86457218873962	-0.0727382451958872	0.323433020236976		2.78981209573368	0.338521072551294	0.0108316332941175	0.926895752298928		1.74268482700689	1.94357513413774	-0.0187985043153193	0.671590116891256		0.941337118300284	0.334895083082384	0.0827970506284903	0.420245246129127		0.0	2.00742889187317		False	False	FBgn0039147	CG10694:FBgn0039147	0.177116953234012	0.2590923248725		0.630292811307152	3.27681434265042	6.21311874083355e-05	0.999575460926346		1.24221757498314	1.24536030437437	-0.0276031559691382	0.785511613386346
FBgn0036926	CG7646:FBgn0036926	0.0492951388638434	0.62566231505488	0.878127683768725	4775.97222395643	4954.06476403148	0.176526437236655	0.00833381283763989	0.0332730342802589	4403.03075963247	4985.57977976567	-0.13920669563029	0.133298355202538	0.34582625486281	5307.40959083687	4798.29766033855	0.1242229636471	0.165418995950189	0.36451513474952	4628.01256955717	5061.56057618072	-0.0495628378690426	0.489696074989999	0.727752707065429	4865.13439577032	4694.82606337778	-0.106875264679762	0.6508800170586	0.879957474212498	4097.71425665948	3746.58784869336		False	False	FBgn0036926	CG7646:FBgn0036926	-0.13994419275125	0.0276332111069801	0.092459182786933	5877.35248952762	5326.5449182084	0.215657147022055	0.113577418988275	0.466410041196699	4567.98609863794	5346.56661165206	-0.0168177400971899	0.885844377370587	0.965129682351515
FBgn0013303	Nca:FBgn0013303	0.070459809413141	0.399201631575868	0.748098281636603	6050.85193399174	6368.20971210953	0.164184891640348	0.0129115493036695	0.0475686194614162	6074.39624974414	6817.71262817803	0.00392380467838777	0.962571007496418	0.984985449407736	6484.94520228939	6503.29495461122	0.150065939270484	0.0853992141075671	0.234548910080252	5631.10625258161	6272.56883688773	-0.0419812055484895	0.558644149332234	0.775659911248897	5778.25400990424	5606.58502758918	0.0316524042542113	0.865426845171581	0.962263499691048	5056.73757442026	5181.82569753614		False	False	FBgn0013303	Nca:FBgn0013303	-0.0632877998272123	0.328349909973754	0.539801458803732	7655.92824177955	7322.60008511753	0.160939885912009	0.20044009205192	0.621161490289426	6181.80008662733	6945.4351629877	0.0966280943378799	0.36053785903897	0.709108133921964
FBgn0029995	CG2256:FBgn0029995	-0.180489907793085	0.36982560063403	0.724995350589214	54.1076503238092	43.3414346738253	-0.0615624110732798	0.817077344822936	0.908947109781679	35.6358594883347	33.360111405757	0.257327856341806	0.259196038471356	0.519037231393194	25.3397835763832	37.3813834504351	0.352742994269896	0.120191555714408	0.296208176636807	33.0235456576222	48.168813582515	0.485007085147382	0.0106225851503671	0.0572732889435021	24.1758902845035	46.1833913281308	0.37354655960862	0.186567431248408	0.615351443168779	24.9097080259881	35.7950145226974		False	False	FBgn0029995	CG2256:FBgn0029995	0.104964787240798	0.669287391183898	0.821861066021405	35.788432364032	39.4739707610297	-0.148236004201579	0.618601341982582	0.908037896561262	38.3087018728346	33.0254681281149	-0.0466917194176993	0.855344589714456	0.953873286186935
FBgn0261569	CG42683:FBgn0261569	0.000509013323416705	0.99678335165672	0.998581020821321	268.784578662115	268.967106257486	-0.0929574835124106	0.599766748682629	0.767728638619828	254.98864269075	237.068123737714	0.217087886698366	0.215837053628498	0.468443925116753	240.375342081225	288.459673331134	0.0804215984520098	0.563625258563093	0.759264339276379	262.158726560863	279.078635021312	-0.0455840037391993	0.720594324423108	0.875565890287539	235.948741369056	227.655698354605	-0.24312952783951	0.282397404041061	0.699282958046267	252.084673803423	206.598514497058		False	False	FBgn0261569	CG42683:FBgn0261569	0.116797990019429	0.4698462279753	0.672147393440744	313.466461955869	342.877442672377	0.0250336940315033	0.92915134149747	0.990122464490486	239.908623152057	245.488588286736	0.159889150157398	0.379145986388357	0.722059817892991
FBgn0037461	CG15177:FBgn0037461	0.0225422022072779	0.805959126820446		1.73950896792742	2.33902662882469	-0.104404678213024	0.496394686192537		1.72434909316219	0.659389243005497	0.0520977130452882	0.558745398089104		1.07380816574521	3.20743005613793	0.061000673639402	0.641386769379833		1.8865016945241	3.23339349512284	0.0906168292221428	0.258810259434371		0.640601749188018	3.07082958411181	0.0127264570127492	0.89472739069052		0.685766738594862	0.979788688306697		False	False	FBgn0037461	CG15177:FBgn0037461	0.00157112809478485	0.991239010163717		1.34719090114483	1.36449180696149	0.00098076306130443	0.995350680421384		1.22642049419878	1.24381817951704	-0.0199057235667002	0.771139597443082
FBgn0039380	CG5890:FBgn0039380	-0.17587556964231	0.177718163953247	0.514410796720317	374.670884694453	326.036822767304	-0.0960833971891861	0.449425486770962	0.650144130279007	399.697148230558	372.201399150244	-0.262324619375718	0.0532520623663387	0.185956694552263	419.416600760386	343.287521471757	-0.105850459137965	0.422416209251387	0.644514131230243	353.192084208355	326.219428835113	-0.323348858709693	0.0152622124893104	0.0755219865025618	404.084908563289	311.209044546414	-0.342193743506718			325.026883330837	235.383402179841		False	False	FBgn0039380	CG5890:FBgn0039380	-0.278870213565238	0.0301551191517603	0.0983741242475058	423.596176569439	345.142951515354	-0.349481200995553	0.202801404518588	0.624958045629861	330.925892050411	238.448167982554	-0.0567321643881128	0.745771333479356	0.914241765303804
FBgn0083980	CG34144:FBgn0083980	-0.073530166284044	0.445492040920044		3.41025694958933	1.41663586607126	0.0490948900540159	0.79719792155699		2.39495947027903	3.10049338887371	-0.0295389248598534	0.467646890914046		0.515845746598477	0.0	0.0145717613151146	0.816843024891931		0.362980833415432	0.63906370364393	0.0376108703075543	0.589278994859622		0.634079914027437	1.3799867877167	0.00884030016293295	0.960993268416944		0.98532366788706	1.07549171882625		False	False	FBgn0083980	CG34144:FBgn0083980	-0.053984694625296	0.60816894557724		0.975929421713466	0.326541480365993	0.127053680720985	0.480668847859179		0.993509090009922	2.83881521680004	-0.0270062601232611	0.748264621798975
FBgn0030897	Frq1:FBgn0030897	-0.0380413759759996	0.777794461928783	0.932862332620524	790.500722366189	766.896162260331	0.0399248020292831	0.686472908238179	0.82694146065301	782.481637266121	805.195967820547	-0.0785676469532931	0.505644325258125	0.741625262631776	792.291179985284	747.695291979536	0.245500841143062	0.0441888301406226	0.148104109652968	690.733503177338	830.133292113242	-0.103815404359517	0.281167254528365	0.536162507849307	727.79280419455	673.687880858684	-0.245300737188461	0.344613371634396	0.740638669119393	672.334901743194	540.316447114262		False	False	FBgn0030897	Frq1:FBgn0030897	-0.0557249160918421	0.678566485697689	0.826736336171664	931.208382435377	893.820574839948	0.0245076946389551	0.935764214870228	0.991330101520862	630.444867393761	647.793909478168	0.172197994903483	0.195336682782637	0.528640809089753
FBgn0083228	Frq2:FBgn0083228	-0.0363549374868768	0.781300721321392	0.933967640636677	1938.58993737713	1884.01302709767	0.106511715904846	0.101655815968968	0.23518528820852	1795.89055659911	1935.26258867679	-0.204281878821384	0.0213297567960041	0.0969074137334058	1858.38188294662	1604.19670622911	-0.187323094441651	0.0392814199962198	0.136356894435807	1719.79181662743	1503.15677712761	-0.493027914698951	9.73253208208837e-07	2.12273884316649e-05	1562.35739253093	1079.69921856486	-0.631105985345619	0.00116583866539064	0.0258852056137645	1439.61525489159	881.345039626019		False	True	FBgn0083228	Frq2:FBgn0083228	-0.160980115730102	0.0832525511844152	0.211341188071164	2129.58037773648	1898.47294717717	-0.258487202004467	0.371564299784702	0.793367498129639	1630.73060006036	1258.29072600339	-0.204458042885257	0.0742144413015791	0.304942187948931
FBgn0038830	CG17272:FBgn0038830	0.0494150823287892	0.605530144476453	0.870372971191653	983.695679165774	1020.39444510246	0.138467604642878	0.192484883772472	0.371197362689711	965.485821163666	1067.02467073804	-0.0107832569823154	0.912315529636824	0.966212299382922	1078.9346182462	1070.35570842272	-0.104314226224107	0.27169742714781	0.494924883176875	993.748591905628	921.554702275422	-0.0284237516230928	0.715590527978199	0.873276234993448	1007.37189477618	986.697548087645	0.104046818852821	0.568567759897343	0.85111109506358	1048.49426431736	1135.00767179078		False	False	FBgn0038830	CG17272:FBgn0038830	-0.0688722894132362	0.540787765981898	0.730854846644274	767.059067787666	729.849126601045	0.0918044450612052	0.659765844468903	0.918879260769418	764.236543335078	822.368456802399	0.0175305613764251	0.884762900586652	0.965129682351515
FBgn0033027	TpnC4:FBgn0033027	0.0172466714027524	0.897100789318905		5.30761675788957	5.90980950790147	0.392174206508144	0.138187615507462		4.52770890222027	10.956061772876	0.152122852866029	0.477397757376304	0.721340854172294	11.6855398055526	16.2984335236933	0.0171008326176991	0.940197910754074	0.974203826358178	15.5899917455125	16.2128652515948	0.101303972698341	0.54642150007862	0.768149233266279	13.0702705085149	17.0036844974276	0.326631558086647	0.272686615692384	0.689178113292195	18.0176041208134	34.4400808367296		False	False	FBgn0033027	TpnC4:FBgn0033027	0.655272643138165			7.21801253380199	36.0734279041418	0.289270769987612	0.341170865966421	0.769773141888934	6.59796040833546	11.2724990541407	0.338091289173501	0.160755510321099	0.474549254759938
FBgn0031692	TpnC25D:FBgn0031692	-0.314649522887955	1.11842670252384e-05	0.000271599160507256	12673.7451988693	10117.4410498339	-0.176824149364155	0.0769341074058864	0.192354199151381	12154.3458706387	10709.262064753	-0.222420501606957	0.000625553897512475	0.00585133491827054	12976.2014674067	11085.4450251609	-0.240470739590874	0.0106368603245932	0.0519348189036142	10260.2041650782	8623.03310523225	-0.49882140281513	2.70151026923655e-09	1.04676512093117e-07	13872.065771548	9634.63298668892	-0.553354390515974			11781.7127094906	7507.66067511265		False	True	FBgn0031692	TpnC25D:FBgn0031692	0.0397567839082873	0.42516953200509	0.63080313278435	12493.545353392	12845.289521435	0.250565066538612	0.236581953239814	0.672014581312567	12371.3577748973	15110.7634502536	0.166527093917724	0.00434347430033367	0.0383697028751518
FBgn0034592	CG9406:FBgn0034592	0.130672751213355	0.168485933619649		0.325754417477165	2.56070705819924	-0.169614747161999	0.414298078937781		3.46133418624965	1.61546884977368	-0.0169211302117736	0.861734444524405		2.78981209573368	2.1631450777293	0.128082572095421	0.306194692589163		0.677397782502783	2.58714201149889	0.0900544877118868	0.390744423478544		1.92143093274247	4.18036681853726	0.0750166661106192	0.705517969146385		1.30271167574797	2.0843713868034		False	False	FBgn0034592	CG9406:FBgn0034592	0.0432227157509525	0.708523319318971		0.669324639068239	1.30616592146397	-0.0397841515518056	0.818571732911832		1.78570093739972	1.24381817951704	0.0496431347567329	0.452552515490807
FBgn0010423	TpnC47D:FBgn0010423	0.381951240185058	0.0455568312620706	0.226036172377036	41.4524746833676	61.6975868379908	0.587067185930319	0.0337417364076086	0.102401075310704	36.1231093844466	70.3078965681975	0.423504548986071	0.051111830825873	0.180693657602774	44.5419805421522	69.8755087504861	0.144739054796598	0.512456955662943	0.719791928277088	52.1413777644621	60.1636232698637	0.581891420618189	0.000249174435851451	0.00273811667762211	89.9381117605764	151.423097540662	0.274168460099874			181.90998668493	393.840437197623		False	True	FBgn0010423	TpnC47D:FBgn0010423	-0.0832394132533335	0.743965225911541	0.867488390794731	39.6500910310374	36.6067262234131	0.347854410590725	0.204710297129109	0.627395834177531	30.5619815243393	42.258234600146	-0.106686633740854	0.536121194845085	0.822504554506415
FBgn0013348	TpnC41C:FBgn0013348	-0.568095085564425	2.59186803784091e-05	0.000562114776760255	1107.70366635394	705.698338821664	-0.030313174022099	0.810616491536048	0.90546416633494	718.76057999035	703.339176346888	-0.153757818343694	0.15855922467734	0.388173412189716	772.7203786426	690.203295043966	0.113052929752941	0.341612052443911	0.568245341589974	746.778730692106	812.601477223486	-0.243819799749818	0.00942253724463485	0.0523459733127391	889.82035342152	742.731343172046	0.463576762842206	0.0116360067899622	0.137569930926975	490.834460191555	700.093728067538		False	True	FBgn0013348	TpnC41C:FBgn0013348	-0.376862646238704	1.60864766204394e-05	0.000140366613721493	1616.86985139567	1236.72951849192	-0.0879817559805439	0.617362058715571	0.907261248615343	1583.14896045244	1481.78578934521	-0.248268039635787	0.0720892794800321	0.299834673408039
FBgn0004580	Cbp53E:FBgn0004580	-0.0763443974443613	0.5319495500131	0.829432346622322	9047.85478270717	8530.72143920429	-0.00992515887683272	0.854054709936892	0.925559930425422	8428.87749276477	8370.97396402697	-0.249465941485502	0.00859509110205406	0.0491365385126276	9211.34079543178	7685.76677444104	-0.114391671837931	0.151157899062044	0.34302749531413	8120.27434237767	7484.02974587512	-0.373475524622307	5.49807071304724e-06	9.72628686330222e-05	7419.71178258996	5651.57348051057	-0.402416348776743	0.0771000152119269	0.415737065265653	6138.85397935458	4407.19794916906		False	True	FBgn0004580	Cbp53E:FBgn0004580	-0.106720017933863	0.0618305539810195	0.169316101114122	10817.4172466691	10037.443711241	0.153847791894803	0.37516935500255	0.794954316243202	8132.3972086272	9135.94898502026	-0.00902245473435087	0.941911661302127	0.979376098803366
FBgn0004910	Eip63F-1:FBgn0004910	0.0712072291029237	0.493527728292529	0.809504415599526	2110.91639895061	2225.75161139291	0.218433373177904	0.00357562176346736	0.0163142760388828	2062.64450876938	2407.05094284077	-0.105492022293203	0.251648109702166	0.510407155000311	2448.34495798673	2267.84873548805	0.367364542594024	1.77442821758878e-05	0.000275937161347151	1719.49650025502	2238.03774101205	0.128317113331114	0.136705988595345	0.347915779386427	1661.73340820743	1825.88359583319	0.102701188549556	0.408022381655545	0.773578231382915	1583.79034336037	1706.19078914234		False	True	FBgn0004910	Eip63F-1:FBgn0004910	0.0394683357650066	0.615284962159069	0.783988148586432	2341.71419631134	2407.54342912908	0.113538639579604	0.547166406744584	0.87674759497787	2098.61879047065	2290.91562647325	0.0741319203299098	0.598974413953957	0.853295881666504
FBgn0040351	CG11638:FBgn0040351	-0.111768936708214	0.353212141010774	0.710890972520711	2028.44305419005	1861.41770084881	-0.109093431299655	0.0934807986203993	0.221102978301182	2061.38470982182	1908.87464553291	-0.0687560399176664	0.386961646460173	0.646249083504984	1914.85232559053	1822.51452165438	-0.183716852882835	0.0260293382349644	0.101653521063618	1992.46125116237	1747.6265927682	-0.470096775434752	2.59553568950207e-08	8.23365684165557e-07	1760.2283378898	1248.38781085895	-0.603679613790767			1533.73693122956	903.076775482366		False	True	FBgn0040351	CG11638:FBgn0040351	0.313035923171658	1.19384499430506e-06	1.29376597721366e-05	2180.56211412843	2716.60004827636	0.301682593455332	0.093128165125087	0.418457436894146	1786.25675772459	2247.69661376841	0.217341814934801	0.0210856948898124	0.128410703907176
FBgn0011273	And:FBgn0011273	0.0257858213113314	0.500233722830417		0.0	0.614927175168952				0.0	0.0				0.0	0.0	0.0681026151028988	0.418076958300082		0.31441694908735	1.98733683311523	0.0286368279373524	0.443439004100151		0.0	1.00468524924715				0.0	0.0		False	False	FBgn0011273	And:FBgn0011273				0.0	0.0	0.0613825189537654	0.493935887592709		0.0	0.619595902472519
FBgn0010424	TpnC73F:FBgn0010424	0.192234351295614	0.11682973054797	0.402433656228887	462.263573796358	535.952062271595	0.199768905886659	0.0594492385129399	0.158922313214939	491.326063845066	567.287732304486	0.0508417740292136	0.721979766944088	0.877794460530433	493.857077221682	513.33260064721	-0.270782950376637	0.0213722200133458	0.0881781520181623	542.764286607098	443.653742052382	0.0630330024884272	0.537850475835555	0.762868857302919	686.869037948156	719.922089493027	0.244339717259286			802.167005042304	1147.12878499859		False	False	FBgn0010424	TpnC73F:FBgn0010424	-0.119841483886056	0.267258782692626	0.471213491498605	653.595709487849	599.702193202226	0.0587447108244169	0.729084102967585	0.941149640260604	512.762289238722	536.574150355194	-0.263811042946406	0.184133299646819	0.511082537653895
FBgn0035161	CG13898:FBgn0035161	-0.0507659460425116	0.679646540537315		2.75515160205109	1.94197608320191	0.276674497283605	0.151255401014317		0.68721243727982	3.8510363773221	-0.00788466990055346	0.941744834066974		2.14761633149043	1.97779223449526	0.0665085625846619	0.736746920324608	0.868526858692817	6.3498640247373	7.73622555964778	-0.00473186284674975	0.952130056771806		1.90167826984993	1.77932740059021	-0.00988919950649823	0.936738857022259		2.31864022698342	1.95957737661339		False	False	FBgn0035161	CG13898:FBgn0035161	0.00331373390198708	0.982806157194196		1.29961745037539	1.33786649332106	0.0997418236666121	0.540939425067012		1.16459214990815	3.10569013664926	-0.0196015112398788	0.893734156809933
FBgn0052103	CG32103:FBgn0052103	0.0120430610909118	0.897680795536697	0.971233874234259	3179.79316517471	3208.11199905145	-0.462115957750564	7.18632739055176e-13	1.644600734581e-11	5497.31740929736	3972.96392635113	-0.0216761077342791	0.828083571904037	0.932767196948575	3967.03752792871	3904.93501651743	0.107713520436031	0.314664992166696	0.541244450267311	3641.55156407959	3940.50674490442	0.120830928262449	0.0804590051035004	0.247717778303866	3772.6638302755	4114.56365423239	0.0387843743274151	0.752807707633893	0.925954899416525	5290.83576843411	5441.51402549577		False	True	FBgn0052103	CG32103:FBgn0052103	0.169741222180617	0.0523700508443348	0.150456524321493	3006.53409939731	3392.26993415442	-0.170778086162083	0.459497673556602	0.83543273776053	3043.56815814343	2642.15977412425	-0.0753513274406502
FBgn0034481	CG11041:FBgn0034481	-0.0480317799694338	0.769308208974494	0.931431423856589	10.8411085413973	9.2760290568314	0.19374305088048	0.46674644902247		7.28250774169611	10.9866241634399	0.187283767090902	0.38027860862729	0.640123428091212	10.2222359108537	15.4825383630489	0.112793191246069	0.600269179584582	0.784608894895911	6.93013403858392	9.04674122176454	-0.0402131367750723	0.737276112586463	0.883038591982446	7.92888552810167	6.15905054334845	0.296073776074764	0.325997134916075	0.728497514069642	6.52127490973049	11.3557601737622		False	False	FBgn0034481	CG11041:FBgn0034481	-0.136942346599844	0.610384152343998	0.780012308979549	11.6192779015721	8.9839847390494	0.340406138791409	0.268366552384862	0.709979261695131	6.38084608493097	11.392828452778	0.382378949653513	0.0761763795797196	0.310197502352829
FBgn0000253	Cam:FBgn0000253	-0.177698565573728	0.0101453341638906	0.0763298050366898	82004.2120880294	72226.5853343756	-0.0395647663994278	0.410461748885965	0.614786494922071	74631.0096948195	72598.4462971419	-0.304780945835826	5.85165372901524e-06	9.88279296455906e-05	86633.1734519633	69800.9548364514	-0.0775110157129883	0.22878240096107	0.447283795269405	92134.7608567473	87226.5977431773	-0.0934785305097974	0.208261630235963	0.451536623340971	74629.5194599864	69760.1685380009	-0.250209071944284	0.175438999827449	0.603794701443964	79799.975422715	65853.1783905636		False	True	FBgn0000253	Cam:FBgn0000253	0.149611131536971	0.00383327540236485	0.0178509871035607	81556.1687352989	90551.2434354381	0.309870906132988	0.0130463791499193	0.108746649953568	73171.2374463598	91548.7451974171	0.174106035880047	0.0756343080120367	0.308833606550263
FBgn0038830	CG17272:FBgn0038830	0.0494150823287892	0.605530144476453	0.870372971191653	983.695679165774	1020.39444510246	0.138467604642878	0.192484883772472	0.371197362689711	965.485821163666	1067.02467073804	-0.0107832569823154	0.912315529636824	0.966212299382922	1078.9346182462	1070.35570842272	-0.104314226224107	0.27169742714781	0.494924883176875	993.748591905628	921.554702275422	-0.0284237516230928	0.715590527978199	0.873276234993448	1007.37189477618	986.697548087645	0.104046818852821	0.568567759897343	0.85111109506358	1048.49426431736	1135.00767179078		False	False	FBgn0038830	CG17272:FBgn0038830	-0.0688722894132362	0.540787765981898	0.730854846644274	767.059067787666	729.849126601045	0.0918044450612052	0.659765844468903	0.918879260769418	764.236543335078	822.368456802399	0.0175305613764251	0.884762900586652	0.965129682351515
FBgn0033027	TpnC4:FBgn0033027	0.0172466714027524	0.897100789318905		5.30761675788957	5.90980950790147	0.392174206508144	0.138187615507462		4.52770890222027	10.956061772876	0.152122852866029	0.477397757376304	0.721340854172294	11.6855398055526	16.2984335236933	0.0171008326176991	0.940197910754074	0.974203826358178	15.5899917455125	16.2128652515948	0.101303972698341	0.54642150007862	0.768149233266279	13.0702705085149	17.0036844974276	0.326631558086647	0.272686615692384	0.689178113292195	18.0176041208134	34.4400808367296		False	False	FBgn0033027	TpnC4:FBgn0033027	0.655272643138165			7.21801253380199	36.0734279041418	0.289270769987612	0.341170865966421	0.769773141888934	6.59796040833546	11.2724990541407	0.338091289173501	0.160755510321099	0.474549254759938
FBgn0031692	TpnC25D:FBgn0031692	-0.314649522887955	1.11842670252384e-05	0.000271599160507256	12673.7451988693	10117.4410498339	-0.176824149364155	0.0769341074058864	0.192354199151381	12154.3458706387	10709.262064753	-0.222420501606957	0.000625553897512475	0.00585133491827054	12976.2014674067	11085.4450251609	-0.240470739590874	0.0106368603245932	0.0519348189036142	10260.2041650782	8623.03310523225	-0.49882140281513	2.70151026923655e-09	1.04676512093117e-07	13872.065771548	9634.63298668892	-0.553354390515974			11781.7127094906	7507.66067511265		False	True	FBgn0031692	TpnC25D:FBgn0031692	0.0397567839082873	0.42516953200509	0.63080313278435	12493.545353392	12845.289521435	0.250565066538612	0.236581953239814	0.672014581312567	12371.3577748973	15110.7634502536	0.166527093917724	0.00434347430033367	0.0383697028751518
FBgn0034592	CG9406:FBgn0034592	0.130672751213355	0.168485933619649		0.325754417477165	2.56070705819924	-0.169614747161999	0.414298078937781		3.46133418624965	1.61546884977368	-0.0169211302117736	0.861734444524405		2.78981209573368	2.1631450777293	0.128082572095421	0.306194692589163		0.677397782502783	2.58714201149889	0.0900544877118868	0.390744423478544		1.92143093274247	4.18036681853726	0.0750166661106192	0.705517969146385		1.30271167574797	2.0843713868034		False	False	FBgn0034592	CG9406:FBgn0034592	0.0432227157509525	0.708523319318971		0.669324639068239	1.30616592146397	-0.0397841515518056	0.818571732911832		1.78570093739972	1.24381817951704	0.0496431347567329	0.452552515490807
FBgn0010423	TpnC47D:FBgn0010423	0.381951240185058	0.0455568312620706	0.226036172377036	41.4524746833676	61.6975868379908	0.587067185930319	0.0337417364076086	0.102401075310704	36.1231093844466	70.3078965681975	0.423504548986071	0.051111830825873	0.180693657602774	44.5419805421522	69.8755087504861	0.144739054796598	0.512456955662943	0.719791928277088	52.1413777644621	60.1636232698637	0.581891420618189	0.000249174435851451	0.00273811667762211	89.9381117605764	151.423097540662	0.274168460099874			181.90998668493	393.840437197623		False	True	FBgn0010423	TpnC47D:FBgn0010423	-0.0832394132533335	0.743965225911541	0.867488390794731	39.6500910310374	36.6067262234131	0.347854410590725	0.204710297129109	0.627395834177531	30.5619815243393	42.258234600146	-0.106686633740854	0.536121194845085	0.822504554506415
FBgn0013348	TpnC41C:FBgn0013348	-0.568095085564425	2.59186803784091e-05	0.000562114776760255	1107.70366635394	705.698338821664	-0.030313174022099	0.810616491536048	0.90546416633494	718.76057999035	703.339176346888	-0.153757818343694	0.15855922467734	0.388173412189716	772.7203786426	690.203295043966	0.113052929752941	0.341612052443911	0.568245341589974	746.778730692106	812.601477223486	-0.243819799749818	0.00942253724463485	0.0523459733127391	889.82035342152	742.731343172046	0.463576762842206	0.0116360067899622	0.137569930926975	490.834460191555	700.093728067538		False	True	FBgn0013348	TpnC41C:FBgn0013348	-0.376862646238704	1.60864766204394e-05	0.000140366613721493	1616.86985139567	1236.72951849192	-0.0879817559805439	0.617362058715571	0.907261248615343	1583.14896045244	1481.78578934521	-0.248268039635787	0.0720892794800321	0.299834673408039
FBgn0010424	TpnC73F:FBgn0010424	0.192234351295614	0.11682973054797	0.402433656228887	462.263573796358	535.952062271595	0.199768905886659	0.0594492385129399	0.158922313214939	491.326063845066	567.287732304486	0.0508417740292136	0.721979766944088	0.877794460530433	493.857077221682	513.33260064721	-0.270782950376637	0.0213722200133458	0.0881781520181623	542.764286607098	443.653742052382	0.0630330024884272	0.537850475835555	0.762868857302919	686.869037948156	719.922089493027	0.244339717259286			802.167005042304	1147.12878499859		False	False	FBgn0010424	TpnC73F:FBgn0010424	-0.119841483886056	0.267258782692626	0.471213491498605	653.595709487849	599.702193202226	0.0587447108244169	0.729084102967585	0.941149640260604	512.762289238722	536.574150355194	-0.263811042946406	0.184133299646819	0.511082537653895
FBgn0004910	Eip63F-1:FBgn0004910	0.0712072291029237	0.493527728292529	0.809504415599526	2110.91639895061	2225.75161139291	0.218433373177904	0.00357562176346736	0.0163142760388828	2062.64450876938	2407.05094284077	-0.105492022293203	0.251648109702166	0.510407155000311	2448.34495798673	2267.84873548805	0.367364542594024	1.77442821758878e-05	0.000275937161347151	1719.49650025502	2238.03774101205	0.128317113331114	0.136705988595345	0.347915779386427	1661.73340820743	1825.88359583319	0.102701188549556	0.408022381655545	0.773578231382915	1583.79034336037	1706.19078914234		False	True	FBgn0004910	Eip63F-1:FBgn0004910	0.0394683357650066	0.615284962159069	0.783988148586432	2341.71419631134	2407.54342912908	0.113538639579604	0.547166406744584	0.87674759497787	2098.61879047065	2290.91562647325	0.0741319203299098	0.598974413953957	0.853295881666504
FBgn0040351	CG11638:FBgn0040351	-0.111768936708214	0.353212141010774	0.710890972520711	2028.44305419005	1861.41770084881	-0.109093431299655	0.0934807986203993	0.221102978301182	2061.38470982182	1908.87464553291	-0.0687560399176664	0.386961646460173	0.646249083504984	1914.85232559053	1822.51452165438	-0.183716852882835	0.0260293382349644	0.101653521063618	1992.46125116237	1747.6265927682	-0.470096775434752	2.59553568950207e-08	8.23365684165557e-07	1760.2283378898	1248.38781085895	-0.603679613790767			1533.73693122956	903.076775482366		False	True	FBgn0040351	CG11638:FBgn0040351	0.313035923171658	1.19384499430506e-06	1.29376597721366e-05	2180.56211412843	2716.60004827636	0.301682593455332	0.093128165125087	0.418457436894146	1786.25675772459	2247.69661376841	0.217341814934801	0.0210856948898124	0.128410703907176
FBgn0011273	And:FBgn0011273	0.0257858213113314	0.500233722830417		0.0	0.614927175168952				0.0	0.0				0.0	0.0	0.0681026151028988	0.418076958300082		0.31441694908735	1.98733683311523	0.0286368279373524	0.443439004100151		0.0	1.00468524924715				0.0	0.0		False	False	FBgn0011273	And:FBgn0011273				0.0	0.0	0.0613825189537654	0.493935887592709		0.0	0.619595902472519
FBgn0004580	Cbp53E:FBgn0004580	-0.0763443974443613	0.5319495500131	0.829432346622322	9047.85478270717	8530.72143920429	-0.00992515887683272	0.854054709936892	0.925559930425422	8428.87749276477	8370.97396402697	-0.249465941485502	0.00859509110205406	0.0491365385126276	9211.34079543178	7685.76677444104	-0.114391671837931	0.151157899062044	0.34302749531413	8120.27434237767	7484.02974587512	-0.373475524622307	5.49807071304724e-06	9.72628686330222e-05	7419.71178258996	5651.57348051057	-0.402416348776743	0.0771000152119269	0.415737065265653	6138.85397935458	4407.19794916906		False	True	FBgn0004580	Cbp53E:FBgn0004580	-0.106720017933863	0.0618305539810195	0.169316101114122	10817.4172466691	10037.443711241	0.153847791894803	0.37516935500255	0.794954316243202	8132.3972086272	9135.94898502026	-0.00902245473435087	0.941911661302127	0.979376098803366
FBgn0035161	CG13898:FBgn0035161	-0.0507659460425116	0.679646540537315		2.75515160205109	1.94197608320191	0.276674497283605	0.151255401014317		0.68721243727982	3.8510363773221	-0.00788466990055346	0.941744834066974		2.14761633149043	1.97779223449526	0.0665085625846619	0.736746920324608	0.868526858692817	6.3498640247373	7.73622555964778	-0.00473186284674975	0.952130056771806		1.90167826984993	1.77932740059021	-0.00988919950649823	0.936738857022259		2.31864022698342	1.95957737661339		False	False	FBgn0035161	CG13898:FBgn0035161	0.00331373390198708	0.982806157194196		1.29961745037539	1.33786649332106	0.0997418236666121	0.540939425067012		1.16459214990815	3.10569013664926	-0.0196015112398788	0.893734156809933
FBgn0034481	CG11041:FBgn0034481	-0.0480317799694338	0.769308208974494	0.931431423856589	10.8411085413973	9.2760290568314	0.19374305088048	0.46674644902247		7.28250774169611	10.9866241634399	0.187283767090902	0.38027860862729	0.640123428091212	10.2222359108537	15.4825383630489	0.112793191246069	0.600269179584582	0.784608894895911	6.93013403858392	9.04674122176454	-0.0402131367750723	0.737276112586463	0.883038591982446	7.92888552810167	6.15905054334845	0.296073776074764	0.325997134916075	0.728497514069642	6.52127490973049	11.3557601737622		False	False	FBgn0034481	CG11041:FBgn0034481	-0.136942346599844	0.610384152343998	0.780012308979549	11.6192779015721	8.9839847390494	0.340406138791409	0.268366552384862	0.709979261695131	6.38084608493097	11.392828452778	0.382378949653513	0.0761763795797196	0.310197502352829
FBgn0000253	Cam:FBgn0000253	-0.177698565573728	0.0101453341638906	0.0763298050366898	82004.2120880294	72226.5853343756	-0.0395647663994278	0.410461748885965	0.614786494922071	74631.0096948195	72598.4462971419	-0.304780945835826	5.85165372901524e-06	9.88279296455906e-05	86633.1734519633	69800.9548364514	-0.0775110157129883	0.22878240096107	0.447283795269405	92134.7608567473	87226.5977431773	-0.0934785305097974	0.208261630235963	0.451536623340971	74629.5194599864	69760.1685380009	-0.250209071944284	0.175438999827449	0.603794701443964	79799.975422715	65853.1783905636		False	True	FBgn0000253	Cam:FBgn0000253	0.149611131536971	0.00383327540236485	0.0178509871035607	81556.1687352989	90551.2434354381	0.309870906132988	0.0130463791499193	0.108746649953568	73171.2374463598	91548.7451974171	0.174106035880047	0.0756343080120367	0.308833606550263
FBgn0036926	CG7646:FBgn0036926	0.0492951388638434	0.62566231505488	0.878127683768725	4775.97222395643	4954.06476403148	0.176526437236655	0.00833381283763989	0.0332730342802589	4403.03075963247	4985.57977976567	-0.13920669563029	0.133298355202538	0.34582625486281	5307.40959083687	4798.29766033855	0.1242229636471	0.165418995950189	0.36451513474952	4628.01256955717	5061.56057618072	-0.0495628378690426	0.489696074989999	0.727752707065429	4865.13439577032	4694.82606337778	-0.106875264679762	0.6508800170586	0.879957474212498	4097.71425665948	3746.58784869336		False	False	FBgn0036926	CG7646:FBgn0036926	-0.13994419275125	0.0276332111069801	0.092459182786933	5877.35248952762	5326.5449182084	0.215657147022055	0.113577418988275	0.466410041196699	4567.98609863794	5346.56661165206	-0.0168177400971899	0.885844377370587	0.965129682351515
FBgn0013303	Nca:FBgn0013303	0.070459809413141	0.399201631575868	0.748098281636603	6050.85193399174	6368.20971210953	0.164184891640348	0.0129115493036695	0.0475686194614162	6074.39624974414	6817.71262817803	0.00392380467838777	0.962571007496418	0.984985449407736	6484.94520228939	6503.29495461122	0.150065939270484	0.0853992141075671	0.234548910080252	5631.10625258161	6272.56883688773	-0.0419812055484895	0.558644149332234	0.775659911248897	5778.25400990424	5606.58502758918	0.0316524042542113	0.865426845171581	0.962263499691048	5056.73757442026	5181.82569753614		False	False	FBgn0013303	Nca:FBgn0013303	-0.0632877998272123	0.328349909973754	0.539801458803732	7655.92824177955	7322.60008511753	0.160939885912009	0.20044009205192	0.621161490289426	6181.80008662733	6945.4351629877	0.0966280943378799	0.36053785903897	0.709108133921964
FBgn0029995	CG2256:FBgn0029995	-0.180489907793085	0.36982560063403	0.724995350589214	54.1076503238092	43.3414346738253	-0.0615624110732798	0.817077344822936	0.908947109781679	35.6358594883347	33.360111405757	0.257327856341806	0.259196038471356	0.519037231393194	25.3397835763832	37.3813834504351	0.352742994269896	0.120191555714408	0.296208176636807	33.0235456576222	48.168813582515	0.485007085147382	0.0106225851503671	0.0572732889435021	24.1758902845035	46.1833913281308	0.37354655960862	0.186567431248408	0.615351443168779	24.9097080259881	35.7950145226974		False	False	FBgn0029995	CG2256:FBgn0029995	0.104964787240798	0.669287391183898	0.821861066021405	35.788432364032	39.4739707610297	-0.148236004201579	0.618601341982582	0.908037896561262	38.3087018728346	33.0254681281149	-0.0466917194176993	0.855344589714456	0.953873286186935
FBgn0261569	CG42683:FBgn0261569	0.000509013323416705	0.99678335165672	0.998581020821321	268.784578662115	268.967106257486	-0.0929574835124106	0.599766748682629	0.767728638619828	254.98864269075	237.068123737714	0.217087886698366	0.215837053628498	0.468443925116753	240.375342081225	288.459673331134	0.0804215984520098	0.563625258563093	0.759264339276379	262.158726560863	279.078635021312	-0.0455840037391993	0.720594324423108	0.875565890287539	235.948741369056	227.655698354605	-0.24312952783951	0.282397404041061	0.699282958046267	252.084673803423	206.598514497058		False	False	FBgn0261569	CG42683:FBgn0261569	0.116797990019429	0.4698462279753	0.672147393440744	313.466461955869	342.877442672377	0.0250336940315033	0.92915134149747	0.990122464490486	239.908623152057	245.488588286736	0.159889150157398	0.379145986388357	0.722059817892991
FBgn0037461	CG15177:FBgn0037461	0.0225422022072779	0.805959126820446		1.73950896792742	2.33902662882469	-0.104404678213024	0.496394686192537		1.72434909316219	0.659389243005497	0.0520977130452882	0.558745398089104		1.07380816574521	3.20743005613793	0.061000673639402	0.641386769379833		1.8865016945241	3.23339349512284	0.0906168292221428	0.258810259434371		0.640601749188018	3.07082958411181	0.0127264570127492	0.89472739069052		0.685766738594862	0.979788688306697		False	False	FBgn0037461	CG15177:FBgn0037461	0.00157112809478485	0.991239010163717		1.34719090114483	1.36449180696149	0.00098076306130443	0.995350680421384		1.22642049419878	1.24381817951704	-0.0199057235667002	0.771139597443082
FBgn0039380	CG5890:FBgn0039380	-0.17587556964231	0.177718163953247	0.514410796720317	374.670884694453	326.036822767304	-0.0960833971891861	0.449425486770962	0.650144130279007	399.697148230558	372.201399150244	-0.262324619375718	0.0532520623663387	0.185956694552263	419.416600760386	343.287521471757	-0.105850459137965	0.422416209251387	0.644514131230243	353.192084208355	326.219428835113	-0.323348858709693	0.0152622124893104	0.0755219865025618	404.084908563289	311.209044546414	-0.342193743506718			325.026883330837	235.383402179841		False	False	FBgn0039380	CG5890:FBgn0039380	-0.278870213565238	0.0301551191517603	0.0983741242475058	423.596176569439	345.142951515354	-0.349481200995553	0.202801404518588	0.624958045629861	330.925892050411	238.448167982554	-0.0567321643881128	0.745771333479356	0.914241765303804
FBgn0083980	CG34144:FBgn0083980	-0.073530166284044	0.445492040920044		3.41025694958933	1.41663586607126	0.0490948900540159	0.79719792155699		2.39495947027903	3.10049338887371	-0.0295389248598534	0.467646890914046		0.515845746598477	0.0	0.0145717613151146	0.816843024891931		0.362980833415432	0.63906370364393	0.0376108703075543	0.589278994859622		0.634079914027437	1.3799867877167	0.00884030016293295	0.960993268416944		0.98532366788706	1.07549171882625		False	False	FBgn0083980	CG34144:FBgn0083980	-0.053984694625296	0.60816894557724		0.975929421713466	0.326541480365993	0.127053680720985	0.480668847859179		0.993509090009922	2.83881521680004	-0.0270062601232611	0.748264621798975
FBgn0030897	Frq1:FBgn0030897	-0.0380413759759996	0.777794461928783	0.932862332620524	790.500722366189	766.896162260331	0.0399248020292831	0.686472908238179	0.82694146065301	782.481637266121	805.195967820547	-0.0785676469532931	0.505644325258125	0.741625262631776	792.291179985284	747.695291979536	0.245500841143062	0.0441888301406226	0.148104109652968	690.733503177338	830.133292113242	-0.103815404359517	0.281167254528365	0.536162507849307	727.79280419455	673.687880858684	-0.245300737188461	0.344613371634396	0.740638669119393	672.334901743194	540.316447114262		False	False	FBgn0030897	Frq1:FBgn0030897	-0.0557249160918421	0.678566485697689	0.826736336171664	931.208382435377	893.820574839948	0.0245076946389551	0.935764214870228	0.991330101520862	630.444867393761	647.793909478168	0.172197994903483	0.195336682782637	0.528640809089753
FBgn0083228	Frq2:FBgn0083228	-0.0363549374868768	0.781300721321392	0.933967640636677	1938.58993737713	1884.01302709767	0.106511715904846	0.101655815968968	0.23518528820852	1795.89055659911	1935.26258867679	-0.204281878821384	0.0213297567960041	0.0969074137334058	1858.38188294662	1604.19670622911	-0.187323094441651	0.0392814199962198	0.136356894435807	1719.79181662743	1503.15677712761	-0.493027914698951	9.73253208208837e-07	2.12273884316649e-05	1562.35739253093	1079.69921856486	-0.631105985345619	0.00116583866539064	0.0258852056137645	1439.61525489159	881.345039626019		False	True	FBgn0083228	Frq2:FBgn0083228	-0.160980115730102	0.0832525511844152	0.211341188071164	2129.58037773648	1898.47294717717	-0.258487202004467	0.371564299784702	0.793367498129639	1630.73060006036	1258.29072600339	-0.204458042885257	0.0742144413015791	0.304942187948931
FBgn0036926	CG7646:FBgn0036926	0.0492951388638434	0.62566231505488	0.878127683768725	4775.97222395643	4954.06476403148	0.176526437236655	0.00833381283763989	0.0332730342802589	4403.03075963247	4985.57977976567	-0.13920669563029	0.133298355202538	0.34582625486281	5307.40959083687	4798.29766033855	0.1242229636471	0.165418995950189	0.36451513474952	4628.01256955717	5061.56057618072	-0.0495628378690426	0.489696074989999	0.727752707065429	4865.13439577032	4694.82606337778	-0.106875264679762	0.6508800170586	0.879957474212498	4097.71425665948	3746.58784869336		False	False	FBgn0036926	CG7646:FBgn0036926	-0.13994419275125	0.0276332111069801	0.092459182786933	5877.35248952762	5326.5449182084	0.215657147022055	0.113577418988275	0.466410041196699	4567.98609863794	5346.56661165206	-0.0168177400971899	0.885844377370587	0.965129682351515
FBgn0013303	Nca:FBgn0013303	0.070459809413141	0.399201631575868	0.748098281636603	6050.85193399174	6368.20971210953	0.164184891640348	0.0129115493036695	0.0475686194614162	6074.39624974414	6817.71262817803	0.00392380467838777	0.962571007496418	0.984985449407736	6484.94520228939	6503.29495461122	0.150065939270484	0.0853992141075671	0.234548910080252	5631.10625258161	6272.56883688773	-0.0419812055484895	0.558644149332234	0.775659911248897	5778.25400990424	5606.58502758918	0.0316524042542113	0.865426845171581	0.962263499691048	5056.73757442026	5181.82569753614		False	False	FBgn0013303	Nca:FBgn0013303	-0.0632877998272123	0.328349909973754	0.539801458803732	7655.92824177955	7322.60008511753	0.160939885912009	0.20044009205192	0.621161490289426	6181.80008662733	6945.4351629877	0.0966280943378799	0.36053785903897	0.709108133921964
FBgn0029995	CG2256:FBgn0029995	-0.180489907793085	0.36982560063403	0.724995350589214	54.1076503238092	43.3414346738253	-0.0615624110732798	0.817077344822936	0.908947109781679	35.6358594883347	33.360111405757	0.257327856341806	0.259196038471356	0.519037231393194	25.3397835763832	37.3813834504351	0.352742994269896	0.120191555714408	0.296208176636807	33.0235456576222	48.168813582515	0.485007085147382	0.0106225851503671	0.0572732889435021	24.1758902845035	46.1833913281308	0.37354655960862	0.186567431248408	0.615351443168779	24.9097080259881	35.7950145226974		False	False	FBgn0029995	CG2256:FBgn0029995	0.104964787240798	0.669287391183898	0.821861066021405	35.788432364032	39.4739707610297	-0.148236004201579	0.618601341982582	0.908037896561262	38.3087018728346	33.0254681281149	-0.0466917194176993	0.855344589714456	0.953873286186935
FBgn0261569	CG42683:FBgn0261569	0.000509013323416705	0.99678335165672	0.998581020821321	268.784578662115	268.967106257486	-0.0929574835124106	0.599766748682629	0.767728638619828	254.98864269075	237.068123737714	0.217087886698366	0.215837053628498	0.468443925116753	240.375342081225	288.459673331134	0.0804215984520098	0.563625258563093	0.759264339276379	262.158726560863	279.078635021312	-0.0455840037391993	0.720594324423108	0.875565890287539	235.948741369056	227.655698354605	-0.24312952783951	0.282397404041061	0.699282958046267	252.084673803423	206.598514497058		False	False	FBgn0261569	CG42683:FBgn0261569	0.116797990019429	0.4698462279753	0.672147393440744	313.466461955869	342.877442672377	0.0250336940315033	0.92915134149747	0.990122464490486	239.908623152057	245.488588286736	0.159889150157398	0.379145986388357	0.722059817892991
FBgn0037461	CG15177:FBgn0037461	0.0225422022072779	0.805959126820446		1.73950896792742	2.33902662882469	-0.104404678213024	0.496394686192537		1.72434909316219	0.659389243005497	0.0520977130452882	0.558745398089104		1.07380816574521	3.20743005613793	0.061000673639402	0.641386769379833		1.8865016945241	3.23339349512284	0.0906168292221428	0.258810259434371		0.640601749188018	3.07082958411181	0.0127264570127492	0.89472739069052		0.685766738594862	0.979788688306697		False	False	FBgn0037461	CG15177:FBgn0037461	0.00157112809478485	0.991239010163717		1.34719090114483	1.36449180696149	0.00098076306130443	0.995350680421384		1.22642049419878	1.24381817951704	-0.0199057235667002	0.771139597443082
FBgn0039380	CG5890:FBgn0039380	-0.17587556964231	0.177718163953247	0.514410796720317	374.670884694453	326.036822767304	-0.0960833971891861	0.449425486770962	0.650144130279007	399.697148230558	372.201399150244	-0.262324619375718	0.0532520623663387	0.185956694552263	419.416600760386	343.287521471757	-0.105850459137965	0.422416209251387	0.644514131230243	353.192084208355	326.219428835113	-0.323348858709693	0.0152622124893104	0.0755219865025618	404.084908563289	311.209044546414	-0.342193743506718			325.026883330837	235.383402179841		False	False	FBgn0039380	CG5890:FBgn0039380	-0.278870213565238	0.0301551191517603	0.0983741242475058	423.596176569439	345.142951515354	-0.349481200995553	0.202801404518588	0.624958045629861	330.925892050411	238.448167982554	-0.0567321643881128	0.745771333479356	0.914241765303804
FBgn0083980	CG34144:FBgn0083980	-0.073530166284044	0.445492040920044		3.41025694958933	1.41663586607126	0.0490948900540159	0.79719792155699		2.39495947027903	3.10049338887371	-0.0295389248598534	0.467646890914046		0.515845746598477	0.0	0.0145717613151146	0.816843024891931		0.362980833415432	0.63906370364393	0.0376108703075543	0.589278994859622		0.634079914027437	1.3799867877167	0.00884030016293295	0.960993268416944		0.98532366788706	1.07549171882625		False	False	FBgn0083980	CG34144:FBgn0083980	-0.053984694625296	0.60816894557724		0.975929421713466	0.326541480365993	0.127053680720985	0.480668847859179		0.993509090009922	2.83881521680004	-0.0270062601232611	0.748264621798975
FBgn0030897	Frq1:FBgn0030897	-0.0380413759759996	0.777794461928783	0.932862332620524	790.500722366189	766.896162260331	0.0399248020292831	0.686472908238179	0.82694146065301	782.481637266121	805.195967820547	-0.0785676469532931	0.505644325258125	0.741625262631776	792.291179985284	747.695291979536	0.245500841143062	0.0441888301406226	0.148104109652968	690.733503177338	830.133292113242	-0.103815404359517	0.281167254528365	0.536162507849307	727.79280419455	673.687880858684	-0.245300737188461	0.344613371634396	0.740638669119393	672.334901743194	540.316447114262		False	False	FBgn0030897	Frq1:FBgn0030897	-0.0557249160918421	0.678566485697689	0.826736336171664	931.208382435377	893.820574839948	0.0245076946389551	0.935764214870228	0.991330101520862	630.444867393761	647.793909478168	0.172197994903483	0.195336682782637	0.528640809089753
FBgn0083228	Frq2:FBgn0083228	-0.0363549374868768	0.781300721321392	0.933967640636677	1938.58993737713	1884.01302709767	0.106511715904846	0.101655815968968	0.23518528820852	1795.89055659911	1935.26258867679	-0.204281878821384	0.0213297567960041	0.0969074137334058	1858.38188294662	1604.19670622911	-0.187323094441651	0.0392814199962198	0.136356894435807	1719.79181662743	1503.15677712761	-0.493027914698951	9.73253208208837e-07	2.12273884316649e-05	1562.35739253093	1079.69921856486	-0.631105985345619	0.00116583866539064	0.0258852056137645	1439.61525489159	881.345039626019		False	True	FBgn0083228	Frq2:FBgn0083228	-0.160980115730102	0.0832525511844152	0.211341188071164	2129.58037773648	1898.47294717717	-0.258487202004467	0.371564299784702	0.793367498129639	1630.73060006036	1258.29072600339	-0.204458042885257	0.0742144413015791	0.304942187948931
FBgn0035034	CG3565:FBgn0035034				0.0	0.0	0.0128469706268577	0.916047980760583		1.02251762583824	1.22238538871657	0.0108657870781861	0.853544244707304		0.557962419146736	0.880173055274124	0.00631444793433802	0.951980081011555		1.78601643104905	1.92619745836621	0.0739076543690185	0.439466348699371		1.60131721555925	3.51057665237249	-0.0149827120382618	0.896990793550229		0.987878428842994	0.748895489390683		False	False	FBgn0035034	CG3565:FBgn0035034	0.0284320677389191	0.765045200135528		0.338933131038294	0.650545331623661	-0.0666755459166217	0.474445652807137		0.90796756006081	0.0	-0.0502915353408955	0.450477435697372
FBgn0036926	CG7646:FBgn0036926	0.0492951388638434	0.62566231505488	0.878127683768725	4775.97222395643	4954.06476403148	0.176526437236655	0.00833381283763989	0.0332730342802589	4403.03075963247	4985.57977976567	-0.13920669563029	0.133298355202538	0.34582625486281	5307.40959083687	4798.29766033855	0.1242229636471	0.165418995950189	0.36451513474952	4628.01256955717	5061.56057618072	-0.0495628378690426	0.489696074989999	0.727752707065429	4865.13439577032	4694.82606337778	-0.106875264679762	0.6508800170586	0.879957474212498	4097.71425665948	3746.58784869336		False	False	FBgn0036926	CG7646:FBgn0036926	-0.13994419275125	0.0276332111069801	0.092459182786933	5877.35248952762	5326.5449182084	0.215657147022055	0.113577418988275	0.466410041196699	4567.98609863794	5346.56661165206	-0.0168177400971899	0.885844377370587	0.965129682351515
FBgn0013303	Nca:FBgn0013303	0.070459809413141	0.399201631575868	0.748098281636603	6050.85193399174	6368.20971210953	0.164184891640348	0.0129115493036695	0.0475686194614162	6074.39624974414	6817.71262817803	0.00392380467838777	0.962571007496418	0.984985449407736	6484.94520228939	6503.29495461122	0.150065939270484	0.0853992141075671	0.234548910080252	5631.10625258161	6272.56883688773	-0.0419812055484895	0.558644149332234	0.775659911248897	5778.25400990424	5606.58502758918	0.0316524042542113	0.865426845171581	0.962263499691048	5056.73757442026	5181.82569753614		False	False	FBgn0013303	Nca:FBgn0013303	-0.0632877998272123	0.328349909973754	0.539801458803732	7655.92824177955	7322.60008511753	0.160939885912009	0.20044009205192	0.621161490289426	6181.80008662733	6945.4351629877	0.0966280943378799	0.36053785903897	0.709108133921964
FBgn0029995	CG2256:FBgn0029995	-0.180489907793085	0.36982560063403	0.724995350589214	54.1076503238092	43.3414346738253	-0.0615624110732798	0.817077344822936	0.908947109781679	35.6358594883347	33.360111405757	0.257327856341806	0.259196038471356	0.519037231393194	25.3397835763832	37.3813834504351	0.352742994269896	0.120191555714408	0.296208176636807	33.0235456576222	48.168813582515	0.485007085147382	0.0106225851503671	0.0572732889435021	24.1758902845035	46.1833913281308	0.37354655960862	0.186567431248408	0.615351443168779	24.9097080259881	35.7950145226974		False	False	FBgn0029995	CG2256:FBgn0029995	0.104964787240798	0.669287391183898	0.821861066021405	35.788432364032	39.4739707610297	-0.148236004201579	0.618601341982582	0.908037896561262	38.3087018728346	33.0254681281149	-0.0466917194176993	0.855344589714456	0.953873286186935
FBgn0261569	CG42683:FBgn0261569	0.000509013323416705	0.99678335165672	0.998581020821321	268.784578662115	268.967106257486	-0.0929574835124106	0.599766748682629	0.767728638619828	254.98864269075	237.068123737714	0.217087886698366	0.215837053628498	0.468443925116753	240.375342081225	288.459673331134	0.0804215984520098	0.563625258563093	0.759264339276379	262.158726560863	279.078635021312	-0.0455840037391993	0.720594324423108	0.875565890287539	235.948741369056	227.655698354605	-0.24312952783951	0.282397404041061	0.699282958046267	252.084673803423	206.598514497058		False	False	FBgn0261569	CG42683:FBgn0261569	0.116797990019429	0.4698462279753	0.672147393440744	313.466461955869	342.877442672377	0.0250336940315033	0.92915134149747	0.990122464490486	239.908623152057	245.488588286736	0.159889150157398	0.379145986388357	0.722059817892991
FBgn0037461	CG15177:FBgn0037461	0.0225422022072779	0.805959126820446		1.73950896792742	2.33902662882469	-0.104404678213024	0.496394686192537		1.72434909316219	0.659389243005497	0.0520977130452882	0.558745398089104		1.07380816574521	3.20743005613793	0.061000673639402	0.641386769379833		1.8865016945241	3.23339349512284	0.0906168292221428	0.258810259434371		0.640601749188018	3.07082958411181	0.0127264570127492	0.89472739069052		0.685766738594862	0.979788688306697		False	False	FBgn0037461	CG15177:FBgn0037461	0.00157112809478485	0.991239010163717		1.34719090114483	1.36449180696149	0.00098076306130443	0.995350680421384		1.22642049419878	1.24381817951704	-0.0199057235667002	0.771139597443082
FBgn0039380	CG5890:FBgn0039380	-0.17587556964231	0.177718163953247	0.514410796720317	374.670884694453	326.036822767304	-0.0960833971891861	0.449425486770962	0.650144130279007	399.697148230558	372.201399150244	-0.262324619375718	0.0532520623663387	0.185956694552263	419.416600760386	343.287521471757	-0.105850459137965	0.422416209251387	0.644514131230243	353.192084208355	326.219428835113	-0.323348858709693	0.0152622124893104	0.0755219865025618	404.084908563289	311.209044546414	-0.342193743506718			325.026883330837	235.383402179841		False	False	FBgn0039380	CG5890:FBgn0039380	-0.278870213565238	0.0301551191517603	0.0983741242475058	423.596176569439	345.142951515354	-0.349481200995553	0.202801404518588	0.624958045629861	330.925892050411	238.448167982554	-0.0567321643881128	0.745771333479356	0.914241765303804
FBgn0083980	CG34144:FBgn0083980	-0.073530166284044	0.445492040920044		3.41025694958933	1.41663586607126	0.0490948900540159	0.79719792155699		2.39495947027903	3.10049338887371	-0.0295389248598534	0.467646890914046		0.515845746598477	0.0	0.0145717613151146	0.816843024891931		0.362980833415432	0.63906370364393	0.0376108703075543	0.589278994859622		0.634079914027437	1.3799867877167	0.00884030016293295	0.960993268416944		0.98532366788706	1.07549171882625		False	False	FBgn0083980	CG34144:FBgn0083980	-0.053984694625296	0.60816894557724		0.975929421713466	0.326541480365993	0.127053680720985	0.480668847859179		0.993509090009922	2.83881521680004	-0.0270062601232611	0.748264621798975
FBgn0030897	Frq1:FBgn0030897	-0.0380413759759996	0.777794461928783	0.932862332620524	790.500722366189	766.896162260331	0.0399248020292831	0.686472908238179	0.82694146065301	782.481637266121	805.195967820547	-0.0785676469532931	0.505644325258125	0.741625262631776	792.291179985284	747.695291979536	0.245500841143062	0.0441888301406226	0.148104109652968	690.733503177338	830.133292113242	-0.103815404359517	0.281167254528365	0.536162507849307	727.79280419455	673.687880858684	-0.245300737188461	0.344613371634396	0.740638669119393	672.334901743194	540.316447114262		False	False	FBgn0030897	Frq1:FBgn0030897	-0.0557249160918421	0.678566485697689	0.826736336171664	931.208382435377	893.820574839948	0.0245076946389551	0.935764214870228	0.991330101520862	630.444867393761	647.793909478168	0.172197994903483	0.195336682782637	0.528640809089753
FBgn0083228	Frq2:FBgn0083228	-0.0363549374868768	0.781300721321392	0.933967640636677	1938.58993737713	1884.01302709767	0.106511715904846	0.101655815968968	0.23518528820852	1795.89055659911	1935.26258867679	-0.204281878821384	0.0213297567960041	0.0969074137334058	1858.38188294662	1604.19670622911	-0.187323094441651	0.0392814199962198	0.136356894435807	1719.79181662743	1503.15677712761	-0.493027914698951	9.73253208208837e-07	2.12273884316649e-05	1562.35739253093	1079.69921856486	-0.631105985345619	0.00116583866539064	0.0258852056137645	1439.61525489159	881.345039626019		False	True	FBgn0083228	Frq2:FBgn0083228	-0.160980115730102	0.0832525511844152	0.211341188071164	2129.58037773648	1898.47294717717	-0.258487202004467	0.371564299784702	0.793367498129639	1630.73060006036	1258.29072600339	-0.204458042885257	0.0742144413015791	0.304942187948931
FBgn0036926	CG7646:FBgn0036926	0.0492951388638434	0.62566231505488	0.878127683768725	4775.97222395643	4954.06476403148	0.176526437236655	0.00833381283763989	0.0332730342802589	4403.03075963247	4985.57977976567	-0.13920669563029	0.133298355202538	0.34582625486281	5307.40959083687	4798.29766033855	0.1242229636471	0.165418995950189	0.36451513474952	4628.01256955717	5061.56057618072	-0.0495628378690426	0.489696074989999	0.727752707065429	4865.13439577032	4694.82606337778	-0.106875264679762	0.6508800170586	0.879957474212498	4097.71425665948	3746.58784869336		False	False	FBgn0036926	CG7646:FBgn0036926	-0.13994419275125	0.0276332111069801	0.092459182786933	5877.35248952762	5326.5449182084	0.215657147022055	0.113577418988275	0.466410041196699	4567.98609863794	5346.56661165206	-0.0168177400971899	0.885844377370587	0.965129682351515
FBgn0013303	Nca:FBgn0013303	0.070459809413141	0.399201631575868	0.748098281636603	6050.85193399174	6368.20971210953	0.164184891640348	0.0129115493036695	0.0475686194614162	6074.39624974414	6817.71262817803	0.00392380467838777	0.962571007496418	0.984985449407736	6484.94520228939	6503.29495461122	0.150065939270484	0.0853992141075671	0.234548910080252	5631.10625258161	6272.56883688773	-0.0419812055484895	0.558644149332234	0.775659911248897	5778.25400990424	5606.58502758918	0.0316524042542113	0.865426845171581	0.962263499691048	5056.73757442026	5181.82569753614		False	False	FBgn0013303	Nca:FBgn0013303	-0.0632877998272123	0.328349909973754	0.539801458803732	7655.92824177955	7322.60008511753	0.160939885912009	0.20044009205192	0.621161490289426	6181.80008662733	6945.4351629877	0.0966280943378799	0.36053785903897	0.709108133921964
FBgn0029995	CG2256:FBgn0029995	-0.180489907793085	0.36982560063403	0.724995350589214	54.1076503238092	43.3414346738253	-0.0615624110732798	0.817077344822936	0.908947109781679	35.6358594883347	33.360111405757	0.257327856341806	0.259196038471356	0.519037231393194	25.3397835763832	37.3813834504351	0.352742994269896	0.120191555714408	0.296208176636807	33.0235456576222	48.168813582515	0.485007085147382	0.0106225851503671	0.0572732889435021	24.1758902845035	46.1833913281308	0.37354655960862	0.186567431248408	0.615351443168779	24.9097080259881	35.7950145226974		False	False	FBgn0029995	CG2256:FBgn0029995	0.104964787240798	0.669287391183898	0.821861066021405	35.788432364032	39.4739707610297	-0.148236004201579	0.618601341982582	0.908037896561262	38.3087018728346	33.0254681281149	-0.0466917194176993	0.855344589714456	0.953873286186935
FBgn0261569	CG42683:FBgn0261569	0.000509013323416705	0.99678335165672	0.998581020821321	268.784578662115	268.967106257486	-0.0929574835124106	0.599766748682629	0.767728638619828	254.98864269075	237.068123737714	0.217087886698366	0.215837053628498	0.468443925116753	240.375342081225	288.459673331134	0.0804215984520098	0.563625258563093	0.759264339276379	262.158726560863	279.078635021312	-0.0455840037391993	0.720594324423108	0.875565890287539	235.948741369056	227.655698354605	-0.24312952783951	0.282397404041061	0.699282958046267	252.084673803423	206.598514497058		False	False	FBgn0261569	CG42683:FBgn0261569	0.116797990019429	0.4698462279753	0.672147393440744	313.466461955869	342.877442672377	0.0250336940315033	0.92915134149747	0.990122464490486	239.908623152057	245.488588286736	0.159889150157398	0.379145986388357	0.722059817892991
FBgn0037461	CG15177:FBgn0037461	0.0225422022072779	0.805959126820446		1.73950896792742	2.33902662882469	-0.104404678213024	0.496394686192537		1.72434909316219	0.659389243005497	0.0520977130452882	0.558745398089104		1.07380816574521	3.20743005613793	0.061000673639402	0.641386769379833		1.8865016945241	3.23339349512284	0.0906168292221428	0.258810259434371		0.640601749188018	3.07082958411181	0.0127264570127492	0.89472739069052		0.685766738594862	0.979788688306697		False	False	FBgn0037461	CG15177:FBgn0037461	0.00157112809478485	0.991239010163717		1.34719090114483	1.36449180696149	0.00098076306130443	0.995350680421384		1.22642049419878	1.24381817951704	-0.0199057235667002	0.771139597443082
FBgn0039380	CG5890:FBgn0039380	-0.17587556964231	0.177718163953247	0.514410796720317	374.670884694453	326.036822767304	-0.0960833971891861	0.449425486770962	0.650144130279007	399.697148230558	372.201399150244	-0.262324619375718	0.0532520623663387	0.185956694552263	419.416600760386	343.287521471757	-0.105850459137965	0.422416209251387	0.644514131230243	353.192084208355	326.219428835113	-0.323348858709693	0.0152622124893104	0.0755219865025618	404.084908563289	311.209044546414	-0.342193743506718			325.026883330837	235.383402179841		False	False	FBgn0039380	CG5890:FBgn0039380	-0.278870213565238	0.0301551191517603	0.0983741242475058	423.596176569439	345.142951515354	-0.349481200995553	0.202801404518588	0.624958045629861	330.925892050411	238.448167982554	-0.0567321643881128	0.745771333479356	0.914241765303804
FBgn0083980	CG34144:FBgn0083980	-0.073530166284044	0.445492040920044		3.41025694958933	1.41663586607126	0.0490948900540159	0.79719792155699		2.39495947027903	3.10049338887371	-0.0295389248598534	0.467646890914046		0.515845746598477	0.0	0.0145717613151146	0.816843024891931		0.362980833415432	0.63906370364393	0.0376108703075543	0.589278994859622		0.634079914027437	1.3799867877167	0.00884030016293295	0.960993268416944		0.98532366788706	1.07549171882625		False	False	FBgn0083980	CG34144:FBgn0083980	-0.053984694625296	0.60816894557724		0.975929421713466	0.326541480365993	0.127053680720985	0.480668847859179		0.993509090009922	2.83881521680004	-0.0270062601232611	0.748264621798975
FBgn0030897	Frq1:FBgn0030897	-0.0380413759759996	0.777794461928783	0.932862332620524	790.500722366189	766.896162260331	0.0399248020292831	0.686472908238179	0.82694146065301	782.481637266121	805.195967820547	-0.0785676469532931	0.505644325258125	0.741625262631776	792.291179985284	747.695291979536	0.245500841143062	0.0441888301406226	0.148104109652968	690.733503177338	830.133292113242	-0.103815404359517	0.281167254528365	0.536162507849307	727.79280419455	673.687880858684	-0.245300737188461	0.344613371634396	0.740638669119393	672.334901743194	540.316447114262		False	False	FBgn0030897	Frq1:FBgn0030897	-0.0557249160918421	0.678566485697689	0.826736336171664	931.208382435377	893.820574839948	0.0245076946389551	0.935764214870228	0.991330101520862	630.444867393761	647.793909478168	0.172197994903483	0.195336682782637	0.528640809089753
FBgn0083228	Frq2:FBgn0083228	-0.0363549374868768	0.781300721321392	0.933967640636677	1938.58993737713	1884.01302709767	0.106511715904846	0.101655815968968	0.23518528820852	1795.89055659911	1935.26258867679	-0.204281878821384	0.0213297567960041	0.0969074137334058	1858.38188294662	1604.19670622911	-0.187323094441651	0.0392814199962198	0.136356894435807	1719.79181662743	1503.15677712761	-0.493027914698951	9.73253208208837e-07	2.12273884316649e-05	1562.35739253093	1079.69921856486	-0.631105985345619	0.00116583866539064	0.0258852056137645	1439.61525489159	881.345039626019		False	True	FBgn0083228	Frq2:FBgn0083228	-0.160980115730102	0.0832525511844152	0.211341188071164	2129.58037773648	1898.47294717717	-0.258487202004467	0.371564299784702	0.793367498129639	1630.73060006036	1258.29072600339	-0.204458042885257	0.0742144413015791	0.304942187948931
[truncated: 20 more columns]
