# Supplementary material for: Downregulation of glial genes involved in synaptic function mitigates Huntington's disease pathogenesis
Source: eLife. 2021 Apr 19;10:e64564. doi: 10.7554/eLife.64564 (PMC8149125; doi:10.7554/eLife.64564)
Supplement: Figure 1—source data 2. [file elife-64564-fig1-data2.zip › Figure_1_source_data_file_2/neuronDown/21/subMouse.csv]

Entrez	Entrez_Striatum 2 months	Symbol_Striatum 2 months	Name_Striatum 2 months	baseMean.continuousQ_Striatum 2 months	log2FoldChange.continuousQ_Striatum 2 months	lfcSE.continuousQ_Striatum 2 months	stat.continuousQ_Striatum 2 months	pvalue.continuousQ_Striatum 2 months	FDR.continuousQ_Striatum 2 months	baseMean.Q.80.vs.20_Striatum 2 months	log2FoldChange.Q.80.vs.20_Striatum 2 months	lfcSE.Q.80.vs.20_Striatum 2 months	stat.Q.80.vs.20_Striatum 2 months	pvalue.Q.80.vs.20_Striatum 2 months	FDR.Q.80.vs.20_Striatum 2 months	baseMean.Q.92.vs.20_Striatum 2 months	log2FoldChange.Q.92.vs.20_Striatum 2 months	lfcSE.Q.92.vs.20_Striatum 2 months	stat.Q.92.vs.20_Striatum 2 months	pvalue.Q.92.vs.20_Striatum 2 months	FDR.Q.92.vs.20_Striatum 2 months	baseMean.Q.111.vs.20_Striatum 2 months	log2FoldChange.Q.111.vs.20_Striatum 2 months	lfcSE.Q.111.vs.20_Striatum 2 months	stat.Q.111.vs.20_Striatum 2 months	pvalue.Q.111.vs.20_Striatum 2 months	FDR.Q.111.vs.20_Striatum 2 months	baseMean.Q.140.vs.20_Striatum 2 months	log2FoldChange.Q.140.vs.20_Striatum 2 months	lfcSE.Q.140.vs.20_Striatum 2 months	stat.Q.140.vs.20_Striatum 2 months	pvalue.Q.140.vs.20_Striatum 2 months	FDR.Q.140.vs.20_Striatum 2 months	baseMean.Q.175.vs.20_Striatum 2 months	log2FoldChange.Q.175.vs.20_Striatum 2 months	lfcSE.Q.175.vs.20_Striatum 2 months	stat.Q.175.vs.20_Striatum 2 months	pvalue.Q.175.vs.20_Striatum 2 months	FDR.Q.175.vs.20_Striatum 2 months	Entrez_Liver 2 months	Symbol_Liver 2 months	Name_Liver 2 months	baseMean.continuousQ_Liver 2 months	log2FoldChange.continuousQ_Liver 2 months	lfcSE.continuousQ_Liver 2 months	stat.continuousQ_Liver 2 months	pvalue.continuousQ_Liver 2 months	FDR.continuousQ_Liver 2 months	baseMean.Q.80.vs.20_Liver 2 months
114641	114641.0	Rpl31	ribosomal protein L31	321.0	-0.0012900000000000001	0.000663	-1.9500000000000002	0.0509	0.485	321.0	-0.145	0.132	-1.1	0.273	0.5700000000000001	321.0	0.061700000000000005	0.129	0.47900000000000004	0.632	1.0	321.0	-0.133	0.132	-1.01	0.312	0.904	321.0	-0.179	0.129	-1.39	0.166	0.63	321.0	-0.221	0.129	-1.72	0.08610000000000001	0.7010000000000001	114641.0	Rpl31	ribosomal protein L31	65.3	0.0017800000000000001	0.000619	2.87	0.0041	0.122	65.3
14852	14852.0	Gspt1	G1 to S phase transition 1	4200.0	-0.000347	0.000174	-1.99	0.046200000000000005	0.47200000000000003	4200.0	0.0261	0.0291	0.895	0.371	0.637	4200.0	-0.0162	0.028200000000000003	-0.5750000000000001	0.5660000000000001	1.0	4200.0	0.0313	0.0291	1.08	0.28200000000000003	0.904	4200.0	-0.028300000000000002	0.0281	-1.01	0.314	0.666	4200.0	-0.0521	0.0281	-1.86	0.0635	0.675	14852.0	Gspt1	G1 to S phase transition 1	3370.0	0.0007109999999999999	0.000305	2.33	0.0196	0.234	3370.0
14853	14853.0	Gspt2	G1 to S phase transition 2	823.0	0.00033299999999999996	0.000269	1.23	0.217	0.63	823.0	-0.011300000000000001	0.049	-0.23	0.8180000000000001	0.912	823.0	-0.0253	0.047400000000000005	-0.534	0.593	1.0	823.0	-0.0196	0.0489	-0.401	0.6890000000000001	0.925	823.0	0.031	0.047	0.659	0.51	0.761	823.0	0.0449	0.046900000000000004	0.9570000000000001	0.339	0.769	14853.0	Gspt2	G1 to S phase transition 2	15.8	0.000527	0.0009739999999999999	0.541	0.589	0.859	15.8
[truncated: 303 more columns]
