# Supplementary material for: Downregulation of glial genes involved in synaptic function mitigates Huntington's disease pathogenesis
Source: eLife. 2021 Apr 19;10:e64564. doi: 10.7554/eLife.64564 (PMC8149125; doi:10.7554/eLife.64564)
Supplement: Figure 1—source data 2. [file elife-64564-fig1-data2.zip › Figure_1_source_data_file_2/neuronDown/21/subHuman.csv]

Entrez	Chip	Caudate Probeset	M	t	P.Value	Unnamed: 5	Cerebellum Probeset	M.1	t.1	P.Value.1	Unnamed: 10	Probe Set ID	Title	Gene Symbol	Unigene	Full Length Ref. Sequences	Biological Process (GO)	Cellular Component (GO)	Molecular Function (GO)	Biochemical Function (Proteome)	Cellular Role (Proteome)	Molecular Localization (Proteome)	adjp	Entrez	entrezList	entrezList_filt	validList
6160	A	200962_at	-0.333	-4.47	3.35e-05		200962_at	-0.0681	-1.02	0.312		200962_at	Homo sapiens cDNA FLJ36224 fis, clone THYMU2000990.	---	Hs.250367 // ---	---	---	---	---	---	---	---	0.00025177116092338575	6160	['6160']	['6160']	True
6160	A	200963_x_at	-0.311	-5.58	5.43e-07		200963_x_at	-0.0767	-1.91	0.0611		200963_x_at	ribosomal protein L31	RPL31	Hs.184014 // full length	NM_000993 // ribosomal protein L31	6412 // protein biosynthesis // traceable author statement	5840 // ribosome // inferred from electronic annotation /// 5842 // cytosolic large ribosomal subunit (sensu Eukarya) // traceable author statement /// 5622 // intracellular // inferred from electronic annotation	3723 // RNA binding // traceable author statement /// 3735 // structural constituent of ribosome // traceable author statement	---	---	---	7.588150544323484e-06	6160	['6160']	['6160']	True
6160	A	221593_s_at	0.0658	1.46	0.15		221593_s_at	0.0672	1.96	0.055		221593_s_at	vascular Rab-GAP/TBC-containing	VRP	Hs.164170 // full length	NM_007063 // TBC1 domain family, member 8 (with GRAM domain)	8015 // circulation // traceable author statement /// 8284 // positive regulation of cell proliferation // traceable author statement	16020 // membrane // traceable author statement	---	---	---	---	0.2779395389120303	6160	['6160']	['6160']	True
2935	A	201912_s_at	-0.0146	-0.243	0.809		201912_s_at	-0.0116	-0.274	0.785		201912_s_at	G1 to S phase transition 1	GSPT1	Hs.2707 // full length	NM_002094 // G1 to S phase transition 1	---	---	3746 // translation elongation factor activity // extended:inferred from electronic annotation; GTP_EFTU; 3.1e-95	---	---	---	0.8839405627568764	2935	['2935']	['2935']	True
2935	A	215438_x_at	0.113	3.18	0.00226		215438_x_at	-0.00287	-0.0936	0.926		215438_x_at	G1 to S phase transition 1	GSPT1	Hs.2707 // full length	NM_002094 // G1 to S phase transition 1	---	---	3746 // translation elongation factor activity // extended:inferred from electronic annotation; GTP_EFTU; 3.1e-95	---	---	---	0.009212237343494828	2935	['2935']	['2935']	True
2935	A	217595_at	-0.059	-2.72	0.00837		217595_at	0.0414	1.71	0.0918		217595_at	Homo sapiens cDNA FLJ39067 fis, clone NT2RP7014910.	---	Hs.32204 // ---	---	---	---	---	---	---	---	0.02776076775431862	2935	['2935']	['2935']	True
2935	B	225276_at	0.0612	1.89	0.0636		225276_at_B	-0.067	-2.15	0.0359		225276_at	G1 to S phase transition 1	GSPT1	Hs.2707		7155 // cell adhesion // inferred from electronic annotation /// 7275 // development // inferred from electronic annotation	---	5178 // integrin binding // traceable author statement /// 5509 // calcium ion binding // inferred from electronic annotation /// 5515 // protein binding // inferred from electronic annotation				0.14403774574049805	2935	['2935']	['2935']	True
2935	B	234975_at	-0.319	-3.78	0.000349		234975_at_B	0.0729	0.755	0.453		234975_at	G1 to S phase transition 1	GSPT1	Hs.2707		---	---	---				0.0018720000000000002	2935	['2935']	['2935']	True
2935	B	240452_at	0.18	2.44	0.0175		240452_at_B	-0.00759	-0.0964	0.924		240452_at	G1 to S phase transition 1	GSPT1	Hs.2707		---	---	---				0.05113423517169616	2935	['2935']	['2935']	True
23708	A	205541_s_at	-0.272	-4.11	0.000116		205541_s_at	0.0635	1.18	0.244		205541_s_at	G1 to S phase transition 2	GSPT2	Hs.59523 // full length	NM_018094 // peptide chain release factor 3	---	---	3746 // translation elongation factor activity // extended:inferred from electronic annotation; GTP_EFTU; 7.1e-93	---	---	---	0.0007308439209087085	23708	['23708']	['23708']	True
