# Supplementary material for: Downregulation of glial genes involved in synaptic function mitigates Huntington's disease pathogenesis
Source: eLife. 2021 Apr 19;10:e64564. doi: 10.7554/eLife.64564 (PMC8149125; doi:10.7554/eLife.64564)
Supplement: Figure 1—source data 2. [file elife-64564-fig1-data2.zip › Figure_1_source_data_file_2/neuronDown/21/subFly.csv]

fbgene	gene_x	EN7vsEW7_log2FoldChange	EN7vsEW7_pvalue	EN7vsEW7_padj	EN7vsEW7_grp.mean.EW7	EN7vsEW7_grp.mean.EN7	EN9vsEW9_log2FoldChange	EN9vsEW9_pvalue	EN9vsEW9_padj	EN9vsEW9_grp.mean.EW9	EN9vsEW9_grp.mean.EN9	EN11vsEW11_v2_log2FoldChange	EN11vsEW11_v2_pvalue	EN11vsEW11_v2_padj	EN11vsEW11_v2_grp.mean.EW11	EN11vsEW11_v2_grp.mean.EN11	EF18vsEW18_log2FoldChange	EF18vsEW18_pvalue	EF18vsEW18_padj	EF18vsEW18_grp.mean.EW18	EF18vsEW18_grp.mean.EF18	EF20vsEW20_log2FoldChange	EF20vsEW20_pvalue	EF20vsEW20_padj	EF20vsEW20_grp.mean.EW20	EF20vsEW20_grp.mean.EF20	EF22vsEW22_log2FoldChange	EF22vsEW22_pvalue	EF22vsEW22_padj	EF22vsEW22_grp.mean.EW22	EF22vsEW22_grp.mean.EF22	Unnamed: 31_x	AllSig_x	UnionSig_x	fbgene	gene_y	RN5vsRW5_log2FoldChange	RN5vsRW5_pvalue	RN5vsRW5_padj	RN5vsRW5_grp.mean.RW5	RN5vsRW5_grp.mean.RN5	RN7vsRW7_log2FoldChange	RN7vsRW7_pvalue	RN7vsRW7_padj	RN7vsRW7_grp.mean.RW7	RN7vsRW7_grp.mean.RN7	RN8vsRW8_log2FoldChange	RN8vsRW8_pvalue	RN8vsRW8_padj
FBgn0025286	RpL31:FBgn0025286	-0.234363099190171	0.0757189385395998	0.311332440060477	39606.6889896667	32932.8114752808	-0.32863603871313	7.48604336469405e-07	8.34053581454564e-06	40608.2528771453	32232.9465054804	-0.272989086984331	0.00623633827068962	0.0386212057314847	38812.5372540861	31802.6162607499	-0.203218541120244	0.0170601744276731	0.0743663977683483	40687.555724554	35170.3473778691	0.115129286385222	0.0688852413436198	0.221978973400246	32940.4811673897	35760.2145988156	-0.0446571547365056	0.536297848643932	0.837732130621659	39308.9138408201	38094.3346206292		False	True	FBgn0025286	RpL31:FBgn0025286	0.122488045263722	0.0426750481367073	0.129659156067743	29082.5998465064	31691.7020987432	0.233395065296199	0.252085324738501	0.691819395358161	32131.4186450057	38619.1878540212	0.0369584855984708	0.621356562368817	0.865103957969367
FBgn0020443	Elf:FBgn0020443	0.00553585690001168	0.955779066857624	0.986714371295618	4379.82309924847	4397.64804681843	-0.11303119304094	0.09722294260225	0.227036425052132	4696.12353696276	4337.53463279247	0.0154719560687907	0.838421997125036	0.937871186394412	4115.12737387502	4160.96726036608	-0.325929480327983	3.76157690511e-05	0.000523763279900808	4927.62507582841	3905.11385300832	-0.00581855056983563	0.917802247783637	0.966480117611545	4208.17209059406	4190.79403151359	0.209050393290586			4477.60401719344	5241.89684762925		False	True	FBgn0020443	Elf:FBgn0020443	0.144587601517195	0.0239890938858732	0.0828974118519776	3713.30640656026	4110.04923540836	-0.0341998816108271	0.836898915395236	0.970160215991625	3984.92639797886	3883.22821029554	-0.0089720373167374	0.880712723501736	0.963533661069092
FBgn0042712	HBS1:FBgn0042712	-0.117125956394955	0.207156115843998	0.556212891590244	1389.07085886023	1274.8722811212	-0.154421886464893	0.0357785674548985	0.107019730323587	1477.45903769129	1324.7860917792	0.147590757006747	0.136618604793283	0.351458356717244	1254.1344838898	1396.29808196938	-0.126266711517859	0.138223722378485	0.324883173867463	1471.95708152294	1344.3378364326	-0.0435291046672825	0.560565935520308	0.777268121094157	1507.300004038	1460.57431604581	-0.0764863373189109	0.297339900709581	0.710127641541783	1498.18251120073	1419.31501231531		False	False	FBgn0042712	HBS1:FBgn0042712	0.199694293421255	0.0112410155713874	0.0443018272292291	1362.99822846245	1570.1385462828	0.00274988495240519	0.98636777235394	0.997064198551204	1308.4861670561	1311.4853562383	0.0262903113760201	0.821994319205378	0.942978429891841
FBgn0020443	Elf:FBgn0020443	0.00553585690001168	0.955779066857624	0.986714371295618	4379.82309924847	4397.64804681843	-0.11303119304094	0.09722294260225	0.227036425052132	4696.12353696276	4337.53463279247	0.0154719560687907	0.838421997125036	0.937871186394412	4115.12737387502	4160.96726036608	-0.325929480327983	3.76157690511e-05	0.000523763279900808	4927.62507582841	3905.11385300832	-0.00581855056983563	0.917802247783637	0.966480117611545	4208.17209059406	4190.79403151359	0.209050393290586			4477.60401719344	5241.89684762925		False	True	FBgn0020443	Elf:FBgn0020443	0.144587601517195	0.0239890938858732	0.0828974118519776	3713.30640656026	4110.04923540836	-0.0341998816108271	0.836898915395236	0.970160215991625	3984.92639797886	3883.22821029554	-0.0089720373167374	0.880712723501736	0.963533661069092
FBgn0042712	HBS1:FBgn0042712	-0.117125956394955	0.207156115843998	0.556212891590244	1389.07085886023	1274.8722811212	-0.154421886464893	0.0357785674548985	0.107019730323587	1477.45903769129	1324.7860917792	0.147590757006747	0.136618604793283	0.351458356717244	1254.1344838898	1396.29808196938	-0.126266711517859	0.138223722378485	0.324883173867463	1471.95708152294	1344.3378364326	-0.0435291046672825	0.560565935520308	0.777268121094157	1507.300004038	1460.57431604581	-0.0764863373189109	0.297339900709581	0.710127641541783	1498.18251120073	1419.31501231531		False	False	FBgn0042712	HBS1:FBgn0042712	0.199694293421255	0.0112410155713874	0.0443018272292291	1362.99822846245	1570.1385462828	0.00274988495240519	0.98636777235394	0.997064198551204	1308.4861670561	1311.4853562383	0.0262903113760201	0.821994319205378	0.942978429891841
[truncated: 20 more columns]
