# Supplementary material for: Downregulation of glial genes involved in synaptic function mitigates Huntington's disease pathogenesis
Source: eLife. 2021 Apr 19;10:e64564. doi: 10.7554/eLife.64564 (PMC8149125; doi:10.7554/eLife.64564)
Supplement: Figure 1—source data 2. [file elife-64564-fig1-data2.zip › Figure_1_source_data_file_2/neuronDown/44/subMouse.csv]

Entrez	Entrez_Striatum 2 months	Symbol_Striatum 2 months	Name_Striatum 2 months	baseMean.continuousQ_Striatum 2 months	log2FoldChange.continuousQ_Striatum 2 months	lfcSE.continuousQ_Striatum 2 months	stat.continuousQ_Striatum 2 months	pvalue.continuousQ_Striatum 2 months	FDR.continuousQ_Striatum 2 months	baseMean.Q.80.vs.20_Striatum 2 months	log2FoldChange.Q.80.vs.20_Striatum 2 months	lfcSE.Q.80.vs.20_Striatum 2 months	stat.Q.80.vs.20_Striatum 2 months	pvalue.Q.80.vs.20_Striatum 2 months	FDR.Q.80.vs.20_Striatum 2 months	baseMean.Q.92.vs.20_Striatum 2 months	log2FoldChange.Q.92.vs.20_Striatum 2 months	lfcSE.Q.92.vs.20_Striatum 2 months	stat.Q.92.vs.20_Striatum 2 months	pvalue.Q.92.vs.20_Striatum 2 months	FDR.Q.92.vs.20_Striatum 2 months	baseMean.Q.111.vs.20_Striatum 2 months	log2FoldChange.Q.111.vs.20_Striatum 2 months	lfcSE.Q.111.vs.20_Striatum 2 months	stat.Q.111.vs.20_Striatum 2 months	pvalue.Q.111.vs.20_Striatum 2 months	FDR.Q.111.vs.20_Striatum 2 months	baseMean.Q.140.vs.20_Striatum 2 months	log2FoldChange.Q.140.vs.20_Striatum 2 months	lfcSE.Q.140.vs.20_Striatum 2 months	stat.Q.140.vs.20_Striatum 2 months	pvalue.Q.140.vs.20_Striatum 2 months	FDR.Q.140.vs.20_Striatum 2 months	baseMean.Q.175.vs.20_Striatum 2 months	log2FoldChange.Q.175.vs.20_Striatum 2 months	lfcSE.Q.175.vs.20_Striatum 2 months	stat.Q.175.vs.20_Striatum 2 months	pvalue.Q.175.vs.20_Striatum 2 months	FDR.Q.175.vs.20_Striatum 2 months	Entrez_Liver 2 months	Symbol_Liver 2 months	Name_Liver 2 months	baseMean.continuousQ_Liver 2 months	log2FoldChange.continuousQ_Liver 2 months	lfcSE.continuousQ_Liver 2 months	stat.continuousQ_Liver 2 months	pvalue.continuousQ_Liver 2 months	FDR.continuousQ_Liver 2 months	baseMean.Q.80.vs.20_Liver 2 months
14806	14806.0	Grik2	glutamate receptor, ionotropic, kainate 2 (beta 2)	4590.0	-0.00048199999999999995	0.000381	-1.26	0.20600000000000002	0.623	4590.0	0.159	0.0646	2.46	0.013900000000000001	0.483	4590.0	0.035300000000000005	0.0625	0.5640000000000001	0.5730000000000001	1.0	4590.0	0.025900000000000003	0.0646	0.401	0.6880000000000001	0.925	4590.0	-0.0106	0.0625	-0.17	0.865	0.9440000000000001	4590.0	-0.042	0.0625	-0.672	0.501	0.833
14809	14809.0	Grik5	glutamate receptor, ionotropic, kainate 5 (gamma 2)	6640.0	-0.000216	0.000421	-0.513	0.608	0.833	6640.0	0.0833	0.0775	1.07	0.28300000000000003	0.5760000000000001	6640.0	0.0233	0.0751	0.31	0.757	1.0	6640.0	-0.0196	0.0775	-0.252	0.801	0.9530000000000001	6640.0	-0.0352	0.0751	-0.47	0.639	0.83	6640.0	0.0034100000000000003	0.0751	0.0454	0.964	0.99	14809.0	Grik5	glutamate receptor, ionotropic, kainate 5 (gamma 2)	329.0	1.63e-05	0.000661	0.0246	0.98	0.995	329.0
[truncated: 303 more columns]
