# Supplementary material for: Downregulation of glial genes involved in synaptic function mitigates Huntington's disease pathogenesis
Source: eLife. 2021 Apr 19;10:e64564. doi: 10.7554/eLife.64564 (PMC8149125; doi:10.7554/eLife.64564)
Supplement: Figure 1—source data 2. [file elife-64564-fig1-data2.zip › Figure_1_source_data_file_2/neuronDown/44/subHuman.csv]

Entrez	Chip	Caudate Probeset	M	t	P.Value	Unnamed: 5	Cerebellum Probeset	M.1	t.1	P.Value.1	Unnamed: 10	Probe Set ID	Title	Gene Symbol	Unigene	Full Length Ref. Sequences	Biological Process (GO)	Cellular Component (GO)	Molecular Function (GO)	Biochemical Function (Proteome)	Cellular Role (Proteome)	Molecular Localization (Proteome)	adjp	Entrez	entrezList	entrezList_filt	validList
2898	A	213845_at	-0.335	-5.07	3.81e-06		213845_at	-0.113	-1.87	0.066		213845_at	glutamate receptor, ionotropic, kainate 2	GRIK2	Hs.301676 // full length	NM_021956 // glutamate receptor 6 isoform 1 precursor /// NM_175768 // glutamate receptor 6 isoform 2 precursor	---	---	---	---	---	---	3.9614829900485996e-05	2898	['2898']	['2898']	True
2898	A	215655_at	-0.027	-1.48	0.143		215655_at	0.00183	0.0897	0.929		215655_at	glutamate receptor, ionotropic, kainate 2	GRIK2	Hs.301676 // full length	NM_021956 // glutamate receptor 6 isoform 1 precursor /// NM_175768 // glutamate receptor 6 isoform 2 precursor	---	---	---	---	---	---	0.26796396396396394	2898	['2898']	['2898']	True
2901	A	214966_at	-0.336	-5.13	3.04e-06		214966_at	0.022	0.396	0.693		214966_at	glutamate receptor, ionotropic, kainate 5	GRIK5	Hs.249141 // full length	NM_002088 // glutamate receptor KA2 precursor	---	---	---	---	---	---	3.2659282639885224e-05	2901	['2901']	['2901']	True
2901	A	217509_x_at	-0.0471	-0.948	0.347		217509_x_at	0.0258	0.732	0.467		217509_x_at	glutamate receptor, ionotropic, kainate 5	GRIK5	Hs.249141 // full length	NM_002088 // glutamate receptor KA2 precursor	---	---	---	---	---	---	0.5107796343620995	2901	['2901']	['2901']	True
