# Supplementary material for: Downregulation of glial genes involved in synaptic function mitigates Huntington's disease pathogenesis
Source: eLife. 2021 Apr 19;10:e64564. doi: 10.7554/eLife.64564 (PMC8149125; doi:10.7554/eLife.64564)
Supplement: Figure 1—source data 2. [file elife-64564-fig1-data2.zip › Figure_1_source_data_file_2/neuronDown/44/subFly.csv]

fbgene	gene_x	EN7vsEW7_log2FoldChange	EN7vsEW7_pvalue	EN7vsEW7_padj	EN7vsEW7_grp.mean.EW7	EN7vsEW7_grp.mean.EN7	EN9vsEW9_log2FoldChange	EN9vsEW9_pvalue	EN9vsEW9_padj	EN9vsEW9_grp.mean.EW9	EN9vsEW9_grp.mean.EN9	EN11vsEW11_v2_log2FoldChange	EN11vsEW11_v2_pvalue	EN11vsEW11_v2_padj	EN11vsEW11_v2_grp.mean.EW11	EN11vsEW11_v2_grp.mean.EN11	EF18vsEW18_log2FoldChange	EF18vsEW18_pvalue	EF18vsEW18_padj	EF18vsEW18_grp.mean.EW18	EF18vsEW18_grp.mean.EF18	EF20vsEW20_log2FoldChange	EF20vsEW20_pvalue	EF20vsEW20_padj	EF20vsEW20_grp.mean.EW20	EF20vsEW20_grp.mean.EF20	EF22vsEW22_log2FoldChange	EF22vsEW22_pvalue	EF22vsEW22_padj	EF22vsEW22_grp.mean.EW22	EF22vsEW22_grp.mean.EF22	Unnamed: 31_x	AllSig_x	UnionSig_x	fbgene	gene_y	RN5vsRW5_log2FoldChange	RN5vsRW5_pvalue	RN5vsRW5_padj	RN5vsRW5_grp.mean.RW5	RN5vsRW5_grp.mean.RN5	RN7vsRW7_log2FoldChange	RN7vsRW7_pvalue	RN7vsRW7_padj	RN7vsRW7_grp.mean.RW7	RN7vsRW7_grp.mean.RN7	RN8vsRW8_log2FoldChange	RN8vsRW8_pvalue	RN8vsRW8_padj
FBgn0039080	Ir94h:FBgn0039080				0.0	0.0				0.0	0.0	0.0725053432135511	0.431431607544595		0.515845746598477	2.5727784180306	0.0543095324760683	0.523474229060176		0.362980833415432	1.28263058100507	-0.0226204700540131	0.500742776245586		0.640601749188018	0.0	-0.0211845356165031	0.819508347185097		0.639885537633694	0.326596229435565		False	False	FBgn0039080	Ir94h:FBgn0039080	-0.0389283265780781	0.541922241593383		0.315146405653576	0.0	0.00465051935637824	0.972267591098806		0.90796756006081	0.988951746574661
FBgn0038840	CG5621:FBgn0038840	0.179392163512725	0.0357261511341323	0.191793997655734	809.380500235114	922.40579331101	0.435147905678536	4.74545439805747e-05	0.000362001217257222	724.23588727704	990.723476010029	0.292942018815371	0.00608879402806508	0.0379119126952293	738.158713620502	915.759072583207	0.38635764038789	0.000472454488831937	0.00436571375176024	661.847586791138	879.813362457561	0.123543409674344	0.172837372024721	0.401458803553791	692.132131578207	758.092914326021	0.166328142829032	0.1300004745322	0.536782725482111	572.283347823082	644.674731722275		False	True	FBgn0038840	CG5621:FBgn0038840	0.0307927739192628	0.740228845728394	0.8653754214891	974.478530302682	996.22728279552	0.032284118903057	0.794518986633569	0.96178591056165	808.56125580556	828.289249386851	0.103373690692396	0.323235072553702	0.679966330742552
FBgn0004620	GluRIIA:FBgn0004620	0.19508674852765	0.0884855094051116	0.343807064033115	660.601411709094	765.637895086044	0.211663052335724	0.0586578472627826	0.157587691495505	670.821971202296	782.062682048232	0.102390532356657	0.32587219880237	0.587971685692962	747.665300066506	805.522719826909	0.298335600604855	0.00363912019387986	0.0227694476148689	676.096307893627	840.448593310552	0.037675340882285	0.691147416645548	0.861058549357341	797.57733923722	820.317736006299	-0.229626837475603	0.0709074118807092	0.40070160390667797	813.150862494078	688.439379500551		False	False	FBgn0004620	GluRIIA:FBgn0004620	-0.780893682324054	8.61587293750126e-12	1.9589379079687e-10	750.725355026505	426.280214467297	-0.379650828680408	0.0308973000158805	0.20293481802654	532.816405018184	399.463318389904	-0.597383907625188	1.68322534050479e-05	0.000325911890530066
FBgn0028422	KaiRIA:FBgn0028422	-0.22954985036555	0.0626994847311213	0.276619325478603	371.02110346993	311.074415728031	0.0559598010138184	0.719524653044148	0.848863877140257	246.920637642635	257.550752556143	0.206774815274797	0.126769873321629	0.334093147404973	297.718453298752	348.872430714517	-0.201408748181125	0.125869876943043	0.305562562582383	373.614043473897	320.805956525645	-0.355394179146333	0.00192510872227336	0.0148774102636419	411.922459724925	312.999047783117	-0.117239264993651	0.292435673600908	0.707239209852619	379.475915553912	348.568462261392		False	False	FBgn0028422	KaiRIA:FBgn0028422	-0.246493176103718	0.0318620854314826	0.102968031369441	431.599284768623	361.169336833746	-0.0207240803923578	0.89378260501282	0.982879029884406	378.615984811386	372.867915477593	-0.256974118968839	0.0930338782999078	0.34922944467882
FBgn0051201	GluRIIE:FBgn0051201	-0.413360679214964	0.00341733712359559	0.0330138849354011	221.200828987712	158.483116294331	0.365849136682422	0.0778579519966789	0.194043328486204	99.8962634097836	135.117023930727	0.394652401102668	0.0245617948888137	0.108122109016515	133.625941626457	186.722400677992	-0.0157439861584917	0.914651763473521	0.961737187219339	188.795256993993	186.599407004638	-0.113078459771304	0.444692318538243	0.694864728765483	181.219463695151	164.453443237194	0.313471120251287	0.258453402194888	0.674031947577697	161.673087787153	217.624652175433		False	False	FBgn0051201	GluRIIE:FBgn0051201	-0.214194877687768	0.145729096751405	0.312885641235649	212.446505689095	180.955271445322	-0.0493007648379005	0.797360012143253	0.96195015549433	173.678759530121	167.444910981301	-0.00128768219088445	0.994212798766908	0.998273591177687
FBgn0020429	GluRIIB:FBgn0020429	0.365372406818078	0.0360881747106943	0.193236111481435	8.01279468854572	24.1145461230892	0.465025403955664	0.101679429601767	0.23518528820852	10.6714845969373	20.9955123129641	0.417752593440214	0.0572650151427682	0.195925586400415	10.6959649849039	25.1376451182064	0.0226413840772791	0.922630724505819	0.96564018821488	21.5126142116485	22.4413220468018	0.0990755306638571	0.596174616325114	0.800475222255231	25.1870960154623	29.698614851165	0.185561337134877	0.550580990084973	0.844327334911972	23.9281125088455	30.2823657601697		False	False	FBgn0020429	GluRIIB:FBgn0020429	-0.514953860191294	0.0628919489652198	0.171100203180666	21.6766352783437	10.2172137550041	-0.417397397037135	0.180527721847244	0.590896907961019	16.9528428533061	8.85488695002206	-0.396556980029141	0.116387552588374	0.395986489003079
FBgn0039916	CG9935:FBgn0039916	-0.244847974118245	0.00250632341118467	0.0262694181243216	4672.8350485423	3914.37700007272	-0.0177197493408202	0.795794525013928	0.897895780845667	4567.77649188604	4511.36299492427	-0.343175070751497	4.85487399539662e-05	0.000639235383648656	4856.26358779114	3795.3447681976	-0.00706505268983565	0.946763038943457	0.97789907976229	4933.90071930991	4909.00265571469	-0.154581333611281	0.171206853441327	0.399827809142019	4420.47174349042	3925.82437179801	-0.268780800441103			4174.17604664748	3301.36201938015		False	True	FBgn0039916	CG9935:FBgn0039916	0.0737725776316476	0.299337455087637	0.506959701605742	5324.58633840404	5607.96943369017	0.154073437208851	0.334872631514475	0.765840832472574	4045.1698970198	4536.88911134446	0.239240938010529	0.0426994577407168	0.212639008145982
FBgn0038837	CG3822:FBgn0038837	0.16973921046664	0.0519230845037753	0.244650825741929	2521.30113519743	2852.85595096129	0.265540351246327	8.61287400785201e-05	0.00062067668648074	2400.56909101012	2892.74823954909	0.217911324544045	0.00780689721893902	0.0456403222030281	2407.07663032191	2814.49283633789	0.217241339191512	0.00362877119129559	0.0227556313459764	2849.40154072969	3325.76825477005	0.107365066697226	0.0899526722614746	0.265355643831399	2357.12715490957	2544.77550618955	-0.273660240365974			2328.61122367713	1826.15691134765		False	True	FBgn0038837	CG3822:FBgn0038837	0.0395648588694496	0.59793550457962	0.773720387575067	2711.19400369057	2788.71570230261	0.18508242214634	0.243869942656269	0.679504626303331	2155.14831522015	2473.27268025496	0.0474852519979885	0.536272448012006	0.822504554506415
FBgn0034458	Ir56d:FBgn0034458	0.0659653579263822	0.696946738268515	0.907363957637527	9.50110737011286	11.6047760544711	-0.156575815096001	0.541852284883144		8.56400716484658	5.87740065498581	-0.338015956759058	0.0736574976899662	0.23339175233706	21.3919299698077	7.4147383425886	-0.60459702100436	0.0103805596778807	0.0508834010339256	23.3214345493083	8.75477694150561	-0.232495508609271	0.155136997422264	0.376593127495017	14.2812310794109	7.29057886389459	-0.60770490126682	0.0476794173426063	0.32454283229255	14.5643962080682	5.07253914326973		False	False	FBgn0034458	Ir56d:FBgn0034458	-0.349811338611423	0.183737927424073	0.365584177425668	19.7191265954733	9.61805527346593	-0.172257501073323	0.572925869150008	0.888953728003017	10.0061601991469	7.47840237300908	-0.268451048491877	0.290639917297781	0.645925736689727
FBgn0039927	CG11155:FBgn0039927	0.140882384808374	0.151320361033152	0.465479968744559	12360.3752286424	13716.7255035537	0.266041793129878	2.64171750531479e-05	0.000214054956710555	12470.7801787829	15031.6343289229	0.0995208488255861	0.291293292060292	0.553966415222664	12572.7909647104	13514.3408791893	0.132834208502941	0.148105178758995	0.338642945542806	12957.2236094042	14260.6172105322	-0.0257247083679862	0.711158413760707	0.871542818476321	10120.9897667363	9936.07706614937	-0.0731701427253138	0.740686498527423	0.921105327673124	9009.19379564549	8489.08936176105		False	True	FBgn0039927	CG11155:FBgn0039927	0.0644684369424573	0.257338828889666	0.459939718837567	14849.1481644271	15534.348937216	0.188647127080323	0.262934097327868	0.70152530261885	11414.078316104	13154.028412159	0.157420333323608	0.174246549330101	0.496014315199067
FBgn0260235	CG42509:FBgn0260235	-0.14630664185829	0.20814945257721	0.55741809135678	373.295509525694	333.848109161452	-0.0921866493473414	0.466060393239877	0.663625906200013	344.92711540736	322.226973843964	-0.0638487358186709	0.641546663218501	0.831966315251285	334.017347571348	318.044745897191	-0.0639682666199519	0.602385865660065	0.785363381989877	384.58514783586	367.020036654831	-0.0790934575015752	0.500587526863513	0.735425319784415	293.841709620526	276.34435312143	-0.35152918406928	0.204196264572408	0.63028536797342	293.396994777415	210.254384477142		False	False	FBgn0260235	CG42509:FBgn0260235	-0.0757655899196228	0.568654454286174	0.751961211978018	410.052207434314	387.743461401711	-0.19624692660792	0.502663964710317	0.856241949525834	320.919749415746	262.357726163325	-0.0598710516684602	0.652209315513376	0.877573327440435
FBgn0046113	GluRIIC:FBgn0046113	0.445801124803119	0.00102431936836385	0.0126905195996695	192.138528965662	273.570682339982	0.542690285982719	0.000489092442493304	0.00291305293562395	206.853453372032	311.828831350495	0.327025390799183	0.024695945075528	0.108620122681131	295.6237332843	381.413147175464	0.213145257864523	0.137033305849255	0.323162186156789	271.518317136292	319.793871414832	0.00244230895853184	0.984334463513964	0.993000127510086	436.640976744314	437.335049395055	0.143798444095915	0.41662229336268	0.778745638698699	384.244297480673	428.269268711801		False	True	FBgn0046113	GluRIIC:FBgn0046113	-0.117480627586589	0.447379850672048	0.65143799659739	332.786813206916	304.493285019972	0.327167960110877	0.131998705919849	0.509705885009244	241.100659269066	314.424611360103	-0.0385917653703066	0.809866863699822	0.938488219537766
FBgn0260874	Ir76a:FBgn0260874	0.738301074825691	1.78157492416821e-11	1.41772250696308e-09	875.931536107979	1526.82588582928	0.711030835667078	5.67850429873615e-21	2.53067027102886e-19	994.618715956875	1643.45414255172	0.646153158638345	1.38285972661237e-07	3.49467925043164e-06	998.598475565087	1624.10146098149	0.434017163158953	3.00415974070686e-05	0.00043008335545254	972.304322513897	1335.36717917723	0.259177547998061	0.00266889940767661	0.0193941178242457	1343.33536000421	1624.39371947096	0.354945700521187	0.0222960763530707	0.206973302536979	1076.40151897604	1401.42724463055		False	True	FBgn0260874	Ir76a:FBgn0260874	0.285463599911792	0.00149594471503976	0.00801832513926804	901.014328019455	1103.85256766014	0.532351573746966	7.86621069447603e-05	0.00154621097850873	703.051672808907	1037.14095213579	0.290862494539098	0.005464879858369	0.0464685299033389
FBgn0031181	Ir20a:FBgn0031181	0.00559707715890496	0.967974932929384		6.78293926943753	6.96239184207696	0.600526221392342	0.0322785493975185	0.0989985935491052	9.34612808365442	25.9220727130333	0.154645509461409	0.434194032535451	0.687333659196348	9.83274018189996	15.2541485452847	0.326150823893598	0.132006717462778	0.31516632780479	5.74406376968146	12.7135739898703	0.172995846492602	0.283621051446936	0.539675196958842	8.93263363684588	14.9027574123133	-0.0404798251660113	0.895060220147283	0.970389121159836	13.1674196175648	12.2398458315493		False	False	FBgn0031181	Ir20a:FBgn0031181	0.0446532585774372	0.865588971424096	0.935316473988596	11.707721323743	12.7509186795679	0.0649988372210157	0.833674850635833	0.970060195595748	11.9852798387746	13.2790458956758	0.081053966287888	0.728335525110661	0.906961310892627
FBgn0004619	Glu-RI:FBgn0004619	0.0648172759081371	0.546548879272978	0.83992623534365	1918.94572248661	2014.53423655405	0.0642284781692671	0.35253612449382	0.560757601906968	1838.25261633159	1922.70228161067	0.0244169636675051	0.783277867914961	0.91170721202354	1804.94417469465	1837.2878187637	0.00341349700358857	0.964419005865794	0.985174607861289	1940.14764646559	1944.89871317634	0.00431659712997335	0.955872671617339	0.981899478813549	1601.335448048	1606.41261806168	-0.241217572198587	0.356268103977169	0.746844520810447	1506.52821037797	1213.37859599609		False	False	FBgn0004619	Glu-RI:FBgn0004619	0.0458490044211554	0.532278852249407	0.723477741869603	2190.44796200243	2263.18622530073	0.0363280506260967	0.80244862746673	0.962922069708177	1798.11808441314	1846.68689791279	-0.013984924126822	0.868564047764537	0.959681399217639
FBgn0259189	Ir7e:FBgn0259189				0.0	0.0				0.0	0.0				0.0	0.0	0.035510453557925	0.497447356316502		0.0	0.642065819455405	0.00110854465227748	0.974463426546151		0.320300874594009	0.351262464065576				0.0	0.0		False	False	FBgn0259189	Ir7e:FBgn0259189	-0.000191013770857374	0.998315752690469		0.66078301605989	0.653082960731986	-0.104330915222212	0.454390932433151		1.63041495828585	0.309797951236259	0.0328736957579826	0.543289804141942
FBgn0026255	clumsy:FBgn0026255	0.0508858120219917	0.623075106380285	0.876981420704966	492.754945302213	511.815756301313	0.497697220063016	0.000281982552144138	0.00178852978298164	344.623462042664	498.077344225222	0.373577436524556	0.00128160722910426	0.0106986824648022	507.016366597953	669.480965233234	0.476184871549871	5.76025926778477e-06	0.000104554316352437	570.579683668508	807.759583659611	0.0723174642338732	0.539864632490398	0.764080643308705	677.716590838392	716.692218860646	0.48268539536916	0.000473446883863775	0.0125336753418534	517.925113604632	737.296514388061		False	True	FBgn0026255	clumsy:FBgn0026255	-0.111911558665605	0.24493289162291	0.444981216452517	645.012258344185	595.573309168374	0.0972606134726766	0.598075693678048	0.899776833336123	500.030464532002	538.891744566019	0.184246777037505	0.241549545075348	0.591316324021191
FBgn0040849	Ir41a:FBgn0040849	-0.173043579105352	0.362222710192376	0.720297446937203	12.5878105344925	8.64550161654192	-0.135597922633975	0.633058435710309	0.791015409724261	16.2296432454712	13.2703882396355	-0.170535237152125	0.4110639859562	0.666576303552445	15.1596643380778	10.1037590824958	-0.297603642479488	0.206647484432515	0.421090855374512	32.7288048568348	22.7275996049865	-0.277523484676737	0.138779893525691	0.350644685853044	27.6973283309297	17.4383115949801	-0.0255943162661569	0.931325462277307	0.979637463153942	24.6688061024367	23.9962284866925		False	False	FBgn0040849	Ir41a:FBgn0040849	0.150204559955058	0.585039207482326	0.763852016675285	11.7746207089007	14.8807438119527	0.386870906049351	0.216458332482005	0.646416032337106	10.1153973502726	17.7770424171967	0.270227780221441	0.270962498824629	0.625797076204932
FBgn0028431	Glu-RIB:FBgn0028431	-0.14630664185829	0.20814945257721	0.55741809135678	373.295509525694	333.848109161452	-0.0921866493473414	0.466060393239877	0.663625906200013	344.92711540736	322.226973843964	-0.0638487358186709	0.641546663218501	0.831966315251285	334.017347571348	318.044745897191	-0.0639682666199519	0.602385865660065	0.785363381989877	384.58514783586	367.020036654831	-0.0790934575015752	0.500587526863513	0.735425319784415	293.841709620526	276.34435312143	-0.35152918406928	0.204196264572408	0.63028536797342	293.396994777415	210.254384477142		False	False	FBgn0028431	Glu-RIB:FBgn0028431	-0.0757655899196228	0.568654454286174	0.751961211978018	410.052207434314	387.743461401711	-0.19624692660792	0.502663964710317	0.856241949525834	320.919749415746	262.357726163325	-0.0598710516684602	0.652209315513376	0.877573327440435
FBgn0039080	Ir94h:FBgn0039080				0.0	0.0				0.0	0.0	0.0725053432135511	0.431431607544595		0.515845746598477	2.5727784180306	0.0543095324760683	0.523474229060176		0.362980833415432	1.28263058100507	-0.0226204700540131	0.500742776245586		0.640601749188018	0.0	-0.0211845356165031	0.819508347185097		0.639885537633694	0.326596229435565		False	False	FBgn0039080	Ir94h:FBgn0039080	-0.0389283265780781	0.541922241593383		0.315146405653576	0.0	0.00465051935637824	0.972267591098806		0.90796756006081	0.988951746574661
FBgn0038840	CG5621:FBgn0038840	0.179392163512725	0.0357261511341323	0.191793997655734	809.380500235114	922.40579331101	0.435147905678536	4.74545439805747e-05	0.000362001217257222	724.23588727704	990.723476010029	0.292942018815371	0.00608879402806508	0.0379119126952293	738.158713620502	915.759072583207	0.38635764038789	0.000472454488831937	0.00436571375176024	661.847586791138	879.813362457561	0.123543409674344	0.172837372024721	0.401458803553791	692.132131578207	758.092914326021	0.166328142829032	0.1300004745322	0.536782725482111	572.283347823082	644.674731722275		False	True	FBgn0038840	CG5621:FBgn0038840	0.0307927739192628	0.740228845728394	0.8653754214891	974.478530302682	996.22728279552	0.032284118903057	0.794518986633569	0.96178591056165	808.56125580556	828.289249386851	0.103373690692396	0.323235072553702	0.679966330742552
FBgn0028422	KaiRIA:FBgn0028422	-0.22954985036555	0.0626994847311213	0.276619325478603	371.02110346993	311.074415728031	0.0559598010138184	0.719524653044148	0.848863877140257	246.920637642635	257.550752556143	0.206774815274797	0.126769873321629	0.334093147404973	297.718453298752	348.872430714517	-0.201408748181125	0.125869876943043	0.305562562582383	373.614043473897	320.805956525645	-0.355394179146333	0.00192510872227336	0.0148774102636419	411.922459724925	312.999047783117	-0.117239264993651	0.292435673600908	0.707239209852619	379.475915553912	348.568462261392		False	False	FBgn0028422	KaiRIA:FBgn0028422	-0.246493176103718	0.0318620854314826	0.102968031369441	431.599284768623	361.169336833746	-0.0207240803923578	0.89378260501282	0.982879029884406	378.615984811386	372.867915477593	-0.256974118968839	0.0930338782999078	0.34922944467882
FBgn0051201	GluRIIE:FBgn0051201	-0.413360679214964	0.00341733712359559	0.0330138849354011	221.200828987712	158.483116294331	0.365849136682422	0.0778579519966789	0.194043328486204	99.8962634097836	135.117023930727	0.394652401102668	0.0245617948888137	0.108122109016515	133.625941626457	186.722400677992	-0.0157439861584917	0.914651763473521	0.961737187219339	188.795256993993	186.599407004638	-0.113078459771304	0.444692318538243	0.694864728765483	181.219463695151	164.453443237194	0.313471120251287	0.258453402194888	0.674031947577697	161.673087787153	217.624652175433		False	False	FBgn0051201	GluRIIE:FBgn0051201	-0.214194877687768	0.145729096751405	0.312885641235649	212.446505689095	180.955271445322	-0.0493007648379005	0.797360012143253	0.96195015549433	173.678759530121	167.444910981301	-0.00128768219088445	0.994212798766908	0.998273591177687
FBgn0020429	GluRIIB:FBgn0020429	0.365372406818078	0.0360881747106943	0.193236111481435	8.01279468854572	24.1145461230892	0.465025403955664	0.101679429601767	0.23518528820852	10.6714845969373	20.9955123129641	0.417752593440214	0.0572650151427682	0.195925586400415	10.6959649849039	25.1376451182064	0.0226413840772791	0.922630724505819	0.96564018821488	21.5126142116485	22.4413220468018	0.0990755306638571	0.596174616325114	0.800475222255231	25.1870960154623	29.698614851165	0.185561337134877	0.550580990084973	0.844327334911972	23.9281125088455	30.2823657601697		False	False	FBgn0020429	GluRIIB:FBgn0020429	-0.514953860191294	0.0628919489652198	0.171100203180666	21.6766352783437	10.2172137550041	-0.417397397037135	0.180527721847244	0.590896907961019	16.9528428533061	8.85488695002206	-0.396556980029141	0.116387552588374	0.395986489003079
FBgn0039916	CG9935:FBgn0039916	-0.244847974118245	0.00250632341118467	0.0262694181243216	4672.8350485423	3914.37700007272	-0.0177197493408202	0.795794525013928	0.897895780845667	4567.77649188604	4511.36299492427	-0.343175070751497	4.85487399539662e-05	0.000639235383648656	4856.26358779114	3795.3447681976	-0.00706505268983565	0.946763038943457	0.97789907976229	4933.90071930991	4909.00265571469	-0.154581333611281	0.171206853441327	0.399827809142019	4420.47174349042	3925.82437179801	-0.268780800441103			4174.17604664748	3301.36201938015		False	True	FBgn0039916	CG9935:FBgn0039916	0.0737725776316476	0.299337455087637	0.506959701605742	5324.58633840404	5607.96943369017	0.154073437208851	0.334872631514475	0.765840832472574	4045.1698970198	4536.88911134446	0.239240938010529	0.0426994577407168	0.212639008145982
FBgn0004620	GluRIIA:FBgn0004620	0.19508674852765	0.0884855094051116	0.343807064033115	660.601411709094	765.637895086044	0.211663052335724	0.0586578472627826	0.157587691495505	670.821971202296	782.062682048232	0.102390532356657	0.32587219880237	0.587971685692962	747.665300066506	805.522719826909	0.298335600604855	0.00363912019387986	0.0227694476148689	676.096307893627	840.448593310552	0.037675340882285	0.691147416645548	0.861058549357341	797.57733923722	820.317736006299	-0.229626837475603	0.0709074118807092	0.40070160390667797	813.150862494078	688.439379500551		False	False	FBgn0004620	GluRIIA:FBgn0004620	-0.780893682324054	8.61587293750126e-12	1.9589379079687e-10	750.725355026505	426.280214467297	-0.379650828680408	0.0308973000158805	0.20293481802654	532.816405018184	399.463318389904	-0.597383907625188	1.68322534050479e-05	0.000325911890530066
FBgn0039927	CG11155:FBgn0039927	0.140882384808374	0.151320361033152	0.465479968744559	12360.3752286424	13716.7255035537	0.266041793129878	2.64171750531479e-05	0.000214054956710555	12470.7801787829	15031.6343289229	0.0995208488255861	0.291293292060292	0.553966415222664	12572.7909647104	13514.3408791893	0.132834208502941	0.148105178758995	0.338642945542806	12957.2236094042	14260.6172105322	-0.0257247083679862	0.711158413760707	0.871542818476321	10120.9897667363	9936.07706614937	-0.0731701427253138	0.740686498527423	0.921105327673124	9009.19379564549	8489.08936176105		False	True	FBgn0039927	CG11155:FBgn0039927	0.0644684369424573	0.257338828889666	0.459939718837567	14849.1481644271	15534.348937216	0.188647127080323	0.262934097327868	0.70152530261885	11414.078316104	13154.028412159	0.157420333323608	0.174246549330101	0.496014315199067
FBgn0026255	clumsy:FBgn0026255	0.0508858120219917	0.623075106380285	0.876981420704966	492.754945302213	511.815756301313	0.497697220063016	0.000281982552144138	0.00178852978298164	344.623462042664	498.077344225222	0.373577436524556	0.00128160722910426	0.0106986824648022	507.016366597953	669.480965233234	0.476184871549871	5.76025926778477e-06	0.000104554316352437	570.579683668508	807.759583659611	0.0723174642338732	0.539864632490398	0.764080643308705	677.716590838392	716.692218860646	0.48268539536916	0.000473446883863775	0.0125336753418534	517.925113604632	737.296514388061		False	True	FBgn0026255	clumsy:FBgn0026255	-0.111911558665605	0.24493289162291	0.444981216452517	645.012258344185	595.573309168374	0.0972606134726766	0.598075693678048	0.899776833336123	500.030464532002	538.891744566019	0.184246777037505	0.241549545075348	0.591316324021191
FBgn0046113	GluRIIC:FBgn0046113	0.445801124803119	0.00102431936836385	0.0126905195996695	192.138528965662	273.570682339982	0.542690285982719	0.000489092442493304	0.00291305293562395	206.853453372032	311.828831350495	0.327025390799183	0.024695945075528	0.108620122681131	295.6237332843	381.413147175464	0.213145257864523	0.137033305849255	0.323162186156789	271.518317136292	319.793871414832	0.00244230895853184	0.984334463513964	0.993000127510086	436.640976744314	437.335049395055	0.143798444095915	0.41662229336268	0.778745638698699	384.244297480673	428.269268711801		False	True	FBgn0046113	GluRIIC:FBgn0046113	-0.117480627586589	0.447379850672048	0.65143799659739	332.786813206916	304.493285019972	0.327167960110877	0.131998705919849	0.509705885009244	241.100659269066	314.424611360103	-0.0385917653703066	0.809866863699822	0.938488219537766
FBgn0260874	Ir76a:FBgn0260874	0.738301074825691	1.78157492416821e-11	1.41772250696308e-09	875.931536107979	1526.82588582928	0.711030835667078	5.67850429873615e-21	2.53067027102886e-19	994.618715956875	1643.45414255172	0.646153158638345	1.38285972661237e-07	3.49467925043164e-06	998.598475565087	1624.10146098149	0.434017163158953	3.00415974070686e-05	0.00043008335545254	972.304322513897	1335.36717917723	0.259177547998061	0.00266889940767661	0.0193941178242457	1343.33536000421	1624.39371947096	0.354945700521187	0.0222960763530707	0.206973302536979	1076.40151897604	1401.42724463055		False	True	FBgn0260874	Ir76a:FBgn0260874	0.285463599911792	0.00149594471503976	0.00801832513926804	901.014328019455	1103.85256766014	0.532351573746966	7.86621069447603e-05	0.00154621097850873	703.051672808907	1037.14095213579	0.290862494539098	0.005464879858369	0.0464685299033389
FBgn0031181	Ir20a:FBgn0031181	0.00559707715890496	0.967974932929384		6.78293926943753	6.96239184207696	0.600526221392342	0.0322785493975185	0.0989985935491052	9.34612808365442	25.9220727130333	0.154645509461409	0.434194032535451	0.687333659196348	9.83274018189996	15.2541485452847	0.326150823893598	0.132006717462778	0.31516632780479	5.74406376968146	12.7135739898703	0.172995846492602	0.283621051446936	0.539675196958842	8.93263363684588	14.9027574123133	-0.0404798251660113	0.895060220147283	0.970389121159836	13.1674196175648	12.2398458315493		False	False	FBgn0031181	Ir20a:FBgn0031181	0.0446532585774372	0.865588971424096	0.935316473988596	11.707721323743	12.7509186795679	0.0649988372210157	0.833674850635833	0.970060195595748	11.9852798387746	13.2790458956758	0.081053966287888	0.728335525110661	0.906961310892627
FBgn0004619	Glu-RI:FBgn0004619	0.0648172759081371	0.546548879272978	0.83992623534365	1918.94572248661	2014.53423655405	0.0642284781692671	0.35253612449382	0.560757601906968	1838.25261633159	1922.70228161067	0.0244169636675051	0.783277867914961	0.91170721202354	1804.94417469465	1837.2878187637	0.00341349700358857	0.964419005865794	0.985174607861289	1940.14764646559	1944.89871317634	0.00431659712997335	0.955872671617339	0.981899478813549	1601.335448048	1606.41261806168	-0.241217572198587	0.356268103977169	0.746844520810447	1506.52821037797	1213.37859599609		False	False	FBgn0004619	Glu-RI:FBgn0004619	0.0458490044211554	0.532278852249407	0.723477741869603	2190.44796200243	2263.18622530073	0.0363280506260967	0.80244862746673	0.962922069708177	1798.11808441314	1846.68689791279	-0.013984924126822	0.868564047764537	0.959681399217639
FBgn0038837	CG3822:FBgn0038837	0.16973921046664	0.0519230845037753	0.244650825741929	2521.30113519743	2852.85595096129	0.265540351246327	8.61287400785201e-05	0.00062067668648074	2400.56909101012	2892.74823954909	0.217911324544045	0.00780689721893902	0.0456403222030281	2407.07663032191	2814.49283633789	0.217241339191512	0.00362877119129559	0.0227556313459764	2849.40154072969	3325.76825477005	0.107365066697226	0.0899526722614746	0.265355643831399	2357.12715490957	2544.77550618955	-0.273660240365974			2328.61122367713	1826.15691134765		False	True	FBgn0038837	CG3822:FBgn0038837	0.0395648588694496	0.59793550457962	0.773720387575067	2711.19400369057	2788.71570230261	0.18508242214634	0.243869942656269	0.679504626303331	2155.14831522015	2473.27268025496	0.0474852519979885	0.536272448012006	0.822504554506415
FBgn0040849	Ir41a:FBgn0040849	-0.173043579105352	0.362222710192376	0.720297446937203	12.5878105344925	8.64550161654192	-0.135597922633975	0.633058435710309	0.791015409724261	16.2296432454712	13.2703882396355	-0.170535237152125	0.4110639859562	0.666576303552445	15.1596643380778	10.1037590824958	-0.297603642479488	0.206647484432515	0.421090855374512	32.7288048568348	22.7275996049865	-0.277523484676737	0.138779893525691	0.350644685853044	27.6973283309297	17.4383115949801	-0.0255943162661569	0.931325462277307	0.979637463153942	24.6688061024367	23.9962284866925		False	False	FBgn0040849	Ir41a:FBgn0040849	0.150204559955058	0.585039207482326	0.763852016675285	11.7746207089007	14.8807438119527	0.386870906049351	0.216458332482005	0.646416032337106	10.1153973502726	17.7770424171967	0.270227780221441	0.270962498824629	0.625797076204932
[truncated: 20 more columns]
