# Supplementary material for: Downregulation of glial genes involved in synaptic function mitigates Huntington's disease pathogenesis
Source: eLife. 2021 Apr 19;10:e64564. doi: 10.7554/eLife.64564 (PMC8149125; doi:10.7554/eLife.64564)
Supplement: Figure 1—source data 2. [file elife-64564-fig1-data2.zip › Figure_1_source_data_file_2/neuronDown/43/subMouse.csv]

Entrez	Entrez_Striatum 2 months	Symbol_Striatum 2 months	Name_Striatum 2 months	baseMean.continuousQ_Striatum 2 months	log2FoldChange.continuousQ_Striatum 2 months	lfcSE.continuousQ_Striatum 2 months	stat.continuousQ_Striatum 2 months	pvalue.continuousQ_Striatum 2 months	FDR.continuousQ_Striatum 2 months	baseMean.Q.80.vs.20_Striatum 2 months	log2FoldChange.Q.80.vs.20_Striatum 2 months	lfcSE.Q.80.vs.20_Striatum 2 months	stat.Q.80.vs.20_Striatum 2 months	pvalue.Q.80.vs.20_Striatum 2 months	FDR.Q.80.vs.20_Striatum 2 months	baseMean.Q.92.vs.20_Striatum 2 months	log2FoldChange.Q.92.vs.20_Striatum 2 months	lfcSE.Q.92.vs.20_Striatum 2 months	stat.Q.92.vs.20_Striatum 2 months	pvalue.Q.92.vs.20_Striatum 2 months	FDR.Q.92.vs.20_Striatum 2 months	baseMean.Q.111.vs.20_Striatum 2 months	log2FoldChange.Q.111.vs.20_Striatum 2 months	lfcSE.Q.111.vs.20_Striatum 2 months	stat.Q.111.vs.20_Striatum 2 months	pvalue.Q.111.vs.20_Striatum 2 months	FDR.Q.111.vs.20_Striatum 2 months	baseMean.Q.140.vs.20_Striatum 2 months	log2FoldChange.Q.140.vs.20_Striatum 2 months	lfcSE.Q.140.vs.20_Striatum 2 months	stat.Q.140.vs.20_Striatum 2 months	pvalue.Q.140.vs.20_Striatum 2 months	FDR.Q.140.vs.20_Striatum 2 months	baseMean.Q.175.vs.20_Striatum 2 months	log2FoldChange.Q.175.vs.20_Striatum 2 months	lfcSE.Q.175.vs.20_Striatum 2 months	stat.Q.175.vs.20_Striatum 2 months	pvalue.Q.175.vs.20_Striatum 2 months	FDR.Q.175.vs.20_Striatum 2 months	Entrez_Liver 2 months	Symbol_Liver 2 months	Name_Liver 2 months	baseMean.continuousQ_Liver 2 months	log2FoldChange.continuousQ_Liver 2 months	lfcSE.continuousQ_Liver 2 months	stat.continuousQ_Liver 2 months	pvalue.continuousQ_Liver 2 months	FDR.continuousQ_Liver 2 months	baseMean.Q.80.vs.20_Liver 2 months
11421	11421.0	Ace	angiotensin I converting enzyme (peptidyl-dipeptidase A) 1	1110.0	0.000108	0.000531	0.20400000000000001	0.838	0.9390000000000001	1110.0	0.196	0.0959	2.04	0.0409	0.483	1110.0	0.14400000000000002	0.0931	1.55	0.121	1.0	1110.0	0.20400000000000001	0.09580000000000001	2.13	0.0329	0.904	1110.0	0.0587	0.0931	0.631	0.528	0.771	1110.0	0.0555	0.0931	0.597	0.551	0.851	11421.0	Ace	angiotensin I converting enzyme (peptidyl-dipeptidase A) 1	38.1	0.00041299999999999996	0.000927	0.445	0.656	0.89	38.1
17380	17380.0	Mme	membrane metallo endopeptidase	1650.0	0.00118	0.000668	1.77	0.07730000000000001	0.531	1650.0	0.267	0.134	2.0	0.0455	0.483	1650.0	0.0855	0.131	0.655	0.513	1.0	1650.0	0.223	0.134	1.67	0.0951	0.904	1650.0	0.198	0.131	1.52	0.13	0.629	1650.0	0.241	0.13	1.84	0.06520000000000001	0.675	17380.0	Mme	membrane metallo endopeptidase	1380.0	-0.000603	0.000798	-0.756	0.45	0.788	1380.0
[truncated: 303 more columns]
