# Supplementary material for: Downregulation of glial genes involved in synaptic function mitigates Huntington's disease pathogenesis
Source: eLife. 2021 Apr 19;10:e64564. doi: 10.7554/eLife.64564 (PMC8149125; doi:10.7554/eLife.64564)
Supplement: Figure 1—source data 2. [file elife-64564-fig1-data2.zip › Figure_1_source_data_file_2/neuronDown/43/subHuman.csv]

Entrez	Chip	Caudate Probeset	M	t	P.Value	Unnamed: 5	Cerebellum Probeset	M.1	t.1	P.Value.1	Unnamed: 10	Probe Set ID	Title	Gene Symbol	Unigene	Full Length Ref. Sequences	Biological Process (GO)	Cellular Component (GO)	Molecular Function (GO)	Biochemical Function (Proteome)	Cellular Role (Proteome)	Molecular Localization (Proteome)	adjp	Entrez	entrezList	entrezList_filt	validList
1636	A	209749_s_at	-0.209	-5.7	3.48e-07		209749_s_at	0.0385	1.49	0.141		209749_s_at	angiotensin I converting enzyme (peptidyl-dipeptidase A) 1	ACE	Hs.298469 // full length	NM_000789 // angiotensin I converting enzyme isoform 1 precursor /// NM_152830 // angiotensin I converting enzyme isoform 2 precursor /// NM_152831 // angiotensin I converting enzyme isoform 3 precursor	8015 // circulation // experimental evidence /// 8217 // regulation of blood pressure // predicted/computed	5624 // membrane fraction // predicted/computed /// 5625 // soluble fraction // experimental evidence /// 5886 // plasma membrane // experimental evidence	4246 // peptidyl-dipeptidase A activity // extended:Unknown; Peptidase_M2; 0 /// 8241 // peptidyl-dipeptidase activity // not recorded /// 4246 // peptidyl-dipeptidase A activity // extended:Unknown; 3.4.15.1; 1e-300	---	---	---	5.190884462151395e-06	1636	['1636']	['1636']	True
1636	B	227463_at	-0.264	-6.11	7.18e-08		227463_at_B	0.000629	0.0146	0.988		227463_at	angiotensin I converting enzyme (peptidyl-dipeptidase A) 1	ACE	Hs.298469		6508 // proteolysis and peptidolysis // inferred from electronic annotation	---	4177 // aminopeptidase activity // inferred from electronic annotation /// 4179 // membrane alanyl aminopeptidase activity // inferred from electronic annotation				1.404366739225076e-06	1636	['1636']	['1636']	True
4311	A	203434_s_at	-0.696	-7.89	5.87e-11		203434_s_at	0.0696	1.84	0.071		203434_s_at	membrane metallo-endopeptidase (neutral endopeptidase, enkephalinase, CALLA, CD10)	MME	Hs.1298 // full length	NM_000902 // membrane metallo-endopeptidase /// NM_007287 // membrane metallo-endopeptidase /// NM_007288 // membrane metallo-endopeptidase /// NM_007289 // membrane metallo-endopeptidase	7267 // cell-cell signaling // traceable author statement /// 6508 // proteolysis and peptidolysis // traceable author statement /// 7048 // oncogenesis // traceable author statement	5887 // integral to plasma membrane // traceable author statement	8270 // zinc ion binding // inferred from electronic annotation /// 16787 // hydrolase activity // inferred from electronic annotation /// 4245 // neprilysin activity // inferred from electronic annotation /// 8237 // metallopeptidase activity // traceable author statement	---	---	---	7.285286187845304e-09	4311	['4311']	['4311']	True
4311	A	203435_s_at	-0.712	-9.66	5.19e-14		203435_s_at	0.0832	1.85	0.0694		203435_s_at	membrane metallo-endopeptidase (neutral endopeptidase, enkephalinase, CALLA, CD10)	MME	Hs.1298 // full length	NM_000902 // membrane metallo-endopeptidase /// NM_007287 // membrane metallo-endopeptidase /// NM_007288 // membrane metallo-endopeptidase /// NM_007289 // membrane metallo-endopeptidase	7267 // cell-cell signaling // traceable author statement /// 6508 // proteolysis and peptidolysis // traceable author statement /// 7048 // oncogenesis // traceable author statement	5887 // integral to plasma membrane // traceable author statement	8270 // zinc ion binding // inferred from electronic annotation /// 16787 // hydrolase activity // inferred from electronic annotation /// 4245 // neprilysin activity // inferred from electronic annotation /// 8237 // metallopeptidase activity // traceable author statement	---	---	---	1.371625411764706e-10	4311	['4311']	['4311']	True
