# Supplementary material for: Downregulation of glial genes involved in synaptic function mitigates Huntington's disease pathogenesis
Source: eLife. 2021 Apr 19;10:e64564. doi: 10.7554/eLife.64564 (PMC8149125; doi:10.7554/eLife.64564)
Supplement: Figure 1—source data 2. [file elife-64564-fig1-data2.zip › Figure_1_source_data_file_2/neuronDown/43/subFly.csv]

fbgene	gene_x	EN7vsEW7_log2FoldChange	EN7vsEW7_pvalue	EN7vsEW7_padj	EN7vsEW7_grp.mean.EW7	EN7vsEW7_grp.mean.EN7	EN9vsEW9_log2FoldChange	EN9vsEW9_pvalue	EN9vsEW9_padj	EN9vsEW9_grp.mean.EW9	EN9vsEW9_grp.mean.EN9	EN11vsEW11_v2_log2FoldChange	EN11vsEW11_v2_pvalue	EN11vsEW11_v2_padj	EN11vsEW11_v2_grp.mean.EW11	EN11vsEW11_v2_grp.mean.EN11	EF18vsEW18_log2FoldChange	EF18vsEW18_pvalue	EF18vsEW18_padj	EF18vsEW18_grp.mean.EW18	EF18vsEW18_grp.mean.EF18	EF20vsEW20_log2FoldChange	EF20vsEW20_pvalue	EF20vsEW20_padj	EF20vsEW20_grp.mean.EW20	EF20vsEW20_grp.mean.EF20	EF22vsEW22_log2FoldChange	EF22vsEW22_pvalue	EF22vsEW22_padj	EF22vsEW22_grp.mean.EW22	EF22vsEW22_grp.mean.EF22	Unnamed: 31_x	AllSig_x	UnionSig_x	fbgene	gene_y	RN5vsRW5_log2FoldChange	RN5vsRW5_pvalue	RN5vsRW5_padj	RN5vsRW5_grp.mean.RW5	RN5vsRW5_grp.mean.RN5	RN7vsRW7_log2FoldChange	RN7vsRW7_pvalue	RN7vsRW7_padj	RN7vsRW7_grp.mean.RW7	RN7vsRW7_grp.mean.RN7	RN8vsRW8_log2FoldChange	RN8vsRW8_pvalue	RN8vsRW8_padj
FBgn0035076	Ance-5:FBgn0035076	-0.3191072994817	0.0147085311494055	0.100901694125066	5866.28960715415	4566.11573856893	-0.5650253121743	3.07720914208603e-18	1.0781904169909e-16	6299.68385310175	4236.44918837643	-0.461785068029817	1.14012400838263e-05	0.000177474725160284	5539.5350746257	3946.95609860568	-0.114502310731656	0.325358199613767	0.550673741277522	5053.00343242032	4641.68257369657	0.190038215375221	0.0551469597107988	0.189101965506691	4275.77627951238	4929.16412068226	0.0989805606068832	0.672088983996032	0.889239598838889	4478.21396392886	4864.09477707887		False	True	FBgn0035076	Ance-5:FBgn0035076	-0.247752057203287	0.000316730737099247	0.00207495415716745	6790.26343277885	5703.00673163387	0.239170080532069	0.134439827541019	0.513734317742286	5183.11829651141	6194.639386979	0.28822147367401	0.0123412497258925	0.0868038858546176
FBgn0032536	Ance-3:FBgn0032536	0.483480578057444	3.57295369282736e-06	9.85194882399449e-05	1270.51653135704	1821.82246458694	0.532627026096767	3.02471639418452e-08	4.18721298110475e-07	1279.749542027	1871.72795504411	0.787946962969915	5.25116936714276e-09	1.7912899860986e-07	1061.52187891102	1943.35442710311	-0.258519969878571	0.0347814266333224	0.125045379802951	3361.72471008869	2771.64880448811	-0.327728775772838	0.000321146533596876	0.00338485470010998	2815.07737013272	2210.22168192329	-0.205535669966188	0.395391019626536	0.767304711991574	2248.67012602933	1888.51220846045		False	True	FBgn0032536	Ance-3:FBgn0032536	-0.573356212466406	1.38923396453467e-07	1.79209464201283e-06	1319.07775278381	871.370055744174	-0.675112211338707	1.54204088619044e-06	4.61800665390717e-05	901.851373268273	550.095348995767	-0.645779528646356	3.79224277215783e-09	1.43042347610009e-07
FBgn0012037	Ance:FBgn0012037	0.0650521096681014	0.499845473754517	0.812523794153124	1900.06827226945	1993.11815861872	0.343307166432797	0.20982186220182	0.394615717440933	1796.94285025151	2614.51943079277	-0.243433487378269	0.00469483081927484	0.0309278338738208	2101.01096796188	1763.01952419596	0.156603767556236	0.12160411883439	0.298431881625836	1967.74452153565	2204.63516997084	0.0699904936891809	0.413404533146343	0.666086901032051	1880.89628342489	1979.70902395061	-0.235562172282326	0.449691150325898	0.796497842650719	4307.32221689424	3131.49952644538		False	False	FBgn0012037	Ance:FBgn0012037	-0.765881988163276	2.58758769387817e-14	7.54303496461246e-13	2017.21857012321	1164.63859087758	-0.53376686756357	2.15777271560933e-05	0.000493927743409734	1634.79438724188	1111.44505630152	-0.513490857470591	5.5303830990493e-09	1.98311533430054e-07
FBgn0032800	CG10137:FBgn0032800	0.0715371877588638	0.347706345050702	0.706270096643996	2798.08663401692	2945.77610362638	0.120908489461321	0.0736458096485266	0.186658785691863	2730.05533525611	2971.63188737844	0.0122640905618125	0.868917879628914	0.948477685483626	2864.90840465833	2890.42884546377	0.155482864592776	0.0675427569026439	0.199368289265202	2559.47690732165	2861.7672003922	0.0200690111399266	0.778840352388538	0.903022192087098	2567.13849404703	2604.49916722212	-0.259482650725187	0.25639495984112	0.672650475556593	2458.24641959605	1984.56509458834		False	False	FBgn0032800	CG10137:FBgn0032800	-0.0128811202163928	0.835134647525758	0.919255899333278	3193.51977894849	3165.36755655464	0.0977766226222603	0.347413338647398	0.773930682900684	2612.32522384573	2801.45217363469	-0.0745114279589806	0.325849420516674	0.681782060086808
FBgn0032535	Ance-2:FBgn0032535	-0.101761379644183	0.219127993400485		2.68998712836949	0.309365487498664	0.0373182642099434	0.748524071611308		0.68721243727982	1.25800932238239	-0.00835515718056038	0.942368195498462		2.6634620780889	2.42918410896492	0.114680049265775	0.274478447852965		0.362980833415432	2.62640053675916	0.0538043517521406	0.511734670447864		1.59498253780946	3.5412634260556	-0.119768800405992	0.596449144259676		3.90307775345487	2.24865253487031		False	False	FBgn0032535	Ance-2:FBgn0032535	0.226027183214741	0.266485273387262		1.29961745037539	3.67436985405556	0.582923010571973	0.0143680208261955		0.0	7.04640438632639	0.148563492117599	0.18060637642957
FBgn0016122	Acer:FBgn0016122	-0.269934630467056	0.0245906284138071	0.145615369742893	12478.2262660569	10144.0921816987	-0.523328251269145	1.09977100884955e-13	2.67339072270821e-12	13864.6826226541	9590.95763439218	-0.301505053544427	0.0120345735183918	0.0634827396435522	11948.6944047115	9534.61408467087	-0.542734024143881	2.38314660070178e-07	6.46746653942879e-06	11941.9877578166	8031.67845274134	-0.200199476933716	0.00293215995063401	0.0208604365484115	11373.4929564249	9853.76016493029	-0.118223004255511	0.549535845932284	0.843664702551042	10573.2796116568	9640.36313508543		False	True	FBgn0016122	Acer:FBgn0016122	-0.0150162138282866	0.873773386111688	0.939103919409019	7962.32740553344	7876.84842576676	0.0159453861316344	0.910559237027197	0.986576058478756	9501.58151528714	9612.88496796053	-0.0823518422133457	0.366622449904455	0.711991926586473
FBgn0033366	Ance-4:FBgn0033366	-0.572935780218301	0.000757369016651379	0.00993026929944045	5670.91085394716	3393.48456445682	-1.10158801014932	5.67151515449103e-55	1.80088329639948e-52	5277.29229278321	2429.97134032049	0.0151643170280579	0.913516799546558	0.966617219382597	3698.33378836253	3742.17103190414	-0.298335758881079	0.0327397239816221	0.120518943529283	4966.92394662977	3951.27930400231	0.140995549104644			4184.27624804565	4642.00810973802	0.516031509449867	0.0190131018074103	0.189581052319344	4169.57999665532	6338.44348719472		False	True	FBgn0033366	Ance-4:FBgn0033366	-0.42501510037024	0.000941762549243673	0.00543296515417743	6793.44672733857	4970.45058644585	-0.0192445666267393	0.917963756143395	0.98781935786076	4962.22969510431	4889.36484130962	0.660466141220289	3.5958075539774e-07	9.97401988445486e-06
FBgn0039277	CG13650:FBgn0039277	0.00500681715665087	0.954641094735905	0.986714371295618	3843.60689862179	3857.56212206817	0.115805170400259	0.0907824567256865	0.216738849339685	3906.74335029083	4238.57377598438	-0.0459539946912484	0.612268874436935	0.81536412613126	4188.69117414106	4052.39172427565	0.043839318528738	0.648215614907523	0.817320770092683	3854.37488600679	3979.41071290737	-0.142068971379332	0.0104654149559752	0.0568064550058219	4109.15542509514	3715.73839275523	-0.200958980621457			3671.46736667142	3111.05804141504		False	False	FBgn0039277	CG13650:FBgn0039277	0.025408123296312	0.704343107907397	0.842467011360642	4783.21884356324	4869.33624737205	0.0823712620577746	0.55754707998463	0.881789669453121	3995.18225138408	4243.02976805948	0.0445014434123428	0.656698212247091	0.878066136234534
FBgn0030425	CG3775:FBgn0030425	-0.368983446221176	0.00378239097087139	0.0356689467581263	8836.91325773126	6628.81509243737	-0.638619512861421	3.53616633190558e-20	1.45469579346124e-18	10140.67840465	6469.9346595726	-0.0428752731405598	0.733192343386673	0.885067533352651	7573.10470769754	7332.42752303189	-0.504149764730601	2.22627726659359e-05	0.000335020270764239	9002.54489309318	6189.71448641609	0.266340341962536	0.00064792041721911	0.00603109961098886	6586.78106431232	7989.87403720665	0.251022000904024	0.200676110137021	0.626877072466236	6761.90826411133	8224.86419013193		False	True	FBgn0030425	CG3775:FBgn0030425	-0.420035965134308	0.000283977192432042	0.00188523281184528	9572.58443984478	7055.27007660144	-0.25434296763352	0.138640382354738	0.52169898142606	9036.88582901771	7457.96097899335	-0.248380538615524	0.0556946810303144	0.255310226203304
FBgn0039613	CG14527:FBgn0039613	0.161519191480925	0.334993495704274	0.695073271352145	156.823369354146	180.976275817467	-0.226879280957738	0.214090837233499	0.399665073880136	158.647423274496	132.567830881074	0.433380187928199	0.018319914600419	0.0864198010227327	104.591004478788	152.660039645252	-1.10100872219529	1.82839003785599e-08	6.702698037137e-07	143.900467342276	54.1548410083525	-0.965477237456387	3.53940377122756e-08	1.06830844825354e-06	111.34122958441	42.124243875755	-0.661663434156807	0.0214340255209779	0.203171717981346	111.229477466801	57.3097969230307		False	True	FBgn0039613	CG14527:FBgn0039613	-0.104129693582923	0.576937697244885	0.757348655150643	200.8025211499	184.739968232166	-0.107135216357523	0.639262478708606	0.915593446275536	224.345508263829	205.419251287624	-0.248715251001953	0.16976210305604	0.488923827057831
FBgn0031081	Nep3:FBgn0031081	0.0125119530815743	0.908085607938896	0.974588772223376	3326.28082305598	3357.36426624615	0.102241461252754	0.091180481927559	0.21747230019214	3263.9487149269	3505.85551187644	0.00711778887535026	0.932643401317796	0.973717393537448	3195.81989810559	3212.17776236112	0.0900251378373668	0.230067419733315	0.448619431468119	3264.91789375474	3481.00990723227	-0.126346880526814	0.079044876979336	0.245260330400278	3026.25721614999	2763.54326786381	-0.248176190032918			2764.0674784484	2246.58829921341		False	False	FBgn0031081	Nep3:FBgn0031081	-0.594751590536412	1.81220893866212e-14	5.40348928110798e-13	3890.9390865309	2555.27711804343	-0.490003974874822	0.0397073379204773	0.240821095839594	3087.8296486744	2044.87834624837	-0.452175661402457	4.42094245668132e-07	1.19942496194053e-05
FBgn0039024	CG4721:FBgn0039024	-0.346689435317018	0.000478463036476991	0.00684605824668668	7020.75463159222	5431.37773493149	-0.574186909522038	4.04429860978679e-19	1.54489166067833e-17	6393.64584555737	4271.69482383737	-0.0232220697761742	0.836192701338488	0.936390873351529	5374.93315526117	5284.01484948293	-0.498673973444851	1.88995361152679e-06	3.96240383419956e-05	8938.25625136566	6209.29242411248	-0.295075659663303	1.59864704735626e-05	0.000247201607087814	7950.51816324679	6434.10882207025	-0.0590751159637347	0.744884783821684	0.923641820843639	5955.78575595641	5693.14591325279		False	True	FBgn0039024	CG4721:FBgn0039024	-0.135163396578748	0.135564480482683	0.297967758702039	6199.09834744856	5629.43315049976	-0.163459051431072	0.335298853240402	0.765840832472574	5142.90921752529	4547.13693388351	-0.159883447435235	0.128480894897428	0.418330416749361
FBgn0029769	CG3239:FBgn0029769	-0.297115235272543	0.0415553074913668	0.21239607509792	4303.24504753559	3375.77305385958	-0.745069491900537			4764.84274504766	2812.67567517713	0.329508286311628	0.00116085851207126	0.00986729735260572	3352.39575261767	4266.53889736803	-0.94254035126676	2.00935661174043e-12	1.38682816517714e-10	4636.44840437461	2266.71149406963	-0.447446292443711	2.7875220376696e-10	1.31154083100101e-08	4470.8829443888	3240.66203246844	0.00693061326272169	0.968983856023638	0.991198807700385	3409.28904203498	3427.60769533826		False	True	FBgn0029769	CG3239:FBgn0029769	-0.396234907275675	0.0570092270213106	0.159589134440557	6130.15204019421	4403.05407453264	-0.632665839481681	0.00119206240349941	0.0165011352679029	5899.21121099854	3606.38993362924	-0.18950026714789	0.0724356485928839	0.300464613893085
FBgn0032442	CG15485:FBgn0032442	0.0489494720086045	0.350063005774716		0.0	1.01578152062011				0.0	0.0				0.0	0.0				0.0	0.0	0.0232934943202633	0.489821093646608		0.0	0.669790166164768	0.0616180480859959	0.489974166028664		0.0	0.653192458871131		False	False	FBgn0032442	CG15485:FBgn0032442				0.0	0.0	0.0613825189537654	0.493935887592709		0.0	0.619595902472519	-0.0414671213966428	0.494882297452329
FBgn0039478	Nep5:FBgn0039478	0.15067064185388	0.440839239980306	0.774669940138655	52.4628826821856	61.6174039630952	0.245062380139965	0.364046819823653	0.570405510598016	28.9149420038778	37.5808243079527	0.115667466553582	0.587705946502135	0.799478668258299	65.8392314908441	73.9173353402366	0.0415487326965712	0.852345144214879	0.930107316725764	64.2549817071809	66.934057546689	-0.028037446428075	0.8785565067217	0.947980216621109	76.6414375992496	74.3626331161556	-0.89398749111705	0.00111233467903094	0.0249680333069923	108.100149466109	46.7516025019548		False	False	FBgn0039478	Nep5:FBgn0039478	-1.01454766142226	6.65973999727898e-06	6.34133636967184e-05	134.629640543045	55.175162302882	-0.571714720210768	0.0407374805140751	0.244693205947108	71.2853389690115	41.524549845799	-0.317684823795099	0.180209207898135	0.504976058883197
FBgn0029843	Nep1:FBgn0029843	-0.0642491061887078	0.463820625751145	0.790851548496155	1366.01969263202	1303.85725204265	-0.0979078738156609	0.222688283456158	0.411631007494637	1366.46701993535	1274.76592562894	-0.192818366739392	0.0409346967612858	0.155937556467692	1447.26093080435	1258.62705781061	-0.285103068959481	0.00252857015212661	0.0170827449371164	1495.10777234626	1216.61124761029	-0.215768219827789	0.017507434751877	0.0834247890857526	1423.60670010856	1214.11961110221	-0.405154318945361	0.0013137390520751	0.028559030023939	1436.54364547488	1070.84422488718		False	False	FBgn0029843	Nep1:FBgn0029843	-0.0101980889529365	0.897119772901234	0.949623891875168	1589.76252553975	1578.95766541266	-0.118121358231545	0.342124469700566	0.770403591321146	1421.56955312149	1305.25475741096	-0.0318191849353826	0.699189598630315	0.895716682027879
FBgn0032613	CG13283:FBgn0032613	-0.204990463159428	0.167947723068736	0.497542724841372	1132.13906712707	956.588020112681	-0.361711891283735	0.00038915530207092	0.00239503756774235	1247.89520066123	962.316131027436	-0.273597266996019	0.074346999223242	0.235000178584535	1402.00330079735	1128.43347537029	-0.647239016612768	4.20446900012603e-06	7.86123208869717e-05	1708.38729094077	1039.46434226556	-0.164302032121669	0.210584099281852	0.454728822246746	1159.08017228366	1015.71351108941	0.0295537118509204	0.909858409803674	0.974158500310015	935.595956933321	960.880431740009		False	True	FBgn0032613	CG13283:FBgn0032613	-0.708705749429871	1.68933334069467e-09	2.93831379058159e-08	1469.10250168334	876.836111791288	-0.0373549226588226	0.775018959820165	0.953375650718358	1064.4706253306	1035.42903394407	0.609830645878528	5.86336661544181e-06	0.000127833118949862
FBgn0037230	CG9780:FBgn0037230	-0.424444154248811	0.0054993707711623	0.0473696841196286	17523.4018034778	12290.6482416713	-1.201588533075	2.10526022126254e-57	7.92279596601801e-55	13124.5800812483	5620.97098278069	0.326203272958181	0.00568653827744592	0.0359266868188759	7229.76912981701	9224.56689041455	-0.535532524718946	1.82232402448105e-05	0.000281817495404185	10815.3666820811	7240.96457341611	-0.174608866236142	0.0177040344689972	0.0839330135409953	9115.26010398921	8036.27988140784	0.171379718879748	0.432511831232313	0.787579486274771	8017.07056695708	9209.50778209955		False	True	FBgn0037230	CG9780:FBgn0037230	-1.16154276487717	1.73632729959383e-07	2.20979410958063e-06	36020.4712750848	13134.5697835224	-1.60388659403071	2.19427857783839e-13	1.67058772570499e-11	29645.296871079	8110.45854627081	-0.469705881797895	0.0132221760440632	0.0910517631436088
FBgn0039022	CG4725:FBgn0039022	-0.43945490001866	0.00452114838362177	0.0407060748725563	1763.75839108352	1218.81711629316	-0.916274411845028	4.25035119864947e-25	2.45385332553848e-23	1440.74720621433	750.774191395422	0.252827785713005	0.128213692802704	0.336520246015427	913.767630471216	1125.52748979692	-0.640071124717246	6.30410185459637e-06	0.000113321805202962	1924.70736453763	1176.50979957947	-0.342526194458517	0.000556881075134611	0.0053390019515046	1377.82474273913	1066.56725696057	0.0334960044940642	0.886348050898047	0.968258238811322	981.151923600862	1009.1980904369		False	True	FBgn0039022	CG4725:FBgn0039022	-0.577306092945703	2.11965099653775e-05	0.000180724491828987	1952.92371342458	1273.32151327104	-0.718470812761695	0.00108892249174426	0.0153547710879059	1671.08449647215	934.159670464773	-0.415806347381748	0.00413866495612207	0.0367776476368818
FBgn0052762	CG32762:FBgn0052762	0.0207931282438292	0.546551538590406		0.0	0.309365487498664	0.0351792709589759	0.698234200906438		0.33530518855842	0.916789041537429	0.0186425458066436	0.643951506083254		0.0	0.320743005613793				0.0	0.0	0.0518156226944947	0.298719421011716		0.0	1.37231509429592	-0.0500137190194405	0.537735795911238		0.342883369297431	0.0		False	False	FBgn0052762	CG32762:FBgn0052762	-0.0440542675521205	0.767855330382681		2.02505716322141	1.36449180696149	-0.061256976544729	0.493934194839257		0.605311706707207	0.0	-0.00223981205517658	0.970501984844044
FBgn0032585	CG4580:FBgn0032585	0.380608811819866	0.0087722877657085		0.977263252431496	10.1050290617181	-0.0472742973915467	0.787270091567023		3.15725008789834	2.32305464142639	0.0165702817608896	0.907003504064453		3.6530368987376	4.09443748453231	-0.0931470584709464	0.339809474077664		1.98362946318027	0.331222805519205	0.0171203934284576	0.810730230737085		1.27412019098308	1.7706317130278	0.278023632344958	0.256434562575788		1.60737812695204	4.70747166636905		False	False	FBgn0032585	CG4580:FBgn0032585	0.0395457215594843	0.536853106403748		0.0	0.324003851257668	0.0668381433923813	0.47423712608113		0.0	0.934020228280778	0.0943165278434319	0.293675274230642
FBgn0039023	CG4723:FBgn0039023	-0.386967447387505	0.0111493265563488	0.0825034214774163	1614.35280542944	1169.0128686853	-0.734470315458633	1.80233475666463e-11	3.67004478205799e-10	1367.63928994247	805.108327368434	0.0368567450988794	0.801251098156511	0.920639666128319	1036.24510335923	1067.3239468722	-0.742798867591696	1.25220684644856e-07	3.6084857603457e-06	2110.2644982714	1193.29804908357	-0.396758359047138	2.68489108345238e-06	5.19264427504314e-05	1745.67800772532	1306.16385444482	-0.0548859411245831	0.810303807784066	0.942773462216327	1221.26179979556	1167.42107298199		False	True	FBgn0039023	CG4723:FBgn0039023	-0.360237999254636	0.00798976577387771	0.0333524782464751	1369.89082564673	1048.80656630967	-0.716907989509502	0.000323554248787429	0.00541477551647197	1316.48314907771	751.216374048901	-0.315728260169361	0.0036064137916477	0.0329519204664214
FBgn0039564	CG5527:FBgn0039564	-0.343683027264358	0.0465305367008946	0.228348388126544	1442.50757349651	1055.99088613404	-0.54071495224513	1.26301112293209e-07	1.57465718038196e-06	1105.51301130864	750.245231139887	0.667772821592307	1.12311390287006e-07	2.90939982457769e-06	590.467807173751	978.923641275094	-0.548828098131867	3.79234586811052e-05	0.000526082123465803	1719.65597607602	1134.07875614118	-0.427813124317506	0.00016970681344456	0.00195311089100943	948.807464046464	682.327030881882	-0.255796826866561	0.250430575579996	0.666895777333333	978.559900020507	794.451036012429		False	True	FBgn0039564	CG5527:FBgn0039564	-0.602409593093802	3.03499390307419e-06	3.06910817562813e-05	1907.87915234075	1224.88641650365	-0.0943754044507977	0.693155045867628	0.93100996407938	1515.06780955462	1399.66253042517	-0.457692883625694	0.00361312817576771	0.0329595901623797
FBgn0039609	CG14529:FBgn0039609	-0.412775083199933	0.034408782517326	0.185783637769911	182.322398535686	116.409281148964	-0.832883648156133	6.94094700924161e-05	0.000508485670951002	175.967273341638	88.459806335085	-0.667688351340627	0.00174440900097846	0.0137740347090247	186.600366480397	95.0705060569982	0.0158668095046225	0.922063468183971	0.965407963083152	178.177701488805	180.28696950917	-0.169889006968845	0.332196179934336	0.589810182797637	135.963955815309	114.751531763562	-0.0278119689944995	0.895263017515452	0.970389121159836	155.036456944234	151.855854884271		False	True	FBgn0039609	CG14529:FBgn0039609	-0.476797963596292	0.0275910825420329	0.0923478311124617	216.191988785055	143.853271197836	-0.173103717821286	0.536544766948462	0.871425396415756	126.387640730872	107.124810134823	0.139802871228834	0.517672751359447	0.811847311547883
FBgn0039612	CG14523:FBgn0039612	0.0458723463239579	0.684787767761275	0.902897005986315	1340.11968338485	1387.78041324375	-0.167976444037082	0.0485259926359679	0.135571243105326	1084.69447298383	963.170001877148	0.348661903913452	0.00258944439418969	0.0189282158828463	819.567662561945	1063.11005658243	-0.424286804499616	0.00174331870397103	0.0127649288992142	847.776225700252	613.521656441695	-0.282152364608787	0.0106230238556576	0.0572732889435021	559.077567802954	450.721969596096	-0.332498630538186	0.138680396267117	0.552150686854353	524.45921254504	399.847455297886		False	False	FBgn0039612	CG14523:FBgn0039612	-0.819019275282707	3.91007520625745e-09	6.47707061150837e-08	2634.5602021457	1433.08326899371	-0.771367749282471	4.43284464568584e-06	0.000119808708661274	1784.53425364849	999.549382045284	-0.201025877004806	0.132162861118372	0.425238296650347
FBgn0033742	CG8550:FBgn0033742	0.15953029526187	0.124041398233407	0.416469378086553	771.861421418276	868.997528635916	-0.105159252384028	0.295388038511776	0.500489888163774	597.392307451874	553.875912094739	0.0786568568497477	0.565672264908786	0.785014571710152	618.681970159436	657.463249639562	-0.0735936250632043	0.642629262452322	0.814099001074032	567.259939098092	534.511149353582	0.346365087831833	0.00652555908191639	0.0393925663608085	556.562872383845	732.851934455373	0.404862139922522	0.111071334102643	0.502854776710336	522.30039909439	745.426369427189		False	False	FBgn0033742	CG8550:FBgn0033742	-0.000214256920529441	0.998507858104596	0.999679973001144	557.35767995224	557.51265936457	0.165930545900399	0.445748431615993	0.829406537456266	620.77676403057	709.081332437637	0.154769186102321	0.425406263669614	0.755269329032974
FBgn0039611	CG14528:FBgn0039611	-0.510080161936521	0.000759035452858853	0.00993952121496815	4929.21477425902	3224.74865651856	-1.23248274947102	5.45986219035811e-32	4.82414432315033e-30	5282.37662660751	2179.67850812736	-0.975450713052789	2.25688033055303e-11	1.20865881329514e-09	5146.84610382496	2400.13659200752	-0.15726899035759	0.203449161385761	0.416929082377967	4217.84773773912	3749.24837383354	-0.489633082641775	6.95902362162185e-05	0.000892636271648585	3524.54702904027	2397.77841794366	-0.0878914442789712	0.638908668800542	0.87433817092747	3280.13385127662	3065.82192641007		False	True	FBgn0039611	CG14528:FBgn0039611	-0.360505653975546	0.00381296458031893	0.0177802048079573	3709.49869609056	2848.83896611168	0.18040370374822	0.284400250903932	0.725808885115642	2551.2909855159	2922.33570277637	0.0488697905793493	0.745835744522438	0.914241765303804
FBgn0031678	CG31918:FBgn0031678	-0.383620523351759	0.0497610354339078	0.23788258390193	73.2467279572697	48.1249548040123	-0.350165476779932	0.0834376269102825	0.203506895591786	102.826685293033	77.2650335390009	0.180879355534626	0.408543877468976	0.664548060156547	55.932703639867	68.1767009874363	0.323496732954048	0.171213947021016	0.372875563233732	44.4806809389818	66.7509648793672	-0.155503987102508	0.41232397054981	0.665590863805215	45.195360456245	36.8507072037755	0.446061659232355	0.127469493944252	0.531921986835246	55.3908727065886	145.474410403949		False	False	FBgn0031678	CG31918:FBgn0031678	-0.177998133656954	0.333471335471915	0.544702904521037	126.137146326968	109.742225603788	-0.0831397777631258	0.751592196541236	0.948043443171727	88.3935731883231	81.6985867075909	0.19103256484399	0.416205874369606	0.748936981925236
FBgn0038818	Nep4:FBgn0038818	-0.274171859711553	0.000594667912998869	0.00818063771273046	6458.33818797066	5298.56260708284	0.0528519500288906	0.348795491229178	0.557074974281623	4695.00227181037	4871.29847512224	0.194873229840111	0.00698539721123343	0.0420751948144205	4301.34902427096	4940.47575255489	-0.140770298220594	0.0691543679646555	0.202677585376884	5544.11602830154	5014.76043809342	-0.0104079753462039	0.865416269189296	0.942213473235255	4740.12221107127	4705.30688702863	-0.075711804059634	0.758701747929584	0.927665223082892	4475.29739132198	4193.4226059755		False	True	FBgn0038818	Nep4:FBgn0038818	-1.83442614362186	1.36170442717589e-192	5.9211447508365e-190	6646.9700239493	1833.89051151937	-1.59025373046168	1.38045450707663e-39	4.26402676457299e-37	5286.13218713505	1679.10885578199	-1.46842601613084	4.68914994497691e-63	2.55582117750967e-60
FBgn0031805	CG9505:FBgn0031805	0.316176150438973	0.00573953602239575	0.0490643600910594	1275.6213368707	1622.30196372995	0.198169480831479	0.119304604524646	0.265089456937443	1543.33625656343	1784.00803186403	0.316836711380004	0.0070119932050385	0.0421862408424202	1176.34556497668	1489.92500051281	-0.999055360525895	9.65096840314766e-06	0.000163496178356961	2381.47314225333	825.780082366139	-0.926591328472866	6.79155075458677e-16	6.33764877915522e-14	2793.75977278351	1366.60784651502	-0.210202458481394			1403.32058487935	1156.50871728599		False	True	FBgn0031805	CG9505:FBgn0031805	-0.537760456836836	1.90782701229326e-05	0.000163868993418045	2962.35027612244	1996.73601791159	-0.0239026123953187	0.857272730162127	0.976017616760215	1726.76267367342	1697.66966905515	-0.235725535379718	0.353295595118205	0.705569491047068
FBgn0259716	CG42370:FBgn0259716	-0.570137056086652	3.49189426252777e-05	0.000725317392153313	3224.84381659321	2045.15750480449	-1.09717067996041	1.16791478315383e-24	6.59287895090336e-23	2839.65050535116	1288.85567360673	0.0994819071098646	0.640498711720831	0.831369419106683	1943.25551264998	2150.28227681748	-0.938644919292479	5.33076446185533e-09	2.16739190720016e-07	2801.88354322687	1324.09025312681	-0.520845663369468	2.24412360601388e-07	5.81705929169986e-06	2418.54588587277	1636.71850594254	-0.171560988598589	0.462129791390283	0.804791273865697	1956.21012446525	1695.847887737		False	True	FBgn0259716	CG42370:FBgn0259716	-0.439567883270267	0.0558868797052565	0.157460981804551	4690.57046558917	3172.31420069809	-0.85521220796522	0.000149409629587737	0.00273310914631645	3504.96091424911	1740.71505244427	-0.359247881554504	0.00667876878137317	0.0534939445156127
FBgn0031808	CG9507:FBgn0031808	-0.186075055443953	0.126761201384514	0.421654221325657	2280.64868727856	1976.31171822728	-0.292230695114416	0.0123310364617219	0.0457784660166448	2484.17081386307	2009.06544751988	0.0406295698550279	0.694237595220194	0.86343161866586	1876.15411685657	1932.23098512802	0.283780492629728	0.0177493720863311	0.0766238337055089	1865.76211913168	2304.13034563169	-0.143723273085229	0.12193664375216	0.324980896792685	1902.83060038525	1711.1431639102	-0.33917617178151	0.212990428779422	0.637650005762712	1861.7911321287	1357.0381637246		False	False	FBgn0031808	CG9507:FBgn0031808	-4.22427589534926	1.40467670412211e-227	8.1440033801213e-225	3214.21182324121	142.458347912288	-5.01952808309036	6.87107168994891e-130	1.48566312080075e-126	2463.24354761782	44.9083103355842	-4.36872031637114	8.08734361525375e-140	8.81601327498811e-137
FBgn0037727	CG8358:FBgn0037727	-0.132095676864698	0.327047765856896	0.686827243400798	1556.2763075199	1401.78655842935	-0.357776450657397	4.12770712334003e-05	0.000319108066946725	1608.91007790369	1248.1734178086	0.333701347855757	0.022885563583146	0.102845732693651	1192.86340851233	1550.60116552938	-0.220911879034455	0.0795198335427741	0.223563303706753	1597.98006282684	1353.61759794488	0.0967846950142676	0.370759754526494	0.629628106033922	1150.41937931412	1238.21042216274	0.497860952610904	0.0308127003710238	0.252107018469371	1025.15350379368	1548.98124685961		False	True	FBgn0037727	CG8358:FBgn0037727	-0.145831612484398	0.303790599067152	0.511926157252511	1826.74777982032	1638.34013740319	-0.237206799888785	0.19962227332877	0.621161490289426	1847.70085625055	1540.38733756822	0.0407823550126766
FBgn0027570	Nep2:FBgn0027570	0.35096731177782	0.000135040711854298	0.00235581140663189	2366.89726440153	3061.03988020725	0.100839683185855	0.182303158376158	0.356507152694008	2537.24155086463	2724.20805726958	-0.160021664985094	0.0763846552502725	0.239898190112723	3008.41087298158	2679.55945758589	0.201802539644145	0.0276920350314951	0.106693536763317	2898.83220819113	3352.27836417953	0.163882631629655	0.0377159184559987	0.144336406850447	2761.71710712288	3110.38800968516	-0.122973824358619	0.334097449290288	0.733889071586222	2831.66875509284	2590.58012226086		False	True	FBgn0027570	Nep2:FBgn0027570	-0.820694415856291	1.22400021409842e-16	4.34478443344597e-15	2711.16305304624	1505.30024347011	-0.735207143796857	5.2472592446289e-08	2.07795310233271e-06	2333.73458943434	1366.40111008256	-0.721115093472789	3.94112502523154e-16	3.11320318116297e-14
FBgn0027578	CG14526:FBgn0027578	-0.324927031062909	0.00953237276832893	0.0729381629351796	10045.3578019558	7807.36609217258	-0.786546879286322	1.93488921411492e-23	9.97990320031556e-22	8958.27220935927	5137.19093141606	-0.182381726756494	0.116079238690607	0.315728227154564	7463.3229068193	6516.30534741186	-0.624339230153899	3.92041841280201e-08	1.27796496424313e-06	8795.55512486542	5547.80856744475	-0.238656548609245	0.00247199147768008	0.0181768069739467	6098.09852531762	5128.08405876145	-0.217588042297746			5969.61302087725	5014.50360150828		False	True	FBgn0027578	CG14526:FBgn0027578	-0.498366216083059	9.50528098735573e-06	8.74754077460709e-05	9091.51330530734	6336.40542051272	-0.482676854328535	0.0040475214582238	0.0440737603710996	9447.81305878431	6572.60002797011	-0.228522647978977	0.116061959641041	0.39524880413839
FBgn0027528	CG9634:FBgn0027528	0.0811801019332628	0.390048663928688	0.741481432553926	2038.87713014811	2164.05386205115	0.110812033076286	0.103426139629244	0.238248244110802	2153.05377701512	2327.56067937495	0.033977438097209	0.740968132520488	0.889505995090797	1993.70293715102	2043.65173568346	0.407809120846568	4.8597877043962e-07	1.19949859432349e-05	1588.15867039566	2125.41679665077	0.122361714816662	0.147642096538534	0.365207907452729	1492.51293452566	1632.63268332804	-0.0109987308975916	0.904055306486579	0.972769524836851	1724.53117445591	1710.72800277604		False	True	FBgn0027528	CG9634:FBgn0027528	-0.612202812383383	3.10197204140028e-18	1.26949726368837e-16	2292.72460932066	1489.5124173975	-0.43106741780107	7.99965489775487e-05	0.00156674400542804	1939.72512650595	1424.61553129516	-0.504835588336046	5.56075101987269e-09	1.98746711041417e-07
[truncated: 20 more columns]
