# Supplementary material for: Downregulation of glial genes involved in synaptic function mitigates Huntington's disease pathogenesis
Source: eLife. 2021 Apr 19;10:e64564. doi: 10.7554/eLife.64564 (PMC8149125; doi:10.7554/eLife.64564)
Supplement: Figure 1—source data 2. [file elife-64564-fig1-data2.zip › Figure_1_source_data_file_2/neuronDown/38/subMouse.csv]

Entrez	Entrez_Striatum 2 months	Symbol_Striatum 2 months	Name_Striatum 2 months	baseMean.continuousQ_Striatum 2 months	log2FoldChange.continuousQ_Striatum 2 months	lfcSE.continuousQ_Striatum 2 months	stat.continuousQ_Striatum 2 months	pvalue.continuousQ_Striatum 2 months	FDR.continuousQ_Striatum 2 months	baseMean.Q.80.vs.20_Striatum 2 months	log2FoldChange.Q.80.vs.20_Striatum 2 months	lfcSE.Q.80.vs.20_Striatum 2 months	stat.Q.80.vs.20_Striatum 2 months	pvalue.Q.80.vs.20_Striatum 2 months	FDR.Q.80.vs.20_Striatum 2 months	baseMean.Q.92.vs.20_Striatum 2 months	log2FoldChange.Q.92.vs.20_Striatum 2 months	lfcSE.Q.92.vs.20_Striatum 2 months	stat.Q.92.vs.20_Striatum 2 months	pvalue.Q.92.vs.20_Striatum 2 months	FDR.Q.92.vs.20_Striatum 2 months	baseMean.Q.111.vs.20_Striatum 2 months	log2FoldChange.Q.111.vs.20_Striatum 2 months	lfcSE.Q.111.vs.20_Striatum 2 months	stat.Q.111.vs.20_Striatum 2 months	pvalue.Q.111.vs.20_Striatum 2 months	FDR.Q.111.vs.20_Striatum 2 months	baseMean.Q.140.vs.20_Striatum 2 months	log2FoldChange.Q.140.vs.20_Striatum 2 months	lfcSE.Q.140.vs.20_Striatum 2 months	stat.Q.140.vs.20_Striatum 2 months	pvalue.Q.140.vs.20_Striatum 2 months	FDR.Q.140.vs.20_Striatum 2 months	baseMean.Q.175.vs.20_Striatum 2 months	log2FoldChange.Q.175.vs.20_Striatum 2 months	lfcSE.Q.175.vs.20_Striatum 2 months	stat.Q.175.vs.20_Striatum 2 months	pvalue.Q.175.vs.20_Striatum 2 months	FDR.Q.175.vs.20_Striatum 2 months	Entrez_Liver 2 months	Symbol_Liver 2 months	Name_Liver 2 months	baseMean.continuousQ_Liver 2 months	log2FoldChange.continuousQ_Liver 2 months	lfcSE.continuousQ_Liver 2 months	stat.continuousQ_Liver 2 months	pvalue.continuousQ_Liver 2 months	FDR.continuousQ_Liver 2 months	baseMean.Q.80.vs.20_Liver 2 months
20510	20510.0	Slc1a1	solute carrier family 1 (neuronal/epithelial high affinity glutamate transporter, system Xag), member 1	4250.0	-0.000503	0.000208	-2.42	0.0154	0.34600000000000003	4250.0	-0.00813	0.033100000000000004	-0.246	0.806	0.905	4250.0	0.0357	0.031900000000000005	1.12	0.263	1.0	4250.0	0.0408	0.033	1.24	0.216	0.904	4250.0	-0.056	0.031900000000000005	-1.75	0.0794	0.629	4250.0	-0.07200000000000001	0.031900000000000005	-2.26	0.024	0.551	20510.0	Slc1a1	solute carrier family 1 (neuronal/epithelial high affinity glutamate transporter, system Xag), member 1	4.54	-0.00144	0.000996	-1.44	0.149	0.538	4.54
20513	20513.0	Slc1a6	solute carrier family 1 (high affinity aspartate/glutamate transporter), member 6	106.0	0.000155	0.000643	0.242	0.809	0.927	106.0	-0.157	0.124	-1.26	0.20700000000000002	0.527	106.0	-0.106	0.121	-0.875	0.382	1.0	106.0	-0.154	0.124	-1.24	0.214	0.904	106.0	0.09570000000000001	0.12	0.799	0.424	0.72	106.0	-0.063	0.12	-0.524	0.6000000000000001	0.871	20513.0	Slc1a6	solute carrier family 1 (high affinity aspartate/glutamate transporter), member 6	0.912	5.830000000000001e-05	0.000677	0.08610000000000001	0.931	0.98	0.912
[truncated: 303 more columns]
