# Supplementary material for: Downregulation of glial genes involved in synaptic function mitigates Huntington's disease pathogenesis
Source: eLife. 2021 Apr 19;10:e64564. doi: 10.7554/eLife.64564 (PMC8149125; doi:10.7554/eLife.64564)
Supplement: Figure 1—source data 2. [file elife-64564-fig1-data2.zip › Figure_1_source_data_file_2/neuronDown/38/subHuman.csv]

Entrez	Chip	Caudate Probeset	M	t	P.Value	Unnamed: 5	Cerebellum Probeset	M.1	t.1	P.Value.1	Unnamed: 10	Probe Set ID	Title	Gene Symbol	Unigene	Full Length Ref. Sequences	Biological Process (GO)	Cellular Component (GO)	Molecular Function (GO)	Biochemical Function (Proteome)	Cellular Role (Proteome)	Molecular Localization (Proteome)	adjp	Entrez	entrezList	entrezList_filt	validList
6505	A	206396_at	-0.199	-4.44	3.73e-05		206396_at	0.0361	0.874	0.386		206396_at	solute carrier family 1 (neuronal/epithelial high affinity glutamate transporter, system Xag), member 1	SLC1A1	Hs.91139 // full length	NM_004170 // solute carrier family 1, member 1	7268 // synaptic transmission // traceable author statement /// 6835 // dicarboxylic acid transport // inferred from electronic annotation /// 15813 // glutamate transport // traceable author statement /// 6810 // transport // inferred from electronic annotation	5887 // integral to plasma membrane // traceable author statement /// 5624 // membrane fraction // traceable author statement	5311 // sodium:dicarboxylate/tricarboxylate symporter activity // inferred from electronic annotation /// 5313 // glutamate transporter activity // traceable author statement	---	---	---	0.0002762635014836795	6505	['6505']	['6505']	True
6505	A	213664_at	-0.644	-6.07	8.13e-08		213664_at	-0.0309	-0.477	0.635		213664_at	solute carrier family 1 (neuronal/epithelial high affinity glutamate transporter, system Xag), member 1	SLC1A1	Hs.91139 // full length	NM_004170 // solute carrier family 1, member 1	7268 // synaptic transmission // traceable author statement /// 6835 // dicarboxylic acid transport // inferred from electronic annotation /// 15813 // glutamate transport // traceable author statement /// 6810 // transport // inferred from electronic annotation	5887 // integral to plasma membrane // traceable author statement /// 5624 // membrane fraction // traceable author statement	5311 // sodium:dicarboxylate/tricarboxylate symporter activity // inferred from electronic annotation /// 5313 // glutamate transporter activity // traceable author statement	---	---	---	1.5569677749360613e-06	6505	['6505']	['6505']	True
6511	A	206882_at	-0.501	-6.55	1.22e-08		206882_at	-0.0638	-0.613	0.542		206882_at	solute carrier family 1 (high affinity aspartate/glutamate transporter), member 6	SLC1A6	Hs.113602 // full length	NM_005071 // solute carrier family 1 (high affinity aspartate/glutamate transporter), member 6	7268 // synaptic transmission // traceable author statement /// 6835 // dicarboxylic acid transport // inferred from electronic annotation /// 15810 // aspartate transport // traceable author statement /// 15813 // glutamate transport // traceable author statement /// 6810 // transport // inferred from electronic annotation	5887 // integral to plasma membrane // traceable author statement /// 5624 // membrane fraction // traceable author statement	5311 // sodium:dicarboxylate/tricarboxylate symporter activity // inferred from electronic annotation /// 15600 // glutamate/aspartate porter activity // traceable author statement	---	---	---	3.3422048780487803e-07	6511	['6511']	['6511']	True
