# Supplementary material for: Downregulation of glial genes involved in synaptic function mitigates Huntington's disease pathogenesis
Source: eLife. 2021 Apr 19;10:e64564. doi: 10.7554/eLife.64564 (PMC8149125; doi:10.7554/eLife.64564)
Supplement: Figure 1—source data 2. [file elife-64564-fig1-data2.zip › Figure_1_source_data_file_2/neuronDown/38/subFly.csv]

fbgene	gene_x	EN7vsEW7_log2FoldChange	EN7vsEW7_pvalue	EN7vsEW7_padj	EN7vsEW7_grp.mean.EW7	EN7vsEW7_grp.mean.EN7	EN9vsEW9_log2FoldChange	EN9vsEW9_pvalue	EN9vsEW9_padj	EN9vsEW9_grp.mean.EW9	EN9vsEW9_grp.mean.EN9	EN11vsEW11_v2_log2FoldChange	EN11vsEW11_v2_pvalue	EN11vsEW11_v2_padj	EN11vsEW11_v2_grp.mean.EW11	EN11vsEW11_v2_grp.mean.EN11	EF18vsEW18_log2FoldChange	EF18vsEW18_pvalue	EF18vsEW18_padj	EF18vsEW18_grp.mean.EW18	EF18vsEW18_grp.mean.EF18	EF20vsEW20_log2FoldChange	EF20vsEW20_pvalue	EF20vsEW20_padj	EF20vsEW20_grp.mean.EW20	EF20vsEW20_grp.mean.EF20	EF22vsEW22_log2FoldChange	EF22vsEW22_pvalue	EF22vsEW22_padj	EF22vsEW22_grp.mean.EW22	EF22vsEW22_grp.mean.EF22	Unnamed: 31_x	AllSig_x	UnionSig_x	fbgene	gene_y	RN5vsRW5_log2FoldChange	RN5vsRW5_pvalue	RN5vsRW5_padj	RN5vsRW5_grp.mean.RW5	RN5vsRW5_grp.mean.RN5	RN7vsRW7_log2FoldChange	RN7vsRW7_pvalue	RN7vsRW7_padj	RN7vsRW7_grp.mean.RW7	RN7vsRW7_grp.mean.RN7	RN8vsRW8_log2FoldChange	RN8vsRW8_pvalue	RN8vsRW8_padj
FBgn0026439	Eaat1:FBgn0026439	0.0145655936820898	0.830758821623577	0.949687157072015	17812.128083856	17997.440479607	-0.190602639330306	0.000200494848625742	0.00131434074637817	18965.2611757233	16599.8902426456	-0.135816394254466	0.087456823669805	0.263313058389486	16896.9163329963	15332.6695758293	-0.0983471256000348	0.189488643691801	0.39732373535802	15421.6768276051	14379.7240815181	-0.198312767452734	0.00777685436478439	0.0454278639420217	15742.9655821364	13643.0084434168	-0.202794510413287	0.379404132902538	0.758589587241979	13445.0050943505	11364.9834695145		False	True	FBgn0026439	Eaat1:FBgn0026439	-0.549908573531064	2.72793253812626e-17	1.03522559883221e-15	17392.457832763	11815.5395347901	-0.515736080827141	0.00285908213743672	0.0332718374465321	14606.8592370254	9890.36377476937	-0.403264459270731	0.00293892720345929	0.0278584742999215
FBgn0026438	Eaat2:FBgn0026438	-0.394327040031319	3.86176705377587e-07	1.35884286296978e-05	24162.1621393604	18186.0051372959	-0.322403416903323	3.12949333048507e-13	7.31006476576064e-12	22495.6671164408	17965.9324203403	-0.458047121396958	4.34674809033895e-09	1.51556081881601e-07	24108.3897018819	17379.1579152529	-0.0997454606189306	0.124063441190117	0.302665080422628	24033.3214074577	22398.0705948931	-0.164443440614727	0.0105425400377547	0.0570040383113361	23354.3888862166	20766.7144237655	-0.366789862612225	0.11386572671437	0.507401659393857	23784.4771965131	17534.6733775846		False	True	FBgn0026438	Eaat2:FBgn0026438	-0.0409042435415765	0.491784591470152	0.691307111608635	32008.1407910895	31103.7195540093	0.248722896338775	0.0750081129335762	0.36365820616196	23669.5746532737	28392.7442444161	0.256678071940477	0.00109529615538193	0.0122964195569706
FBgn0026439	Eaat1:FBgn0026439	0.0145655936820898	0.830758821623577	0.949687157072015	17812.128083856	17997.440479607	-0.190602639330306	0.000200494848625742	0.00131434074637817	18965.2611757233	16599.8902426456	-0.135816394254466	0.087456823669805	0.263313058389486	16896.9163329963	15332.6695758293	-0.0983471256000348	0.189488643691801	0.39732373535802	15421.6768276051	14379.7240815181	-0.198312767452734	0.00777685436478439	0.0454278639420217	15742.9655821364	13643.0084434168	-0.202794510413287	0.379404132902538	0.758589587241979	13445.0050943505	11364.9834695145		False	True	FBgn0026439	Eaat1:FBgn0026439	-0.549908573531064	2.72793253812626e-17	1.03522559883221e-15	17392.457832763	11815.5395347901	-0.515736080827141	0.00285908213743672	0.0332718374465321	14606.8592370254	9890.36377476937	-0.403264459270731	0.00293892720345929	0.0278584742999215
FBgn0026438	Eaat2:FBgn0026438	-0.394327040031319	3.86176705377587e-07	1.35884286296978e-05	24162.1621393604	18186.0051372959	-0.322403416903323	3.12949333048507e-13	7.31006476576064e-12	22495.6671164408	17965.9324203403	-0.458047121396958	4.34674809033895e-09	1.51556081881601e-07	24108.3897018819	17379.1579152529	-0.0997454606189306	0.124063441190117	0.302665080422628	24033.3214074577	22398.0705948931	-0.164443440614727	0.0105425400377547	0.0570040383113361	23354.3888862166	20766.7144237655	-0.366789862612225	0.11386572671437	0.507401659393857	23784.4771965131	17534.6733775846		False	True	FBgn0026438	Eaat2:FBgn0026438	-0.0409042435415765	0.491784591470152	0.691307111608635	32008.1407910895	31103.7195540093	0.248722896338775	0.0750081129335762	0.36365820616196	23669.5746532737	28392.7442444161	0.256678071940477	0.00109529615538193	0.0122964195569706
[truncated: 20 more columns]
