# Supplementary material for: Downregulation of glial genes involved in synaptic function mitigates Huntington's disease pathogenesis
Source: eLife. 2021 Apr 19;10:e64564. doi: 10.7554/eLife.64564 (PMC8149125; doi:10.7554/eLife.64564)
Supplement: Figure 1—source data 2. [file elife-64564-fig1-data2.zip › Figure_1_source_data_file_2/neuronDown/36/subMouse.csv]

Entrez	Entrez_Striatum 2 months	Symbol_Striatum 2 months	Name_Striatum 2 months	baseMean.continuousQ_Striatum 2 months	log2FoldChange.continuousQ_Striatum 2 months	lfcSE.continuousQ_Striatum 2 months	stat.continuousQ_Striatum 2 months	pvalue.continuousQ_Striatum 2 months	FDR.continuousQ_Striatum 2 months	baseMean.Q.80.vs.20_Striatum 2 months	log2FoldChange.Q.80.vs.20_Striatum 2 months	lfcSE.Q.80.vs.20_Striatum 2 months	stat.Q.80.vs.20_Striatum 2 months	pvalue.Q.80.vs.20_Striatum 2 months	FDR.Q.80.vs.20_Striatum 2 months	baseMean.Q.92.vs.20_Striatum 2 months	log2FoldChange.Q.92.vs.20_Striatum 2 months	lfcSE.Q.92.vs.20_Striatum 2 months	stat.Q.92.vs.20_Striatum 2 months	pvalue.Q.92.vs.20_Striatum 2 months	FDR.Q.92.vs.20_Striatum 2 months	baseMean.Q.111.vs.20_Striatum 2 months	log2FoldChange.Q.111.vs.20_Striatum 2 months	lfcSE.Q.111.vs.20_Striatum 2 months	stat.Q.111.vs.20_Striatum 2 months	pvalue.Q.111.vs.20_Striatum 2 months	FDR.Q.111.vs.20_Striatum 2 months	baseMean.Q.140.vs.20_Striatum 2 months	log2FoldChange.Q.140.vs.20_Striatum 2 months	lfcSE.Q.140.vs.20_Striatum 2 months	stat.Q.140.vs.20_Striatum 2 months	pvalue.Q.140.vs.20_Striatum 2 months	FDR.Q.140.vs.20_Striatum 2 months	baseMean.Q.175.vs.20_Striatum 2 months	log2FoldChange.Q.175.vs.20_Striatum 2 months	lfcSE.Q.175.vs.20_Striatum 2 months	stat.Q.175.vs.20_Striatum 2 months	pvalue.Q.175.vs.20_Striatum 2 months	FDR.Q.175.vs.20_Striatum 2 months	Entrez_Liver 2 months	Symbol_Liver 2 months	Name_Liver 2 months	baseMean.continuousQ_Liver 2 months	log2FoldChange.continuousQ_Liver 2 months	lfcSE.continuousQ_Liver 2 months	stat.continuousQ_Liver 2 months	pvalue.continuousQ_Liver 2 months	FDR.continuousQ_Liver 2 months	baseMean.Q.80.vs.20_Liver 2 months
17179	17179.0	Matk	megakaryocyte-associated tyrosine kinase	5630.0	-0.0005369999999999999	0.000385	-1.39	0.163	0.594	5630.0	-0.0221	0.0679	-0.326	0.744	0.87	5630.0	0.060700000000000004	0.06570000000000001	0.924	0.356	1.0	5630.0	-0.0639	0.0679	-0.9420000000000001	0.34600000000000003	0.904	5630.0	-0.113	0.06570000000000001	-1.72	0.08600000000000001	0.629	5630.0	-0.0431	0.06570000000000001	-0.657	0.511	0.838	17179.0	Matk	megakaryocyte-associated tyrosine kinase	9.22	0.00038199999999999996	0.00101	0.378	0.706	0.906	9.22
18212	18212.0	Ntrk2	neurotrophic tyrosine kinase, receptor, type 2	14500.0	0.000321	0.0005279999999999999	0.607	0.544	0.8	14500.0	0.111	0.09670000000000001	1.15	0.25	0.554	14500.0	-0.0931	0.09390000000000001	-0.992	0.321	1.0	14500.0	0.033100000000000004	0.09670000000000001	0.342	0.732	0.937	14500.0	0.107	0.09380000000000001	1.1400000000000001	0.255	0.649	14500.0	0.0281	0.09380000000000001	0.30000000000000004	0.764	0.927	18212.0	Ntrk2	neurotrophic tyrosine kinase, receptor, type 2	169.0	-0.0011500000000000002	0.00102	-1.13	0.257	0.649	169.0
18213	18213.0	Ntrk3	neurotrophic tyrosine kinase, receptor, type 3	2600.0	-0.000271	0.000294	-0.921	0.357	0.706	2600.0	0.126	0.049	2.58	0.00995	0.483	2600.0	0.0234	0.0475	0.494	0.621	1.0	2600.0	0.021400000000000002	0.049100000000000005	0.437	0.662	0.922	2600.0	0.00931	0.047400000000000005	0.196	0.844	0.935	2600.0	-0.0201	0.047400000000000005	-0.423	0.672	0.894	18213.0	Ntrk3	neurotrophic tyrosine kinase, receptor, type 3	4.95	-0.0026000000000000003	0.00102	-2.55	0.010700000000000001	0.183	4.95
[truncated: 303 more columns]
