# Supplementary material for: Downregulation of glial genes involved in synaptic function mitigates Huntington's disease pathogenesis
Source: eLife. 2021 Apr 19;10:e64564. doi: 10.7554/eLife.64564 (PMC8149125; doi:10.7554/eLife.64564)
Supplement: Figure 1—source data 2. [file elife-64564-fig1-data2.zip › Figure_1_source_data_file_2/neuronDown/36/subHuman.csv]

Entrez	Chip	Caudate Probeset	M	t	P.Value	Unnamed: 5	Cerebellum Probeset	M.1	t.1	P.Value.1	Unnamed: 10	Probe Set ID	Title	Gene Symbol	Unigene	Full Length Ref. Sequences	Biological Process (GO)	Cellular Component (GO)	Molecular Function (GO)	Biochemical Function (Proteome)	Cellular Role (Proteome)	Molecular Localization (Proteome)	adjp	Entrez	entrezList	entrezList_filt	validList
4145	A	206267_s_at	-0.351	-7.62	1.73e-10		206267_s_at	-0.0215	-0.721	0.474		206267_s_at	megakaryocyte-associated tyrosine kinase	MATK	Hs.274 // full length	NM_002378 // megakaryocyte-associated tyrosine kinase isoform b /// NM_139354 // megakaryocyte-associated tyrosine kinase isoform c /// NM_139355 // megakaryocyte-associated tyrosine kinase isoform a	7498 // mesoderm development // predicted/computed /// 8283 // cell proliferation // predicted/computed /// 8284 // positive regulation of cell proliferation // experimental evidence /// 6468 // protein amino acid phosphorylation // experimental evidence /// 74 // regulation of cell cycle // predicted/computed	5625 // soluble fraction // not recorded	5515 // protein binding // experimental evidence /// 4713 // protein tyrosine kinase activity // experimental evidence	---	---	---	1.4528119626168224e-08	4145	['4145']	['4145']	True
4915	A	207152_at	-0.157	-4.26	7.05e-05		207152_at	0.0848	1.82	0.0735		207152_at	neurotrophic tyrosine kinase, receptor, type 2	NTRK2	Hs.47860 // full length	NM_006180 // neurotrophic tyrosine kinase, receptor, type 2	7169 // transmembrane receptor protein tyrosine kinase signaling pathway // predicted/computed	5887 // integral to plasma membrane // predicted/computed	5015 // neurotrophin TRKB receptor activity // experimental evidence	---	---	---	0.00047759710494571777	4915	['4915']	['4915']	True
4915	A	214680_at	0.345	2.94	0.00458		214680_at	0.327	3.96	0.000209		214680_at	neurotrophic tyrosine kinase, receptor, type 2	NTRK2	Hs.47860 // full length	NM_006180 // neurotrophic tyrosine kinase, receptor, type 2	7169 // transmembrane receptor protein tyrosine kinase signaling pathway // predicted/computed	5887 // integral to plasma membrane // predicted/computed	5015 // neurotrophin TRKB receptor activity // experimental evidence	---	---	---	0.016820913921360252	4915	['4915']	['4915']	True
4915	A	221795_at	0.474	5.74	2.97e-07		221795_at	0.387	2.87	0.00577		221795_at	neurotrophic tyrosine kinase, receptor, type 2	NTRK2	Hs.47860 // full length	NM_006180 // neurotrophic tyrosine kinase, receptor, type 2	7169 // transmembrane receptor protein tyrosine kinase signaling pathway // predicted/computed	5887 // integral to plasma membrane // predicted/computed	5015 // neurotrophin TRKB receptor activity // experimental evidence	---	---	---	4.5634801641586874e-06	4915	['4915']	['4915']	True
4915	A	221796_at	0.506	5.32	1.49e-06		221796_at	0.437	2.93	0.00491		221796_at	neurotrophic tyrosine kinase, receptor, type 2	NTRK2	Hs.47860 // full length	NM_006180 // neurotrophic tyrosine kinase, receptor, type 2	7169 // transmembrane receptor protein tyrosine kinase signaling pathway // predicted/computed	5887 // integral to plasma membrane // predicted/computed	5015 // neurotrophin TRKB receptor activity // experimental evidence	---	---	---	1.7756689655172414e-05	4915	['4915']	['4915']	True
4915	B	229463_at	-0.326	-3.68	0.000483		229463_at_B	-0.00567	-0.0663	0.947		229463_at	neurotrophic tyrosine kinase, receptor, type 2	NTRK2	Hs.439109		---	---	---				0.002466214797136038	4915	['4915']	['4915']	True
4915	B	236095_at	-0.0627	-1.2	0.235		236095_at_B	0.0574	1.18	0.244		236095_at	neurotrophic tyrosine kinase, receptor, type 2	NTRK2	Hs.439109		6355 // regulation of transcription, DNA-dependent // inferred from electronic annotation /// 16055 // Wnt receptor signaling pathway // inferred from electronic annotation	5634 // nucleus // inferred from electronic annotation	3677 // DNA binding // inferred from electronic annotation				0.3869980206729712	4915	['4915']	['4915']	True
4916	A	206462_s_at	-0.448	-7.42	3.85e-10		206462_s_at	0.169	2.81	0.00674		206462_s_at	neurotrophic tyrosine kinase, receptor, type 3	NTRK3	Hs.26776 // full length	NM_002530 // neurotrophic tyrosine kinase, receptor, type 3	7169 // transmembrane receptor protein tyrosine kinase signaling pathway // traceable author statement /// 7399 // neurogenesis // inferred from electronic annotation /// 6468 // protein amino acid phosphorylation // inferred from electronic annotation	5887 // integral to plasma membrane // traceable author statement	16740 // transferase activity // inferred from electronic annotation /// 4714 // transmembrane receptor protein tyrosine kinase activity // inferred from electronic annotation /// 5524 // ATP binding // inferred from electronic annotation /// 5016 // neurotrophin TRKC receptor activity // traceable author statement /// 4872 // receptor activity // inferred from electronic annotation	---	---	---	2.517799126637555e-08	4916	['4916']	['4916']	True
4916	A	213960_at	-0.496	-6.03	9.59e-08		213960_at	0.186	3.07	0.00326		213960_at	Homo sapiens mRNA full length insert cDNA clone EUROIMAGE 51358.	---	Hs.13223 // ---	---	---	---	---	---	---	---	1.784836454018227e-06	4916	['4916']	['4916']	True
4916	A	215025_at	-0.124	-2.17	0.0336		215025_at	0.109	2.26	0.0274		215025_at	neurotrophic tyrosine kinase, receptor, type 3	NTRK3	Hs.26776 // full length	NM_002530 // neurotrophic tyrosine kinase, receptor, type 3	7169 // transmembrane receptor protein tyrosine kinase signaling pathway // traceable author statement /// 7399 // neurogenesis // inferred from electronic annotation /// 6468 // protein amino acid phosphorylation // inferred from electronic annotation	5887 // integral to plasma membrane // traceable author statement	16740 // transferase activity // inferred from electronic annotation /// 4714 // transmembrane receptor protein tyrosine kinase activity // inferred from electronic annotation /// 5524 // ATP binding // inferred from electronic annotation /// 5016 // neurotrophin TRKC receptor activity // traceable author statement /// 4872 // receptor activity // inferred from electronic annotation	---	---	---	0.08653868378812198	4916	['4916']	['4916']	True
4916	A	215115_x_at	-0.208	-4.97	5.52e-06		215115_x_at	0.099	2.33	0.0233		215115_x_at	neurotrophic tyrosine kinase, receptor, type 3	NTRK3	Hs.26776 // full length	NM_001987 // ets variant gene 6 /// NM_002530 // neurotrophic tyrosine kinase, receptor, type 3	6355 // regulation of transcription, DNA-dependent // inferred from electronic annotation /// 7169 // transmembrane receptor protein tyrosine kinase signaling pathway // traceable author statement /// 7399 // neurogenesis // inferred from electronic annotation /// 8151 // cell growth and/or maintenance // inferred from electronic annotation /// 7048 // oncogenesis // traceable author statement //…	5887 // integral to plasma membrane // traceable author statement /// 5634 // nucleus // inferred from electronic annotation	16740 // transferase activity // inferred from electronic annotation /// 3700 // transcription factor activity // traceable author statement /// 4714 // transmembrane receptor protein tyrosine kinase activity // inferred from electronic annotation /// 3677 // DNA binding activity // extended:Unknown; SAM_PNT; 3.8e-44 /// 5524 // ATP binding // inferred from electronic annotation /// 5016 // neuro…	---	---	---	5.429127845884413e-05	4916	['4916']	['4916']	True
4916	A	215311_at	-0.436	-4.83	9.14e-06		215311_at	0.121	1.51	0.136		215311_at	Homo sapiens mRNA full length insert cDNA clone EUROIMAGE 21920.	---	Hs.185701 // ---	---	---	---	---	---	---	---	8.332831168831169e-05	4916	['4916']	['4916']	True
4916	A	217033_x_at	-0.239	-6.22	4.65e-08		217033_x_at	0.114	3.01	0.00387		217033_x_at	neurotrophic tyrosine kinase, receptor, type 3	NTRK3	Hs.26776 // full length	NM_002530 // neurotrophic tyrosine kinase, receptor, type 3	7169 // transmembrane receptor protein tyrosine kinase signaling pathway // traceable author statement /// 7399 // neurogenesis // inferred from electronic annotation /// 6468 // protein amino acid phosphorylation // inferred from electronic annotation	5887 // integral to plasma membrane // traceable author statement	16740 // transferase activity // inferred from electronic annotation /// 4714 // transmembrane receptor protein tyrosine kinase activity // inferred from electronic annotation /// 5524 // ATP binding // inferred from electronic annotation /// 5016 // neurotrophin TRKC receptor activity // traceable author statement /// 4872 // receptor activity // inferred from electronic annotation	---	---	---	9.83593220338983e-07	4916	['4916']	['4916']	True
4916	A	217377_x_at	-0.259	-6.48	1.65e-08		217377_x_at	0.124	3.11	0.00293		217377_x_at	neurotrophic tyrosine kinase, receptor, type 3	NTRK3	Hs.26776 // full length	NM_001987 // ets variant gene 6 /// NM_002530 // neurotrophic tyrosine kinase, receptor, type 3	6355 // regulation of transcription, DNA-dependent // inferred from electronic annotation /// 7169 // transmembrane receptor protein tyrosine kinase signaling pathway // traceable author statement /// 7399 // neurogenesis // inferred from electronic annotation /// 8151 // cell growth and/or maintenance // inferred from electronic annotation /// 7048 // oncogenesis // traceable author statement //…	5887 // integral to plasma membrane // traceable author statement /// 5634 // nucleus // inferred from electronic annotation	16740 // transferase activity // inferred from electronic annotation /// 4714 // transmembrane receptor protein tyrosine kinase activity // inferred from electronic annotation /// 3700 // transcription factor activity // traceable author statement /// 3677 // DNA binding activity // extended:Unknown; SAM_PNT; 3.8e-44 /// 5524 // ATP binding // inferred from electronic annotation /// 5016 // neuro…	---	---	---	4.245773195876288e-07	4916	['4916']	['4916']	True
4916	B	228849_at	-0.0575	-1.55	0.126		228849_at_B	0.0789	2.26	0.0274		228849_at	neurotrophic tyrosine kinase, receptor, type 3	NTRK3	Hs.26776		---	---	5515 // protein binding // inferred from electronic annotation				0.24412126439259996	4916	['4916']	['4916']	True
