# Supplementary material for: Downregulation of glial genes involved in synaptic function mitigates Huntington's disease pathogenesis
Source: eLife. 2021 Apr 19;10:e64564. doi: 10.7554/eLife.64564 (PMC8149125; doi:10.7554/eLife.64564)
Supplement: Figure 1—source data 2. [file elife-64564-fig1-data2.zip › Figure_1_source_data_file_2/neuronDown/36/subFly.csv]

fbgene	gene_x	EN7vsEW7_log2FoldChange	EN7vsEW7_pvalue	EN7vsEW7_padj	EN7vsEW7_grp.mean.EW7	EN7vsEW7_grp.mean.EN7	EN9vsEW9_log2FoldChange	EN9vsEW9_pvalue	EN9vsEW9_padj	EN9vsEW9_grp.mean.EW9	EN9vsEW9_grp.mean.EN9	EN11vsEW11_v2_log2FoldChange	EN11vsEW11_v2_pvalue	EN11vsEW11_v2_padj	EN11vsEW11_v2_grp.mean.EW11	EN11vsEW11_v2_grp.mean.EN11	EF18vsEW18_log2FoldChange	EF18vsEW18_pvalue	EF18vsEW18_padj	EF18vsEW18_grp.mean.EW18	EF18vsEW18_grp.mean.EF18	EF20vsEW20_log2FoldChange	EF20vsEW20_pvalue	EF20vsEW20_padj	EF20vsEW20_grp.mean.EW20	EF20vsEW20_grp.mean.EF20	EF22vsEW22_log2FoldChange	EF22vsEW22_pvalue	EF22vsEW22_padj	EF22vsEW22_grp.mean.EW22	EF22vsEW22_grp.mean.EF22	Unnamed: 31_x	AllSig_x	UnionSig_x	fbgene	gene_y	RN5vsRW5_log2FoldChange	RN5vsRW5_pvalue	RN5vsRW5_padj	RN5vsRW5_grp.mean.RW5	RN5vsRW5_grp.mean.RN5	RN7vsRW7_log2FoldChange	RN7vsRW7_pvalue	RN7vsRW7_padj	RN7vsRW7_grp.mean.RW7	RN7vsRW7_grp.mean.RN7	RN8vsRW8_log2FoldChange	RN8vsRW8_pvalue	RN8vsRW8_padj
FBgn0262733	Src64B:FBgn0262733	-0.0280597260589165	0.773284492862786	0.931591331606285	1217.30106886514	1192.45026515974	-0.00560333162703307	0.942687322031789	0.973736492748298	1252.37802689754	1247.49797330369	-0.146229823664449	0.138807761069327	0.354942404799792	1242.95334224942	1117.22600812029	-0.0251273514465725	0.806612211626994	0.905419844145616	1344.43311613765	1320.41576132395	-0.122155160387188	0.125896584141625	0.331247638444058	1159.00370012787	1060.62691773983	0.245710130880529			1199.09484489371	1506.2915453021		False	False	FBgn0262733	Src64B:FBgn0262733	-0.0771403475704091	0.34045446630369	0.551645969980169	1232.45981676771	1166.55785077639	-0.145794058927386	0.52056676570899	0.864116050822617	1205.33750090214	1068.91729845921	0.214290326691819	0.178505790084687	0.502036021081829
FBgn0004864	hop:FBgn0004864	0.0450976658959581	0.613121241587036	0.873368031434305	1862.32202958078	1924.33771014127	0.0860650834133203	0.20432758858525	0.38734563948036	2119.32793363191	2251.07763728729	0.124948408284134	0.159702214330059	0.390108263577438	2025.0644029964	2216.95586977976	0.130551158436137	0.108327966454619	0.276722639462896	1836.20424632085	2015.99117207568	0.0409015065370984	0.599531179722505	0.80203213501172	2167.10702452897	2232.37688877068	0.206374551029391			2072.91526027043	2407.9117144177		False	False	FBgn0004864	hop:FBgn0004864	-0.0288162927883543	0.692337438789844	0.834611702808225	2090.339306408	2048.48980575496	-0.217454726276094	0.295866789972207	0.734400802827541	1953.60290186015	1643.7193455863	0.0761414667984776	0.385800905197326	0.727615167397241
FBgn0004603	Src42A:FBgn0004603	0.105689743041057	0.23548584587894	0.595041786911977	4800.82473536287	5185.74747768143	0.121535991420735	0.0285152006842323	0.0900382082512382	4710.31344278255	5128.65776607174	0.0193456575886534	0.80637812905969	0.92279941784333	5071.70953337697	5142.19701686372	0.139817066702593	0.047378857379314	0.155669410625363	4837.55613084353	5342.26295620926	-0.069016184191365	0.274087682703072	0.52954345598844	4807.18508253965	4576.39889925455	-0.08809501881422	0.496677057775631	0.819179874122466	4448.93190169167	4173.73290999491		False	False	FBgn0004603	Src42A:FBgn0004603	0.0122188857692384	0.815368207348616	0.909240810975174	5312.81930977765	5358.42596504086	0.0202423319657973	0.901545869772934	0.983563208616007	4523.09182157328	4591.74477791409	0.037777735885317	0.689474105513695	0.892692102723033
FBgn0033049	CG14471:FBgn0033049	0.374143728144759	0.00204594353856641	0.0223432758601158	381.648366960329	509.032237045439	0.104079180971275	0.49248387939183	0.685984694406642	368.498793042366	398.07178957976	-0.0243403453839787	0.872608222071607	0.950298027956183	399.214049329478	391.849962730956	0.0607050197318847	0.614273200413702	0.793001807392403	367.884203183318	385.074252625724	-0.100822018191818	0.430103965193984	0.683036843194587	300.911983155896	277.543167019471	-0.37894175609596	0.0186498432500681	0.186778779151575	366.692202221704	276.653100064242		False	False	FBgn0033049	CG14471:FBgn0033049	-0.41036405633093	0.023256866296917	0.0809028855582087	383.166611765044	277.321547594264	-0.325797128577514	0.227262887563016	0.660452233247491	313.073032870882	231.821496631385	-0.309225624744989	0.070879050118835	0.296489840884658
FBgn0003502	Btk29A:FBgn0003502	0.0130232356809943	0.875423474061482	0.96425211234732	1690.11011724549	1705.83794549246	-0.186826011182293	0.0112514674256115	0.042489615186858	1963.78176912405	1721.03927647861	-0.151016842263925	0.0597788060808286	0.202177278862148	1868.16239474842	1676.68288762129	-0.168680832070663	0.0606441864039527	0.184971542226192	1983.64399311966	1756.79899501253	-0.112554199706962	0.179702351001322	0.412661303033444	1789.26029303802	1648.32443533496	0.136180417956131	0.523113497886643	0.831263003227177	1818.97820949556	2028.63959463234		False	False	FBgn0003502	Btk29A:FBgn0003502	-0.382839938299929	3.95523593451954e-05	0.000320721384713644	1671.44599924472	1271.09083471664	-0.524444196919874	0.0172323429691166	0.134083919820392	1786.92189796166	1167.87272835606	-0.156216258918959	0.236254245612315	0.58462358684156
FBgn0262081	Csk:FBgn0262081	0.0621509540937944	0.320936941256446	0.680988844648552	5502.75948116894	5751.25124785335	0.218577914730633	8.03048906236605e-06	7.26605515251126e-05	5127.36228713395	5973.44743017277	0.179003520107221	0.012280128051205	0.0644628763520848	5290.74717767931	6008.21988395827	0.0411569291918894	0.586689124374962	0.775478318907253	5558.0914158926	5723.10819177335	0.0276326781398324	0.617294129862161	0.815577305105802	5500.96059951452	5609.98323205063	-0.00110446112295512	0.99011296018528	0.996721974521102	5571.20659163432	5567.33759813573		False	True	FBgn0262081	Csk:FBgn0262081	-0.0388692145925198	0.521480050601263	0.714915459976674	5519.05563157258	5370.7516534651	-0.0562488531380764	0.721290138104198	0.938572169573271	4937.08403603302	4734.48241222858	0.0364952374661329	0.574621885680464	0.84227414611296
FBgn0010407	Ror:FBgn0010407	0.0431584040584763	0.731985065042853	0.920629449525012	664.976979658218	687.632266667262	0.0635356077255142	0.57825443133867	0.753384187310197	659.476647987217	690.794541483237	-0.0449431232116127	0.689017628347437	0.86005476377873	710.576300723042	687.444082503456	-0.0316495188488439	0.756899540003252	0.878987718817653	644.815686147117	630.520445496937	-0.0611830820008296	0.500402147057317	0.7353678796257	698.6890297174	667.716583064558	-0.12480118587946	0.635884082791031	0.872183198394064	548.667357055817	490.24951480169		False	False	FBgn0010407	Ror:FBgn0010407	-0.155333766114912	0.139419161780245	0.303603745794536	773.465418650748	691.127245362534	-0.199372885043408	0.134875564552922	0.514320468454092	614.542429294804	531.734652154435	-0.0935053791067453	0.499608912817997	0.801172323833872
FBgn0004839	otk:FBgn0004839	0.0108648786488086	0.944323759829704	0.985169501663717	190.006569324398	191.447621947681	-0.084815350332732	0.582949388167272	0.756164173599262	231.722848293355	217.187956351031	-0.183416530558191	0.275961560392097	0.53622362560036	187.71629131869	161.529419612581	-0.614447823509154	0.00025159701191045	0.00258795417679001	195.343126126976	118.520960734145	-0.544428113961321	0.000203471062071308	0.00228532492785808	187.23081992192	118.05495616829	-0.462060799719047	0.0823479443203401	0.431031647819915	193.793564601098	127.040955427085		False	True	FBgn0004839	otk:FBgn0004839	-0.163143452521854	0.286093170382099	0.491710857395847	225.376969856138	199.188879305187	-0.0915205924001791	0.714538722537259	0.936493415443206	167.451942697809	154.701569544516	-0.132061651147509	0.433281512227615	0.761152517835578
FBgn0010407	Ror:FBgn0010407	0.0431584040584763	0.731985065042853	0.920629449525012	664.976979658218	687.632266667262	0.0635356077255142	0.57825443133867	0.753384187310197	659.476647987217	690.794541483237	-0.0449431232116127	0.689017628347437	0.86005476377873	710.576300723042	687.444082503456	-0.0316495188488439	0.756899540003252	0.878987718817653	644.815686147117	630.520445496937	-0.0611830820008296	0.500402147057317	0.7353678796257	698.6890297174	667.716583064558	-0.12480118587946	0.635884082791031	0.872183198394064	548.667357055817	490.24951480169		False	False	FBgn0010407	Ror:FBgn0010407	-0.155333766114912	0.139419161780245	0.303603745794536	773.465418650748	691.127245362534	-0.199372885043408	0.134875564552922	0.514320468454092	614.542429294804	531.734652154435	-0.0935053791067453	0.499608912817997	0.801172323833872
FBgn0004839	otk:FBgn0004839	0.0108648786488086	0.944323759829704	0.985169501663717	190.006569324398	191.447621947681	-0.084815350332732	0.582949388167272	0.756164173599262	231.722848293355	217.187956351031	-0.183416530558191	0.275961560392097	0.53622362560036	187.71629131869	161.529419612581	-0.614447823509154	0.00025159701191045	0.00258795417679001	195.343126126976	118.520960734145	-0.544428113961321	0.000203471062071308	0.00228532492785808	187.23081992192	118.05495616829	-0.462060799719047	0.0823479443203401	0.431031647819915	193.793564601098	127.040955427085		False	True	FBgn0004839	otk:FBgn0004839	-0.163143452521854	0.286093170382099	0.491710857395847	225.376969856138	199.188879305187	-0.0915205924001791	0.714538722537259	0.936493415443206	167.451942697809	154.701569544516	-0.132061651147509	0.433281512227615	0.761152517835578
[truncated: 20 more columns]
