# Supplementary material for: Downregulation of glial genes involved in synaptic function mitigates Huntington's disease pathogenesis
Source: eLife. 2021 Apr 19;10:e64564. doi: 10.7554/eLife.64564 (PMC8149125; doi:10.7554/eLife.64564)
Supplement: Figure 1—source data 2. [file elife-64564-fig1-data2.zip › Figure_1_source_data_file_2/neuronDown/31/subHuman.csv]

Entrez	Chip	Caudate Probeset	M	t	P.Value	Unnamed: 5	Cerebellum Probeset	M.1	t.1	P.Value.1	Unnamed: 10	Probe Set ID	Title	Gene Symbol	Unigene	Full Length Ref. Sequences	Biological Process (GO)	Cellular Component (GO)	Molecular Function (GO)	Biochemical Function (Proteome)	Cellular Role (Proteome)	Molecular Localization (Proteome)	adjp	Entrez	entrezList	entrezList_filt	validList
8706	A	211379_x_at	-0.309	-3.23	0.002		211379_x_at	-0.0349	-0.382	0.704		211379_x_at	UDP-Gal:betaGlcNAc beta 1,3-galactosyltransferase, polypeptide 3	B3GALT3	Hs.267695 // full length	NM_003781 // UDP-Gal:betaGlcNAc beta 1,3-galactosyltransferase 3 /// NM_033167 // UDP-Gal:betaGlcNAc beta 1,3-galactosyltransferase 3 /// NM_033168 // UDP-Gal:betaGlcNAc beta 1,3-galactosyltransferase 3 /// NM_033169 // UDP-Gal:betaGlcNAc beta 1,3-galactosyltransferase 3	6486 // protein amino acid glycosylation // traceable author statement	5794 // Golgi apparatus // inferred from electronic annotation /// 16021 // integral to membrane // inferred from electronic annotation	8499 // UDP-galactose beta-N-acetylglucosamine beta-1,3-galactosyltransferase activity // traceable author statement /// 8378 // galactosyltransferase activity // extended:Unknown; Galactosyl_T; 5.2e-85 /// 287 // magnesium ion binding // inferred from electronic annotation /// 16757 // transferase activity, transferring glycosyl groups // inferred from electronic annotation	---	---	---	0.00829465522016062	8706	['8706']	['8706']	True
8706	A	211812_s_at	-0.421	-5.35	1.31e-06		211812_s_at	0.0959	1.06	0.294		211812_s_at	UDP-Gal:betaGlcNAc beta 1,3-galactosyltransferase, polypeptide 3	B3GALT3	Hs.267695 // full length	NM_003781 // UDP-Gal:betaGlcNAc beta 1,3-galactosyltransferase 3 /// NM_033167 // UDP-Gal:betaGlcNAc beta 1,3-galactosyltransferase 3 /// NM_033168 // UDP-Gal:betaGlcNAc beta 1,3-galactosyltransferase 3 /// NM_033169 // UDP-Gal:betaGlcNAc beta 1,3-galactosyltransferase 3	6486 // protein amino acid glycosylation // traceable author statement	5794 // Golgi apparatus // inferred from electronic annotation /// 16021 // integral to membrane // inferred from electronic annotation	8499 // UDP-galactose beta-N-acetylglucosamine beta-1,3-galactosyltransferase activity // traceable author statement /// 8378 // galactosyltransferase activity // extended:Unknown; Galactosyl_T; 5.2e-85 /// 287 // magnesium ion binding // inferred from electronic annotation /// 16757 // transferase activity, transferring glycosyl groups // inferred from electronic annotation	---	---	---	1.5924155844155843e-05	8706	['8706']	['8706']	True
8706	B	223374_s_at	-0.538	-4.9	7.17e-06		223374_s_at_B	0.0441	0.489	0.626		223374_s_at	UDP-Gal:betaGlcNAc beta 1,3-galactosyltransferase, polypeptide 3	B3GALT3	Hs.418062		16042 // lipid catabolism // inferred from electronic annotation	5576 // extracellular // non-traceable author statement	5509 // calcium ion binding // inferred from electronic annotation /// 16787 // hydrolase activity // inferred from electronic annotation /// 47498 // calcium-dependent phospholipase A2 activity // non-traceable author statement				6.763253411715306e-05	8706	['8706']	['8706']	True
10317	A	206947_at	-0.0074	-0.175	0.862		206947_at	0.0188	0.661	0.511		206947_at	UDP-Gal:betaGlcNAc beta 1,3-galactosyltransferase, polypeptide 5	B3GALT5	Hs.225943 // full length	NM_006057 // UDP-Gal:betaGlcNAc beta 1,3-galactosyltransferase 5 /// NM_033170 // UDP-Gal:betaGlcNAc beta 1,3-galactosyltransferase 5 /// NM_033171 // UDP-Gal:betaGlcNAc beta 1,3-galactosyltransferase 5 /// NM_033172 // UDP-Gal:betaGlcNAc beta 1,3-galactosyltransferase 5 /// NM_033173 // UDP-Gal:betaGlcNAc beta 1,3-galactosyltransferase 5	6486 // protein amino acid glycosylation // traceable author statement	5794 // Golgi apparatus // inferred from electronic annotation /// 16021 // integral to membrane // inferred from electronic annotation	8378 // galactosyltransferase activity // extended:Unknown; Galactosyl_T; 5.1e-68 /// 8499 // UDP-galactose beta-N-acetylglucosamine beta-1,3-galactosyltransferase activity // traceable author statement /// 16757 // transferase activity, transferring glycosyl groups // inferred from electronic annotation	---	---	---	0.9183982546420356	10317	['10317']	['10317']	True
10317	B	230269_at	-0.199	-4.82	9.51e-06		230269_at_B	-0.0398	-1.32	0.191		230269_at	Transcribed sequences	---	Hs.406256		---	---	---				8.629878408402342e-05	10317	['10317']	['10317']	True
10317	B	239994_at	-0.302	-6.0	1.08e-07		239994_at_B	0.0283	0.674	0.503		239994_at	Transcribed sequences	---	Hs.406256		---	---	---				1.972448780487805e-06	10317	['10317']	['10317']	True
