# Supplementary material for: Downregulation of glial genes involved in synaptic function mitigates Huntington's disease pathogenesis
Source: eLife. 2021 Apr 19;10:e64564. doi: 10.7554/eLife.64564 (PMC8149125; doi:10.7554/eLife.64564)
Supplement: Figure 1—source data 2. [file elife-64564-fig1-data2.zip › Figure_1_source_data_file_2/neuronDown/30/subMouse.csv]

Entrez	Entrez_Striatum 2 months	Symbol_Striatum 2 months	Name_Striatum 2 months	baseMean.continuousQ_Striatum 2 months	log2FoldChange.continuousQ_Striatum 2 months	lfcSE.continuousQ_Striatum 2 months	stat.continuousQ_Striatum 2 months	pvalue.continuousQ_Striatum 2 months	FDR.continuousQ_Striatum 2 months	baseMean.Q.80.vs.20_Striatum 2 months	log2FoldChange.Q.80.vs.20_Striatum 2 months	lfcSE.Q.80.vs.20_Striatum 2 months	stat.Q.80.vs.20_Striatum 2 months	pvalue.Q.80.vs.20_Striatum 2 months	FDR.Q.80.vs.20_Striatum 2 months	baseMean.Q.92.vs.20_Striatum 2 months	log2FoldChange.Q.92.vs.20_Striatum 2 months	lfcSE.Q.92.vs.20_Striatum 2 months	stat.Q.92.vs.20_Striatum 2 months	pvalue.Q.92.vs.20_Striatum 2 months	FDR.Q.92.vs.20_Striatum 2 months	baseMean.Q.111.vs.20_Striatum 2 months	log2FoldChange.Q.111.vs.20_Striatum 2 months	lfcSE.Q.111.vs.20_Striatum 2 months	stat.Q.111.vs.20_Striatum 2 months	pvalue.Q.111.vs.20_Striatum 2 months	FDR.Q.111.vs.20_Striatum 2 months	baseMean.Q.140.vs.20_Striatum 2 months	log2FoldChange.Q.140.vs.20_Striatum 2 months	lfcSE.Q.140.vs.20_Striatum 2 months	stat.Q.140.vs.20_Striatum 2 months	pvalue.Q.140.vs.20_Striatum 2 months	FDR.Q.140.vs.20_Striatum 2 months	baseMean.Q.175.vs.20_Striatum 2 months	log2FoldChange.Q.175.vs.20_Striatum 2 months	lfcSE.Q.175.vs.20_Striatum 2 months	stat.Q.175.vs.20_Striatum 2 months	pvalue.Q.175.vs.20_Striatum 2 months	FDR.Q.175.vs.20_Striatum 2 months	Entrez_Liver 2 months	Symbol_Liver 2 months	Name_Liver 2 months	baseMean.continuousQ_Liver 2 months	log2FoldChange.continuousQ_Liver 2 months	lfcSE.continuousQ_Liver 2 months	stat.continuousQ_Liver 2 months	pvalue.continuousQ_Liver 2 months	FDR.continuousQ_Liver 2 months	baseMean.Q.80.vs.20_Liver 2 months
240518	240518.0	Peli3	pellino 3	310.0	8.76e-05	0.000709	0.123	0.902	0.964	310.0	0.0732	0.149	0.492	0.623	0.799	310.0	-0.0417	0.146	-0.28600000000000003	0.775	1.0	310.0	0.0645	0.149	0.434	0.664	0.922	310.0	0.06810000000000001	0.146	0.467	0.641	0.8310000000000001	310.0	-0.0059700000000000005	0.146	-0.041	0.967	0.991	240518.0	Peli3	pellino 3	31.5	-0.0012900000000000001	0.0009100000000000001	-1.41	0.158	0.55	31.5
67245	67245.0	Peli1	pellino 1	1700.0	-5.860000000000001e-05	0.0006169999999999999	-0.095	0.924	0.973	1700.0	0.000977	0.123	0.007940000000000001	0.994	0.996	1700.0	0.000299	0.12	0.00249	0.998	1.0	1700.0	-0.00795	0.123	-0.0646	0.9480000000000001	0.988	1700.0	-0.024900000000000002	0.12	-0.20800000000000002	0.835	0.93	1700.0	0.00103	0.12	0.00856	0.993	0.998	67245.0	Peli1	pellino 1	662.0	-0.000659	0.00039299999999999996	-1.6800000000000002	0.0932	0.451	662.0
[truncated: 303 more columns]
