# Supplementary material for: Downregulation of glial genes involved in synaptic function mitigates Huntington's disease pathogenesis
Source: eLife. 2021 Apr 19;10:e64564. doi: 10.7554/eLife.64564 (PMC8149125; doi:10.7554/eLife.64564)
Supplement: Figure 1—source data 2. [file elife-64564-fig1-data2.zip › Figure_1_source_data_file_2/neuronDown/30/subHuman.csv]

Entrez	Chip	Caudate Probeset	M	t	P.Value	Unnamed: 5	Cerebellum Probeset	M.1	t.1	P.Value.1	Unnamed: 10	Probe Set ID	Title	Gene Symbol	Unigene	Full Length Ref. Sequences	Biological Process (GO)	Cellular Component (GO)	Molecular Function (GO)	Biochemical Function (Proteome)	Cellular Role (Proteome)	Molecular Localization (Proteome)	adjp	Entrez	entrezList	entrezList_filt	validList
246330	B	235431_s_at	-0.278	-4.9	7.15e-06		235431_s_at_B	-0.209	-3.17	0.00244		235431_s_at	pellino 3 alpha	MGC35521	Hs.24725		---	---	---				6.747221172022685e-05	246330	['246330']	['246330']	True
57162	A	218319_at	-0.337	-4.01	0.000162		218319_at	0.0218	0.349	0.728		218319_at	pellino homolog 1 (Drosophila)	PELI1	Hs.7886 // full length	NM_020651 // pellino protein	---	---	---	---	---	---	0.0009735601926163724	57162	['57162']	['57162']	True
57162	B	232213_at	-0.116	-3.0	0.00384		232213_at_B	-0.00203	-0.0493	0.961		232213_at	pellino homolog 1 (Drosophila)	PELI1	Hs.7886		---	---	---				0.014513630015983848	57162	['57162']	['57162']	True
57162	B	232304_at	0.0308	0.414	0.68		232304_at_B	0.0245	0.293	0.77		232304_at	pellino homolog 1 (Drosophila)	PELI1	Hs.7886		---	5634 // nucleus // inferred from electronic annotation	3676 // nucleic acid binding // inferred from electronic annotation /// 8270 // zinc ion binding // inferred from electronic annotation				0.7968658546127965	57162	['57162']	['57162']	True
