# Supplementary material for: Downregulation of glial genes involved in synaptic function mitigates Huntington's disease pathogenesis
Source: eLife. 2021 Apr 19;10:e64564. doi: 10.7554/eLife.64564 (PMC8149125; doi:10.7554/eLife.64564)
Supplement: Figure 1—source data 2. [file elife-64564-fig1-data2.zip › Figure_1_source_data_file_2/neuronDown/30/subFly.csv]

fbgene	gene_x	EN7vsEW7_log2FoldChange	EN7vsEW7_pvalue	EN7vsEW7_padj	EN7vsEW7_grp.mean.EW7	EN7vsEW7_grp.mean.EN7	EN9vsEW9_log2FoldChange	EN9vsEW9_pvalue	EN9vsEW9_padj	EN9vsEW9_grp.mean.EW9	EN9vsEW9_grp.mean.EN9	EN11vsEW11_v2_log2FoldChange	EN11vsEW11_v2_pvalue	EN11vsEW11_v2_padj	EN11vsEW11_v2_grp.mean.EW11	EN11vsEW11_v2_grp.mean.EN11	EF18vsEW18_log2FoldChange	EF18vsEW18_pvalue	EF18vsEW18_padj	EF18vsEW18_grp.mean.EW18	EF18vsEW18_grp.mean.EF18	EF20vsEW20_log2FoldChange	EF20vsEW20_pvalue	EF20vsEW20_padj	EF20vsEW20_grp.mean.EW20	EF20vsEW20_grp.mean.EF20	EF22vsEW22_log2FoldChange	EF22vsEW22_pvalue	EF22vsEW22_padj	EF22vsEW22_grp.mean.EW22	EF22vsEW22_grp.mean.EF22	Unnamed: 31_x	AllSig_x	UnionSig_x	fbgene	gene_y	RN5vsRW5_log2FoldChange	RN5vsRW5_pvalue	RN5vsRW5_padj	RN5vsRW5_grp.mean.RW5	RN5vsRW5_grp.mean.RN5	RN7vsRW7_log2FoldChange	RN7vsRW7_pvalue	RN7vsRW7_padj	RN7vsRW7_grp.mean.RW7	RN7vsRW7_grp.mean.RN7	RN8vsRW8_log2FoldChange	RN8vsRW8_pvalue	RN8vsRW8_padj
FBgn0025574	Pli:FBgn0025574	-0.00609877430680274	0.94529901782369	0.985169501663717	3946.4424399693	3928.5249868954	-0.0130326620587531	0.839944203210142	0.91909035632331	4601.65603909787	4560.19729220696	-0.0961148919626273	0.170517194326458	0.405724152983028	4901.63812404518	4577.78325404612	-0.5072425628315	1.84592936750959e-09	7.73008848618906e-08	4663.32040155016	3242.42907954845	-0.335032514331571	6.97094143954381e-05	0.000893141902059629	3855.88017671283	3018.55014551172	-0.34444567367881	0.000696124639072291	0.0169671591321357	3366.90756589834	2634.78835179291		False	True	FBgn0025574	Pli:FBgn0025574	-0.0419984210194105	0.471424483941153	0.673718609430618	4655.87444644058	4520.87427380323	-0.14069089887653	0.396790818732157	0.804822803248283	4579.028263753	4119.94061151436	-0.200635353133325	0.0217037620885852	0.131175941155076
FBgn0025574	Pli:FBgn0025574	-0.00609877430680274	0.94529901782369	0.985169501663717	3946.4424399693	3928.5249868954	-0.0130326620587531	0.839944203210142	0.91909035632331	4601.65603909787	4560.19729220696	-0.0961148919626273	0.170517194326458	0.405724152983028	4901.63812404518	4577.78325404612	-0.5072425628315	1.84592936750959e-09	7.73008848618906e-08	4663.32040155016	3242.42907954845	-0.335032514331571	6.97094143954381e-05	0.000893141902059629	3855.88017671283	3018.55014551172	-0.34444567367881	0.000696124639072291	0.0169671591321357	3366.90756589834	2634.78835179291		False	True	FBgn0025574	Pli:FBgn0025574	-0.0419984210194105	0.471424483941153	0.673718609430618	4655.87444644058	4520.87427380323	-0.14069089887653	0.396790818732157	0.804822803248283	4579.028263753	4119.94061151436	-0.200635353133325	0.0217037620885852	0.131175941155076
[truncated: 20 more columns]
