# Supplementary material for: Downregulation of glial genes involved in synaptic function mitigates Huntington's disease pathogenesis
Source: eLife. 2021 Apr 19;10:e64564. doi: 10.7554/eLife.64564 (PMC8149125; doi:10.7554/eLife.64564)
Supplement: Figure 1—source data 2. [file elife-64564-fig1-data2.zip › Figure_1_source_data_file_2/neuronDown/37/subMouse.csv]

Entrez	Entrez_Striatum 2 months	Symbol_Striatum 2 months	Name_Striatum 2 months	baseMean.continuousQ_Striatum 2 months	log2FoldChange.continuousQ_Striatum 2 months	lfcSE.continuousQ_Striatum 2 months	stat.continuousQ_Striatum 2 months	pvalue.continuousQ_Striatum 2 months	FDR.continuousQ_Striatum 2 months	baseMean.Q.80.vs.20_Striatum 2 months	log2FoldChange.Q.80.vs.20_Striatum 2 months	lfcSE.Q.80.vs.20_Striatum 2 months	stat.Q.80.vs.20_Striatum 2 months	pvalue.Q.80.vs.20_Striatum 2 months	FDR.Q.80.vs.20_Striatum 2 months	baseMean.Q.92.vs.20_Striatum 2 months	log2FoldChange.Q.92.vs.20_Striatum 2 months	lfcSE.Q.92.vs.20_Striatum 2 months	stat.Q.92.vs.20_Striatum 2 months	pvalue.Q.92.vs.20_Striatum 2 months	FDR.Q.92.vs.20_Striatum 2 months	baseMean.Q.111.vs.20_Striatum 2 months	log2FoldChange.Q.111.vs.20_Striatum 2 months	lfcSE.Q.111.vs.20_Striatum 2 months	stat.Q.111.vs.20_Striatum 2 months	pvalue.Q.111.vs.20_Striatum 2 months	FDR.Q.111.vs.20_Striatum 2 months	baseMean.Q.140.vs.20_Striatum 2 months	log2FoldChange.Q.140.vs.20_Striatum 2 months	lfcSE.Q.140.vs.20_Striatum 2 months	stat.Q.140.vs.20_Striatum 2 months	pvalue.Q.140.vs.20_Striatum 2 months	FDR.Q.140.vs.20_Striatum 2 months	baseMean.Q.175.vs.20_Striatum 2 months	log2FoldChange.Q.175.vs.20_Striatum 2 months	lfcSE.Q.175.vs.20_Striatum 2 months	stat.Q.175.vs.20_Striatum 2 months	pvalue.Q.175.vs.20_Striatum 2 months	FDR.Q.175.vs.20_Striatum 2 months	Entrez_Liver 2 months	Symbol_Liver 2 months	Name_Liver 2 months	baseMean.continuousQ_Liver 2 months	log2FoldChange.continuousQ_Liver 2 months	lfcSE.continuousQ_Liver 2 months	stat.continuousQ_Liver 2 months	pvalue.continuousQ_Liver 2 months	FDR.continuousQ_Liver 2 months	baseMean.Q.80.vs.20_Liver 2 months
20183	20183.0	Rxrg	retinoid X receptor gamma	4250.0	-0.0014700000000000002	0.000472	-3.11	0.0018800000000000002	0.11900000000000001	4250.0	0.0794	0.0819	0.97	0.332	0.608	4250.0	0.0303	0.07930000000000001	0.382	0.7020000000000001	1.0	4250.0	0.0359	0.0819	0.439	0.661	0.921	4250.0	-0.17300000000000001	0.0794	-2.19	0.028900000000000002	0.629	4250.0	-0.194	0.07930000000000001	-2.44	0.014700000000000001	0.485	20183.0	Rxrg	retinoid X receptor gamma	131.0	-0.000627	0.000842	-0.744	0.457	0.793	131.0
218772	218772.0	Rarb	retinoic acid receptor, beta	4130.0	-0.0013000000000000002	0.00044	-2.96	0.0030900000000000003	0.156	4130.0	0.00502	0.0806	0.0623	0.95	0.976	4130.0	-0.0182	0.0781	-0.234	0.8150000000000001	1.0	4130.0	-0.0376	0.0806	-0.466	0.641	0.916	4130.0	-0.18	0.0781	-2.3	0.021500000000000002	0.629	4130.0	-0.17500000000000002	0.0781	-2.24	0.025400000000000002	0.562	218772.0	Rarb	retinoic acid receptor, beta	186.0	-0.0007019999999999999	0.0008939999999999999	-0.785	0.432	0.776	186.0
21834	21834.0	Thrb	thyroid hormone receptor beta	1350.0	-0.000101	0.000421	-0.23900000000000002	0.811	0.928	1350.0	0.129	0.0761	1.7000000000000002	0.08950000000000001	0.483	1350.0	0.0708	0.0737	0.961	0.337	1.0	1350.0	0.0635	0.0761	0.835	0.404	0.904	1350.0	0.0594	0.0737	0.806	0.42	0.718	1350.0	-0.00803	0.0737	-0.109	0.913	0.977	21834.0	Thrb	thyroid hormone receptor beta	1360.0	-1.94e-05	0.000493	-0.039400000000000004	0.969	0.991	1360.0
[truncated: 303 more columns]
