# Supplementary material for: Downregulation of glial genes involved in synaptic function mitigates Huntington's disease pathogenesis
Source: eLife. 2021 Apr 19;10:e64564. doi: 10.7554/eLife.64564 (PMC8149125; doi:10.7554/eLife.64564)
Supplement: Figure 1—source data 2. [file elife-64564-fig1-data2.zip › Figure_1_source_data_file_2/neuronDown/37/subHuman.csv]

Entrez	Chip	Caudate Probeset	M	t	P.Value	Unnamed: 5	Cerebellum Probeset	M.1	t.1	P.Value.1	Unnamed: 10	Probe Set ID	Title	Gene Symbol	Unigene	Full Length Ref. Sequences	Biological Process (GO)	Cellular Component (GO)	Molecular Function (GO)	Biochemical Function (Proteome)	Cellular Role (Proteome)	Molecular Localization (Proteome)	adjp	Entrez	entrezList	entrezList_filt	validList
6258	A	205954_at	-0.38	-6.18	5.42e-08		205954_at	-0.0104	-0.41	0.683		205954_at	retinoid X receptor, gamma	RXRG	Hs.26550 // full length	NM_006917 // retinoid X receptor, gamma	6355 // regulation of transcription, DNA-dependent // inferred from electronic annotation	5634 // nucleus // inferred from electronic annotation	3700 // transcription factor activity // inferred from electronic annotation /// 5496 // steroid binding // inferred from electronic annotation /// 3707 // steroid hormone receptor activity // inferred from electronic annotation /// 4886 // retinoid-X receptor activity // traceable author statement	---	---	---	1.111409219534459e-06	6258	['6258']	['6258']	True
5915	A	205080_at	-0.452	-6.78	5.04e-09		205080_at	0.0229	0.683	0.497		205080_at	retinoic acid receptor, beta	RARB	Hs.171495 // full length	NM_000965 // retinoic acid receptor, beta isoform 1 /// NM_016152 // retinoic acid receptor, beta isoform 2	6355 // regulation of transcription, DNA-dependent // inferred from electronic annotation /// 7165 // signal transduction // traceable author statement /// 8151 // cell growth and/or maintenance // inferred from electronic annotation /// 7048 // oncogenesis // not recorded	5634 // nucleus // inferred from electronic annotation	3700 // transcription factor activity // inferred from electronic annotation /// 3707 // steroid hormone receptor activity // inferred from electronic annotation /// 3708 // retinoic acid receptor activity // traceable author statement	---	---	---	1.696158202247191e-07	5915	['5915']	['5915']	True
5915	A	208412_s_at	-0.0355	-1.43	0.158		208412_s_at	0.0413	1.63	0.11		208412_s_at	retinoic acid receptor-beta associated open reading frame	LOC51036	Hs.1938 // full length	NM_015854 // retinoic acid receptor-beta associated open reading frame	6355 // regulation of transcription, DNA-dependent // inferred from direct assay	5634 // nucleus // inferred from direct assay	3708 // retinoic acid receptor activity // inferred from direct assay	---	---	---	0.2890201539025284	5915	['5915']	['5915']	True
5915	A	208413_at	0.000872	0.0434	0.966		208413_at	-0.00969	-0.369	0.713		208413_at	retinoic acid receptor-beta associated open reading frame	LOC51036	Hs.1938 // full length	NM_015854 // retinoic acid receptor-beta associated open reading frame	6355 // regulation of transcription, DNA-dependent // inferred from direct assay	5634 // nucleus // inferred from direct assay	3708 // retinoic acid receptor activity // inferred from direct assay	---	---	---	0.9810671368506714	5915	['5915']	['5915']	True
5915	A	208530_s_at	-0.435	-7.15	1.14e-09		208530_s_at	0.0118	0.327	0.745		208530_s_at	retinoic acid receptor, beta	RARB	Hs.171495 // full length	NM_000965 // retinoic acid receptor, beta isoform 1 /// NM_016152 // retinoic acid receptor, beta isoform 2	6355 // regulation of transcription, DNA-dependent // inferred from electronic annotation /// 7165 // signal transduction // traceable author statement /// 8151 // cell growth and/or maintenance // inferred from electronic annotation /// 7048 // oncogenesis // not recorded	5634 // nucleus // inferred from electronic annotation	3700 // transcription factor activity // inferred from electronic annotation /// 3707 // steroid hormone receptor activity // inferred from electronic annotation /// 3708 // retinoic acid receptor activity // traceable author statement	---	---	---	5.507303225806452e-08	5915	['5915']	['5915']	True
5915	A	217020_at	-0.0555	-1.38	0.173		217020_at	0.0301	0.809	0.422		217020_at	---	---	--- // ---	---	---	---	---	---	---	---	0.30960143397729534	5915	['5915']	['5915']	True
7068	A	207044_at	-0.00765	-0.205	0.838		207044_at	0.0531	1.43	0.157		207044_at	thyroid hormone receptor, beta (erythroblastic leukemia viral (v-erb-a) oncogene homolog 2, avian)	THRB	Hs.121503 // full length	NM_000461 // thyroid hormone receptor, beta (erythroblastic leukemia viral (v-erb-a) oncogene homolog 2, avian)	6351 // transcription, DNA-dependent // experimental evidence	5634 // nucleus // predicted/computed	3677 // DNA binding // experimental evidence /// 3700 // transcription factor activity // not recorded /// 3714 // transcription co-repressor activity // experimental evidence /// 4887 // thyroid hormone receptor activity // experimental evidence	---	---	---	0.9026964611105783	7068	['7068']	['7068']	True
7068	B	228716_at	-0.374	-5.47	8.34e-07		228716_at_B	-0.0317	-0.597	0.552		228716_at	thyroid hormone receptor, beta (erythroblastic leukemia viral (v-erb-a) oncogene homolog 2, avian)	THRB	Hs.203213		---	---	3676 // nucleic acid binding // inferred from electronic annotation				1.0857708490292668e-05	7068	['7068']	['7068']	True
7068	B	229657_at	-0.393	-4.62	1.95e-05		229657_at_B	-0.0129	-0.158	0.875		229657_at	thyroid hormone receptor, beta (erythroblastic leukemia viral (v-erb-a) oncogene homolog 2, avian)	THRB	Hs.203213		---	---	---				0.00015905882352941177	7068	['7068']	['7068']	True
