# Supplementary material for: Downregulation of glial genes involved in synaptic function mitigates Huntington's disease pathogenesis
Source: eLife. 2021 Apr 19;10:e64564. doi: 10.7554/eLife.64564 (PMC8149125; doi:10.7554/eLife.64564)
Supplement: Figure 1—source data 2. [file elife-64564-fig1-data2.zip › Figure_1_source_data_file_2/neuronDown/37/subFly.csv]

fbgene	gene_x	EN7vsEW7_log2FoldChange	EN7vsEW7_pvalue	EN7vsEW7_padj	EN7vsEW7_grp.mean.EW7	EN7vsEW7_grp.mean.EN7	EN9vsEW9_log2FoldChange	EN9vsEW9_pvalue	EN9vsEW9_padj	EN9vsEW9_grp.mean.EW9	EN9vsEW9_grp.mean.EN9	EN11vsEW11_v2_log2FoldChange	EN11vsEW11_v2_pvalue	EN11vsEW11_v2_padj	EN11vsEW11_v2_grp.mean.EW11	EN11vsEW11_v2_grp.mean.EN11	EF18vsEW18_log2FoldChange	EF18vsEW18_pvalue	EF18vsEW18_padj	EF18vsEW18_grp.mean.EW18	EF18vsEW18_grp.mean.EF18	EF20vsEW20_log2FoldChange	EF20vsEW20_pvalue	EF20vsEW20_padj	EF20vsEW20_grp.mean.EW20	EF20vsEW20_grp.mean.EF20	EF22vsEW22_log2FoldChange	EF22vsEW22_pvalue	EF22vsEW22_padj	EF22vsEW22_grp.mean.EW22	EF22vsEW22_grp.mean.EF22	Unnamed: 31_x	AllSig_x	UnionSig_x	fbgene	gene_y	RN5vsRW5_log2FoldChange	RN5vsRW5_pvalue	RN5vsRW5_padj	RN5vsRW5_grp.mean.RW5	RN5vsRW5_grp.mean.RN5	RN7vsRW7_log2FoldChange	RN7vsRW7_pvalue	RN7vsRW7_padj	RN7vsRW7_grp.mean.RW7	RN7vsRW7_grp.mean.RN7	RN8vsRW8_log2FoldChange	RN8vsRW8_pvalue	RN8vsRW8_padj
FBgn0260432	CG42527:FBgn0260432	0.0448463468389305	0.723959203036519		2.40840923743589	3.17753613328238	0.185511566300111	0.17442086055705		0.0	3.13454460225294	0.0527936488395232	0.562879345958235		0.557962419146736	1.5667891206283	0.435932957932728	0.0172746135346913	0.0750087199733527	1.07449863223224	8.4133642401949	0.493595105689114	0.00125418221688603	0.0103878198703327	1.90838726242131	14.5658143409476	0.366778327191192	0.126818094188273	0.530740104011458	2.88203968030756	13.9187124272887		False	False	FBgn0260432	CG42527:FBgn0260432	0.269544779124834	0.182418151849744		1.29107582736704	4.75670889804977	-0.157465150467993	0.463557188866137	0.836896290909719	7.20327211504267	3.11340076093593	0.221618366189178	0.144474859881326
FBgn0026087	CG3600:FBgn0026087	0.020761855927999	0.546863143093774		0.0	0.307463587584476	-0.0422854851344894	0.531476684388463		0.33530518855842	0.0	0.0186425458066436	0.643951506083254		0.0	0.320743005613793	0.145445547117968	0.215253571947392		0.362980833415432	2.57244894199017	0.0816822432224008	0.354115689927576		0.960715466371235	2.79270833739978	0.415798168346607	0.0468635197159907		0.0	4.93836486528506		False	False	FBgn0026087	CG3600:FBgn0026087				0.0	0.0	0.0854646445883856	0.415119025147706		0.0	2.17938053265515	0.045228577814235	0.47406734457463
FBgn0261239	Hr39:FBgn0261239	0.134362586206554	0.293639020449516	0.658222246273076	1273.30618469831	1413.78017124355	0.153674685543073	0.0679483201562798	0.176128285996928	1338.87565172077	1493.05978749659	0.0611112385629351	0.495262506099375	0.735307148878008	1369.87328917009	1431.75743680912	0.338600078776885	0.000344051281567606	0.00333059513351291	1249.40569765455	1596.31986161802	-0.00918211644526368	0.926692113464049	0.970061396614827	1332.98361086565	1324.09907615972	-0.00177312639873749	0.985026342130806	0.994881784398912	1235.86375964944	1234.4385905503		False	True	FBgn0261239	Hr39:FBgn0261239	-0.0368566738708722	0.609580730190987	0.779752357625294	1541.1702705834	1501.37825769418	0.0635832643474118	0.796195074568751	0.96195015549433	1197.26921910867	1263.98885397698	0.0574980859581314	0.591492388435671	0.849968168512688
FBgn0023546	Hr4:FBgn0023546	0.0448463468389305	0.723959203036519		2.40840923743589	3.17753613328238	0.185511566300111	0.17442086055705		0.0	3.13454460225294	0.0527936488395232	0.562879345958235		0.557962419146736	1.5667891206283	0.435932957932728	0.0172746135346913	0.0750087199733527	1.07449863223224	8.4133642401949	0.493595105689114	0.00125418221688603	0.0103878198703327	1.90838726242131	14.5658143409476	0.366778327191192	0.126818094188273	0.530740104011458	2.88203968030756	13.9187124272887		False	False	FBgn0023546	Hr4:FBgn0023546	0.269544779124834	0.182418151849744		1.29107582736704	4.75670889804977	-0.157465150467993	0.463557188866137	0.836896290909719	7.20327211504267	3.11340076093593	0.221618366189178	0.144474859881326
FBgn0034012	Hr51:FBgn0034012	0.110414423259983	0.458498717590236	0.786446794827701	151.512815162969	165.989202637495	0.129495201143163	0.484283835465871	0.679087896187661	134.514503834974	148.791851143613	-0.146734106397541	0.488690251978538	0.730455884953025	151.301492704469	130.516009484098	-0.0431027786392532	0.78621635334052	0.893500876082384	201.039247824953	193.988541088277	-0.0614553376387194	0.701546247164839	0.86593481399344	142.644779818853	134.982551695942	-0.337224026719309	0.250357775958496	0.666895777333333	125.546325124983	88.5424760402653		False	False	FBgn0034012	Hr51:FBgn0034012	0.287334709908889	0.08641897366637841	0.217419648205585	136.36587611716	170.37156848285	0.0267276190157408	0.902338226324389	0.983880843650325	151.686220846042	155.181177049441	-0.02820100889926	0.890760753084117	0.965550610697569
FBgn0003651	svp:FBgn0003651	0.12994220197246	0.281807362406655	0.646463313141556	1845.06934989893	2039.29094263734	-0.269873777431667	7.54233403896541e-05	0.000547411829785197	2976.88029602322	2462.09774147174	-0.0771701334352211	0.535256741424127	0.760850102054555	2317.98422737241	2187.0705543328	-0.270220487225691	0.0169991705792542	0.0741583013057514	2392.90187878121	1960.44695146404	0.0300243070466115	0.678143265276854	0.853816987246482	1944.94580785032	1987.35015758416	-0.0656918617390338	0.749621140395153	0.925235709347061	2262.28825212719	2147.92496502869		False	True	FBgn0003651	svp:FBgn0003651	-0.0647107271042255	0.473603702821772	0.675758271918044	2040.93689209457	1948.41103083458	-0.186589670372085	0.249322500830196	0.68795956010088	2290.87335478764	1992.51311587234	-0.160971101654827	0.13726337595632	0.434468078193916
FBgn0003964	usp:FBgn0003964	-0.0772048258969514	0.481450316187757	0.802287938299347	2068.36502756241	1952.13908875489	-0.0659160949681962	0.429864126783506	0.632929922076105	2172.8489061254	2073.08933404908	0.0976734207629218	0.345576696927633	0.607836130220514	1968.92278583614	2114.45131672757	-0.0243987567528494	0.768862256942115	0.88561580870405	2033.40073800826	1998.02245709741	0.066393165974169	0.446953162694277	0.696199960474407	1911.12862799167	2006.29237970126	0.0109427957829561	0.928009173265328	0.979213256564123	2132.46031146971	2148.75657136443		False	False	FBgn0003964	usp:FBgn0003964	0.0276548685478188	0.671658532222578	0.822992654957711	1865.67571834869	1902.4108535744	-0.145272968768991	0.31628351655124	0.750495081409064	1969.4407426108	1770.09609998884	-0.147789856391438	0.271201586932487	0.626083968477561
FBgn0000568	Eip75B:FBgn0000568	0.0876663556194104	0.213682636806246	0.562623282708224	4624.25003251331	4923.62067271817	0.0981634954563049	0.126049674354198	0.276628669786826	4631.37571678095	4961.49610735451	0.180892546412703	0.0491268676623124	0.176494718163942	4203.97952627608	4792.1677531389	0.0487481952514942	0.547013622061667	0.746510351308617	5026.68355794472	5205.6001799722	0.0766136714520708	0.243473294272433	0.494577303555523	4025.88474782831	4252.66972989753	-0.210378131692122	0.300846568293938	0.713504419540172	4608.10537955045	3903.90574888755		False	False	FBgn0000568	Eip75B:FBgn0000568	0.277586438348142	3.3744416917576e-06	3.39591836983436e-05	4670.38799113485	5673.61775737664	0.152294016992008	0.483503383242793	0.847052408347284	4156.6313916944	4699.20231397231	-0.064850206298666	0.514536415801571	0.809841390218441
FBgn0035849	ERR:FBgn0035849	0.0173719811875149	0.818548116263698	0.94592049405138	1517.02268059418	1536.31766708295	0.0177697040080787	0.806209047541988	0.903583733959204	1649.90716188768	1671.16629963684	-0.073294104991888	0.472922124070454	0.717405644849255	1695.04713741172	1606.88393687844	0.207083456096769	0.0219208688429599	0.0898098564361264	1667.65319274337	1935.94649886576	0.066342155839737	0.350266266740134	0.611232921140099	1833.31188398385	1923.18316443849	0.205423386415581	0.0138259951799604	0.15463326242987	1704.39034252087	1969.8780847047		False	False	FBgn0035849	ERR:FBgn0035849	-0.179810062257194	0.0155049641091436	0.0581004687407622	1822.23006062718	1604.55680222007	-0.0702643030157195	0.611584733316407	0.906045149239472	1510.68037756086	1435.03797243161	0.0863286485214141	0.277191707915989	0.633197280249945
FBgn0000546	EcR:FBgn0000546	0.012770382153369	0.906235502215629	0.973824272402689	1209.57324472732	1221.04006109391	0.0873070689395479	0.25732276066413	0.454058885090536	1272.70178898754	1353.09846316307	0.133738988165068	0.197620942660866	0.443563531670514	1176.21954892751	1297.66506717828	0.0889521843421002	0.316915524835135	0.542555884731533	1281.37401005693	1366.31244107065	0.173369276829391	0.0352069171873147	0.137272652738005	1183.28465304875	1343.02286130645	0.140606725330032	0.0701248874363627	0.398848210686961	1142.27600104533	1261.80140678326		False	False	FBgn0000546	EcR:FBgn0000546	0.0520150392333778	0.539335105225421	0.729742144189355	1189.77284533884	1234.11688745144	-0.172289556065239	0.43090431329106	0.824307942496853	1117.71055672575	972.063730357811	0.0109855956496277	0.90900309191102	0.971411137989041
FBgn0015240	Hr96:FBgn0015240	-0.0329290462249812	0.683043114718253	0.901976132468768	1524.98916607485	1489.12584681354	-0.194018993039433	0.00410562382689255	0.0183938464308004	1920.60103853961	1675.18589666894	0.034407026739458	0.695947351403188	0.863951021194872	1609.30117310322	1649.21699555618	-0.120720353989697	0.136993220069953	0.323147931139694	1745.0316429194	1600.77880668815	-0.0188510757342795	0.787880921870295	0.907261327657827	1751.68276040896	1728.04980423611	0.033916826096546	0.708093261103336	0.906647395811435	1738.8011232566	1780.88233926616		False	False	FBgn0015240	Hr96:FBgn0015240	-0.00280683656346563	0.967471545918523	0.983998045294054	1761.53608810135	1758.16494434483	-0.117343086572993	0.282778733251645	0.724925953000557	1543.03104344752	1418.32998493404	-0.00960908145559683	0.907091206044505	0.971373020757786
FBgn0037436	Hr83:FBgn0037436	-0.207050323231544	0.0588339769958351		4.35134145259612	0.307463587584476	-0.285953437971437	0.154956753317674		4.50243690236972	0.973891573601095	-0.083869198547467	0.303440573217573		2.14761633149043	0.320743005613793	-0.097491296996158	0.55649637594469		4.23498677658684	2.58413989568741	-0.0543002770457701	0.619781601474517	0.817373027124207	7.92255085035188	5.21983481803407	0.0121618320427638	0.96212913177568	0.988974481352382	6.88454411855257	7.23093678201862		False	False	FBgn0037436	Hr83:FBgn0037436	0.00680239319411487	0.979500775068424	0.990606656518468	9.61130398436741	9.70808173082054	0.0724303006522215	0.796053964021576	0.96195015549433	4.14510185545597	5.06850089317707	0.195526396391858	0.304538822436816	0.661310299478831
FBgn0015381	dsf:FBgn0015381	0.141648032374276	0.48222936820117	0.802728026588257	42.9270603938953	51.1390227027669	0.146120308104083	0.574395467483256	0.750343696961831	35.6869108797304	41.1370986592978	0.0852233559679606	0.706542635275208	0.870108981080013	35.435669469592	39.2893418575422	0.392626688914707	0.0794323032925809	0.223373386095158	34.8313427589464	52.5097829153564	0.690713360832164	0.000277777234032028	0.00299091294874101	26.4878650193201	69.0568654166391	0.156158157245833	0.616401823966091	0.865814380331977	36.6022313494497	45.4424984836038		False	True	FBgn0015381	dsf:FBgn0015381	0.216850410735439	0.401719201317643	0.607639185643441	33.6995030077402	41.9601150711675	-0.348315694243242	0.243723049728082	0.679445562302809	38.7536017111752	26.5186535689645	-0.198365151463621	0.429222912928247	0.758161155833624
FBgn0015239	Hr78:FBgn0015239	0.0862032999637049	0.237108709072765	0.596519843229025	2867.91125936119	3051.18567648896	-0.0728456089637216	0.206518923684598	0.39011689599539	2933.43761640274	2787.95064949089	-0.0726330959355087	0.387254524554737	0.646576248031911	2878.92214300394	2731.89708778515	-0.0590914326383731	0.390974119961956	0.61605321376388	2909.06634864144	2789.67841932825	0.0465503967466391	0.468307631466415	0.711741158680906	2956.88953239634	3056.61437450446	0.0129280620740642	0.867320594293869	0.962371746755077	2967.56191127575	2994.88484267692		False	False	FBgn0015239	Hr78:FBgn0015239	0.00571111785313638	0.930947791460674	0.968341587928197	2573.83782042839	2583.79084145476	-0.0169938938311992	0.87383255269262	0.981201051844611	2559.28120490678	2528.54387663181	-0.128719520978351	0.102896311424366	0.371038809630205
FBgn0003720	tll:FBgn0003720	-0.0154202951805839	0.825601191320119		1.3240056170467	0.928096462495992	-0.0422854851344894	0.531476684388463		0.33530518855842	0.0	0.0377730818650204	0.506410750024354		0.0	0.907525042463209	-0.00237786049986646	0.983315801372376		1.64032477806481	1.60935021280706	-0.0120348488125388	0.791072646634697		0.633892756616645	0.351262464065576				0.0	0.0		False	False	FBgn0003720	tll:FBgn0003720	0.0396182910644333	0.536471038522362		0.0	0.326541480365993	0.244856847515202	0.149657181533508		0.0	2.35188571182346	0.166884026705621	0.213566565836007	0.554438945981976
FBgn0000546	EcR:FBgn0000546	0.012770382153369	0.906235502215629	0.973824272402689	1209.57324472732	1221.04006109391	0.0873070689395479	0.25732276066413	0.454058885090536	1272.70178898754	1353.09846316307	0.133738988165068	0.197620942660866	0.443563531670514	1176.21954892751	1297.66506717828	0.0889521843421002	0.316915524835135	0.542555884731533	1281.37401005693	1366.31244107065	0.173369276829391	0.0352069171873147	0.137272652738005	1183.28465304875	1343.02286130645	0.140606725330032	0.0701248874363627	0.398848210686961	1142.27600104533	1261.80140678326		False	False	FBgn0000546	EcR:FBgn0000546	0.0520150392333778	0.539335105225421	0.729742144189355	1189.77284533884	1234.11688745144	-0.172289556065239	0.43090431329106	0.824307942496853	1117.71055672575	972.063730357811	0.0109855956496277	0.90900309191102	0.971411137989041
FBgn0260432	CG42527:FBgn0260432	0.0448463468389305	0.723959203036519		2.40840923743589	3.17753613328238	0.185511566300111	0.17442086055705		0.0	3.13454460225294	0.0527936488395232	0.562879345958235		0.557962419146736	1.5667891206283	0.435932957932728	0.0172746135346913	0.0750087199733527	1.07449863223224	8.4133642401949	0.493595105689114	0.00125418221688603	0.0103878198703327	1.90838726242131	14.5658143409476	0.366778327191192	0.126818094188273	0.530740104011458	2.88203968030756	13.9187124272887		False	False	FBgn0260432	CG42527:FBgn0260432	0.269544779124834	0.182418151849744		1.29107582736704	4.75670889804977	-0.157465150467993	0.463557188866137	0.836896290909719	7.20327211504267	3.11340076093593	0.221618366189178	0.144474859881326
FBgn0026087	CG3600:FBgn0026087	0.020761855927999	0.546863143093774		0.0	0.307463587584476	-0.0422854851344894	0.531476684388463		0.33530518855842	0.0	0.0186425458066436	0.643951506083254		0.0	0.320743005613793	0.145445547117968	0.215253571947392		0.362980833415432	2.57244894199017	0.0816822432224008	0.354115689927576		0.960715466371235	2.79270833739978	0.415798168346607	0.0468635197159907		0.0	4.93836486528506		False	False	FBgn0026087	CG3600:FBgn0026087				0.0	0.0	0.0854646445883856	0.415119025147706		0.0	2.17938053265515	0.045228577814235	0.47406734457463
FBgn0261239	Hr39:FBgn0261239	0.134362586206554	0.293639020449516	0.658222246273076	1273.30618469831	1413.78017124355	0.153674685543073	0.0679483201562798	0.176128285996928	1338.87565172077	1493.05978749659	0.0611112385629351	0.495262506099375	0.735307148878008	1369.87328917009	1431.75743680912	0.338600078776885	0.000344051281567606	0.00333059513351291	1249.40569765455	1596.31986161802	-0.00918211644526368	0.926692113464049	0.970061396614827	1332.98361086565	1324.09907615972	-0.00177312639873749	0.985026342130806	0.994881784398912	1235.86375964944	1234.4385905503		False	True	FBgn0261239	Hr39:FBgn0261239	-0.0368566738708722	0.609580730190987	0.779752357625294	1541.1702705834	1501.37825769418	0.0635832643474118	0.796195074568751	0.96195015549433	1197.26921910867	1263.98885397698	0.0574980859581314	0.591492388435671	0.849968168512688
FBgn0023546	Hr4:FBgn0023546	0.0448463468389305	0.723959203036519		2.40840923743589	3.17753613328238	0.185511566300111	0.17442086055705		0.0	3.13454460225294	0.0527936488395232	0.562879345958235		0.557962419146736	1.5667891206283	0.435932957932728	0.0172746135346913	0.0750087199733527	1.07449863223224	8.4133642401949	0.493595105689114	0.00125418221688603	0.0103878198703327	1.90838726242131	14.5658143409476	0.366778327191192	0.126818094188273	0.530740104011458	2.88203968030756	13.9187124272887		False	False	FBgn0023546	Hr4:FBgn0023546	0.269544779124834	0.182418151849744		1.29107582736704	4.75670889804977	-0.157465150467993	0.463557188866137	0.836896290909719	7.20327211504267	3.11340076093593	0.221618366189178	0.144474859881326
FBgn0034012	Hr51:FBgn0034012	0.110414423259983	0.458498717590236	0.786446794827701	151.512815162969	165.989202637495	0.129495201143163	0.484283835465871	0.679087896187661	134.514503834974	148.791851143613	-0.146734106397541	0.488690251978538	0.730455884953025	151.301492704469	130.516009484098	-0.0431027786392532	0.78621635334052	0.893500876082384	201.039247824953	193.988541088277	-0.0614553376387194	0.701546247164839	0.86593481399344	142.644779818853	134.982551695942	-0.337224026719309	0.250357775958496	0.666895777333333	125.546325124983	88.5424760402653		False	False	FBgn0034012	Hr51:FBgn0034012	0.287334709908889	0.08641897366637841	0.217419648205585	136.36587611716	170.37156848285	0.0267276190157408	0.902338226324389	0.983880843650325	151.686220846042	155.181177049441	-0.02820100889926	0.890760753084117	0.965550610697569
FBgn0003651	svp:FBgn0003651	0.12994220197246	0.281807362406655	0.646463313141556	1845.06934989893	2039.29094263734	-0.269873777431667	7.54233403896541e-05	0.000547411829785197	2976.88029602322	2462.09774147174	-0.0771701334352211	0.535256741424127	0.760850102054555	2317.98422737241	2187.0705543328	-0.270220487225691	0.0169991705792542	0.0741583013057514	2392.90187878121	1960.44695146404	0.0300243070466115	0.678143265276854	0.853816987246482	1944.94580785032	1987.35015758416	-0.0656918617390338	0.749621140395153	0.925235709347061	2262.28825212719	2147.92496502869		False	True	FBgn0003651	svp:FBgn0003651	-0.0647107271042255	0.473603702821772	0.675758271918044	2040.93689209457	1948.41103083458	-0.186589670372085	0.249322500830196	0.68795956010088	2290.87335478764	1992.51311587234	-0.160971101654827	0.13726337595632	0.434468078193916
FBgn0003964	usp:FBgn0003964	-0.0772048258969514	0.481450316187757	0.802287938299347	2068.36502756241	1952.13908875489	-0.0659160949681962	0.429864126783506	0.632929922076105	2172.8489061254	2073.08933404908	0.0976734207629218	0.345576696927633	0.607836130220514	1968.92278583614	2114.45131672757	-0.0243987567528494	0.768862256942115	0.88561580870405	2033.40073800826	1998.02245709741	0.066393165974169	0.446953162694277	0.696199960474407	1911.12862799167	2006.29237970126	0.0109427957829561	0.928009173265328	0.979213256564123	2132.46031146971	2148.75657136443		False	False	FBgn0003964	usp:FBgn0003964	0.0276548685478188	0.671658532222578	0.822992654957711	1865.67571834869	1902.4108535744	-0.145272968768991	0.31628351655124	0.750495081409064	1969.4407426108	1770.09609998884	-0.147789856391438	0.271201586932487	0.626083968477561
FBgn0000568	Eip75B:FBgn0000568	0.0876663556194104	0.213682636806246	0.562623282708224	4624.25003251331	4923.62067271817	0.0981634954563049	0.126049674354198	0.276628669786826	4631.37571678095	4961.49610735451	0.180892546412703	0.0491268676623124	0.176494718163942	4203.97952627608	4792.1677531389	0.0487481952514942	0.547013622061667	0.746510351308617	5026.68355794472	5205.6001799722	0.0766136714520708	0.243473294272433	0.494577303555523	4025.88474782831	4252.66972989753	-0.210378131692122	0.300846568293938	0.713504419540172	4608.10537955045	3903.90574888755		False	False	FBgn0000568	Eip75B:FBgn0000568	0.277586438348142	3.3744416917576e-06	3.39591836983436e-05	4670.38799113485	5673.61775737664	0.152294016992008	0.483503383242793	0.847052408347284	4156.6313916944	4699.20231397231	-0.064850206298666	0.514536415801571	0.809841390218441
FBgn0035849	ERR:FBgn0035849	0.0173719811875149	0.818548116263698	0.94592049405138	1517.02268059418	1536.31766708295	0.0177697040080787	0.806209047541988	0.903583733959204	1649.90716188768	1671.16629963684	-0.073294104991888	0.472922124070454	0.717405644849255	1695.04713741172	1606.88393687844	0.207083456096769	0.0219208688429599	0.0898098564361264	1667.65319274337	1935.94649886576	0.066342155839737	0.350266266740134	0.611232921140099	1833.31188398385	1923.18316443849	0.205423386415581	0.0138259951799604	0.15463326242987	1704.39034252087	1969.8780847047		False	False	FBgn0035849	ERR:FBgn0035849	-0.179810062257194	0.0155049641091436	0.0581004687407622	1822.23006062718	1604.55680222007	-0.0702643030157195	0.611584733316407	0.906045149239472	1510.68037756086	1435.03797243161	0.0863286485214141	0.277191707915989	0.633197280249945
FBgn0004865	Eip78C:FBgn0004865	0.012420986751792	0.921536233592705	0.9797486320041	1326.31616099024	1339.39534612955	0.0595279472905282	0.459074797274707	0.658664080077421	1317.97412242414	1374.63862314072	-0.0699276529302526	0.486841635502197	0.728852135653348	1423.55325178133	1352.42400931826	0.0556800411281491	0.513218334093957	0.720047455332187	1442.37071551291	1501.66845946824	0.122215172576531	0.165539248482606	0.3909544115932	1138.5146517888	1245.60969371396	-0.0243567838469871	0.91961624911522	0.97711757336637	1038.63302290246	1017.49996519869		False	False	FBgn0004865	Eip78C:FBgn0004865	0.013778067536042	0.852640159292448	0.929019910458967	1403.2423647995	1416.80040491954	0.115090395300181	0.427402387035619	0.822687147124302	1139.01893454598	1239.98490262247	0.0165539297570855	0.900478550602489	0.969205833344957
FBgn0015240	Hr96:FBgn0015240	-0.0329290462249812	0.683043114718253	0.901976132468768	1524.98916607485	1489.12584681354	-0.194018993039433	0.00410562382689255	0.0183938464308004	1920.60103853961	1675.18589666894	0.034407026739458	0.695947351403188	0.863951021194872	1609.30117310322	1649.21699555618	-0.120720353989697	0.136993220069953	0.323147931139694	1745.0316429194	1600.77880668815	-0.0188510757342795	0.787880921870295	0.907261327657827	1751.68276040896	1728.04980423611	0.033916826096546	0.708093261103336	0.906647395811435	1738.8011232566	1780.88233926616		False	False	FBgn0015240	Hr96:FBgn0015240	-0.00280683656346563	0.967471545918523	0.983998045294054	1761.53608810135	1758.16494434483	-0.117343086572993	0.282778733251645	0.724925953000557	1543.03104344752	1418.32998493404	-0.00960908145559683	0.907091206044505	0.971373020757786
FBgn0037436	Hr83:FBgn0037436	-0.207050323231544	0.0588339769958351		4.35134145259612	0.307463587584476	-0.285953437971437	0.154956753317674		4.50243690236972	0.973891573601095	-0.083869198547467	0.303440573217573		2.14761633149043	0.320743005613793	-0.097491296996158	0.55649637594469		4.23498677658684	2.58413989568741	-0.0543002770457701	0.619781601474517	0.817373027124207	7.92255085035188	5.21983481803407	0.0121618320427638	0.96212913177568	0.988974481352382	6.88454411855257	7.23093678201862		False	False	FBgn0037436	Hr83:FBgn0037436	0.00680239319411487	0.979500775068424	0.990606656518468	9.61130398436741	9.70808173082054	0.0724303006522215	0.796053964021576	0.96195015549433	4.14510185545597	5.06850089317707	0.195526396391858	0.304538822436816	0.661310299478831
FBgn0015381	dsf:FBgn0015381	0.141648032374276	0.48222936820117	0.802728026588257	42.9270603938953	51.1390227027669	0.146120308104083	0.574395467483256	0.750343696961831	35.6869108797304	41.1370986592978	0.0852233559679606	0.706542635275208	0.870108981080013	35.435669469592	39.2893418575422	0.392626688914707	0.0794323032925809	0.223373386095158	34.8313427589464	52.5097829153564	0.690713360832164	0.000277777234032028	0.00299091294874101	26.4878650193201	69.0568654166391	0.156158157245833	0.616401823966091	0.865814380331977	36.6022313494497	45.4424984836038		False	True	FBgn0015381	dsf:FBgn0015381	0.216850410735439	0.401719201317643	0.607639185643441	33.6995030077402	41.9601150711675	-0.348315694243242	0.243723049728082	0.679445562302809	38.7536017111752	26.5186535689645	-0.198365151463621	0.429222912928247	0.758161155833624
FBgn0015239	Hr78:FBgn0015239	0.0862032999637049	0.237108709072765	0.596519843229025	2867.91125936119	3051.18567648896	-0.0728456089637216	0.206518923684598	0.39011689599539	2933.43761640274	2787.95064949089	-0.0726330959355087	0.387254524554737	0.646576248031911	2878.92214300394	2731.89708778515	-0.0590914326383731	0.390974119961956	0.61605321376388	2909.06634864144	2789.67841932825	0.0465503967466391	0.468307631466415	0.711741158680906	2956.88953239634	3056.61437450446	0.0129280620740642	0.867320594293869	0.962371746755077	2967.56191127575	2994.88484267692		False	False	FBgn0015239	Hr78:FBgn0015239	0.00571111785313638	0.930947791460674	0.968341587928197	2573.83782042839	2583.79084145476	-0.0169938938311992	0.87383255269262	0.981201051844611	2559.28120490678	2528.54387663181	-0.128719520978351	0.102896311424366	0.371038809630205
FBgn0003720	tll:FBgn0003720	-0.0154202951805839	0.825601191320119		1.3240056170467	0.928096462495992	-0.0422854851344894	0.531476684388463		0.33530518855842	0.0	0.0377730818650204	0.506410750024354		0.0	0.907525042463209	-0.00237786049986646	0.983315801372376		1.64032477806481	1.60935021280706	-0.0120348488125388	0.791072646634697		0.633892756616645	0.351262464065576				0.0	0.0		False	False	FBgn0003720	tll:FBgn0003720	0.0396182910644333	0.536471038522362		0.0	0.326541480365993	0.244856847515202	0.149657181533508		0.0	2.35188571182346	0.166884026705621	0.213566565836007	0.554438945981976
FBgn0260432	CG42527:FBgn0260432	0.0448463468389305	0.723959203036519		2.40840923743589	3.17753613328238	0.185511566300111	0.17442086055705		0.0	3.13454460225294	0.0527936488395232	0.562879345958235		0.557962419146736	1.5667891206283	0.435932957932728	0.0172746135346913	0.0750087199733527	1.07449863223224	8.4133642401949	0.493595105689114	0.00125418221688603	0.0103878198703327	1.90838726242131	14.5658143409476	0.366778327191192	0.126818094188273	0.530740104011458	2.88203968030756	13.9187124272887		False	False	FBgn0260432	CG42527:FBgn0260432	0.269544779124834	0.182418151849744		1.29107582736704	4.75670889804977	-0.157465150467993	0.463557188866137	0.836896290909719	7.20327211504267	3.11340076093593	0.221618366189178	0.144474859881326
FBgn0026087	CG3600:FBgn0026087	0.020761855927999	0.546863143093774		0.0	0.307463587584476	-0.0422854851344894	0.531476684388463		0.33530518855842	0.0	0.0186425458066436	0.643951506083254		0.0	0.320743005613793	0.145445547117968	0.215253571947392		0.362980833415432	2.57244894199017	0.0816822432224008	0.354115689927576		0.960715466371235	2.79270833739978	0.415798168346607	0.0468635197159907		0.0	4.93836486528506		False	False	FBgn0026087	CG3600:FBgn0026087				0.0	0.0	0.0854646445883856	0.415119025147706		0.0	2.17938053265515	0.045228577814235	0.47406734457463
FBgn0261239	Hr39:FBgn0261239	0.134362586206554	0.293639020449516	0.658222246273076	1273.30618469831	1413.78017124355	0.153674685543073	0.0679483201562798	0.176128285996928	1338.87565172077	1493.05978749659	0.0611112385629351	0.495262506099375	0.735307148878008	1369.87328917009	1431.75743680912	0.338600078776885	0.000344051281567606	0.00333059513351291	1249.40569765455	1596.31986161802	-0.00918211644526368	0.926692113464049	0.970061396614827	1332.98361086565	1324.09907615972	-0.00177312639873749	0.985026342130806	0.994881784398912	1235.86375964944	1234.4385905503		False	True	FBgn0261239	Hr39:FBgn0261239	-0.0368566738708722	0.609580730190987	0.779752357625294	1541.1702705834	1501.37825769418	0.0635832643474118	0.796195074568751	0.96195015549433	1197.26921910867	1263.98885397698	0.0574980859581314	0.591492388435671	0.849968168512688
FBgn0023546	Hr4:FBgn0023546	0.0448463468389305	0.723959203036519		2.40840923743589	3.17753613328238	0.185511566300111	0.17442086055705		0.0	3.13454460225294	0.0527936488395232	0.562879345958235		0.557962419146736	1.5667891206283	0.435932957932728	0.0172746135346913	0.0750087199733527	1.07449863223224	8.4133642401949	0.493595105689114	0.00125418221688603	0.0103878198703327	1.90838726242131	14.5658143409476	0.366778327191192	0.126818094188273	0.530740104011458	2.88203968030756	13.9187124272887		False	False	FBgn0023546	Hr4:FBgn0023546	0.269544779124834	0.182418151849744		1.29107582736704	4.75670889804977	-0.157465150467993	0.463557188866137	0.836896290909719	7.20327211504267	3.11340076093593	0.221618366189178	0.144474859881326
FBgn0034012	Hr51:FBgn0034012	0.110414423259983	0.458498717590236	0.786446794827701	151.512815162969	165.989202637495	0.129495201143163	0.484283835465871	0.679087896187661	134.514503834974	148.791851143613	-0.146734106397541	0.488690251978538	0.730455884953025	151.301492704469	130.516009484098	-0.0431027786392532	0.78621635334052	0.893500876082384	201.039247824953	193.988541088277	-0.0614553376387194	0.701546247164839	0.86593481399344	142.644779818853	134.982551695942	-0.337224026719309	0.250357775958496	0.666895777333333	125.546325124983	88.5424760402653		False	False	FBgn0034012	Hr51:FBgn0034012	0.287334709908889	0.08641897366637841	0.217419648205585	136.36587611716	170.37156848285	0.0267276190157408	0.902338226324389	0.983880843650325	151.686220846042	155.181177049441	-0.02820100889926	0.890760753084117	0.965550610697569
FBgn0003651	svp:FBgn0003651	0.12994220197246	0.281807362406655	0.646463313141556	1845.06934989893	2039.29094263734	-0.269873777431667	7.54233403896541e-05	0.000547411829785197	2976.88029602322	2462.09774147174	-0.0771701334352211	0.535256741424127	0.760850102054555	2317.98422737241	2187.0705543328	-0.270220487225691	0.0169991705792542	0.0741583013057514	2392.90187878121	1960.44695146404	0.0300243070466115	0.678143265276854	0.853816987246482	1944.94580785032	1987.35015758416	-0.0656918617390338	0.749621140395153	0.925235709347061	2262.28825212719	2147.92496502869		False	True	FBgn0003651	svp:FBgn0003651	-0.0647107271042255	0.473603702821772	0.675758271918044	2040.93689209457	1948.41103083458	-0.186589670372085	0.249322500830196	0.68795956010088	2290.87335478764	1992.51311587234	-0.160971101654827	0.13726337595632	0.434468078193916
FBgn0003964	usp:FBgn0003964	-0.0772048258969514	0.481450316187757	0.802287938299347	2068.36502756241	1952.13908875489	-0.0659160949681962	0.429864126783506	0.632929922076105	2172.8489061254	2073.08933404908	0.0976734207629218	0.345576696927633	0.607836130220514	1968.92278583614	2114.45131672757	-0.0243987567528494	0.768862256942115	0.88561580870405	2033.40073800826	1998.02245709741	0.066393165974169	0.446953162694277	0.696199960474407	1911.12862799167	2006.29237970126	0.0109427957829561	0.928009173265328	0.979213256564123	2132.46031146971	2148.75657136443		False	False	FBgn0003964	usp:FBgn0003964	0.0276548685478188	0.671658532222578	0.822992654957711	1865.67571834869	1902.4108535744	-0.145272968768991	0.31628351655124	0.750495081409064	1969.4407426108	1770.09609998884	-0.147789856391438	0.271201586932487	0.626083968477561
FBgn0000568	Eip75B:FBgn0000568	0.0876663556194104	0.213682636806246	0.562623282708224	4624.25003251331	4923.62067271817	0.0981634954563049	0.126049674354198	0.276628669786826	4631.37571678095	4961.49610735451	0.180892546412703	0.0491268676623124	0.176494718163942	4203.97952627608	4792.1677531389	0.0487481952514942	0.547013622061667	0.746510351308617	5026.68355794472	5205.6001799722	0.0766136714520708	0.243473294272433	0.494577303555523	4025.88474782831	4252.66972989753	-0.210378131692122	0.300846568293938	0.713504419540172	4608.10537955045	3903.90574888755		False	False	FBgn0000568	Eip75B:FBgn0000568	0.277586438348142	3.3744416917576e-06	3.39591836983436e-05	4670.38799113485	5673.61775737664	0.152294016992008	0.483503383242793	0.847052408347284	4156.6313916944	4699.20231397231	-0.064850206298666	0.514536415801571	0.809841390218441
FBgn0035849	ERR:FBgn0035849	0.0173719811875149	0.818548116263698	0.94592049405138	1517.02268059418	1536.31766708295	0.0177697040080787	0.806209047541988	0.903583733959204	1649.90716188768	1671.16629963684	-0.073294104991888	0.472922124070454	0.717405644849255	1695.04713741172	1606.88393687844	0.207083456096769	0.0219208688429599	0.0898098564361264	1667.65319274337	1935.94649886576	0.066342155839737	0.350266266740134	0.611232921140099	1833.31188398385	1923.18316443849	0.205423386415581	0.0138259951799604	0.15463326242987	1704.39034252087	1969.8780847047		False	False	FBgn0035849	ERR:FBgn0035849	-0.179810062257194	0.0155049641091436	0.0581004687407622	1822.23006062718	1604.55680222007	-0.0702643030157195	0.611584733316407	0.906045149239472	1510.68037756086	1435.03797243161	0.0863286485214141	0.277191707915989	0.633197280249945
FBgn0000546	EcR:FBgn0000546	0.012770382153369	0.906235502215629	0.973824272402689	1209.57324472732	1221.04006109391	0.0873070689395479	0.25732276066413	0.454058885090536	1272.70178898754	1353.09846316307	0.133738988165068	0.197620942660866	0.443563531670514	1176.21954892751	1297.66506717828	0.0889521843421002	0.316915524835135	0.542555884731533	1281.37401005693	1366.31244107065	0.173369276829391	0.0352069171873147	0.137272652738005	1183.28465304875	1343.02286130645	0.140606725330032	0.0701248874363627	0.398848210686961	1142.27600104533	1261.80140678326		False	False	FBgn0000546	EcR:FBgn0000546	0.0520150392333778	0.539335105225421	0.729742144189355	1189.77284533884	1234.11688745144	-0.172289556065239	0.43090431329106	0.824307942496853	1117.71055672575	972.063730357811	0.0109855956496277	0.90900309191102	0.971411137989041
FBgn0015240	Hr96:FBgn0015240	-0.0329290462249812	0.683043114718253	0.901976132468768	1524.98916607485	1489.12584681354	-0.194018993039433	0.00410562382689255	0.0183938464308004	1920.60103853961	1675.18589666894	0.034407026739458	0.695947351403188	0.863951021194872	1609.30117310322	1649.21699555618	-0.120720353989697	0.136993220069953	0.323147931139694	1745.0316429194	1600.77880668815	-0.0188510757342795	0.787880921870295	0.907261327657827	1751.68276040896	1728.04980423611	0.033916826096546	0.708093261103336	0.906647395811435	1738.8011232566	1780.88233926616		False	False	FBgn0015240	Hr96:FBgn0015240	-0.00280683656346563	0.967471545918523	0.983998045294054	1761.53608810135	1758.16494434483	-0.117343086572993	0.282778733251645	0.724925953000557	1543.03104344752	1418.32998493404	-0.00960908145559683	0.907091206044505	0.971373020757786
FBgn0037436	Hr83:FBgn0037436	-0.207050323231544	0.0588339769958351		4.35134145259612	0.307463587584476	-0.285953437971437	0.154956753317674		4.50243690236972	0.973891573601095	-0.083869198547467	0.303440573217573		2.14761633149043	0.320743005613793	-0.097491296996158	0.55649637594469		4.23498677658684	2.58413989568741	-0.0543002770457701	0.619781601474517	0.817373027124207	7.92255085035188	5.21983481803407	0.0121618320427638	0.96212913177568	0.988974481352382	6.88454411855257	7.23093678201862		False	False	FBgn0037436	Hr83:FBgn0037436	0.00680239319411487	0.979500775068424	0.990606656518468	9.61130398436741	9.70808173082054	0.0724303006522215	0.796053964021576	0.96195015549433	4.14510185545597	5.06850089317707	0.195526396391858	0.304538822436816	0.661310299478831
FBgn0015381	dsf:FBgn0015381	0.141648032374276	0.48222936820117	0.802728026588257	42.9270603938953	51.1390227027669	0.146120308104083	0.574395467483256	0.750343696961831	35.6869108797304	41.1370986592978	0.0852233559679606	0.706542635275208	0.870108981080013	35.435669469592	39.2893418575422	0.392626688914707	0.0794323032925809	0.223373386095158	34.8313427589464	52.5097829153564	0.690713360832164	0.000277777234032028	0.00299091294874101	26.4878650193201	69.0568654166391	0.156158157245833	0.616401823966091	0.865814380331977	36.6022313494497	45.4424984836038		False	True	FBgn0015381	dsf:FBgn0015381	0.216850410735439	0.401719201317643	0.607639185643441	33.6995030077402	41.9601150711675	-0.348315694243242	0.243723049728082	0.679445562302809	38.7536017111752	26.5186535689645	-0.198365151463621	0.429222912928247	0.758161155833624
FBgn0015239	Hr78:FBgn0015239	0.0862032999637049	0.237108709072765	0.596519843229025	2867.91125936119	3051.18567648896	-0.0728456089637216	0.206518923684598	0.39011689599539	2933.43761640274	2787.95064949089	-0.0726330959355087	0.387254524554737	0.646576248031911	2878.92214300394	2731.89708778515	-0.0590914326383731	0.390974119961956	0.61605321376388	2909.06634864144	2789.67841932825	0.0465503967466391	0.468307631466415	0.711741158680906	2956.88953239634	3056.61437450446	0.0129280620740642	0.867320594293869	0.962371746755077	2967.56191127575	2994.88484267692		False	False	FBgn0015239	Hr78:FBgn0015239	0.00571111785313638	0.930947791460674	0.968341587928197	2573.83782042839	2583.79084145476	-0.0169938938311992	0.87383255269262	0.981201051844611	2559.28120490678	2528.54387663181	-0.128719520978351	0.102896311424366	0.371038809630205
FBgn0003720	tll:FBgn0003720	-0.0154202951805839	0.825601191320119		1.3240056170467	0.928096462495992	-0.0422854851344894	0.531476684388463		0.33530518855842	0.0	0.0377730818650204	0.506410750024354		0.0	0.907525042463209	-0.00237786049986646	0.983315801372376		1.64032477806481	1.60935021280706	-0.0120348488125388	0.791072646634697		0.633892756616645	0.351262464065576				0.0	0.0		False	False	FBgn0003720	tll:FBgn0003720	0.0396182910644333	0.536471038522362		0.0	0.326541480365993	0.244856847515202	0.149657181533508		0.0	2.35188571182346	0.166884026705621	0.213566565836007	0.554438945981976
[truncated: 20 more columns]
