# Supplementary material for: Downregulation of glial genes involved in synaptic function mitigates Huntington's disease pathogenesis
Source: eLife. 2021 Apr 19;10:e64564. doi: 10.7554/eLife.64564 (PMC8149125; doi:10.7554/eLife.64564)
Supplement: Figure 1—source data 2. [file elife-64564-fig1-data2.zip › Figure_1_source_data_file_2/neuronDown/39/subHuman.csv]

Entrez	Chip	Caudate Probeset	M	t	P.Value	Unnamed: 5	Cerebellum Probeset	M.1	t.1	P.Value.1	Unnamed: 10	Probe Set ID	Title	Gene Symbol	Unigene	Full Length Ref. Sequences	Biological Process (GO)	Cellular Component (GO)	Molecular Function (GO)	Biochemical Function (Proteome)	Cellular Role (Proteome)	Molecular Localization (Proteome)	adjp	Entrez	entrezList	entrezList_filt	validList
25830	A	219425_at	-0.55	-6.34	2.84e-08		219425_at	-0.0892	-2.53	0.0142		219425_at	sulfotransferase family 4A, member 1	SULT4A1	Hs.189810 // full length	NM_014351 // sulfotransferase family 4A, member 1 isoform a /// NM_176874 // sulfotransferase family 4A, member 1 isoform b	8202 // steroid metabolism // inferred from electronic annotation	5829 // cytosol // non-traceable author statement	8146 // sulfotransferase activity // non-traceable author statement /// 16740 // transferase activity // inferred from electronic annotation	---	---	---	6.597493278179938e-07	25830	['25830']	['25830']	True
6014	A	206984_s_at	-1.01	-8.41	7.09e-12		206984_s_at	-0.152	-1.68	0.0992		206984_s_at	Ras-like without CAAX 2	RIT2	Hs.47626 // full length	NM_002930 // Ras-like without CAAX 2	7165 // signal transduction // predicted/computed /// 7268 // synaptic transmission // predicted/computed	5886 // plasma membrane // predicted/computed	3924 // GTPase activity // predicted/computed /// 5525 // GTP binding // predicted/computed /// 5516 // calmodulin binding // predicted/computed /// 3925 // small monomeric GTPase activity // extended:Unknown; ras; 3.2e-66	---	---	---	1.8021966101694916e-09	6014	['6014']	['6014']	True
