# Supplementary material for: Downregulation of glial genes involved in synaptic function mitigates Huntington's disease pathogenesis
Source: eLife. 2021 Apr 19;10:e64564. doi: 10.7554/eLife.64564 (PMC8149125; doi:10.7554/eLife.64564)
Supplement: Figure 1—source data 2. [file elife-64564-fig1-data2.zip › Figure_1_source_data_file_2/neuronDown/39/subFly.csv]

fbgene	gene_x	EN7vsEW7_log2FoldChange	EN7vsEW7_pvalue	EN7vsEW7_padj	EN7vsEW7_grp.mean.EW7	EN7vsEW7_grp.mean.EN7	EN9vsEW9_log2FoldChange	EN9vsEW9_pvalue	EN9vsEW9_padj	EN9vsEW9_grp.mean.EW9	EN9vsEW9_grp.mean.EN9	EN11vsEW11_v2_log2FoldChange	EN11vsEW11_v2_pvalue	EN11vsEW11_v2_padj	EN11vsEW11_v2_grp.mean.EW11	EN11vsEW11_v2_grp.mean.EN11	EF18vsEW18_log2FoldChange	EF18vsEW18_pvalue	EF18vsEW18_padj	EF18vsEW18_grp.mean.EW18	EF18vsEW18_grp.mean.EF18	EF20vsEW20_log2FoldChange	EF20vsEW20_pvalue	EF20vsEW20_padj	EF20vsEW20_grp.mean.EW20	EF20vsEW20_grp.mean.EF20	EF22vsEW22_log2FoldChange	EF22vsEW22_pvalue	EF22vsEW22_padj	EF22vsEW22_grp.mean.EW22	EF22vsEW22_grp.mean.EF22	Unnamed: 31_x	AllSig_x	UnionSig_x	fbgene	gene_y	RN5vsRW5_log2FoldChange	RN5vsRW5_pvalue	RN5vsRW5_padj	RN5vsRW5_grp.mean.RW5	RN5vsRW5_grp.mean.RN5	RN7vsRW7_log2FoldChange	RN7vsRW7_pvalue	RN7vsRW7_padj	RN7vsRW7_grp.mean.RW7	RN7vsRW7_grp.mean.RN7	RN8vsRW8_log2FoldChange	RN8vsRW8_pvalue	RN8vsRW8_padj
FBgn0034888	CG5431:FBgn0034888	0.0754004745773129	0.479941972850144	0.801524656014857	1540.80202692822	1630.06630584156	-0.121016833412022	0.11637533163694	0.260173761223971	1443.74018313371	1325.75696986789	-0.238450259980546	0.00516611783872534	0.0334092323064952	1552.54736133289	1307.54432260782	0.0583746142925386	0.542482580757045	0.743594181125968	1420.97547783215	1481.76250606045	-0.162530479819215	0.0477136130847786	0.171358896511658	1343.45848677098	1193.62834169297	-0.10880761505714	0.434949767101478	0.788234162986006	1486.83042401519	1372.68097263451		False	False	FBgn0034888	CG5431:FBgn0034888	-0.543224945695055	7.47415041402241e-11	1.54762368493528e-09	1742.46660315649	1184.71808482536	-0.216704490952164	0.233305530891543	0.668671579821724	1394.5823763099	1182.05613808228	-0.212728146766519	0.0664789500678628	0.284749326007769
FBgn0034889	CG11293:FBgn0034889	0.0366836164421596	0.748327961132303	0.925839717995022	983.113686326645	1011.01065194904	0.222215280451062	0.0228387875667147	0.0753457533978533	660.107792445201	774.09535812888	-0.10190699453895	0.362602582960689	0.62370782118184	731.536618291347	678.450979373594	0.0291859586715072	0.767493767366804	0.885313918593648	853.858016536633	871.77601379297	-0.187692351046615	0.0456295926310527	0.166131387698049	615.554404074978	535.61250849251	-0.359384753073643	0.158944560450985	0.577175657439018	571.877768819675	416.873822718864		False	False	FBgn0034889	CG11293:FBgn0034889	-0.0590135134170207	0.528093120747352	0.720339167798269	1095.0221569425	1049.5720585285	0.336033916092403	0.0946332553624209	0.421541048093586	924.866140813023	1204.14420892187	-0.0922727229865673	0.349014562788722	0.703124699493598
FBgn0037665	CG16733:FBgn0037665	0.17235930111454	0.160837823920402		1.69173592879995	6.21878992959312	-0.101575208422275	0.43053139923705		1.38904390460377	0.305596347179143	0.0186113016163748	0.878838461550571		2.10549965894217	2.50166615028059	5.80315786750635e-05	0.999321959108481		0.628833898174701	0.63906370364393	-0.0361020958821636	0.393264918069976		0.947858953460865	0.0	0.069775146623972	0.461287116110843		0.0	1.2970046499476		False	False	FBgn0037665	CG16733:FBgn0037665	0.104682667303994	0.305528475657279		0.0	1.36956706517814	0.194828991438158	0.39760535131791		1.38960501370482	3.27819531581757	-0.0353476711757793	0.626533443438926
FBgn0034887	CG5428:FBgn0034887	0.231309068609881	0.0411421538935932	0.210700783182783	3770.95541659502	4493.38387095916	-0.0797623820484216	0.499851332534488	0.692432091326916	3135.20920950359	2958.24724193949	-0.119472271152655	0.258777397481875	0.518841431028401	4159.89272123523	3809.64231613235	0.0804505986223912	0.551792739237407	0.750193898031791	3527.10223269724	3749.1032521539	0.288920640168669	0.00412780761406924	0.0273834061980731	2923.92104755459	3631.13146748995	-0.0925721813336401	0.707177000644166	0.906647395811435	3663.85424949177	3383.78621725536		False	False	FBgn0034887	CG5428:FBgn0034887	-0.473816258108674	0.00165395714239908	0.00874845247748445	3014.81651751196	2109.0729255139	-0.301523618493466	0.0857999026122459	0.39555767468699	3090.47181513308	2459.31777225533	-0.295045834228953	0.0256061878218353	0.148238477666398
FBgn0033887	CG6704:FBgn0033887	-0.0318830109007004	0.621597981367918		2.28028092234016	0.922390762753428	0.275991963647071	0.0898477945723794		0.0	3.57215798039233	0.0535985298426628	0.532638191521618		0.557962419146736	1.97779223449526	0.0609260924445136	0.680812229239646		2.39517418092378	3.5325455553618	0.0119229675766305	0.852165590658763		1.28120349837604	1.69084279639511	0.258180584606117			2.31353070507155	26.7606043439448		False	False	FBgn0033887	CG6704:FBgn0033887	0.710036617752456	0.00222987201250531		0.315146405653576	9.36631447580459	0.265895739312151	0.288045933097632	0.728109866496197	2.89498574008065	7.66600028879891	0.232767123367811	0.160510112705404	0.474352947502668
FBgn0017549	Ric:FBgn0017549	0.0725021807134248	0.349168104180299	0.706994337208567	7051.32517078594	7429.50616279813	0.147328483008654	0.00164769072817975	0.00838786848148016	7074.9898344761	7840.89726001821	0.0647904035405412	0.385409489995989	0.644594253818534	7489.05051628228	7843.00020686382	0.0959834900439257	0.212287159045296	0.427354941823645	7486.52679587918	8017.10430198958	-0.0302293495659484	0.59717102924839	0.800803923528868	6845.59132295028	6700.65710558942	-0.174161456750456			6496.13758184444	5673.77194927095		False	True	FBgn0017549	Ric:FBgn0017549	-0.0393419091190957	0.496012526202525	0.694630531863868	8911.36668361644	8669.12910622587	0.139976545224358	0.223384756433678	0.656032932001264	7218.12593996658	7981.46449512154	0.0011599918873825	0.988366973534325	0.995766023890728
FBgn0025806	Rap2l:FBgn0025806	0.044525191659718	0.524569639885089	0.825595164474139	3007.71196195766	3105.21208794033	0.15831445181541	0.0160358691404865	0.0567341456603352	3017.53936521511	3372.63332573701	-0.0317341350925048	0.731157322550938	0.884474525519678	3398.88554577306	3321.88820747118	0.0798486406548139	0.272313951141039	0.495482878390229	3187.40531450341	3373.91627327451	0.0332061283744931	0.651194213116759	0.837690848643154	3115.98025740297	3191.86270094777	0.0191340833121253	0.852145937739041	0.958258996078664	3037.45692808473	3079.64895775849		False	False	FBgn0025806	Rap2l:FBgn0025806	-0.0100724748444155	0.872028492869195	0.938016922725538	3164.43040280885	3141.73152739332	0.203493228280077	0.121381293237923	0.484583885227174	2760.86616214961	3201.59083293601	0.0593526465311272	0.522973438353719	0.814768250892367
FBgn0034434	Rgk1:FBgn0034434	0.0937448787754109	0.303503177837033	0.666134910424877	774.623202896462	829.846006052757	0.201714706725567	0.0480301009992063	0.134481635782016	750.233120055632	866.745014475016	0.134146492977698	0.193284714277717	0.437057713142525	735.737171933212	812.083084661439	-0.110769272514599	0.308795691783626	0.535376745205881	875.411609895633	807.479788267225	-0.0891162234170276	0.307493145681356	0.564988924010533	772.585466613319	723.537478265592	-0.349285959600313	0.0373402382151285	0.284009439915225	761.636605759985	585.719601360342		False	False	FBgn0034434	Rgk1:FBgn0034434	-0.0476144365554438	0.583572005297015	0.76273548023527	1054.51858640968	1019.88906123	-0.190569665314752	0.297007625574555	0.734570793292438	866.479678720412	748.606882181854	-0.133670675511604	0.176742799370694	0.499384827465162
FBgn0260658	CG42541:FBgn0260658	-0.207013685822876	0.132209523358352	0.430872856669521	639.288340359955	541.775038840294	-0.17472418839901	0.167058694846328	0.335935760604301	658.072170121916	578.860928211258	-0.110150835834573	0.322589425504264	0.58547468525205	572.876489440836	528.235443491834	-0.296241610564163	0.00849865320269815	0.0438300006731402	626.353691541415	503.74348802794	-0.561963776696444	6.39629305269817e-06	0.000111047580781572	518.004281479065	332.360129165691	-0.601976834880371	0.027433175606014	0.234738484884084	523.616018057812	298.254780985196		False	True	FBgn0260658	CG42541:FBgn0260658	0.117755090897343	0.395771981190762	0.602784062420722	640.060846514732	698.772155841996	-0.123161060398172	0.682207930391094	0.925769949370129	509.245672045772	445.407232404982	0.0978888233281214	0.430243578024811	0.759133822690128
FBgn0035711	CG8519:FBgn0035711	-0.243741735582627	0.17877389838703	0.516452381684956	133.813695814376	106.200127815865	-0.30101464925582	0.161444064954927	0.327619485782003	128.641183007521	99.8882439344779	-0.0707549890577013	0.715366285091782	0.874618632920352	148.374884915071	139.506760029459	0.386665706027872	0.0285086577691159	0.109050736406598	99.5753208042269	136.968095361942	0.21274394517969	0.21597775065081	0.461373302515789	109.355328929705	134.371227189707	0.26738272569567	0.234055786417595	0.658148968922296	115.59892701649	143.90061563442		False	False	FBgn0035711	CG8519:FBgn0035711	0.01387078896852	0.937738549621907	0.970664501473341	122.570523627512	124.099226371545	0.0982710221745644	0.686242508905405	0.927718865046434	128.470748680999	140.191759604369	-0.220717128384624	0.242498203128082	0.592441262281315
FBgn0037661	Ada:FBgn0037661	-0.132105315295934	0.442759356849829	0.776198194646921	106.383764392296	94.1694696385581	-0.110158262555266	0.60658596304163	0.773186612211589	109.759268816127	99.8983701086274	-0.23434823309784	0.251550108117519	0.510407155000311	115.128948449518	92.0814280972455	-0.25886461235222	0.139530409031309	0.326105665422045	123.691186789502	99.7805917878948	-0.1555686184079	0.351206445044297	0.612380348018261	125.960081154967	108.712824161939	0.304990116835151			132.982980759493	178.336517150484		False	False	FBgn0037661	Ada:FBgn0037661	-0.0587798034657675	0.77032746041011	0.882258272260745	101.883360138141	96.9260219325975	-0.594667682492695	0.00958967132479376	0.0866838935554727	132.976674210584	81.1516147680801	-0.237356706368735	0.22047389139267	0.5635059508805
FBgn0085419	Rgk2:FBgn0085419	-0.324407161899783	0.000850839928638039	0.0109069876849573	2764.74372144026	2176.074871625	-0.278097041575769	7.09026489783272e-05	0.000518303464941571	2834.62199311675	2330.1895449946	-0.380799746496317	5.39216201584434e-06	9.21213001582927e-05	2751.8108342302	2093.82692939182	-0.344115693005924	4.05061440457157e-05	0.000559134810586602	2144.88291487985	1676.35279712129	-0.556042817430155	4.2227309897747e-13	2.86582676506043e-11	2287.49123694736	1529.65188646558	-0.6989923808369	0.00383091856791334	0.0633300262682807	2178.15052089809	1202.72069076379		False	True	FBgn0085419	Rgk2:FBgn0085419	-0.240892368267258	0.000241277503717658	0.00163398574224366	4196.55029343099	3543.30032086134	-0.339534489555473	0.0679997218394828	0.341628411155218	3272.90706323822	2521.08588006422	-0.113619044184284	0.287603516899539	0.6424645839003
FBgn0015286	Rala:FBgn0015286	0.0909684133457759	0.308071082017077	0.671087669712921	2072.02009252515	2213.63377915639	0.076048669302912	0.340648814515683	0.548854692258871	2040.28362376579	2153.51987947868	0.17602234431851	0.034776944543721	0.138095805976448	2111.02228654152	2394.69310505906	-0.140522334241733	0.198762297683045	0.410408356490144	2616.00948316787	2359.49762174287	-0.0831100659916865	0.30743624967697	0.564988924010533	2226.88185672428	2096.51886208125	0.136136495793675	0.365433180145608	0.75128950149023	2197.05301243437	2429.19959153346		False	False	FBgn0015286	Rala:FBgn0015286	0.0152495125599693	0.872937821631987	0.938565679564507	1896.48949954842	1916.61089431951	-0.064848314855355	0.734123549774001	0.943291867739884	1772.98490305231	1685.8680370639	-0.0416666588795706	0.748061549578197	0.915324632284827
FBgn0085426	Rgk3:FBgn0085426	0.00554309030612766	0.945881590119825	0.985213959906322	1335.53748295148	1341.31084788862	0.0714845836934549	0.384804488449221	0.589782567257073	1231.89808269847	1295.33012768017	0.0977264101352342	0.267908438600219	0.529464937164792	1227.96247857	1317.76257441111	-0.0497431577732105	0.570257406761999	0.765177773784533	1208.93479505095	1166.74835776364	-0.151517020690756	0.0457276557402908	0.166144804990194	1231.26083373433	1103.34887442352	-0.24854558462382	0.147716878610534	0.565106346551276	1111.17379753997	921.13908330909		False	False	FBgn0085426	Rgk3:FBgn0085426	0.0816489559285951	0.474950863859299	0.676944443490254	1534.98386597733	1628.83558338012	-0.131691495658395	0.58794399111105	0.895500491392161	1302.29835112025	1164.02823803136	0.109371230441894	0.180573507766963	0.505735763492587
FBgn0040370	CG13375:FBgn0040370	-0.121950207172262	0.401128727759677	0.749767787366737	466.272438247012	422.16644854007	0.0339332723373515	0.781633177396031	0.888244772237818	440.703609398667	451.659895357975	0.11209991937431	0.459108288810548	0.705825198203906	405.783582310065	443.876171475057	0.0870612379962414	0.511143669727294	0.718608999273341	454.14048010863	485.668018279279	-0.0523654125034836	0.649109827253633	0.836584924274561	386.77933213889	371.563418134179	-0.14507495440444	0.519253164599289	0.828894584421492	319.548308197588	283.853242656393		False	False	FBgn0040370	CG13375:FBgn0040370	-0.137160053906744	0.23140671075288	0.429402637520814	565.09191868699	511.842687773257	-0.248345295953149	0.421720866229088	0.820890220526229	457.711302709958	340.037218653182	0.0526381430127569	0.664239501700318	0.881206621398949
FBgn0037754	CG8500:FBgn0037754	0.00651110251455027	0.948576785250209	0.98544153880432	6325.68977778542	6356.06934548168	0.0667028921641665	0.221324116820987	0.409705656953552	6333.20372326171	6635.48759348149	-0.0815076147083196	0.32829186714075	0.590434094095492	6711.14978691625	6330.10483449089	-0.0558535109393416	0.45364133086616	0.670743681620541	6072.44152568413	5836.63734202747	-0.168736619476257	0.00884857535724446	0.0498422267859273	6464.69285535345	5730.97443301921	-0.264809781393979			5590.86637074111	4427.84504875395		False	False	FBgn0037754	CG8500:FBgn0037754	0.0096533783435056	0.863514455942528	0.934138785344275	7509.31941238672	7560.30420776515	0.0368312934218252	0.854621576507974	0.975228400214029	5841.0936052554	6012.07519591098	-0.00821976614977354	0.919801459531051	0.97366853390981
FBgn0037326	CG14669:FBgn0037326	0.0948531295954891	0.216301616257751	0.566347815790035	1865.8369362538	1997.65332777494	0.164476242596641	0.0101607692055314	0.0392059285909914	1816.15684655993	2038.35576050762	-0.0421307257663959	0.688876650334913	0.86005476377873	1994.91287307349	1934.42543506649	-0.211136994479051	0.0606394295352758	0.184971542226192	1811.54829596925	1550.86216667621	-0.259975717943588	0.000512246178089295	0.00495348247171324	1815.7262783182	1504.83147928507	-0.315655052502674	0.2298170790884	0.656548206833564	1571.44820996114	1182.33250634434		False	True	FBgn0037326	CG14669:FBgn0037326	0.0043851042921184	0.949557382341433	0.976121044337589	2291.42301831812	2298.97329528328	0.001262276152554	0.995423349949909	0.999059035045901	1938.66671782432	1940.25351732606	0.170136632437329	0.0729298145741653	0.301939957718563
FBgn0031906	CG5160:FBgn0031906	0.671465128806267	7.33070642314972e-08	3.04562883323229e-06	221.814753422132	372.910163373787	0.589022592233525	1.62882967014775e-05	0.000138266819368181	224.88773516215	347.699191710862	0.659549383091972	0.000154673828726647	0.00175105004788458	220.635740079877	384.852780740635	0.203834847933813	0.131471235973805	0.314366956677313	268.704099095757	313.942613743586	0.269590133607244	0.0258266171703203	0.109670783364967	235.007029935934	290.194347135688	0.0198072422061333	0.944136026416111	0.983606512699002	239.178751952538	243.900381628885		False	True	FBgn0031906	CG5160:FBgn0031906	-0.179153823895058	0.172066838386956	0.349900531061238	307.475111422274	269.507965340667	-0.00982509170742028	0.953793454114489	0.99399483691611	213.786606183027	212.001713947167	-0.231922723581434	0.17582844147129	0.498280683223162
FBgn0041191	Rheb:FBgn0041191	-0.0871250473174244	0.205508996924293	0.553643378432763	4672.92153938472	4390.91255644813	0.0614963692279133	0.290688116383279	0.494222708180058	4737.14192171687	4946.33196063408	-0.14388885675902	0.0534111618557504	0.186254308009796	5258.5750493795	4746.20638024142	0.155225482175193	0.0675025592127468	0.199368289265202	3816.35542131005	4265.49727595197	0.0597440764330849	0.445341673163194	0.695008368185067	3870.61169447888	4042.27794681255	-0.101588138573223	0.232363392759745	0.657238299621618	4689.24745182145	4365.24439652445		False	False	FBgn0041191	Rheb:FBgn0041191	-0.194490345146791	0.00946277887702776	0.0384255098679618	4820.20129833483	4201.05938493075	0.167806626653183	0.140026742214189	0.524222629850178	4082.545303239	4605.18426739865	0.0518366318931498	0.473518629149401	0.787909402718239
FBgn0050127	CG30127:FBgn0050127	-0.139343120345494	0.197636726822721	0.541603162643988	684.957853531192	617.289702382421	-0.077862861313241	0.495274816174961	0.688438769788479	655.441783995847	619.082654123124	0.112944702054655	0.364195995547408	0.624785030701745	569.529048894426	619.894172485948	-0.140747342174925	0.217086143987907	0.432663132964133	727.016500179328	655.507221285555	-0.0311381583400774	0.775302484756712	0.901103537698742	611.790103519889	597.423552751633	-0.312184135228616	0.213878392860752	0.63872346778836	562.081805775378	428.370736975242		False	False	FBgn0050127	CG30127:FBgn0050127	0.217686007214619	0.0979848861024497	0.238083881575126	826.103842510054	970.221489023983	-0.115303299740169	0.698793521734222	0.931626012150441	719.351533815982	636.397424914476	0.129273777245714	0.306837818275495	0.662826997696684
FBgn0003205	Ras85D:FBgn0003205	0.0498719915118081	0.530503262812179	0.828817561643669	3758.96379131262	3896.72984081511	0.154053700267318	0.00305072646497471	0.0142390590769904	3693.25315738121	4113.24645794149	0.0275580555427077	0.71197746297137	0.872850083889465	4023.61008955353	4103.42211212059	0.215709308000129	0.00300094796807893	0.0196219878544389	3820.89732196642	4453.93692867001	-0.0244702580288233	0.746725672138569	0.886820879903245	3845.48285406918	3778.45427355061	-0.051870653073087	0.653766739675034	0.881553027569633	3793.98209022353	3655.10504847791		False	False	FBgn0003205	Ras85D:FBgn0003205	0.0992261954185033	0.176769575746255	0.35578925602467	4025.68049846277	4317.22290581296	0.0832256493071676	0.481911868256529	0.84602885268881	3528.76914904234	3746.36696223879	0.0916456367095394	0.286813957873477	0.641761745365656
FBgn0004636	R:FBgn0004636	0.00314493906907137	0.974145719159785	0.990829818008514	4482.46467851331	4492.76539176267	-0.0119784673115952	0.852422471221854	0.925172477043928	4667.4314519338	4628.88956955857	-0.11495697416691	0.123404324073731	0.328400384558723	4899.55518558063	4513.76120674174	-0.163885891811188	0.0433235046525045	0.145872770596214	4644.98388869234	4131.81155712708	-0.185461624993653	0.0171182379967093	0.0819188158492099	4497.07787062021	3931.7255465871	-0.18789033607687	0.0156115107516114	0.166868551245353	4776.08487501975	4184.62587823325		False	False	FBgn0004636	R:FBgn0004636	-0.108617740449335	0.236003391892727	0.434839582943591	4418.50612307147	4088.51119142744	-0.0344283906958268	0.818098063626225	0.965552201513441	4094.33577829406	3991.36473898941	-0.0882915685424407	0.411600964473973	0.746022893633146
FBgn0035733	CG8641:FBgn0035733	-0.294902534893849	0.00858332032266053	0.0664629107319784	743.043976930289	594.348758872924	-0.181087224398071	0.121814139291663	0.269311024661137	663.843747411688	581.65322238594	-0.305432020360987	0.00353948335834594	0.024421962611391	723.420216007907	578.210585175197	-0.305155852562549	0.00238854086360983	0.0163141572364212	773.741011247057	620.014929839738	-0.294868983938536	0.00200702054128494	0.0154252683742682	631.430617692198	507.217667229283	-0.385560542266267	0.155326967786395	0.572966057053154	533.730593736769	373.152275574415		False	False	FBgn0035733	CG8641:FBgn0035733	-0.102432167828984	0.237208057798094	0.436191680454715	820.823361948705	763.236848851368	-0.154266609206145	0.484522439480123	0.847052408347284	669.655540629511	590.517779149219	-0.145805237787122	0.119960032792497	0.401622947626233
FBgn0003206	Ras64B:FBgn0003206	0.106685138901497	0.22682085756882	0.581095040007293	1847.80349179078	1996.99365250816	0.265881985304084	0.000172488809534072	0.0011561073836911	1829.46784290816	2206.72162170603	0.227288164585949	0.00923135740981284	0.0519974442440466	1888.70187955971	2224.06526919385	0.0751335482268449	0.314201393764805	0.540890805802046	1951.55189518077	2058.92544419401	0.0106468896768647	0.871611446163474	0.944758975330421	2490.97903831689	2509.72130916647	0.14458259774893	0.0581950155978788	0.361919001643509	2192.43282855191	2427.22078061136		False	True	FBgn0003206	Ras64B:FBgn0003206	0.0519565396720316	0.502804041200072	0.700054272014689	2104.07044044946	2182.16735431896	-0.0184490292354214	0.871106164084206	0.979926163019474	1870.15880949085	1845.87569893871	-0.0210002374208682	0.788256756199934	0.930559551584956
FBgn0050158	CG30158:FBgn0050158	-0.118966119201024	0.258481109612449	0.621476519562241	2377.96881711341	2175.65637601063	-0.0471675077638123	0.460005997374374	0.65972066892322	2206.25113411143	2134.24923384475	-0.176190701611044	0.0732896717989655	0.232654191558387	2385.56846204201	2098.58405032355	-0.429303860213001	6.16430201960049e-06	0.000110987215589619	2500.64539366294	1833.66143692285	-0.492596833875028	8.20955522847085e-12	4.94130609495244e-10	2244.67219782054	1574.2464936142	-0.530498203652609	0.0529763294704413	0.343369213521641	2029.30053776214	1232.84945425696		False	True	FBgn0050158	CG30158:FBgn0050158	-0.129851732221782	0.0818910057697251	0.209054436451284	2882.90121018194	2630.20804956967	-0.0540766230477376	0.722140199862153	0.938841445349491	2314.26637982878	2222.99744302442	-0.0575940601184297	0.439562345390125	0.765197880405261
[truncated: 20 more columns]
