# Supplementary material for: Downregulation of glial genes involved in synaptic function mitigates Huntington's disease pathogenesis
Source: eLife. 2021 Apr 19;10:e64564. doi: 10.7554/eLife.64564 (PMC8149125; doi:10.7554/eLife.64564)
Supplement: Figure 1—source data 2. [file elife-64564-fig1-data2.zip › Figure_1_source_data_file_2/neuronDown/41/subMouse.csv]

Entrez	Entrez_Striatum 2 months	Symbol_Striatum 2 months	Name_Striatum 2 months	baseMean.continuousQ_Striatum 2 months	log2FoldChange.continuousQ_Striatum 2 months	lfcSE.continuousQ_Striatum 2 months	stat.continuousQ_Striatum 2 months	pvalue.continuousQ_Striatum 2 months	FDR.continuousQ_Striatum 2 months	baseMean.Q.80.vs.20_Striatum 2 months	log2FoldChange.Q.80.vs.20_Striatum 2 months	lfcSE.Q.80.vs.20_Striatum 2 months	stat.Q.80.vs.20_Striatum 2 months	pvalue.Q.80.vs.20_Striatum 2 months	FDR.Q.80.vs.20_Striatum 2 months	baseMean.Q.92.vs.20_Striatum 2 months	log2FoldChange.Q.92.vs.20_Striatum 2 months	lfcSE.Q.92.vs.20_Striatum 2 months	stat.Q.92.vs.20_Striatum 2 months	pvalue.Q.92.vs.20_Striatum 2 months	FDR.Q.92.vs.20_Striatum 2 months	baseMean.Q.111.vs.20_Striatum 2 months	log2FoldChange.Q.111.vs.20_Striatum 2 months	lfcSE.Q.111.vs.20_Striatum 2 months	stat.Q.111.vs.20_Striatum 2 months	pvalue.Q.111.vs.20_Striatum 2 months	FDR.Q.111.vs.20_Striatum 2 months	baseMean.Q.140.vs.20_Striatum 2 months	log2FoldChange.Q.140.vs.20_Striatum 2 months	lfcSE.Q.140.vs.20_Striatum 2 months	stat.Q.140.vs.20_Striatum 2 months	pvalue.Q.140.vs.20_Striatum 2 months	FDR.Q.140.vs.20_Striatum 2 months	baseMean.Q.175.vs.20_Striatum 2 months	log2FoldChange.Q.175.vs.20_Striatum 2 months	lfcSE.Q.175.vs.20_Striatum 2 months	stat.Q.175.vs.20_Striatum 2 months	pvalue.Q.175.vs.20_Striatum 2 months	FDR.Q.175.vs.20_Striatum 2 months	Entrez_Liver 2 months	Symbol_Liver 2 months	Name_Liver 2 months	baseMean.continuousQ_Liver 2 months	log2FoldChange.continuousQ_Liver 2 months	lfcSE.continuousQ_Liver 2 months	stat.continuousQ_Liver 2 months	pvalue.continuousQ_Liver 2 months	FDR.continuousQ_Liver 2 months	baseMean.Q.80.vs.20_Liver 2 months
110891	110891.0	Slc8a2	solute carrier family 8 (sodium/calcium exchanger), member 2	7240.0	-0.000873	0.00041099999999999996	-2.12	0.0339	0.438	7240.0	0.105	0.0713	1.47	0.14100000000000001	0.495	7240.0	0.0824	0.069	1.19	0.233	1.0	7240.0	0.006050000000000001	0.0713	0.0849	0.932	0.984	7240.0	-0.0646	0.069	-0.936	0.34900000000000003	0.684	7240.0	-0.10200000000000001	0.069	-1.48	0.14	0.719	110891.0	Slc8a2	solute carrier family 8 (sodium/calcium exchanger), member 2	0.874	0.000488	0.000489	0.999	0.318	0.6980000000000001	0.874
20541	20541.0	Slc8a1	solute carrier family 8 (sodium/calcium exchanger), member 1	2010.0	0.0005819999999999999	0.000732	0.794	0.427	0.744	2010.0	-0.09620000000000001	0.152	-0.631	0.528	0.74	2010.0	-0.09190000000000001	0.15	-0.614	0.539	1.0	2010.0	0.016900000000000002	0.152	0.111	0.912	0.979	2010.0	0.253	0.15	1.69	0.0901	0.629	2010.0	-0.0409	0.15	-0.273	0.784	0.933	20541.0	Slc8a1	solute carrier family 8 (sodium/calcium exchanger), member 1	68.6	-0.000993	0.0008169999999999999	-1.22	0.224	0.618	68.6
[truncated: 303 more columns]
