# Supplementary material for: Downregulation of glial genes involved in synaptic function mitigates Huntington's disease pathogenesis
Source: eLife. 2021 Apr 19;10:e64564. doi: 10.7554/eLife.64564 (PMC8149125; doi:10.7554/eLife.64564)
Supplement: Figure 1—source data 2. [file elife-64564-fig1-data2.zip › Figure_1_source_data_file_2/neuronDown/41/subHuman.csv]

Entrez	Chip	Caudate Probeset	M	t	P.Value	Unnamed: 5	Cerebellum Probeset	M.1	t.1	P.Value.1	Unnamed: 10	Probe Set ID	Title	Gene Symbol	Unigene	Full Length Ref. Sequences	Biological Process (GO)	Cellular Component (GO)	Molecular Function (GO)	Biochemical Function (Proteome)	Cellular Role (Proteome)	Molecular Localization (Proteome)	adjp	Entrez	entrezList	entrezList_filt	validList
6543	A	215267_s_at	-0.497	-8.33	9.88e-12		215267_s_at	-0.198	-4.12	0.000124		215267_s_at	solute carrier family 8 (sodium-calcium exchanger), member 2	SLC8A2	Hs.143026 // ---	---	---	---	---	---	---	---	2.2531730653266337e-09	6543	['6543']	['6543']	True
6546	A	207053_at	-0.293	-5.55	6.08e-07		207053_at	0.016	0.562	0.576		207053_at	solute carrier family 8 (sodium/calcium exchanger), member 1	SLC8A1	Hs.129763 // full length	NM_021097 // solute carrier family 8 (sodium/calcium exchanger), member 1	6936 // muscle contraction // traceable author statement /// 6814 // sodium ion transport // traceable author statement /// 6816 // calcium ion transport // traceable author statement /// 6810 // transport // inferred from electronic annotation	5887 // integral to plasma membrane // traceable author statement /// 16021 // integral to membrane // extended:Unknown; Na_Ca_Ex; 1.1e-27	15081 // sodium ion transporter activity // traceable author statement /// 5432 // calcium:sodium antiporter activity // inferred from electronic annotation /// 5516 // calmodulin binding // inferred from electronic annotation /// 15085 // calcium ion transporter activity // traceable author statement /// 15297 // antiporter activity // inferred from electronic annotation	---	---	---	8.356140715815235e-06	6546	['6546']	['6546']	True
6546	A	210804_x_at	-0.166	-3.75	0.000383		210804_x_at	0.0185	0.581	0.563		210804_x_at	solute carrier family 8 (sodium/calcium exchanger), member 1	SLC8A1	Hs.129763 // full length	NM_021097 // solute carrier family 8 (sodium/calcium exchanger), member 1	6936 // muscle contraction // traceable author statement /// 6814 // sodium ion transport // traceable author statement /// 6816 // calcium ion transport // traceable author statement /// 6810 // transport // inferred from electronic annotation	5887 // integral to plasma membrane // traceable author statement /// 16021 // integral to membrane // extended:Unknown; Na_Ca_Ex; 1.1e-27	15081 // sodium ion transporter activity // traceable author statement /// 5432 // calcium:sodium antiporter activity // inferred from electronic annotation /// 5516 // calmodulin binding // inferred from electronic annotation /// 15085 // calcium ion transporter activity // traceable author statement /// 15297 // antiporter activity // inferred from electronic annotation	---	---	---	0.0020277426349281165	6546	['6546']	['6546']	True
6546	A	211805_s_at	-0.202	-5.88	1.76e-07		211805_s_at	0.00832	0.296	0.768		211805_s_at	solute carrier family 8 (sodium/calcium exchanger), member 1	SLC8A1	Hs.129763 // full length	NM_021097 // solute carrier family 8 (sodium/calcium exchanger), member 1	6936 // muscle contraction // traceable author statement /// 6814 // sodium ion transport // traceable author statement /// 6816 // calcium ion transport // traceable author statement /// 6810 // transport // inferred from electronic annotation	5887 // integral to plasma membrane // traceable author statement /// 16021 // integral to membrane // extended:Unknown; Na_Ca_Ex; 1.1e-27	15081 // sodium ion transporter activity // traceable author statement /// 5432 // calcium:sodium antiporter activity // inferred from electronic annotation /// 5516 // calmodulin binding // inferred from electronic annotation /// 15085 // calcium ion transporter activity // traceable author statement /// 15297 // antiporter activity // inferred from electronic annotation	---	---	---	2.9737976682963517e-06	6546	['6546']	['6546']	True
6546	B	235518_at	-0.337	-4.48	3.29e-05		235518_at_B	-0.0636	-0.759	0.451		235518_at	solute carrier family 8 (sodium/calcium exchanger), member 1	SLC8A1	Hs.144465		---	---	---				0.0002481334900117509	6546	['6546']	['6546']	True
6546	B	238546_at	-0.248	-5.03	4.32e-06		238546_at_B	-0.0732	-1.79	0.0791		238546_at	solute carrier family 8 (sodium/calcium exchanger), member 1	SLC8A1	Hs.144465		6171 // cAMP biosynthesis // inferred from electronic annotation /// 7242 // intracellular signaling cascade // inferred from electronic annotation	5887 // integral to plasma membrane // traceable author statement	287 // magnesium ion binding // inferred from electronic annotation /// 4016 // adenylate cyclase activity // inferred from electronic annotation /// 4383 // guanylate cyclase activity // inferred from electronic annotation /// 16829 // lyase activity // inferred from electronic annotation				4.407106267029973e-05	6546	['6546']	['6546']	True
6546	B	241752_at	-0.261	-4.31	5.84e-05		241752_at_B	0.0632	0.888	0.378		241752_at	solute carrier family 8 (sodium/calcium exchanger), member 1	SLC8A1	Hs.144465		6952 // defense response // inferred from electronic annotation	9279 // outer membrane (sensu Gram-negative Bacteria) // inferred from electronic annotation	---				0.0004072319106006519	6546	['6546']	['6546']	True
