# Supplementary material for: Downregulation of glial genes involved in synaptic function mitigates Huntington's disease pathogenesis
Source: eLife. 2021 Apr 19;10:e64564. doi: 10.7554/eLife.64564 (PMC8149125; doi:10.7554/eLife.64564)
Supplement: Figure 1—source data 2. [file elife-64564-fig1-data2.zip › Figure_1_source_data_file_2/neuronDown/41/subFly.csv]

fbgene	gene_x	EN7vsEW7_log2FoldChange	EN7vsEW7_pvalue	EN7vsEW7_padj	EN7vsEW7_grp.mean.EW7	EN7vsEW7_grp.mean.EN7	EN9vsEW9_log2FoldChange	EN9vsEW9_pvalue	EN9vsEW9_padj	EN9vsEW9_grp.mean.EW9	EN9vsEW9_grp.mean.EN9	EN11vsEW11_v2_log2FoldChange	EN11vsEW11_v2_pvalue	EN11vsEW11_v2_padj	EN11vsEW11_v2_grp.mean.EW11	EN11vsEW11_v2_grp.mean.EN11	EF18vsEW18_log2FoldChange	EF18vsEW18_pvalue	EF18vsEW18_padj	EF18vsEW18_grp.mean.EW18	EF18vsEW18_grp.mean.EF18	EF20vsEW20_log2FoldChange	EF20vsEW20_pvalue	EF20vsEW20_padj	EF20vsEW20_grp.mean.EW20	EF20vsEW20_grp.mean.EF20	EF22vsEW22_log2FoldChange	EF22vsEW22_pvalue	EF22vsEW22_padj	EF22vsEW22_grp.mean.EW22	EF22vsEW22_grp.mean.EF22	Unnamed: 31_x	AllSig_x	UnionSig_x	fbgene	gene_y	RN5vsRW5_log2FoldChange	RN5vsRW5_pvalue	RN5vsRW5_padj	RN5vsRW5_grp.mean.RW5	RN5vsRW5_grp.mean.RN5	RN7vsRW7_log2FoldChange	RN7vsRW7_pvalue	RN7vsRW7_padj	RN7vsRW7_grp.mean.RW7	RN7vsRW7_grp.mean.RN7	RN8vsRW8_log2FoldChange	RN8vsRW8_pvalue	RN8vsRW8_padj
FBgn0013995	Calx:FBgn0013995	-0.325838587696577	9.81545445674004e-05	0.00178769148512281	8750.56876590328	6908.65664934835	-0.166392298469627	0.00593955486335384	0.0251675633722012	8222.11023004895	7317.04904240224	-0.449021891563187	1.77905508628324e-09	6.63838027863665e-08	9194.34178286231	6676.71392076636	-0.153546282326165	0.0249110254155662	0.0987345534106506	8261.27336667173	7410.47919126296	-0.202458722473564	0.0033421292152108	0.0231878333035506	7692.55658144474	6652.49084338047	-0.318785685518538			7449.87710889614	5898.4372982331		False	True	FBgn0013995	Calx:FBgn0013995	0.0673673471740846	0.30565687508616	0.513995898937293	9787.67813443745	10262.4601676689	-0.0668488158607498	0.728628635434822	0.941011131010137	8820.81659103686	8374.96890154777	-0.0426532829494339	0.573255015369351	0.841623289231151
FBgn0039941	CG17167:FBgn0039941	-0.206931671763499	0.12355006473764	0.415650542995411	650.242766140414	551.687686102964	-0.369422739815362	0.0291527784010497	0.0916243060108462	616.757280221116	464.67788107795	0.416744842916018	0.0093126369876696	0.0523981578141279	455.936524071743	638.78048828591	-0.412895272552904	0.000850827107141605	0.00709403272554086	854.999989744457	628.057240377763	-0.407221724502054	0.00150741332330464	0.0120917008555626	676.788854547964	489.137915928547	-0.20148064670829	0.247266417107437	0.665165958171956	712.41309890819	611.915589373821		False	True	FBgn0039941	CG17167:FBgn0039941	-0.785610164474791	3.43884028260854e-09	5.74203795028843e-08	428.102722374099	239.953810283743	-0.455117322528661	0.0913769107475585	0.414169795795098	610.762105964105	401.907245871178	-0.865796808497431	1.31424356253313e-07	3.88253904476251e-06
FBgn0013995	Calx:FBgn0013995	-0.325838587696577	9.81545445674004e-05	0.00178769148512281	8750.56876590328	6908.65664934835	-0.166392298469627	0.00593955486335384	0.0251675633722012	8222.11023004895	7317.04904240224	-0.449021891563187	1.77905508628324e-09	6.63838027863665e-08	9194.34178286231	6676.71392076636	-0.153546282326165	0.0249110254155662	0.0987345534106506	8261.27336667173	7410.47919126296	-0.202458722473564	0.0033421292152108	0.0231878333035506	7692.55658144474	6652.49084338047	-0.318785685518538			7449.87710889614	5898.4372982331		False	True	FBgn0013995	Calx:FBgn0013995	0.0673673471740846	0.30565687508616	0.513995898937293	9787.67813443745	10262.4601676689	-0.0668488158607498	0.728628635434822	0.941011131010137	8820.81659103686	8374.96890154777	-0.0426532829494339	0.573255015369351	0.841623289231151
[truncated: 20 more columns]
