# Supplementary material for: Downregulation of glial genes involved in synaptic function mitigates Huntington's disease pathogenesis
Source: eLife. 2021 Apr 19;10:e64564. doi: 10.7554/eLife.64564 (PMC8149125; doi:10.7554/eLife.64564)
Supplement: Figure 1—source data 2. [file elife-64564-fig1-data2.zip › Figure_1_source_data_file_2/neuronDown/24/subMouse.csv]

Entrez	Entrez_Striatum 2 months	Symbol_Striatum 2 months	Name_Striatum 2 months	baseMean.continuousQ_Striatum 2 months	log2FoldChange.continuousQ_Striatum 2 months	lfcSE.continuousQ_Striatum 2 months	stat.continuousQ_Striatum 2 months	pvalue.continuousQ_Striatum 2 months	FDR.continuousQ_Striatum 2 months	baseMean.Q.80.vs.20_Striatum 2 months	log2FoldChange.Q.80.vs.20_Striatum 2 months	lfcSE.Q.80.vs.20_Striatum 2 months	stat.Q.80.vs.20_Striatum 2 months	pvalue.Q.80.vs.20_Striatum 2 months	FDR.Q.80.vs.20_Striatum 2 months	baseMean.Q.92.vs.20_Striatum 2 months	log2FoldChange.Q.92.vs.20_Striatum 2 months	lfcSE.Q.92.vs.20_Striatum 2 months	stat.Q.92.vs.20_Striatum 2 months	pvalue.Q.92.vs.20_Striatum 2 months	FDR.Q.92.vs.20_Striatum 2 months	baseMean.Q.111.vs.20_Striatum 2 months	log2FoldChange.Q.111.vs.20_Striatum 2 months	lfcSE.Q.111.vs.20_Striatum 2 months	stat.Q.111.vs.20_Striatum 2 months	pvalue.Q.111.vs.20_Striatum 2 months	FDR.Q.111.vs.20_Striatum 2 months	baseMean.Q.140.vs.20_Striatum 2 months	log2FoldChange.Q.140.vs.20_Striatum 2 months	lfcSE.Q.140.vs.20_Striatum 2 months	stat.Q.140.vs.20_Striatum 2 months	pvalue.Q.140.vs.20_Striatum 2 months	FDR.Q.140.vs.20_Striatum 2 months	baseMean.Q.175.vs.20_Striatum 2 months	log2FoldChange.Q.175.vs.20_Striatum 2 months	lfcSE.Q.175.vs.20_Striatum 2 months	stat.Q.175.vs.20_Striatum 2 months	pvalue.Q.175.vs.20_Striatum 2 months	FDR.Q.175.vs.20_Striatum 2 months	Entrez_Liver 2 months	Symbol_Liver 2 months	Name_Liver 2 months	baseMean.continuousQ_Liver 2 months	log2FoldChange.continuousQ_Liver 2 months	lfcSE.continuousQ_Liver 2 months	stat.continuousQ_Liver 2 months	pvalue.continuousQ_Liver 2 months	FDR.continuousQ_Liver 2 months	baseMean.Q.80.vs.20_Liver 2 months
18555	18555.0	Cdk16	cyclin-dependent kinase 16	6290.0	0.00025499999999999996	0.000197	1.29	0.196	0.615	6290.0	0.033600000000000005	0.0354	0.9480000000000001	0.343	0.618	6290.0	-0.000455	0.0342	-0.013300000000000001	0.989	1.0	6290.0	0.050100000000000006	0.0354	1.42	0.157	0.904	6290.0	0.0258	0.0342	0.754	0.451	0.731	6290.0	0.042100000000000005	0.0342	1.23	0.218	0.726	18555.0	Cdk16	cyclin-dependent kinase 16	959.0	9.67e-05	0.00029099999999999997	0.333	0.739	0.919	959.0
237459	237459.0	Cdk17	cyclin-dependent kinase 17	8420.0	-0.000527	0.000359	-1.47	0.14200000000000002	0.579	8420.0	0.034	0.06280000000000001	0.542	0.588	0.777	8420.0	0.0883	0.0608	1.45	0.146	1.0	8420.0	0.0167	0.06280000000000001	0.266	0.791	0.9510000000000001	8420.0	-0.056400000000000006	0.0608	-0.928	0.353	0.686	8420.0	-0.055200000000000006	0.0608	-0.908	0.364	0.779	237459.0	Cdk17	cyclin-dependent kinase 17	636.0	-0.000387	0.000326	-1.19	0.23500000000000001	0.631	636.0
12452	12452.0	Ccng2	cyclin G2	1910.0	-0.0007869999999999999	0.00036399999999999996	-2.16	0.030500000000000003	0.424	1910.0	0.006350000000000001	0.064	0.09910000000000001	0.921	0.962	1910.0	0.0597	0.061900000000000004	0.965	0.335	1.0	1910.0	-0.00521	0.064	-0.0815	0.935	0.985	1910.0	-0.106	0.061900000000000004	-1.71	0.08750000000000001	0.629	1910.0	-0.0936	0.061900000000000004	-1.51	0.13	0.719	12452.0	Ccng2	cyclin G2	367.0	-0.00088	0.000681	-1.29	0.196	0.593	367.0
12568	12568.0	Cdk5	cyclin-dependent kinase 5	3160.0	-0.000376	0.000399	-0.9430000000000001	0.34600000000000003	0.7	3160.0	-0.0814	0.0732	-1.11	0.267	0.5660000000000001	3160.0	0.007500000000000001	0.0709	0.106	0.916	1.0	3160.0	-0.0211	0.0732	-0.28800000000000003	0.774	0.9470000000000001	3160.0	-0.085	0.0709	-1.2	0.23	0.642	3160.0	-0.053200000000000004	0.0708	-0.751	0.453	0.8160000000000001	12568.0	Cdk5	cyclin-dependent kinase 5	576.0	0.00014099999999999998	0.00032199999999999997	0.437	0.662	0.891	576.0
[truncated: 303 more columns]
