# Supplementary material for: Downregulation of glial genes involved in synaptic function mitigates Huntington's disease pathogenesis
Source: eLife. 2021 Apr 19;10:e64564. doi: 10.7554/eLife.64564 (PMC8149125; doi:10.7554/eLife.64564)
Supplement: Figure 1—source data 2. [file elife-64564-fig1-data2.zip › Figure_1_source_data_file_2/neuronDown/24/subHuman.csv]

Entrez	Chip	Caudate Probeset	M	t	P.Value	Unnamed: 5	Cerebellum Probeset	M.1	t.1	P.Value.1	Unnamed: 10	Probe Set ID	Title	Gene Symbol	Unigene	Full Length Ref. Sequences	Biological Process (GO)	Cellular Component (GO)	Molecular Function (GO)	Biochemical Function (Proteome)	Cellular Role (Proteome)	Molecular Localization (Proteome)	adjp	Entrez	entrezList	entrezList_filt	validList
5127	A	207239_s_at	-0.279	-6.37	2.49e-08		207239_s_at	-0.0872	-1.7	0.0952		207239_s_at	PCTAIRE protein kinase 1	PCTK1	Hs.171834 // full length	NM_006201 // PCTAIRE protein kinase 1 isoform a /// NM_033018 // PCTAIRE protein kinase 1 isoform a /// NM_033019 // PCTAIRE protein kinase 1 isoform b	74 // regulation of cell cycle // predicted/computed /// 6468 // protein amino acid phosphorylation // predicted/computed	---	4672 // protein kinase activity // not recorded /// 4674 // protein serine/threonine kinase activity // predicted/computed	---	---	---	5.944246546227418e-07	5127	['5127']	['5127']	True
5127	A	208823_s_at	-0.191	-5.55	6.1e-07		208823_s_at	-0.0858	-1.95	0.0563		208823_s_at	PCTAIRE protein kinase 1	PCTK1	Hs.171834 // full length	NM_006201 // PCTAIRE protein kinase 1 isoform a /// NM_033018 // PCTAIRE protein kinase 1 isoform a /// NM_033019 // PCTAIRE protein kinase 1 isoform b	74 // regulation of cell cycle // predicted/computed /// 6468 // protein amino acid phosphorylation // predicted/computed	---	4672 // protein kinase activity // not recorded /// 4674 // protein serine/threonine kinase activity // predicted/computed	---	---	---	8.3759413202934e-06	5127	['5127']	['5127']	True
5127	A	208824_x_at	-0.207	-5.46	8.84e-07		208824_x_at	-0.0772	-1.87	0.066		208824_x_at	PCTAIRE protein kinase 1	PCTK1	Hs.171834 // full length	NM_006201 // PCTAIRE protein kinase 1 isoform a /// NM_033018 // PCTAIRE protein kinase 1 isoform a /// NM_033019 // PCTAIRE protein kinase 1 isoform b	74 // regulation of cell cycle // predicted/computed /// 6468 // protein amino acid phosphorylation // predicted/computed	---	4672 // protein kinase activity // not recorded /// 4674 // protein serine/threonine kinase activity // predicted/computed	---	---	---	1.1409466245331802e-05	5127	['5127']	['5127']	True
5128	A	206474_at	-0.269	-4.8	1.04e-05		206474_at	0.0791	1.92	0.0593		206474_at	PCTAIRE protein kinase 2	PCTK2	Hs.183302 // full length	NM_002595 // PCTAIRE protein kinase 2	74 // regulation of cell cycle // traceable author statement /// 6468 // protein amino acid phosphorylation // traceable author statement	---	4672 // protein kinase activity // extended:inferred from electronic annotation; pkinase; 8.3e-94 /// 16740 // transferase activity // inferred from electronic annotation /// 5524 // ATP binding // inferred from electronic annotation /// 4674 // protein serine/threonine kinase activity // inferred from electronic annotation	---	---	---	9.292983293556086e-05	5128	['5128']	['5128']	True
5128	A	221918_at	-0.36	-4.86	8.14e-06		221918_at	-0.00353	-0.0804	0.936		221918_at	PCTAIRE protein kinase 2	PCTK2	Hs.183302 // full length	NM_002595 // PCTAIRE protein kinase 2	74 // regulation of cell cycle // traceable author statement /// 6468 // protein amino acid phosphorylation // traceable author statement	---	4672 // protein kinase activity // extended:inferred from electronic annotation; pkinase; 8.3e-94 /// 16740 // transferase activity // inferred from electronic annotation /// 5524 // ATP binding // inferred from electronic annotation /// 4674 // protein serine/threonine kinase activity // inferred from electronic annotation	---	---	---	7.538938775510204e-05	5128	['5128']	['5128']	True
901	A	202769_at	-0.116	-1.82	0.0742		202769_at	0.0859	1.44	0.156		202769_at	cyclin G2	CCNG2	Hs.79069 // full length	NM_004354 // cyclin G2	7049 // cell cycle // inferred from electronic annotation /// 7067 // mitosis // inferred from electronic annotation /// 75 // cell cycle checkpoint // traceable author statement /// 910 // cytokinesis // inferred from electronic annotation	---	---	---	---	---	0.16289555827021746	901	['901']	['901']	True
901	A	202770_s_at	-0.217	-3.22	0.00204		202770_s_at	0.153	1.49	0.141		202770_s_at	cyclin G2	CCNG2	Hs.79069 // full length	NM_004354 // cyclin G2	7049 // cell cycle // inferred from electronic annotation /// 7067 // mitosis // inferred from electronic annotation /// 75 // cell cycle checkpoint // traceable author statement /// 910 // cytokinesis // inferred from electronic annotation	---	---	---	---	---	0.00843252553132763	901	['901']	['901']	True
901	A	211559_s_at	-0.368	-4.94	6.13e-06		211559_s_at	0.201	1.77	0.082		211559_s_at	cyclin G2	CCNG2	Hs.79069 // full length	NM_004354 // cyclin G2	7049 // cell cycle // inferred from electronic annotation /// 7067 // mitosis // inferred from electronic annotation /// 75 // cell cycle checkpoint // traceable author statement /// 910 // cytokinesis // inferred from electronic annotation	---	---	---	---	---	5.915134020618556e-05	901	['901']	['901']	True
901	B	228081_at	0.0227	0.482	0.632		228081_at_B	0.303	3.29	0.00171		228081_at	cyclin G2	CCNG2	Hs.13291		---	---	5529 // lectin_c;sugar binding;9.4e-25 // extended:inferred from electronic annotation				0.7610833065294307	901	['901']	['901']	True
1020	A	204247_s_at	-0.741	-7.78	8.92e-11		204247_s_at	-0.19	-4.56	2.75e-05		204247_s_at	cyclin-dependent kinase 5	CDK5	Hs.166071 // full length	NM_004935 // cyclin-dependent kinase 5	7049 // cell cycle // inferred from electronic annotation /// 910 // cytokinesis // inferred from electronic annotation /// 6468 // protein amino acid phosphorylation // inferred from electronic annotation	---	4672 // protein kinase activity // extended:inferred from electronic annotation; pkinase; 2e-92 /// 4713 // protein tyrosine kinase activity // inferred from electronic annotation /// 16740 // transferase activity // inferred from electronic annotation /// 5524 // ATP binding // inferred from electronic annotation /// 4693 // cyclin-dependent protein kinase activity // traceable author statement	---	---	---	9.563245714285713e-09	1020	['1020']	['1020']	True
