# Supplementary material for: Downregulation of glial genes involved in synaptic function mitigates Huntington's disease pathogenesis
Source: eLife. 2021 Apr 19;10:e64564. doi: 10.7554/eLife.64564 (PMC8149125; doi:10.7554/eLife.64564)
Supplement: Figure 1—source data 2. [file elife-64564-fig1-data2.zip › Figure_1_source_data_file_2/neuronDown/24/subFly.csv]

fbgene	gene_x	EN7vsEW7_log2FoldChange	EN7vsEW7_pvalue	EN7vsEW7_padj	EN7vsEW7_grp.mean.EW7	EN7vsEW7_grp.mean.EN7	EN9vsEW9_log2FoldChange	EN9vsEW9_pvalue	EN9vsEW9_padj	EN9vsEW9_grp.mean.EW9	EN9vsEW9_grp.mean.EN9	EN11vsEW11_v2_log2FoldChange	EN11vsEW11_v2_pvalue	EN11vsEW11_v2_padj	EN11vsEW11_v2_grp.mean.EW11	EN11vsEW11_v2_grp.mean.EN11	EF18vsEW18_log2FoldChange	EF18vsEW18_pvalue	EF18vsEW18_padj	EF18vsEW18_grp.mean.EW18	EF18vsEW18_grp.mean.EF18	EF20vsEW20_log2FoldChange	EF20vsEW20_pvalue	EF20vsEW20_padj	EF20vsEW20_grp.mean.EW20	EF20vsEW20_grp.mean.EF20	EF22vsEW22_log2FoldChange	EF22vsEW22_pvalue	EF22vsEW22_padj	EF22vsEW22_grp.mean.EW22	EF22vsEW22_grp.mean.EF22	Unnamed: 31_x	AllSig_x	UnionSig_x	fbgene	gene_y	RN5vsRW5_log2FoldChange	RN5vsRW5_pvalue	RN5vsRW5_padj	RN5vsRW5_grp.mean.RW5	RN5vsRW5_grp.mean.RN5	RN7vsRW7_log2FoldChange	RN7vsRW7_pvalue	RN7vsRW7_padj	RN7vsRW7_grp.mean.RW7	RN7vsRW7_grp.mean.RN7	RN8vsRW8_log2FoldChange	RN8vsRW8_pvalue	RN8vsRW8_padj
FBgn0013762	Cdk5:FBgn0013762	0.0341146184698458	0.722028362147566	0.918016925991416	901.472328893257	924.151908832116	-0.0208974408251644	0.818600693382755	0.909923918555913	995.958548523108	981.456887159508	-0.100289015471408	0.281951585680818	0.543548751983312	1006.47395936314	935.654910012629	0.0900014851592843	0.338881762023389	0.565424002735871	931.010722550924	994.095158379566	0.0742200314188223	0.429250705831147	0.682195487354128	884.804845021725	935.165243447206	-0.00833343222280536	0.952373321123387	0.986934431552816	966.10681637032	959.88438310971		False	False	FBgn0013762	Cdk5:FBgn0013762	0.190390366353686	0.0291738850653874	0.0961398917336663	980.660769520546	1122.61747235425	0.160982359353982	0.303406612240329	0.739767452622958	943.032848190232	1063.46273116972	-0.0436082811711359	0.61803720766646	0.863193286453822
FBgn0005640	Eip63E:FBgn0005640	0.0784256259802358	0.437441318206318	0.773339787386659	4348.92308565618	4609.26973566149	0.153051505286195	0.00405012475046125	0.0181772604193625	4132.41371847957	4599.34987062402	0.0260927628235185	0.735805312749777	0.886157410610532	4268.20821250254	4347.61356728654	0.424841442882555	3.86948306537795e-07	9.87778314018056e-06	4421.24433003307	5993.67851147814	0.151575670734403	0.0615152561414505	0.204709610184833	4284.38482452316	4784.58260420079	0.177648197916375			3910.0421251337	4463.03890477219		False	True	FBgn0005640	Eip63E:FBgn0005640	-0.226288427991567	0.000302186023510443	0.00199595781098417	5118.37802196981	4365.97695347383	-0.166560651097945	0.304434507230273	0.740308259895007	4105.37126281914	3624.60496614534	-0.151303448051988	0.0746759419247296	0.306261265207478
FBgn0004107	cdc2c:FBgn0004107	-0.0445472504760379	0.732644830386244	0.920748711801653	303.35050226974	292.760197607621	0.323496291498713	0.00809497446550994	0.0325239365535969	282.263030258152	357.262789836875	0.198366971377022	0.228259865011289	0.484156364612494	269.051786559527	316.746088887395	0.222540679032635	0.146661229746034	0.336580297576029	271.968028574693	324.321014073268	-0.0216373720648522	0.868451765496921	0.943526037647669	272.572152827454	267.935145305837	0.532843119713018			300.263602310041	681.596163172344		False	False	FBgn0004107	cdc2c:FBgn0004107	-0.070476945600035	0.568072527961995	0.751572629539982	313.102931329147	297.509210326127	0.0672147895441269	0.76719424829444	0.951801983881103	353.461098617	373.198602493163	0.313502414054678	0.186262435148577	0.514558237596208
FBgn0016131	Cdk4:FBgn0016131	-0.216267746558048	0.0663436643046718	0.285849732291474	1172.57013134384	994.230741527454	-0.48160568133667	2.76174144637204e-08	3.85998003254282e-07	1221.47158066281	867.594194722328	-0.163407806648293	0.186537718978148	0.427980879768731	994.75674856106	879.541832963211	0.327516641720752	0.00142857029226889	0.0109029654865928	1017.88761648324	1291.76286966849	0.220865697244799	0.00517970920424002	0.0327697082876157	1037.96363587268	1218.48003563684	0.475347950170372	0.000799956976268211	0.0190176963914797	1039.30888206374	1472.19541217451		False	True	FBgn0016131	Cdk4:FBgn0016131	-0.368187149318633	0.000146823804164888	0.00105309499674555	1335.92601695822	1026.10325921567	-0.172827352206435	0.205627539636131	0.628758481344508	1242.69408873018	1094.8755740086	-0.0624532649684015	0.642894821513823	0.874603325760912
FBgn0004106	cdc2:FBgn0004106	0.0577538673492622	0.766362344497851	0.931431423856589	16.3737955729539	18.2111070301161	0.173118689230197	0.538449154516433	0.723420325157507	30.7775492770059	38.1130802543504	0.124659308092191	0.57676733391072	0.791637248646043	16.5387348876801	20.7457072945524	-0.090289784302079	0.689832635762877	0.841213757705342	38.5398556863006	35.0251119976454	-0.316651165142434	0.0915812578281859	0.268603175788378	53.1277733009346	36.3624859569968	0.357468522132423			115.93143257537	648.248781555161		False	False	FBgn0004106	cdc2:FBgn0004106	0.452977027376875	0.078637772695994	0.202533019707649	26.9166241464399	42.5852841117079	-0.121334909660266	0.6533862816478	0.918445322111998	179.299115450663	127.344619858376	0.196522689292747	0.242127359412377	0.592022662611487
FBgn0013762	Cdk5:FBgn0013762	0.0341146184698458	0.722028362147566	0.918016925991416	901.472328893257	924.151908832116	-0.0208974408251644	0.818600693382755	0.909923918555913	995.958548523108	981.456887159508	-0.100289015471408	0.281951585680818	0.543548751983312	1006.47395936314	935.654910012629	0.0900014851592843	0.338881762023389	0.565424002735871	931.010722550924	994.095158379566	0.0742200314188223	0.429250705831147	0.682195487354128	884.804845021725	935.165243447206	-0.00833343222280536	0.952373321123387	0.986934431552816	966.10681637032	959.88438310971		False	False	FBgn0013762	Cdk5:FBgn0013762	0.190390366353686	0.0291738850653874	0.0961398917336663	980.660769520546	1122.61747235425	0.160982359353982	0.303406612240329	0.739767452622958	943.032848190232	1063.46273116972	-0.0436082811711359	0.61803720766646	0.863193286453822
FBgn0005640	Eip63E:FBgn0005640	0.0784256259802358	0.437441318206318	0.773339787386659	4348.92308565618	4609.26973566149	0.153051505286195	0.00405012475046125	0.0181772604193625	4132.41371847957	4599.34987062402	0.0260927628235185	0.735805312749777	0.886157410610532	4268.20821250254	4347.61356728654	0.424841442882555	3.86948306537795e-07	9.87778314018056e-06	4421.24433003307	5993.67851147814	0.151575670734403	0.0615152561414505	0.204709610184833	4284.38482452316	4784.58260420079	0.177648197916375			3910.0421251337	4463.03890477219		False	True	FBgn0005640	Eip63E:FBgn0005640	-0.226288427991567	0.000302186023510443	0.00199595781098417	5118.37802196981	4365.97695347383	-0.166560651097945	0.304434507230273	0.740308259895007	4105.37126281914	3624.60496614534	-0.151303448051988	0.0746759419247296	0.306261265207478
FBgn0004107	cdc2c:FBgn0004107	-0.0445472504760379	0.732644830386244	0.920748711801653	303.35050226974	292.760197607621	0.323496291498713	0.00809497446550994	0.0325239365535969	282.263030258152	357.262789836875	0.198366971377022	0.228259865011289	0.484156364612494	269.051786559527	316.746088887395	0.222540679032635	0.146661229746034	0.336580297576029	271.968028574693	324.321014073268	-0.0216373720648522	0.868451765496921	0.943526037647669	272.572152827454	267.935145305837	0.532843119713018			300.263602310041	681.596163172344		False	False	FBgn0004107	cdc2c:FBgn0004107	-0.070476945600035	0.568072527961995	0.751572629539982	313.102931329147	297.509210326127	0.0672147895441269	0.76719424829444	0.951801983881103	353.461098617	373.198602493163	0.313502414054678	0.186262435148577	0.514558237596208
FBgn0016131	Cdk4:FBgn0016131	-0.216267746558048	0.0663436643046718	0.285849732291474	1172.57013134384	994.230741527454	-0.48160568133667	2.76174144637204e-08	3.85998003254282e-07	1221.47158066281	867.594194722328	-0.163407806648293	0.186537718978148	0.427980879768731	994.75674856106	879.541832963211	0.327516641720752	0.00142857029226889	0.0109029654865928	1017.88761648324	1291.76286966849	0.220865697244799	0.00517970920424002	0.0327697082876157	1037.96363587268	1218.48003563684	0.475347950170372	0.000799956976268211	0.0190176963914797	1039.30888206374	1472.19541217451		False	True	FBgn0016131	Cdk4:FBgn0016131	-0.368187149318633	0.000146823804164888	0.00105309499674555	1335.92601695822	1026.10325921567	-0.172827352206435	0.205627539636131	0.628758481344508	1242.69408873018	1094.8755740086	-0.0624532649684015	0.642894821513823	0.874603325760912
FBgn0004106	cdc2:FBgn0004106	0.0577538673492622	0.766362344497851	0.931431423856589	16.3737955729539	18.2111070301161	0.173118689230197	0.538449154516433	0.723420325157507	30.7775492770059	38.1130802543504	0.124659308092191	0.57676733391072	0.791637248646043	16.5387348876801	20.7457072945524	-0.090289784302079	0.689832635762877	0.841213757705342	38.5398556863006	35.0251119976454	-0.316651165142434	0.0915812578281859	0.268603175788378	53.1277733009346	36.3624859569968	0.357468522132423			115.93143257537	648.248781555161		False	False	FBgn0004106	cdc2:FBgn0004106	0.452977027376875	0.078637772695994	0.202533019707649	26.9166241464399	42.5852841117079	-0.121334909660266	0.6533862816478	0.918445322111998	179.299115450663	127.344619858376	0.196522689292747	0.242127359412377	0.592022662611487
FBgn0015625	CycB3:FBgn0015625	0.087704989854573	0.646659952368297	0.885489947090982	42.929193075232	47.041277356024	0.157954289587614	0.543810194099436	0.72763436690076	77.2458973760077	90.2228355505696	-0.0861317194663705	0.688748686413088	0.86005476377873	61.6807945215274	56.463115809782	-0.530590043459909	0.0140058507616823	0.0642590961700327	82.1819800854458	48.9838766107149	-0.746839299198101	8.43479352763312e-05	0.00104947575469373	83.4881435171869	29.9216142200799	0.236523380222248			213.639160351349	990.182226479354		False	True	FBgn0015625	CycB3:FBgn0015625	0.782942100795035			61.9673988873369	144.342658961381	-0.0815784389151422	0.737489315834351	0.944150616726706	379.083367211533	278.96812201691	0.183006670392253	0.279084139582487	0.634197606405912
FBgn0000405	CycB:FBgn0000405	0.291177012988177	0.151935043775819	0.466521973937317	20.7519221175395	31.1357094587704	0.246747742269336	0.297013679082395	0.502573853981051	164.616179304166	361.542435726865	-0.015422306478015	0.94534138950056	0.978576731321201	58.7855237601876	57.3741182001153	0.649588777850338	0.00591284845701791	0.0331386258636177	27.4373505473568	78.343771019916	-0.362978692881447	0.0557504042692184	0.190740307670855	120.900906180025	70.8859229246104	0.202724979793742			1021.806020984	8889.95862019103		False	False	FBgn0000405	CycB:FBgn0000405	0.393829282880888			98.7281935277413	234.496045244476	-0.0557444437013346	0.780636302617428	0.955298629867647	2086.32249360854	1489.51501453858	0.118992295408867	0.418975817704503	0.750329454377656
FBgn0039858	CycG:FBgn0039858	-0.236223203309376	0.00519746577280939	0.045212271570715	20620.9103510749	17370.9769677729	-0.159006936743177	0.0160936321838081	0.0568988853930669	19759.6984022496	17670.081543933	-0.0924831530753067	0.211325313124221	0.463257356617593	19195.1744097596	17971.3998050883	-0.126566743952492	0.0324511540731036	0.119787505345451	21872.03530578	20006.7990195784	0.0212343341857489	0.719799250700123	0.875183976785842	19427.4783741365	19723.252769529	-0.0745925800186242			20870.878393425	19788.1262539301		False	False	FBgn0039858	CycG:FBgn0039858	-0.20535244918877	0.00514748378296189	0.0230237552643371	21253.8661537205	18387.0318014799	-0.263083497089989	0.216570250618588	0.646422136785631	20089.5502520979	16277.3440249783	-0.191098920176953	0.00128076546333324	0.0140742180602779
FBgn0013762	Cdk5:FBgn0013762	0.0341146184698458	0.722028362147566	0.918016925991416	901.472328893257	924.151908832116	-0.0208974408251644	0.818600693382755	0.909923918555913	995.958548523108	981.456887159508	-0.100289015471408	0.281951585680818	0.543548751983312	1006.47395936314	935.654910012629	0.0900014851592843	0.338881762023389	0.565424002735871	931.010722550924	994.095158379566	0.0742200314188223	0.429250705831147	0.682195487354128	884.804845021725	935.165243447206	-0.00833343222280536	0.952373321123387	0.986934431552816	966.10681637032	959.88438310971		False	False	FBgn0013762	Cdk5:FBgn0013762	0.190390366353686	0.0291738850653874	0.0961398917336663	980.660769520546	1122.61747235425	0.160982359353982	0.303406612240329	0.739767452622958	943.032848190232	1063.46273116972	-0.0436082811711359	0.61803720766646	0.863193286453822
FBgn0005640	Eip63E:FBgn0005640	0.0784256259802358	0.437441318206318	0.773339787386659	4348.92308565618	4609.26973566149	0.153051505286195	0.00405012475046125	0.0181772604193625	4132.41371847957	4599.34987062402	0.0260927628235185	0.735805312749777	0.886157410610532	4268.20821250254	4347.61356728654	0.424841442882555	3.86948306537795e-07	9.87778314018056e-06	4421.24433003307	5993.67851147814	0.151575670734403	0.0615152561414505	0.204709610184833	4284.38482452316	4784.58260420079	0.177648197916375			3910.0421251337	4463.03890477219		False	True	FBgn0005640	Eip63E:FBgn0005640	-0.226288427991567	0.000302186023510443	0.00199595781098417	5118.37802196981	4365.97695347383	-0.166560651097945	0.304434507230273	0.740308259895007	4105.37126281914	3624.60496614534	-0.151303448051988	0.0746759419247296	0.306261265207478
FBgn0004107	cdc2c:FBgn0004107	-0.0445472504760379	0.732644830386244	0.920748711801653	303.35050226974	292.760197607621	0.323496291498713	0.00809497446550994	0.0325239365535969	282.263030258152	357.262789836875	0.198366971377022	0.228259865011289	0.484156364612494	269.051786559527	316.746088887395	0.222540679032635	0.146661229746034	0.336580297576029	271.968028574693	324.321014073268	-0.0216373720648522	0.868451765496921	0.943526037647669	272.572152827454	267.935145305837	0.532843119713018			300.263602310041	681.596163172344		False	False	FBgn0004107	cdc2c:FBgn0004107	-0.070476945600035	0.568072527961995	0.751572629539982	313.102931329147	297.509210326127	0.0672147895441269	0.76719424829444	0.951801983881103	353.461098617	373.198602493163	0.313502414054678	0.186262435148577	0.514558237596208
FBgn0016131	Cdk4:FBgn0016131	-0.216267746558048	0.0663436643046718	0.285849732291474	1172.57013134384	994.230741527454	-0.48160568133667	2.76174144637204e-08	3.85998003254282e-07	1221.47158066281	867.594194722328	-0.163407806648293	0.186537718978148	0.427980879768731	994.75674856106	879.541832963211	0.327516641720752	0.00142857029226889	0.0109029654865928	1017.88761648324	1291.76286966849	0.220865697244799	0.00517970920424002	0.0327697082876157	1037.96363587268	1218.48003563684	0.475347950170372	0.000799956976268211	0.0190176963914797	1039.30888206374	1472.19541217451		False	True	FBgn0016131	Cdk4:FBgn0016131	-0.368187149318633	0.000146823804164888	0.00105309499674555	1335.92601695822	1026.10325921567	-0.172827352206435	0.205627539636131	0.628758481344508	1242.69408873018	1094.8755740086	-0.0624532649684015	0.642894821513823	0.874603325760912
FBgn0004106	cdc2:FBgn0004106	0.0577538673492622	0.766362344497851	0.931431423856589	16.3737955729539	18.2111070301161	0.173118689230197	0.538449154516433	0.723420325157507	30.7775492770059	38.1130802543504	0.124659308092191	0.57676733391072	0.791637248646043	16.5387348876801	20.7457072945524	-0.090289784302079	0.689832635762877	0.841213757705342	38.5398556863006	35.0251119976454	-0.316651165142434	0.0915812578281859	0.268603175788378	53.1277733009346	36.3624859569968	0.357468522132423			115.93143257537	648.248781555161		False	False	FBgn0004106	cdc2:FBgn0004106	0.452977027376875	0.078637772695994	0.202533019707649	26.9166241464399	42.5852841117079	-0.121334909660266	0.6533862816478	0.918445322111998	179.299115450663	127.344619858376	0.196522689292747	0.242127359412377	0.592022662611487
[truncated: 20 more columns]
