# Supplementary material for: Downregulation of glial genes involved in synaptic function mitigates Huntington's disease pathogenesis
Source: eLife. 2021 Apr 19;10:e64564. doi: 10.7554/eLife.64564 (PMC8149125; doi:10.7554/eLife.64564)
Supplement: Figure 1—source data 2. [file elife-64564-fig1-data2.zip › Figure_1_source_data_file_2/neuronDown/23/subMouse.csv]

Entrez	Entrez_Striatum 2 months	Symbol_Striatum 2 months	Name_Striatum 2 months	baseMean.continuousQ_Striatum 2 months	log2FoldChange.continuousQ_Striatum 2 months	lfcSE.continuousQ_Striatum 2 months	stat.continuousQ_Striatum 2 months	pvalue.continuousQ_Striatum 2 months	FDR.continuousQ_Striatum 2 months	baseMean.Q.80.vs.20_Striatum 2 months	log2FoldChange.Q.80.vs.20_Striatum 2 months	lfcSE.Q.80.vs.20_Striatum 2 months	stat.Q.80.vs.20_Striatum 2 months	pvalue.Q.80.vs.20_Striatum 2 months	FDR.Q.80.vs.20_Striatum 2 months	baseMean.Q.92.vs.20_Striatum 2 months	log2FoldChange.Q.92.vs.20_Striatum 2 months	lfcSE.Q.92.vs.20_Striatum 2 months	stat.Q.92.vs.20_Striatum 2 months	pvalue.Q.92.vs.20_Striatum 2 months	FDR.Q.92.vs.20_Striatum 2 months	baseMean.Q.111.vs.20_Striatum 2 months	log2FoldChange.Q.111.vs.20_Striatum 2 months	lfcSE.Q.111.vs.20_Striatum 2 months	stat.Q.111.vs.20_Striatum 2 months	pvalue.Q.111.vs.20_Striatum 2 months	FDR.Q.111.vs.20_Striatum 2 months	baseMean.Q.140.vs.20_Striatum 2 months	log2FoldChange.Q.140.vs.20_Striatum 2 months	lfcSE.Q.140.vs.20_Striatum 2 months	stat.Q.140.vs.20_Striatum 2 months	pvalue.Q.140.vs.20_Striatum 2 months	FDR.Q.140.vs.20_Striatum 2 months	baseMean.Q.175.vs.20_Striatum 2 months	log2FoldChange.Q.175.vs.20_Striatum 2 months	lfcSE.Q.175.vs.20_Striatum 2 months	stat.Q.175.vs.20_Striatum 2 months	pvalue.Q.175.vs.20_Striatum 2 months	FDR.Q.175.vs.20_Striatum 2 months	Entrez_Liver 2 months	Symbol_Liver 2 months	Name_Liver 2 months	baseMean.continuousQ_Liver 2 months	log2FoldChange.continuousQ_Liver 2 months	lfcSE.continuousQ_Liver 2 months	stat.continuousQ_Liver 2 months	pvalue.continuousQ_Liver 2 months	FDR.continuousQ_Liver 2 months	baseMean.Q.80.vs.20_Liver 2 months
50781	50781.0	Dkk3	dickkopf homolog 3 (Xenopus laevis)	2640.0	0.00022	0.000414	0.533	0.594	0.8250000000000001	2640.0	0.00978	0.0737	0.133	0.894	0.9490000000000001	2640.0	0.0543	0.0714	0.76	0.447	1.0	2640.0	-0.0926	0.0738	-1.26	0.209	0.904	2640.0	0.0659	0.0713	0.925	0.355	0.686	2640.0	0.031	0.0713	0.435	0.664	0.891	50781.0	Dkk3	dickkopf homolog 3 (Xenopus laevis)	55.4	-0.0006219999999999999	0.000783	-0.795	0.427	0.774	55.4
24117	24117.0	Wif1	Wnt inhibitory factor 1	18.3	-0.000323	0.0007419999999999999	-0.435	0.663	0.858	18.3	0.058600000000000006	0.16	0.365	0.715	0.853	18.3	0.20700000000000002	0.157	1.32	0.187	1.0	18.3	0.13	0.159	0.8160000000000001	0.41500000000000004	0.904	18.3	0.192	0.156	1.23	0.217	0.639	18.3	-0.155	0.158	-0.977	0.329	0.766	24117.0	Wif1	Wnt inhibitory factor 1	1.86	-0.000223	0.0007949999999999999	-0.281	0.779	0.934	1.86
22414	22414.0	Wnt2b	wingless related MMTV integration site 2b	154.0	7.530000000000001e-05	0.000744	0.101	0.919	0.971	154.0	0.203	0.162	1.25	0.21	0.527	154.0	-0.007770000000000001	0.159	-0.0487	0.961	1.0	154.0	0.154	0.162	0.9520000000000001	0.341	0.904	154.0	0.113	0.159	0.708	0.47900000000000004	0.745	154.0	0.00651	0.159	0.0409	0.967	0.991	22414.0	Wnt2b	wingless related MMTV integration site 2b	57.5	0.00010899999999999999	0.000807	0.135	0.893	0.969	57.5
[truncated: 303 more columns]
