# Supplementary material for: Downregulation of glial genes involved in synaptic function mitigates Huntington's disease pathogenesis
Source: eLife. 2021 Apr 19;10:e64564. doi: 10.7554/eLife.64564 (PMC8149125; doi:10.7554/eLife.64564)
Supplement: Figure 1—source data 2. [file elife-64564-fig1-data2.zip › Figure_1_source_data_file_2/neuronDown/23/subHuman.csv]

Entrez	Chip	Caudate Probeset	M	t	P.Value	Unnamed: 5	Cerebellum Probeset	M.1	t.1	P.Value.1	Unnamed: 10	Probe Set ID	Title	Gene Symbol	Unigene	Full Length Ref. Sequences	Biological Process (GO)	Cellular Component (GO)	Molecular Function (GO)	Biochemical Function (Proteome)	Cellular Role (Proteome)	Molecular Localization (Proteome)	adjp	Entrez	entrezList	entrezList_filt	validList
27122	A	202196_s_at	-0.834	-6.27	3.78e-08		202196_s_at	-0.0717	-1.36	0.178		202196_s_at	dickkopf homolog 3 (Xenopus laevis)	DKK3	Hs.4909 // full length	NM_013253 // dickkopf homolog 3 /// NM_015881 // dickkopf homolog 3 /// NM_015882 //	7345 // embryogenesis and morphogenesis // predicted/computed	5615 // extracellular space // experimental evidence	---	---	---	---	8.264128467153286e-07	27122	['27122']	['27122']	True
27122	A	214247_s_at	-0.577	-6.85	3.8e-09		214247_s_at	-0.104	-2.26	0.0278		214247_s_at	dickkopf homolog 3 (Xenopus laevis)	DKK3	Hs.4909 // full length	NM_006394 // regulated in glioma /// NM_013253 // dickkopf homolog 3 /// NM_015881 // dickkopf homolog 3 /// NM_015882 //	7345 // embryogenesis and morphogenesis // predicted/computed	5615 // extracellular space // experimental evidence	---	---	---	---	1.368e-07	27122	['27122']	['27122']	True
27122	A	221126_at	-0.000737	-0.025	0.98		221126_at	0.0243	0.871	0.387		221126_at	regulated in glioma	RIG	Hs.278503 // full length	NM_006394 // regulated in glioma	---	---	---	---	---	---	0.9889811320754717	27122	['27122']	['27122']	True
27122	A	221127_s_at	-0.313	-5.08	3.7e-06		221127_s_at	-0.0864	-2.17	0.0345		221127_s_at	regulated in glioma	RIG	Hs.278503 // full length	NM_006394 // regulated in glioma	---	---	---	---	---	---	3.864998837479656e-05	27122	['27122']	['27122']	True
27122	B	230508_at	-0.279	-5.08	3.61e-06		230508_at_B	0.0678	1.33	0.19		230508_at	dickkopf homolog 3 (Xenopus laevis)	DKK3	Hs.130865		---	---	---				3.7868335279010044e-05	27122	['27122']	['27122']	True
11197	A	204712_at	-0.712	-3.22	0.00201		204712_at	-0.133	-0.9	0.372		204712_at	WNT inhibitory factor 1	WIF1	Hs.284122 // full length	NM_007191 // Wnt inhibitory factor-1 precursor	7267 // cell-cell signaling // not recorded /// 7165 // signal transduction // not recorded /// 7275 // development // inferred from electronic annotation	---	4713 // protein tyrosine kinase activity // inferred from electronic annotation /// 5198 // structural molecule activity // inferred from electronic annotation	---	---	---	0.008329976939396735	11197	['11197']	['11197']	True
7482	A	206458_s_at	-0.231	-5.21	2.24e-06		206458_s_at	0.0528	2.24	0.0287		206458_s_at	wingless-type MMTV integration site family, member 2B	WNT2B	Hs.258575 // full length	NM_004185 // wingless-type MMTV integration site family, member 2B isoform WNT-2B1 /// NM_024494 // wingless-type MMTV integration site family, member 2B isoform WNT-2B2	7275 // development // traceable author statement /// 7223 // frizzled-2 receptor signaling pathway // inferred from electronic annotation /// 7345 // embryogenesis and morphogenesis // traceable author statement /// 7048 // oncogenesis // traceable author statement	5615 // extracellular space // traceable author statement	4871 // signal transducer activity // inferred from electronic annotation	---	---	---	2.5140824381713718e-05	7482	['7482']	['7482']	True
7482	A	206459_s_at	-0.201	-4.61	2.03e-05		206459_s_at	0.0232	0.734	0.466		206459_s_at	wingless-type MMTV integration site family, member 2B	WNT2B	Hs.258575 // full length	NM_004185 // wingless-type MMTV integration site family, member 2B isoform WNT-2B1 /// NM_024494 // wingless-type MMTV integration site family, member 2B isoform WNT-2B2	7275 // development // traceable author statement /// 7223 // frizzled-2 receptor signaling pathway // inferred from electronic annotation /// 7345 // embryogenesis and morphogenesis // traceable author statement /// 7048 // oncogenesis // traceable author statement	5615 // extracellular space // traceable author statement	4871 // signal transducer activity // inferred from electronic annotation	---	---	---	0.00016477658536585363	7482	['7482']	['7482']	True
7482	B	236123_at	-0.386	-8.32	1.04e-11		236123_at_B	0.0585	1.31	0.196		236123_at	CDNA FLJ45668 fis, clone CTONG3002588	---	Hs.528756		---	---	---				2.3246328358208957e-09	7482	['7482']	['7482']	True
7482	B	238512_at	-0.516	-7.31	5.88e-10		238512_at_B	0.077	1.45	0.152		238512_at	Transcribed sequences	---	Hs.445604		---	---	---				3.4087308387096775e-08	7482	['7482']	['7482']	True
