# Supplementary material for: Downregulation of glial genes involved in synaptic function mitigates Huntington's disease pathogenesis
Source: eLife. 2021 Apr 19;10:e64564. doi: 10.7554/eLife.64564 (PMC8149125; doi:10.7554/eLife.64564)
Supplement: Figure 1—source data 2. [file elife-64564-fig1-data2.zip › Figure_1_source_data_file_2/neuronDown/23/subFly.csv]

fbgene	gene_x	EN7vsEW7_log2FoldChange	EN7vsEW7_pvalue	EN7vsEW7_padj	EN7vsEW7_grp.mean.EW7	EN7vsEW7_grp.mean.EN7	EN9vsEW9_log2FoldChange	EN9vsEW9_pvalue	EN9vsEW9_padj	EN9vsEW9_grp.mean.EW9	EN9vsEW9_grp.mean.EN9	EN11vsEW11_v2_log2FoldChange	EN11vsEW11_v2_pvalue	EN11vsEW11_v2_padj	EN11vsEW11_v2_grp.mean.EW11	EN11vsEW11_v2_grp.mean.EN11	EF18vsEW18_log2FoldChange	EF18vsEW18_pvalue	EF18vsEW18_padj	EF18vsEW18_grp.mean.EW18	EF18vsEW18_grp.mean.EF18	EF20vsEW20_log2FoldChange	EF20vsEW20_pvalue	EF20vsEW20_padj	EF20vsEW20_grp.mean.EW20	EF20vsEW20_grp.mean.EF20	EF22vsEW22_log2FoldChange	EF22vsEW22_pvalue	EF22vsEW22_padj	EF22vsEW22_grp.mean.EW22	EF22vsEW22_grp.mean.EF22	Unnamed: 31_x	AllSig_x	UnionSig_x	fbgene	gene_y	RN5vsRW5_log2FoldChange	RN5vsRW5_pvalue	RN5vsRW5_padj	RN5vsRW5_grp.mean.RW5	RN5vsRW5_grp.mean.RN5	RN7vsRW7_log2FoldChange	RN7vsRW7_pvalue	RN7vsRW7_padj	RN7vsRW7_grp.mean.RW7	RN7vsRW7_grp.mean.RN7	RN8vsRW8_log2FoldChange	RN8vsRW8_pvalue	RN8vsRW8_padj
FBgn0003390	shf:FBgn0003390	0.0326222077320073	0.841454685592618	0.953558211352778	1071.18063765978	1102.21475641335	-0.0365094095419614	0.710119087893429	0.842339766552833	1412.34291547861	1376.03399633107	0.11215686902512	0.447747274114288	0.696765405788209	1333.42815543323	1456.46997203638	0.183382098528147	0.170168366720048	0.371357220033691	787.75565569502	905.205528673719	-0.174339817813898	0.109847414847877	0.30220595124386	1179.3771368697	1032.84045323042	-0.227442783863502	0.268489129733438	0.683980057524192	1400.40303438921	1170.0157852709		False	False	FBgn0003390	shf:FBgn0003390	-0.264220234449357	0.00653920466510629	0.0282346462081296	1027.21462200622	849.94553827698	-0.115392337251777	0.444357552128943	0.82867168036921	1017.12524513684	934.35708631661	-0.452252355281326	0.00121437606875835	0.0134395061172942
FBgn0024245	dnt:FBgn0024245	-0.0989788486062942	0.377909130585257	0.732384780049547	494.591018723932	459.236821051176	-0.242114981453252	0.0112226424405136	0.0424073149267605	681.172072735272	573.063322701576	-0.256763649823695	0.0290431822450501	0.121485362883382	638.020628850398	526.813892453448	-0.0267140641171583	0.82410202329423	0.915114184373104	515.500578304514	505.44723985651	-0.185793551134061	0.0713682974456559	0.227947003649873	710.620097519703	617.801516133718	0.0673122405699534	0.62205679423549	0.867741037641819	594.794148127798	624.478636486515		False	False	FBgn0024245	dnt:FBgn0024245	0.13405554607573	0.162378893151313	0.336962841305846	613.291294369658	674.616986116492	0.129954811308268	0.469914791599881	0.840983612549406	500.247163089503	551.52960481122	0.260270406148157	0.0155611046679875	0.103182239650689
FBgn0004009	wg:FBgn0004009	-0.011003342882443	0.947691656380386	0.985381149782705	130.914264899543	129.70859154817	0.109799120595852	0.538596079108015	0.723420325157507	132.237741815955	144.072210038144	0.0555472327470911	0.766640556356886	0.902710958134515	128.383250815375	134.553664409364	0.0440333441578679	0.777778583572968	0.890197803555057	158.579683207882	164.268990263185	0.250287691080579	0.103124128501679	0.290511695839447	128.568889627486	159.968596309549	0.108290300772144	0.683453233993806	0.895316315758444	130.129042438588	143.784564617133		False	False	FBgn0004009	wg:FBgn0004009	0.16472295353858	0.325001331331637	0.53635035064323	136.807957819492	155.420484491772	0.208994029599298	0.342580961451117	0.770406287716643	107.105857345956	126.779730734295	0.102864652817596	0.616064748381508	0.861763354562662
FBgn0010194	Wnt5:FBgn0010194	-0.0427374911296524	0.649124832756827	0.887079076335306	836.251531467207	810.415008054203	0.0334091184436692	0.71858404406126	0.848156777384848	829.677473029294	849.650813676097	-0.0150084712013249	0.888330499494112	0.956020065508183	797.544650440855	788.311479327605	-0.235735412700188	0.0310731599680566	0.116041750702352	912.159604405572	767.592599735927	-0.00671595922945224	0.941020791126285	0.977690742162937	782.782516930004	778.786192672495	-0.317080361582492	0.0252986571509328	0.222237728467434	788.159767854359	624.876649890254		False	False	FBgn0010194	Wnt5:FBgn0010194	0.0849424227156275	0.398847265214672	0.605069730870414	945.590425975635	1005.27090265476	0.184737795244135	0.279566238960531	0.722053176623177	756.581883379055	869.218039967139	0.156350149098117	0.192670126013796	0.525074260919097
FBgn0010453	Wnt4:FBgn0010453	-0.0935380126470818	0.468278165806285	0.793113560128687	337.999049736532	314.275241713398	-0.112985580813565	0.380550849324565	0.586141758373033	309.970341552585	285.375201690805	-0.15210575845174	0.306357212865766	0.56910642562555	327.311352865568	290.153893477652	-0.244616346521144	0.0957045602598173	0.254819257447163	335.939202862272	278.210651469451	-0.154405187088257	0.295919055311639	0.552559876835039	291.960327807884	256.230292483656	-0.274701764982644	0.297220480387168	0.710127641541783	272.134395256209	212.542327007513		False	False	FBgn0010453	Wnt4:FBgn0010453	-0.039391543331758	0.794760946489786	0.896953091550493	360.429466190949	350.105723887115	-0.035166866865292	0.842882709990396	0.971833115968907	294.323923275536	286.908206112372	0.0556014993282964	0.673432992778024	0.886434887560963
FBgn0038134	wntD:FBgn0038134				0.0	0.0				0.0	0.0				0.0	0.0	0.0354795034836184	0.497644095316875		0.0	0.63906370364393	-0.0226204700540131	0.500742776245586		0.640601749188018	0.0	-0.0730859441288098	0.559591868332632		7.54343412454348	1.92205630543475		False	False	FBgn0038134	wntD:FBgn0038134				0.0	0.0	-0.0585922538964465	0.635128065532932		0.923764640845173	0.311340076093593	0.0447096298407761	0.476693562261319
FBgn0004360	Wnt2:FBgn0004360	0.0141410749536035	0.939662014457889	0.98488813620234	70.9381883408997	71.8594854933991	-0.0468200049714066	0.8290965708058	0.913896647082424	81.2354230159262	78.0246603196153	0.157729792724653	0.468165459303352	0.713858552983602	84.473020361447	99.6376676693035	-0.345902329164332	0.0301069719152589	0.113303955901888	184.310113993504	140.050682059981	-0.201983391220056	0.22433758424404	0.471147668305564	174.579613602462	144.516499377516	-0.259445992941616	0.365121700448473	0.75128950149023	198.705166852423	153.330524533653		False	False	FBgn0004360	Wnt2:FBgn0004360	-0.623243753292655	0.0133061974380762	0.0511467684949402	70.6271001286293	38.255967519725	0.205547853391152	0.473554146868411	0.842681665029411	39.6917683249941	48.8779964455988	-0.264471462266891	0.297329742892691	0.654389567388094
FBgn0031903	Wnt10:FBgn0031903	-0.231172795766819	0.222777464024622	0.574270604643713	79.3200412705843	62.767671337201	-0.102211458840026	0.671818128387278	0.818883500128422	52.1490187117565	47.5647450362637	0.106586583144163	0.635620502456768	0.828679807441115	55.2379455270561	62.4431750073676	-0.448559779067673	0.0267263996223757	0.103795718714061	77.9494899069493	51.8416505822437	-0.333237062451311	0.0704525899067783	0.225730501223492	62.9911334320999	43.3983546841518	-0.819645611632662	0.00746279517318885	0.103196130389139	66.4385577148731	25.2996971614501		False	False	FBgn0031903	Wnt10:FBgn0031903	0.30519075725364	0.139236247087103	0.303418140447068	62.216050452564	80.2344211652949	0.56533379101798	0.0259358762752095	0.179854238878313	55.2996774492548	90.7781546173123	-0.0537891326334466	0.815762006393213	0.940421069341415
FBgn0031902	Wnt6:FBgn0031902	-0.0836673739520484	0.503835151989387	0.814971162983144	421.707116178032	395.244405164716	-0.308414644088149	0.00821720871643231	0.0329239186781028	431.104714779848	344.894867494759	0.0792018976918627	0.604022894049138	0.811118699869026	326.55358672817	347.261340673704	-0.182961346107294	0.0930538825482693	0.25010467807024	564.150282196634	493.211501857697	-0.236878312372182	0.0230080933517169	0.101355086291316	510.557472273213	426.878864808298	-0.324390150509836	0.147339404849921	0.564557338472187	468.465995026652	359.526757647975		False	False	FBgn0031902	Wnt6:FBgn0031902	0.160069149431511	0.16485115268371	0.340468361252167	514.157891154331	577.074696079798	0.0168230023147889	0.926119209419107	0.990122464490486	443.242914705641	449.265101296254	0.220322600920174	0.179099312070103	0.503056325915021
[truncated: 20 more columns]
