# Supplementary material for: Downregulation of glial genes involved in synaptic function mitigates Huntington's disease pathogenesis
Source: eLife. 2021 Apr 19;10:e64564. doi: 10.7554/eLife.64564 (PMC8149125; doi:10.7554/eLife.64564)
Supplement: Figure 1—source data 2. [file elife-64564-fig1-data2.zip › Figure_1_source_data_file_2/neuronDown/4/subMouse.csv]

Entrez	Entrez_Striatum 2 months	Symbol_Striatum 2 months	Name_Striatum 2 months	baseMean.continuousQ_Striatum 2 months	log2FoldChange.continuousQ_Striatum 2 months	lfcSE.continuousQ_Striatum 2 months	stat.continuousQ_Striatum 2 months	pvalue.continuousQ_Striatum 2 months	FDR.continuousQ_Striatum 2 months	baseMean.Q.80.vs.20_Striatum 2 months	log2FoldChange.Q.80.vs.20_Striatum 2 months	lfcSE.Q.80.vs.20_Striatum 2 months	stat.Q.80.vs.20_Striatum 2 months	pvalue.Q.80.vs.20_Striatum 2 months	FDR.Q.80.vs.20_Striatum 2 months	baseMean.Q.92.vs.20_Striatum 2 months	log2FoldChange.Q.92.vs.20_Striatum 2 months	lfcSE.Q.92.vs.20_Striatum 2 months	stat.Q.92.vs.20_Striatum 2 months	pvalue.Q.92.vs.20_Striatum 2 months	FDR.Q.92.vs.20_Striatum 2 months	baseMean.Q.111.vs.20_Striatum 2 months	log2FoldChange.Q.111.vs.20_Striatum 2 months	lfcSE.Q.111.vs.20_Striatum 2 months	stat.Q.111.vs.20_Striatum 2 months	pvalue.Q.111.vs.20_Striatum 2 months	FDR.Q.111.vs.20_Striatum 2 months	baseMean.Q.140.vs.20_Striatum 2 months	log2FoldChange.Q.140.vs.20_Striatum 2 months	lfcSE.Q.140.vs.20_Striatum 2 months	stat.Q.140.vs.20_Striatum 2 months	pvalue.Q.140.vs.20_Striatum 2 months	FDR.Q.140.vs.20_Striatum 2 months	baseMean.Q.175.vs.20_Striatum 2 months	log2FoldChange.Q.175.vs.20_Striatum 2 months	lfcSE.Q.175.vs.20_Striatum 2 months	stat.Q.175.vs.20_Striatum 2 months	pvalue.Q.175.vs.20_Striatum 2 months	FDR.Q.175.vs.20_Striatum 2 months	Entrez_Liver 2 months	Symbol_Liver 2 months	Name_Liver 2 months	baseMean.continuousQ_Liver 2 months	log2FoldChange.continuousQ_Liver 2 months	lfcSE.continuousQ_Liver 2 months	stat.continuousQ_Liver 2 months	pvalue.continuousQ_Liver 2 months	FDR.continuousQ_Liver 2 months	baseMean.Q.80.vs.20_Liver 2 months
330914	330914.0	Arhgap32	Rho GTPase activating protein 32	12400.0	5.85e-05	0.0006309999999999999	0.09280000000000001	0.926	0.973	12400.0	0.179	0.124	1.44	0.149	0.499	12400.0	0.0444	0.121	0.367	0.713	1.0	12400.0	0.09230000000000001	0.124	0.743	0.457	0.904	12400.0	0.0468	0.121	0.386	0.6990000000000001	0.864	12400.0	0.041600000000000005	0.121	0.34400000000000003	0.731	0.915	330914.0	Arhgap32	Rho GTPase activating protein 32	500.0	0.00118	0.000824	1.43	0.152	0.542	500.0
246710	246710.0	Rhobtb2	Rho-related BTB domain containing 2	5530.0	-0.0013000000000000002	0.000428	-3.04	0.0024000000000000002	0.138	5530.0	0.146	0.07060000000000001	2.06	0.0393	0.483	5530.0	0.0448	0.0684	0.655	0.513	1.0	5530.0	0.0178	0.07060000000000001	0.253	0.801	0.9530000000000001	5530.0	-0.114	0.0684	-1.67	0.09480000000000001	0.629	5530.0	-0.161	0.0684	-2.35	0.0187	0.518	246710.0	Rhobtb2	Rho-related BTB domain containing 2	294.0	-0.000887	0.000381	-2.33	0.0198	0.23600000000000002	294.0
226970	226970.0	Arhgef4	Rho guanine nucleotide exchange factor (GEF) 4	5570.0	-0.00025	0.000186	-1.35	0.179	0.6000000000000001	5570.0	0.0074800000000000005	0.0335	0.223	0.8230000000000001	0.914	5570.0	0.0135	0.0324	0.41600000000000004	0.678	1.0	5570.0	0.008660000000000001	0.0335	0.259	0.796	0.9510000000000001	5570.0	-0.0198	0.0324	-0.611	0.541	0.778	5570.0	-0.0359	0.0323	-1.11	0.267	0.742	226970.0	Arhgef4	Rho guanine nucleotide exchange factor (GEF) 4	12.0	0.000232	0.000979	0.23700000000000002	0.812	0.9460000000000001	12.0
207212	207212.0	Arhgef17	Rho guanine nucleotide exchange factor (GEF) 17	6820.0	0.00011	0.00034	0.324	0.746	0.9	6820.0	0.08750000000000001	0.061900000000000004	1.41	0.157	0.503	6820.0	0.0488	0.0599	0.8140000000000001	0.41500000000000004	1.0	6820.0	0.0641	0.061900000000000004	1.04	0.30000000000000004	0.904	6820.0	0.030500000000000003	0.0599	0.509	0.611	0.8150000000000001	6820.0	0.033800000000000004	0.059800000000000006	0.5640000000000001	0.5730000000000001	0.861	207212.0	Arhgef17	Rho guanine nucleotide exchange factor (GEF) 17	165.0	-0.0011300000000000001	0.0006129999999999999	-1.84	0.0653	0.388	165.0
110279	110279.0	Bcr	breakpoint cluster region	13200.0	-0.000512	0.0005279999999999999	-0.969	0.332	0.6940000000000001	13200.0	0.233	0.09340000000000001	2.49	0.012700000000000001	0.483	13200.0	0.026600000000000002	0.0906	0.294	0.769	1.0	13200.0	0.0682	0.09340000000000001	0.731	0.465	0.904	13200.0	0.014400000000000001	0.0906	0.159	0.874	0.9470000000000001	13200.0	-0.047400000000000005	0.0906	-0.524	0.601	0.871	110279.0	Bcr	breakpoint cluster region	1080.0	-0.000352	0.000312	-1.13	0.259	0.65	1080.0
53972	53972.0	Ngef	neuronal guanine nucleotide exchange factor	17100.0	-0.0012100000000000001	0.00039099999999999996	-3.11	0.0019	0.11900000000000001	17100.0	0.027700000000000002	0.0689	0.402	0.6880000000000001	0.838	17100.0	0.0412	0.06670000000000001	0.618	0.536	1.0	17100.0	-0.0459	0.0689	-0.666	0.506	0.904	17100.0	-0.139	0.06670000000000001	-2.09	0.0366	0.629	17100.0	-0.157	0.06670000000000001	-2.35	0.018600000000000002	0.518	53972.0	Ngef	neuronal guanine nucleotide exchange factor	1640.0	-0.00237	0.000594	-3.99	6.59e-05	0.0206	1640.0
192662	192662.0	Arhgdia	Rho GDP dissociation inhibitor (GDI) alpha	6970.0	-0.000117	0.000381	-0.308	0.758	0.905	6970.0	-0.0658	0.0694	-0.9480000000000001	0.343	0.618	6970.0	0.025400000000000002	0.0671	0.378	0.705	1.0	6970.0	-0.0627	0.0694	-0.904	0.366	0.904	6970.0	-0.0412	0.0671	-0.614	0.539	0.777	6970.0	-0.0117	0.0671	-0.17400000000000002	0.862	0.9580000000000001	192662.0	Arhgdia	Rho GDP dissociation inhibitor (GDI) alpha	2300.0	-0.000654	0.00031499999999999996	-2.07	0.0381	0.312	2300.0
14570	14570.0	Arhgdig	Rho GDP dissociation inhibitor (GDI) gamma	573.0	-0.00072	0.000669	-1.08	0.28200000000000003	0.666	573.0	-0.259	0.133	-1.9500000000000002	0.0509	0.483	573.0	-0.0126	0.129	-0.0971	0.923	1.0	573.0	-0.189	0.133	-1.42	0.154	0.904	573.0	-0.159	0.129	-1.23	0.22	0.639	573.0	-0.139	0.129	-1.07	0.28300000000000003	0.748
338372	338372.0	Map3k9	mitogen-activated protein kinase kinase kinase 9	1310.0	0.000649	0.000709	0.915	0.36	0.707	1310.0	0.0483	0.148	0.327	0.744	0.87	1310.0	-0.0733	0.145	-0.506	0.613	1.0	1310.0	0.053700000000000005	0.148	0.363	0.716	0.931	1310.0	0.148	0.145	1.02	0.308	0.663	1310.0	0.073	0.145	0.504	0.614	0.876	338372.0	Map3k9	mitogen-activated protein kinase kinase kinase 9	8.89	0.000363	0.00102	0.355	0.723	0.913	8.89
50768	50768.0	Dlc1	deleted in liver cancer 1	1380.0	0.000548	0.000525	1.04	0.297	0.677	1380.0	0.0558	0.0998	0.559	0.5760000000000001	0.769	1380.0	-0.0546	0.0969	-0.5630000000000001	0.5740000000000001	1.0	1380.0	0.0224	0.0998	0.224	0.8230000000000001	0.9590000000000001	1380.0	0.0886	0.09680000000000001	0.916	0.36	0.6890000000000001	1380.0	0.0757	0.09680000000000001	0.782	0.434	0.81	50768.0	Dlc1	deleted in liver cancer 1	1750.0	-0.0012200000000000002	0.000754	-1.62	0.105	0.47	1750.0
108699	108699.0	Chn1	chimerin 1	26500.0	-0.0016200000000000001	0.000396	-4.1	4.1e-05	0.0119	26500.0	-0.020800000000000003	0.06860000000000001	-0.304	0.761	0.881	26500.0	0.0333	0.0664	0.502	0.616	1.0	26500.0	-0.0538	0.06860000000000001	-0.784	0.433	0.904	26500.0	-0.187	0.0664	-2.81	0.0049	0.508	26500.0	-0.232	0.0664	-3.49	0.00047799999999999996	0.0813	108699.0	Chn1	chimerin 1	5.4	0.0015	0.000901	1.66	0.0969	0.457	5.4
51789	51789.0	Tnk2	tyrosine kinase, non-receptor, 2	6700.0	0.000361	0.000404	0.895	0.371	0.714	6700.0	0.10200000000000001	0.0742	1.37	0.169	0.507	6700.0	0.0030700000000000002	0.0719	0.0427	0.966	1.0	6700.0	0.051300000000000005	0.0742	0.6910000000000001	0.49	0.904	6700.0	0.07970000000000001	0.0719	1.11	0.267	0.65	6700.0	0.058300000000000005	0.0719	0.811	0.417	0.802	51789.0	Tnk2	tyrosine kinase, non-receptor, 2	540.0	0.0012100000000000001	0.0005819999999999999	2.08	0.0374	0.309	540.0
50772	50772.0	Mapk6	mitogen-activated protein kinase 6	2280.0	-0.00032	0.000271	-1.18	0.23900000000000002	0.64	2280.0	-0.00108	0.046900000000000004	-0.0229	0.982	0.991	2280.0	0.0016600000000000002	0.0454	0.036500000000000005	0.971	1.0	2280.0	0.064	0.0468	1.37	0.17200000000000001	0.904	2280.0	-0.046400000000000004	0.0453	-1.02	0.306	0.662	2280.0	-0.0466	0.0453	-1.03	0.304	0.756	50772.0	Mapk6	mitogen-activated protein kinase 6	1290.0	-0.000789	0.000479	-1.65	0.0994	0.462	1290.0
233071	233071.0	Arhgap33	Rho GTPase activating protein 33	11600.0	-0.000453	0.00043000000000000004	-1.06	0.291	0.672	11600.0	0.153	0.0757	2.02	0.0436	0.483	11600.0	0.0594	0.0734	0.809	0.418	1.0	11600.0	0.00134	0.0757	0.0177	0.986	0.998	11600.0	-0.008440000000000001	0.0733	-0.115	0.908	0.962	11600.0	-0.033800000000000004	0.0733	-0.461	0.645	0.888	233071.0	Arhgap33	Rho GTPase activating protein 33	28.6	0.00016199999999999998	0.0008619999999999999	0.188	0.851	0.9570000000000001	28.6
75141	75141.0	Rasd2	RASD family, member 2	23100.0	-0.000972	0.000379	-2.57	0.0102	0.294	23100.0	0.123	0.0613	2.0	0.0455	0.483	23100.0	0.0845	0.059300000000000005	1.43	0.154	1.0	23100.0	0.0364	0.0613	0.595	0.552	0.907	23100.0	-0.08170000000000001	0.059300000000000005	-1.38	0.168	0.631	23100.0	-0.11	0.059300000000000005	-1.85	0.06420000000000001	0.675	75141.0	Rasd2	RASD family, member 2	3.99	0.000159	0.000823	0.193	0.847	0.9560000000000001	3.99
[truncated: 303 more columns]
