# Supplementary material for: Downregulation of glial genes involved in synaptic function mitigates Huntington's disease pathogenesis
Source: eLife. 2021 Apr 19;10:e64564. doi: 10.7554/eLife.64564 (PMC8149125; doi:10.7554/eLife.64564)
Supplement: Figure 1—source data 2. [file elife-64564-fig1-data2.zip › Figure_1_source_data_file_2/neuronDown/4/subHuman.csv]

Entrez	Chip	Caudate Probeset	M	t	P.Value	Unnamed: 5	Cerebellum Probeset	M.1	t.1	P.Value.1	Unnamed: 10	Probe Set ID	Title	Gene Symbol	Unigene	Full Length Ref. Sequences	Biological Process (GO)	Cellular Component (GO)	Molecular Function (GO)	Biochemical Function (Proteome)	Cellular Role (Proteome)	Molecular Localization (Proteome)	adjp	Entrez	entrezList	entrezList_filt	validList
9743	A	203431_s_at	-0.579	-8.3	1.13e-11		203431_s_at	0.0701	1.57	0.122		203431_s_at	Rho GTPase-activating protein	RICS	Hs.111138 // full length	NM_014715 // Rho GTPase-activating protein	---	---	---	---	---	---	2.452591304347826e-09	9743	['9743']	['9743']	True
9743	A	210791_s_at	-0.167	-3.77	0.00036		210791_s_at	0.0477	1.29	0.202		210791_s_at	Rho GTPase-activating protein	RICS	Hs.111138 // full length	NM_014715 // Rho GTPase-activating protein	---	---	---	---	---	---	0.0019231961950059453	9743	['9743']	['9743']	True
9743	B	229648_at	-0.57	-7.42	3.89e-10		229648_at_B	0.0233	0.285	0.777		229648_at	Rho GTPase-activating protein	RICS	Hs.440379		---	---	---				2.5328973913043478e-08	9743	['9743']	['9743']	True
9743	B	242196_at	-0.454	-7.28	6.86e-10		242196_at_B	0.0269	0.391	0.697		242196_at	Rho GTPase-activating protein	RICS	Hs.440379		7399 // neurogenesis // traceable author statement	---	---				3.790972693726937e-08	9743	['9743']	['9743']	True
23221	A	209441_at	-0.495	-7.38	4.59e-10		209441_at	0.0577	1.79	0.0779		209441_at	Rho-related BTB domain containing 2	RHOBTB2	Hs.62113 // full length	NM_015178 // Rho-related BTB domain containing 2	7264 // small GTPase mediated signal transduction // inferred from electronic annotation /// 15031 // protein transport // inferred from electronic annotation	---	3930 // RAS small monomeric GTPase activity // inferred from electronic annotation /// 3931 // Rho small monomeric GTPase activity // inferred from electronic annotation /// 3928 // RAB small monomeric GTPase activity // inferred from electronic annotation /// 5515 // protein binding // inferred from electronic annotation /// 3925 // small monomeric GTPase activity // extended:Unknown; ras; 3.1e-…	---	---	---	2.8404892561983468e-08	23221	['23221']	['23221']	True
50649	A	216912_at	0.0151	0.411	0.683		216912_at	0.0453	1.51	0.136		216912_at	Rho guanine nucleotide exchange factor (GEF) 4	ARHGEF4	Hs.6066 // full length	NM_015320 // Rho guanine nucleotide exchange factor 4 isoform a /// NM_032995 // Rho guanine nucleotide exchange factor 4 isoform b	---	---	---	---	---	---	0.7989435534263696	50649	['50649']	['50649']	True
9828	A	203756_at	-0.269	-6.8	4.55e-09		203756_at	0.00775	0.276	0.784		203756_at	Rho-specific guanine-nucleotide exchange factor 164 kDa	P164RHOGEF	Hs.45180 // full length	NM_014786 // Rho-specific guanine-nucleotide exchange factor 164 kDa	---	---	---	---	---	---	1.57248e-07	9828	['9828']	['9828']	True
613	A	202315_s_at	-0.69	-7.31	6.02e-10		202315_s_at	0.00214	0.0395	0.969		202315_s_at	breakpoint cluster region	BCR	Hs.234799 // full length	NM_004327 // breakpoint cluster region isoform 1 /// NM_021574 // breakpoint cluster region isoform 2	7165 // signal transduction // predicted/computed /// 6468 // protein amino acid phosphorylation // experimental evidence /// 7048 // oncogenesis // predicted/computed	---	5096 // GTPase activator activity // experimental evidence /// 4674 // protein serine/threonine kinase activity // experimental evidence	---	---	---	3.4675199999999995e-08	613	['613']	['613']	True
613	A	217223_s_at	-0.649	-7.78	8.88e-11		217223_s_at	0.0697	1.7	0.0942		217223_s_at	breakpoint cluster region	BCR	Hs.234799 // full length	NM_004327 // breakpoint cluster region isoform 1 /// NM_021574 // breakpoint cluster region isoform 2	7165 // signal transduction // predicted/computed /// 6468 // protein amino acid phosphorylation // experimental evidence /// 7048 // oncogenesis // predicted/computed	---	5096 // GTPase activator activity // experimental evidence /// 4674 // protein serine/threonine kinase activity // experimental evidence	---	---	---	9.544512918660287e-09	613	['613']	['613']	True
613	B	226602_s_at	-0.346	-4.16	9.99e-05		226602_s_at_B	0.122	2.42	0.0185		226602_s_at	breakpoint cluster region	BCR	Hs.446394		6812 // cation transport // inferred from electronic annotation	16020 // membrane // inferred from electronic annotation	8324 // cation transporter activity // inferred from electronic annotation				0.0006434849032258065	613	['613']	['613']	True
25791	B	227240_at	-1.31	-7.61	1.8e-10		227240_at_B	-0.182	-1.43	0.158		227240_at	neuronal guanine nucleotide exchange factor	NGEF	Hs.237517		---	---	4871 // signal transducer activity // non-traceable author statement				1.4677023593466425e-08	25791	['25791']	['25791']	True
25791	B	243556_at	-0.997	-6.61	9.72e-09		243556_at_B	-0.0134	-0.239	0.812		243556_at	neuronal guanine nucleotide exchange factor	NGEF	Hs.237517		6939 // smooth muscle contraction // traceable author statement /// 7165 // signal transduction // traceable author statement /// 7186 // G-protein coupled receptor protein signaling pathway // inferred from electronic annotation /// 7190 // adenylate cyclase activation // traceable author statement /// 7202 // phospholipase C activation // traceable author statement /// 7204 // cytosolic calcium…	5887 // integral to plasma membrane // traceable author statement /// 16021 // integral to membrane // inferred from electronic annotation	1584 // rhodopsin-like receptor activity // inferred from electronic annotation /// 4435 // phosphoinositide phospholipase C activity // traceable author statement /// 4872 // receptor activity // inferred from electronic annotation /// 4962 // endothelin receptor activity // traceable author statement				2.8083611575562704e-07	25791	['25791']	['25791']	True
396	A	201167_x_at	-0.546	-5.2	2.3e-06		201167_x_at	0.0706	1.21	0.231		201167_x_at	Rho GDP dissociation inhibitor (GDI) alpha	ARHGDIA	Hs.159161 // full length	NM_004309 // Rho GDP dissociation inhibitor (GDI) alpha	7162 // negative regulation of cell adhesion // traceable author statement /// 7266 // Rho protein signal transduction // traceable author statement	5737 // cytoplasm // not recorded	5094 // Rho GDP-dissociation inhibitor activity // traceable author statement /// 5515 // protein binding // traceable author statement /// 5096 // GTPase activator activity // inferred from electronic annotation	---	---	---	2.567952286282306e-05	396	['396']	['396']	True
396	A	201168_x_at	-0.241	-5.36	1.3e-06		201168_x_at	0.00593	0.217	0.829		201168_x_at	Rho GDP dissociation inhibitor (GDI) alpha	ARHGDIA	Hs.159161 // full length	NM_004309 // Rho GDP dissociation inhibitor (GDI) alpha	7162 // negative regulation of cell adhesion // traceable author statement /// 7266 // Rho protein signal transduction // traceable author statement	5737 // cytoplasm // not recorded	5094 // Rho GDP-dissociation inhibitor activity // traceable author statement /// 5515 // protein binding // traceable author statement /// 5096 // GTPase activator activity // inferred from electronic annotation	---	---	---	1.5832583355923016e-05	396	['396']	['396']	True
396	A	211716_x_at	-0.231	-5.07	3.86e-06		211716_x_at	0.0116	0.357	0.723		211716_x_at	Rho GDP dissociation inhibitor (GDI) alpha	ARHGDIA	Hs.159161 // full length	NM_004309 // Rho GDP dissociation inhibitor (GDI) alpha	7162 // negative regulation of cell adhesion // traceable author statement /// 7266 // Rho protein signal transduction // traceable author statement	5737 // cytoplasm // not recorded	5094 // Rho GDP-dissociation inhibitor activity // traceable author statement /// 5515 // protein binding // traceable author statement /// 5096 // GTPase activator activity // inferred from electronic annotation	---	---	---	4.0005093425605536e-05	396	['396']	['396']	True
396	A	213606_s_at	-0.542	-4.91	6.85e-06		213606_s_at	0.0495	0.974	0.334		213606_s_at	Rho GDP dissociation inhibitor (GDI) alpha	ARHGDIA	Hs.159161 // full length	NM_004309 // Rho GDP dissociation inhibitor (GDI) alpha	7162 // negative regulation of cell adhesion // traceable author statement /// 7266 // Rho protein signal transduction // traceable author statement	5737 // cytoplasm // not recorded	5094 // Rho GDP-dissociation inhibitor activity // traceable author statement /// 5515 // protein binding // traceable author statement /// 5096 // GTPase activator activity // inferred from electronic annotation	---	---	---	6.511993228946255e-05	396	['396']	['396']	True
398	A	206888_s_at	-0.343	-4.66	1.72e-05		206888_s_at	-0.0421	-0.73	0.468		206888_s_at	Rho GDP dissociation inhibitor (GDI) gamma	ARHGDIG	Hs.121516 // full length	NM_001176 // Rho GDP dissociation inhibitor (GDI) gamma	7162 // negative regulation of cell adhesion // traceable author statement /// 7266 // Rho protein signal transduction // traceable author statement	16023 // cytoplasmic vesicle // traceable author statement	5094 // Rho GDP-dissociation inhibitor activity // traceable author statement /// 5096 // GTPase activator activity // inferred from electronic annotation	---	---	---	0.00014310400000000002	398	['398']	['398']	True
4293	A	213927_at	-0.301	-3.82	0.000314		213927_at	0.0668	0.861	0.393		213927_at	ESTs	---	Hs.165795 // est	---	---	---	---	---	---	---	0.0017110238932686477	4293	['4293']	['4293']	True
4293	A	214969_at	-0.0553	-1.24	0.219		214969_at	0.0993	1.74	0.0869		214969_at	mitogen-activated protein kinase kinase kinase 9	MAP3K9	Hs.258964 // ---	---	---	---	---	---	---	---	0.36756068586798163	4293	['4293']	['4293']	True
10395	A	210762_s_at	-0.481	-7.44	3.59e-10		210762_s_at	-0.0356	-0.628	0.533		210762_s_at	deleted in liver cancer 1	DLC1	Hs.8700 // full length	NM_006094 // deleted in liver cancer 1 /// NM_024767 // deleted in liver cancer 1	30155 // regulation of cell adhesion // non-traceable author statement /// 30308 // negative regulation of cell growth // inferred from direct assay /// 7010 // cytoskeleton organization and biogenesis // non-traceable author statement	5737 // cytoplasm // non-traceable author statement	5100 // Rho GTPase activator activity // non-traceable author statement /// 8580 // cytoskeletal regulator activity // non-traceable author statement /// 5515 // protein binding // non-traceable author statement	---	---	---	2.382444903988183e-08	10395	['10395']	['10395']	True
10395	A	220511_s_at	-0.00124	-0.0315	0.975		220511_s_at	0.0233	0.804	0.425		220511_s_at	hypothetical protein FLJ21120	FLJ21120	Hs.133546 // full length	---	---	---	---	---	---	---	0.9862391930835736	10395	['10395']	['10395']	True
10395	A	220512_at	-0.00444	-0.0788	0.937		220512_at	-0.0198	-0.82	0.416		220512_at	hypothetical protein FLJ21120	FLJ21120	Hs.133546 // full length	---	---	---	---	---	---	---	0.963881763022324	10395	['10395']	['10395']	True
10395	B	224822_at	-0.478	-7.51	2.7e-10		224822_at_B	-0.104	-1.26	0.214		224822_at	deleted in liver cancer 1	DLC1	Hs.8700		---	5634 // nucleus // inferred from electronic annotation	3824 // catalytic activity // inferred from electronic annotation				1.9471203852327447e-08	10395	['10395']	['10395']	True
10395	B	242631_x_at	-0.0408	-1.73	0.0887		242631_x_at_B	0.00786	0.328	0.744		242631_x_at	deleted in liver cancer 1	DLC1	Hs.8700		---	---	---				0.18676134595557223	10395	['10395']	['10395']	True
1123	A	212624_s_at	-0.83	-7.33	5.49e-10		212624_s_at	-0.075	-0.642	0.524		212624_s_at	chimerin (chimaerin) 1	CHN1	Hs.380138 // full length	NM_001822 // chimerin (chimaerin) 1	7242 // intracellular signaling cascade // inferred from electronic annotation	---	5070 // SH3/SH2 adaptor protein activity // traceable author statement /// 19992 // diacylglycerol binding // inferred from electronic annotation /// 5096 // GTPase activator activity // not recorded	---	---	---	3.249732806324111e-08	1123	['1123']	['1123']	True
10188	A	203838_s_at	-0.281	-4.98	5.23e-06		203838_s_at	0.0942	1.96	0.0548		203838_s_at	activated p21cdc42Hs kinase	ACK1	Hs.153937 // full length	NM_005781 // activated p21cdc42Hs kinase	7264 // small GTPase mediated signal transduction // traceable author statement /// 6468 // protein amino acid phosphorylation // inferred from electronic annotation /// 7010 // cytoskeleton organization and biogenesis // not recorded	5737 // cytoplasm // not recorded	4715 // non-membrane spanning protein tyrosine kinase activity // traceable author statement /// 16740 // transferase activity // inferred from electronic annotation /// 5524 // ATP binding // inferred from electronic annotation /// 5095 // GTPase inhibitor activity // traceable author statement /// 4672 // protein kinase activity // extended:inferred from electronic annotation; pkinase; 9e-75	---	---	---	5.1881969529697506e-05	10188	['10188']	['10188']	True
10188	A	203839_s_at	-0.248	-5.6	5.18e-07		203839_s_at	-0.0563	-1.48	0.144		203839_s_at	activated p21cdc42Hs kinase	ACK1	Hs.153937 // full length	NM_005781 // activated p21cdc42Hs kinase	7264 // small GTPase mediated signal transduction // traceable author statement /// 6468 // protein amino acid phosphorylation // inferred from electronic annotation /// 7010 // cytoskeleton organization and biogenesis // not recorded	5737 // cytoplasm // not recorded	4715 // non-membrane spanning protein tyrosine kinase activity // traceable author statement /// 16740 // transferase activity // inferred from electronic annotation /// 5524 // ATP binding // inferred from electronic annotation /// 5095 // GTPase inhibitor activity // traceable author statement /// 4672 // protein kinase activity // extended:inferred from electronic annotation; pkinase; 9e-75	---	---	---	7.295518495297805e-06	10188	['10188']	['10188']	True
10188	A	216439_at	-0.00641	-0.156	0.876		216439_at	-0.0411	-1.31	0.196		216439_at	Homo sapiens cDNA: FLJ21251 fis, clone COL01259.	---	Hs.380266 // ---	---	---	---	---	---	---	---	0.9274638388123012	10188	['10188']	['10188']	True
5597	A	207121_s_at	-0.286	-4.43	3.91e-05		207121_s_at	-0.164	-3.29	0.00171		207121_s_at	mitogen-activated protein kinase 6	MAPK6	Hs.271980 // full length	NM_002748 // mitogen-activated protein kinase 6	7165 // signal transduction // traceable author statement /// 7049 // cell cycle // inferred from electronic annotation /// 6468 // protein amino acid phosphorylation // traceable author statement	---	4672 // protein kinase activity // extended:inferred from electronic annotation; pkinase; 2.5e-84 /// 16740 // transferase activity // inferred from electronic annotation /// 5524 // ATP binding // inferred from electronic annotation /// 4674 // protein serine/threonine kinase activity // traceable author statement	---	---	---	0.0002876510234157524	5597	['5597']	['5597']	True
5597	B	243831_at	-0.0765	-2.78	0.00712		243831_at_B	-0.0317	-0.75	0.456		243831_at	Transcribed sequences	---	Hs.122812		---	---	---				0.024289093394077445	5597	['5597']	['5597']	True
115703	A	213827_at	-0.321	-5.65	4.14e-07		213827_at	0.0645	1.78	0.0801		213827_at	sorting nexin 26	SNX26	Hs.21036 // full length	NM_052948 // sorting nexin 26	---	---	---	---	---	---	6.017532190229699e-06	115703	['115703']	['115703']	True
115703	A	215256_x_at	-0.193	-3.57	0.000703		215256_x_at	0.0378	0.891	0.377		215256_x_at	sorting nexin 26	SNX26	Hs.21036 // full length	NM_052948 // sorting nexin 26	---	---	---	---	---	---	0.003397631669535284	115703	['115703']	['115703']	True
115703	B	233885_at	-0.00442	-0.129	0.898		233885_at_B	0.0196	0.475	0.637		233885_at	sorting nexin 26	SNX26	Hs.21036		---	---	---				0.9414164644390518	115703	['115703']	['115703']	True
998	A	208727_s_at	0.375	1.86	0.0679		208727_s_at	0.0344	0.202	0.841		208727_s_at	cell division cycle 42 (GTP binding protein, 25kDa)	CDC42	Hs.146409 // full length	NM_001791 // cell division cycle 42 isoform 1 /// NM_044472 // cell division cycle 42 isoform 2	---	---	3925 // small monomeric GTPase activity // extended:Unknown; ras; 1.1e-86 /// 3925 // small monomeric GTPase activity // extended:Unknown; ras; 6.8e-87	---	---	---	0.15196070734744707	998	['998']	['998']	True
998	A	208728_s_at	0.0961	1.81	0.0755		208728_s_at	-0.113	-2.77	0.00747		208728_s_at	cell division cycle 42 (GTP binding protein, 25kDa)	CDC42	Hs.146409 // full length	NM_001791 // cell division cycle 42 isoform 1 /// NM_044472 // cell division cycle 42 isoform 2	---	---	3925 // small monomeric GTPase activity // extended:Unknown; ras; 1.1e-86 /// 3925 // small monomeric GTPase activity // extended:Unknown; ras; 6.8e-87	---	---	---	0.1650800077866459	998	['998']	['998']	True
998	A	210232_at	-0.241	-3.11	0.00283		210232_at	-0.28	-2.87	0.00576		210232_at	cell division cycle 42 (GTP binding protein, 25kDa)	CDC42	Hs.146409 // full length	NM_001791 // cell division cycle 42 isoform 1 /// NM_044472 // cell division cycle 42 isoform 2	---	---	3925 // small monomeric GTPase activity // extended:Unknown; ras; 1.1e-86 /// 3925 // small monomeric GTPase activity // extended:Unknown; ras; 6.8e-87	---	---	---	0.011161011235955056	998	['998']	['998']	True
998	A	214230_at	-0.34	-3.25	0.00186		214230_at	-0.302	-3.46	0.00102		214230_at	cell division cycle 42 (GTP binding protein, 25kDa)	CDC42	Hs.146409 // full length	NM_001791 // cell division cycle 42 isoform 1 /// NM_044472 // cell division cycle 42 isoform 2	---	---	3925 // small monomeric GTPase activity // extended:Unknown; ras; 1.1e-86 /// 3925 // small monomeric GTPase activity // extended:Unknown; ras; 6.8e-87	---	---	---	0.0077946161738643785	998	['998']	['998']	True
998	B	226400_at	-0.0538	-0.59	0.557		226400_at_B	-0.0496	-0.628	0.532		226400_at	cell division cycle 42 (GTP binding protein, 25kDa)	CDC42	Hs.355832		---	---	---				0.7012524799641316	998	['998']	['998']	True
23551	B	223634_at	-1.38	-8.33	9.93e-12		223634_at_B	0.032	0.51	0.612		223634_at	RASD family, member 2	RASD2	Hs.248222		7155 // cell adhesion // inferred from electronic annotation	---	5529 // sugar binding // inferred from electronic annotation /// 5540 // hyaluronic acid binding // inferred from electronic annotation				2.2531730653266337e-09	23551	['23551']	['23551']	True
