# Supplementary material for: Downregulation of glial genes involved in synaptic function mitigates Huntington's disease pathogenesis
Source: eLife. 2021 Apr 19;10:e64564. doi: 10.7554/eLife.64564 (PMC8149125; doi:10.7554/eLife.64564)
Supplement: Figure 1—source data 2. [file elife-64564-fig1-data2.zip › Figure_1_source_data_file_2/neuronDown/4/subFly.csv]

fbgene	gene_x	EN7vsEW7_log2FoldChange	EN7vsEW7_pvalue	EN7vsEW7_padj	EN7vsEW7_grp.mean.EW7	EN7vsEW7_grp.mean.EN7	EN9vsEW9_log2FoldChange	EN9vsEW9_pvalue	EN9vsEW9_padj	EN9vsEW9_grp.mean.EW9	EN9vsEW9_grp.mean.EN9	EN11vsEW11_v2_log2FoldChange	EN11vsEW11_v2_pvalue	EN11vsEW11_v2_padj	EN11vsEW11_v2_grp.mean.EW11	EN11vsEW11_v2_grp.mean.EN11	EF18vsEW18_log2FoldChange	EF18vsEW18_pvalue	EF18vsEW18_padj	EF18vsEW18_grp.mean.EW18	EF18vsEW18_grp.mean.EF18	EF20vsEW20_log2FoldChange	EF20vsEW20_pvalue	EF20vsEW20_padj	EF20vsEW20_grp.mean.EW20	EF20vsEW20_grp.mean.EF20	EF22vsEW22_log2FoldChange	EF22vsEW22_pvalue	EF22vsEW22_padj	EF22vsEW22_grp.mean.EW22	EF22vsEW22_grp.mean.EF22	Unnamed: 31_x	AllSig_x	UnionSig_x	fbgene	gene_y	RN5vsRW5_log2FoldChange	RN5vsRW5_pvalue	RN5vsRW5_padj	RN5vsRW5_grp.mean.RW5	RN5vsRW5_grp.mean.RN5	RN7vsRW7_log2FoldChange	RN7vsRW7_pvalue	RN7vsRW7_padj	RN7vsRW7_grp.mean.RW7	RN7vsRW7_grp.mean.RN7	RN8vsRW8_log2FoldChange	RN8vsRW8_pvalue	RN8vsRW8_padj
FBgn0032821	CdGAPr:FBgn0032821	0.0204331351449381	0.823384667110175	0.947911442731282	3083.92163582794	3130.04231069251	-0.0486440857443965	0.360644908293851	0.567877407899244	3335.40076644969	3223.66962751159	0.169263610368152	0.0285697849004546	0.12013722405659	2946.13944313897	3324.87356883767	0.0299401810694027	0.736819628526638	0.868526858692817	3375.38033088503	3448.8113498729	-0.176999889068493	0.00582128019883598	0.0359353338845454	3588.6922183407	3162.83828390403	-0.141614199032163	0.34422427884346	0.740132042636906	3163.38391123953	2849.73776852529		False	False	FBgn0032821	CdGAPr:FBgn0032821	-0.243713436868596	0.000325656606667483	0.00212675365906249	2880.02153771559	2425.76181288659	-0.287784298741817	0.191783894650887	0.6092787790393	2525.6714762771	1999.75307343199	-0.219232271237691	0.00867186834792166	0.066949034603891
FBgn0031118	RhoGAP19D:FBgn0031118	0.0303025913032203	0.681986357525978	0.901160151826018	3109.08534194953	3177.24193769449	0.0015845626455082	0.981880773939317	0.992293689352847	2984.36492288808	2987.95533000216	0.00664832132386132	0.933422819388415	0.97384800694682	3017.96935383921	3031.94981634992	0.0711208066239968	0.372123534540186	0.598014764478238	3585.68380365829	3773.17894776521	-0.0498342969643326	0.443099092992365	0.693961348717274	3141.85107794845	3031.75619014188	-0.195675401541543	0.139005620574278	0.552587417538274	3135.39967465162	2719.70736355763		False	False	FBgn0031118	RhoGAP19D:FBgn0031118	-0.199867020771029	0.0151702363889901	0.0571159235925198	3264.71524866177	2833.71762273322	-0.179717665867388	0.453064556441355	0.833313473893237	2649.5751657473	2276.74235007966	-0.118348141279162	0.136689375576119	0.433710705932238
FBgn0025836	RhoGAP1A:FBgn0025836	0.0741525160457795	0.39794006568922	0.748080388820128	6618.9941509104	6986.54881088324	0.0877273710156306	0.0695509538339507	0.178777445460858	6603.47875162728	7020.45127408182	-0.0354869316787352	0.619558990370504	0.819564733426313	7090.42543243154	6914.53969839137	0.0843963610779192	0.209453952991617	0.423614311923774	7521.43067477655	7984.74503572911	-0.0732155655850861	0.222776457568043	0.469979795977047	7101.2205441549	6741.17208829927	-0.0904800594557627	0.210344086128833	0.634450349786093	6921.23496929339	6495.16697027507		False	False	FBgn0025836	RhoGAP1A:FBgn0025836	-0.117209121761211	0.0958823360149521	0.23465397621262	7012.97669897914	6457.46515039316	-0.143361563193665	0.548358271113442	0.876828709887729	5908.07997911288	5236.06003550387	-0.0342788282822881	0.652536262939764	0.877573327440435
FBgn0039532	Mtl:FBgn0039532	0.0312165935211445	0.734975469180687	0.921139016516694	1357.35485749334	1388.39066251266	0.205757694954802	0.00829658252347088	0.03315044239913	1361.02691576098	1573.84229239487	0.280272172954785	0.00400786872066015	0.0269871863822432	1354.65028283896	1661.44537351991	0.186051575599906	0.0251541240618899	0.0992757716681932	1557.59545793126	1780.03413759685	-0.0958198216101578	0.163174744188419	0.387453516840949	1766.76376615938	1649.56468649695	0.273654595049271	0.0303504220512792	0.250592193018774	1575.45136429683	1920.57720263849		False	False	FBgn0039532	Mtl:FBgn0039532	-0.34876988324789	8.14822466476315e-06	7.63329197499715e-05	1473.66733149291	1151.08246864118	-0.291017321824444	0.0179853534188447	0.138194495956738	1283.27427767594	1039.6377210194	-0.132324196913307	0.268417260518999	0.623219713933463
FBgn0010341	Cdc42:FBgn0010341	0.00923848545822135	0.89804285780768	0.971233874234259	2931.23708192241	2950.30821133121	0.0898413831888819	0.210002995007746	0.394790089227327	2828.79802233084	3013.42129369369	0.137362864903564	0.132187573380496	0.344067176645884	2809.7139116777	3103.08565584497	0.0444882621167322	0.576703796192628	0.769374197020616	2756.51996124925	2845.01924623258	0.0219343186841258	0.724975097967865	0.878168943602716	2749.56331715287	2792.90441474885	-0.0289740055591603	0.811333424522996	0.942811246508061	3182.39367745226	3116.16149670354		False	False	FBgn0010341	Cdc42:FBgn0010341	0.191165493486835	0.00136560946687587	0.00745371359639987	2953.08143942452	3376.69149955879	-0.0208301001797449	0.90207275164247	0.983704595135212	2832.74537671279	2788.16046135413	0.227759543463092	0.00203417041285508	0.0205557127587321
FBgn0014011	Rac2:FBgn0014011	0.149416374399708	0.139812813718232	0.445995546689826	1244.64280223296	1390.39880832711	0.310863530817223	2.69599381049389e-05	0.000217931528308898	1081.35588118932	1346.56582129392	0.474282948248742	5.05588002816703e-07	1.11186331853477e-05	892.102777051021	1258.47308943677	0.0141187073865321	0.908411770216926	0.958497826472178	1205.52262123535	1218.29443778892	0.0458731693578573	0.590825023581155	0.797271301382474	988.319717533311	1022.34212586468	-0.188842469493434	0.0382047155556313	0.286966470461442	1230.56042311525	1076.24037256673		False	True	FBgn0014011	Rac2:FBgn0014011	0.132347364156826	0.138984610696868	0.303119397436227	1177.64082214463	1294.09820255727	-0.114888857925262	0.619325048077366	0.908236990608302	1089.71614808431	990.371966566425	0.00799549411954707	0.9262412210804	0.975306629564225
FBgn0036980	RhoBTB:FBgn0036980	0.0430281811717799	0.582102425441751	0.857969149852144	5565.12139660489	5740.15314145353	0.0860611958613862	0.079711185874753	0.197066997487437	5386.47753093222	5719.98718828113	0.0766756436150023	0.258173751534214	0.517876245429752	5614.63563248704	5928.21254382671	0.240851851462724	0.000202060567054222	0.00215897960901701	5316.45856613635	6302.58334730194	0.108635081245236	0.0754502626311841	0.236996364921178	5683.30945264062	6140.56700515291	0.0527037369298547	0.646694959500938	0.877534057233665	5428.02202803523	5637.97248995352		False	True	FBgn0036980	RhoBTB:FBgn0036980	-0.195334776486828	0.000306077783542639	0.00201528564608895	6405.80527730959	5587.65002125929	-0.127680545915594	0.422454316920115	0.821135134883741	5347.15288677422	4861.53709949841	-0.00383235786829948	0.947509198298789	0.980311218986525
FBgn0083940	CG34104:FBgn0083940	0.199013846382873	0.0647897128485603	0.282210349228782	358.701134084538	416.551862530467	0.223694849712962	0.091485830885792	0.217957216326033	350.432286171038	413.002679366095	0.456931348328661	0.000696503248104192	0.0063934791939653	341.218296671688	484.068965403382	0.10888850288763	0.334933630069483	0.560864597544839	394.102989799223	426.922900350908	0.278672955602356	0.0244643548345437	0.105691298393989	318.725648216835	397.258239345486	0.00472850452633696	0.96668799580547	0.990303433001288	351.013572930389	352.410158739866		False	True	FBgn0083940	CG34104:FBgn0083940	-0.442147317188163	0.00022810071663508	0.00155687317122544	357.979739678068	259.315454024833	-0.500554461618262	0.0060052550271953	0.0596169073452786	306.07395603649	208.420301673878	-0.233836837868866	0.108319541417036	0.38086555469733
FBgn0010333	Rac1:FBgn0010333	0.0694590185712996	0.377577743690041	0.732154031578909	2203.13673431706	2316.06872619029	-0.00902075360219748	0.886689327909925	0.943517673148261	2398.86481343805	2383.60248947247	0.131986423293075	0.0868101523779008	0.261758901646839	2260.87125499578	2483.9432036828	0.0411015174855669	0.574066739100443	0.76757025021315	2154.41205425772	2218.08133990161	0.0564251788488062	0.38142398786682	0.638722409914668	2403.64928568766	2502.60656273629	0.160755030196418	0.281309622979225	0.699282958046267	2448.85416001981	2756.92346120071		False	False	FBgn0010333	Rac1:FBgn0010333	0.0863676880301926	0.195135322839302	0.381068905155493	2340.05018085517	2486.77451764915	-0.0546594364588237	0.630858062163376	0.913446709100446	2241.90889614289	2155.30923630584	-0.0424324710428519	0.568121168500174	0.839117280029831
FBgn0014380	RhoL:FBgn0014380	0.366866680062922	5.63726583335476e-05	0.00109619389184314	908.723663076671	1188.22859324008	0.486064890488413	5.04424598503791e-07	5.76541996107652e-06	865.939010325064	1225.99094484927	0.53158410531056	1.61354327647806e-06	3.16462681322149e-05	844.160793613892	1249.76704746731	0.302202976705154	0.000321539420842751	0.00315086088031797	966.493387286052	1199.83361030452	0.0732473350260549	0.401136121808034	0.655276774909754	998.03210667983	1053.27458582414	0.113718170485123	0.632239961862681	0.87102199713083	1112.97836922992	1224.47814867357		False	True	FBgn0014380	RhoL:FBgn0014380	0.0762573200805839	0.377785746198765	0.587129120972496	982.338730207869	1037.01005523096	0.170726521760656	0.299463205319065	0.736296727929135	842.335471971069	957.985650441716	-0.092733588784662	0.382019186137837	0.723990116148915
FBgn0014020	Rho1:FBgn0014020	-0.042871432903035	0.5678368048826	0.851159490462417	14333.2609266006	13898.4118675631	0.00742374761035359			13801.7178754353	13873.6965591764	-0.0504776564342608	0.429285128977717	0.682798615325365	14790.2640686922	14271.4143453987	-0.126951204860083	0.0695734017528271	0.203356726514845	16660.6137960509	15226.9311301508	-0.208981112015032	0.000287673798688183	0.0030797047779257	16279.7675738571	14035.3723518401	-0.128839484468396	0.075161994546598	0.413506604043347	16038.3643748659	14650.7224391665		False	True	FBgn0014020	Rho1:FBgn0014020	-0.132031232345645	0.0146840640025773	0.0556639636508887	14575.147440239	13288.3550440416	0.0210974030616703	0.858624346088223	0.976395056859133	12375.6310422197	12564.7442680905	0.0485971325554355	0.585893436411219	0.846843952827594
FBgn0033812	pex13:FBgn0033812	-0.151541026759833	0.100392129440212	0.368555889001577	2138.69549498628	1913.92534489591	-0.109760234424122	0.103310704327219	0.238036296296797	2119.27313064591	1961.7101297346	-0.0924593644757656	0.229934874977878	0.486457010081038	2032.77108613578	1902.69475047944	0.0105303061156235	0.904666592879605	0.956654477364622	2021.97600094976	2037.00533507232	0.055965033508968	0.419805300182752	0.67224077669762	1936.88416058792	2016.32804754737	-0.0312277335241679	0.758944421754907	0.927844402631839	2097.74340369907	2051.12186039631		False	False	FBgn0033812	pex13:FBgn0033812	0.0729569524257794	0.30872011796255	0.51789152082578	1959.2347957644	2062.52081902741	-0.0476613520996771	0.714987962479601	0.936493415443206	1950.38208944545	1884.66642280005	-0.104287701623592	0.174635059574808	0.496424571929682
FBgn0085447	sif:FBgn0085447	-0.0289756426214261	0.794432877286736	0.938859612285683	11694.8978536312	11441.7082629613	0.104225054199591	0.025696309302259	0.082941613348238	11604.1882470596	12479.3873453552	-0.0301473872890859	0.662524925324907	0.844267985224786	11903.6126813545	11651.6353507321	0.325181510797243	2.66249436356882e-05	0.00038812711185219	13165.7963500163	16599.8768660295	0.15848479202728	0.0562747606854113	0.191911450748628	10665.3871475547	11973.5695669064	-0.00559292817748303			9897.30956754139	9850.37550804972		False	True	FBgn0085447	sif:FBgn0085447	-0.13969496743031	0.096954806738728	0.236351404607654	14821.0987917516	13421.9420853871	-0.0660413866620559	0.800087782607974	0.962257228217922	10945.7156886897	10319.1331602229	-0.0772906226364531	0.399172259545576	0.739024592613167
FBgn0040068	vav:FBgn0040068	0.0352417899968971	0.627270826662593	0.878688788331012	2789.90006221774	2861.36492427894	-0.0227296229690709	0.688623985083837	0.828279635107891	3222.21312634773	3171.03026498907	0.0725188102564823	0.296617547696645	0.56017521889138	3068.05861963936	3230.21703595715	0.0928945393846082	0.193620715794633	0.403442643179237	3372.49479425225	3602.92073908595	-0.022121941768575	0.735170243084669	0.882570195761314	3606.7681900373	3549.89366110915	-0.0385394787168928	0.817785125535408	0.945430865717197	3208.23346611056	3116.87557259456		False	False	FBgn0040068	vav:FBgn0040068	-0.21182396858299	0.000246147393761282	0.00166588469603939	3267.31713079562	2816.45979022091	-0.258342369029103	0.0998004839558443	0.433658774938357	2801.45525983756	2311.73641831147	-0.246091681794435	0.00444912663662357	0.0391760334942112
FBgn0259744	CG42377:FBgn0259744	-0.286422667175735	0.0777509464869271	0.316168844892791	701.786218895347	547.529908648768	-0.26089159387591	0.00873965061753412	0.0345943085020507	760.964643861595	631.516536039692	-0.0441688965864738	0.747037058856227	0.892335032975611	563.559928974005	544.619275507636	0.415735317116915	0.000142451968306848	0.00159594735234356	679.369678696799	922.207315237101	0.0835866469089875	0.485998075522416	0.724910343614214	663.236591174041	708.038032039481	0.0820429159924133	0.737941639834643	0.920198649299997	627.305526287975	673.16185549592		False	True	FBgn0259744	CG42377:FBgn0259744	-0.115222408675185			674.332662849779	616.846662362812	-0.129638303361493	0.675044176794652	0.923334989411685	486.017436783773	416.017935586216	-0.140304496841233	0.421783727425234	0.75214533169679
FBgn0050115	CG30115:FBgn0050115	0.057876719017178	0.486408373648596	0.805816684206344	2440.58514962038	2544.68687858762	0.148645717617669	0.0235789070888171	0.0772855725578936	2199.06652187238	2441.72789833539	0.1981098253121	0.0209581068103662	0.0956392900626689	2118.89643446569	2443.89635228308	-0.0253304484536803	0.756018592352025	0.878320566807444	2226.40328896635	2186.43820228962	0.0223616208380362	0.75785049659378	0.892179337768834	2235.95767987668	2272.12431292316	-0.170083454525278	0.321754473097817	0.724247708568126	2312.72209812274	2033.85805702645		False	False	FBgn0050115	CG30115:FBgn0050115	0.0846278460859743	0.32670938517391	0.537867036389797	2625.99316224795	2789.30897396619	0.0602572078431555	0.57740783434646	0.891255867664132	2255.03329311852	2354.44451508192	0.032580436775625	0.684786685523675	0.890679994266548
FBgn0259743	RhoGEF3:FBgn0259743	0.0872174852293234	0.48243923080504	0.802901197342043	4332.57487382152	4634.87889698874	0.099652763226832	0.0653994076858747	0.171268912756746	4531.0848189272	4858.54747005271	-0.0480151109000736	0.584817653814219	0.797135074485529	4645.56504465335	4487.52779809781	0.274524126139634	0.000346247940654958	0.00334606588112626	4342.27764814533	5280.18788325087	0.0752127006200184	0.295717767537242	0.552368233675069	4395.7873042319	4640.77956767637	0.0858649084279165			3751.71606846304	4013.99125395737		False	True	FBgn0259743	RhoGEF3:FBgn0259743	-0.0966457065031374	0.0846335350177399	0.214117714289729	4897.33422904784	4576.52444645158	-0.0351599118317652	0.869497067807508	0.979122453211646	3906.8023036844	3798.04180144622	-0.0291871179419454	0.781424403671717	0.928527079183059
FBgn0030843	CG12432:FBgn0030843	-0.202320645363263	0.294578610233864	0.658974587609139	20.507918856347	13.6272146619474	-0.191469053867876	0.500296997573651	0.692616092863869	23.2937980389619	17.6255677015689	-0.529132493350331	0.0160940995191519	0.0791397578561849	27.3189332176805	9.99572090730511	-0.0977079403800193	0.68101966500071	0.836791217841722	22.3047113891323	19.393173190757	-0.127595899633675	0.49297242521559	0.729427222193997	22.612581135443	18.1024780560074	-0.401585817776878	0.194311685110458	0.622055185633877	18.8026930479527	11.3651404415568		False	False	FBgn0030843	CG12432:FBgn0030843	-0.00341238856296549	0.989767282781617	0.995970626083208	25.5620806707338	25.4561996191799	-0.67173318797654	0.0319129231497738	0.207712590109696	23.9640562449677	8.93724820379612	-0.23339088894703	0.361955127083092	0.709126887051445
FBgn0262562	CG43102:FBgn0262562	-0.0473107474125057	0.656987845647316	0.889447581343491	4394.75819118363	4241.79762857943	0.107265313929689	0.0536883303860069	0.147439763527626	4557.35489358256	4912.54921488954	-0.00937002577788134	0.906767722566439	0.963638821760921	4643.44943328686	4612.74628825886	-0.0219748777824413	0.77284034781642	0.887726312814402	4500.89664921712	4431.68035836466	-0.236361572362813	7.25310968557559e-05	0.000924008216826798	5579.65983387262	4716.48475439636	-0.13294169387389	0.390845877615276	0.7644264256824	4358.93308199228	3949.71105882417		False	True	FBgn0262562	CG43102:FBgn0262562	-0.0393287327832115	0.618988312687472	0.786720500694977	5368.78451721124	5221.84289026022	-0.0636102608055612	0.785558175806552	0.957636897288542	4304.68210361025	4082.33035687146	0.0471193657235891	0.593484819339362	0.850700593769676
FBgn0030842	CG8557:FBgn0030842	0.183713175358898	0.0143788432818108	0.0997646772302699	1968.98530713361	2246.74232849188	-0.0967186353099529	0.201073296052188	0.382532439840158	2493.5355382828	2328.34758520705	0.00167363759648634	0.987049344887893	0.994489309083973	2276.37863235874	2279.2765043668	-0.196841551420156	0.00569649831733177	0.0321679533768114	2558.08095157449	2224.92501645364	-0.0678857819114082	0.29865594758475	0.555539751005652	2364.01872968815	2251.93333646702	-0.111204511367996	0.104750085453142	0.491785697820611	2225.92945521188	2059.31831181705		False	False	FBgn0030842	CG8557:FBgn0030842	-0.0512168083313466	0.480797588047475	0.682243344043852	2209.73198287282	2131.31193493456	-0.293569043877143	0.198534264455508	0.619360285881076	2022.7486369287	1588.29793607931	-0.0950286346270753	0.247906468115308	0.599655151560257
FBgn0026056	Rlip:FBgn0026056	0.205982956263378	0.0496822361884131	0.237725593602744	2858.39870381865	3333.84740573674	0.356623405640801	5.07984678062833e-07	5.79958686943421e-06	2708.06007505701	3481.67805860506	0.163514542608211	0.0817643285260363	0.251747423188892	2928.39921419402	3297.23101096129	0.329451558296083	1.48714726168447e-05	0.000240982514969479	2733.72162239544	3455.86187748054	0.104341522295269	0.135396069208043	0.345780445793448	2569.72889531437	2769.9717838313	0.0188398569882283	0.904358196938876	0.972769524836851	2339.92136781605	2373.33822069051		False	True	FBgn0026056	Rlip:FBgn0026056	0.0982037551585136	0.119443531433594	0.274024305943447	3353.11429561732	3592.13869939239	0.0633666611168185	0.635042468767422	0.914584450173026	2800.11726438406	2932.22345486392	0.0394777352809476	0.629181786567937	0.868749038877757
FBgn0032821	CdGAPr:FBgn0032821	0.0204331351449381	0.823384667110175	0.947911442731282	3083.92163582794	3130.04231069251	-0.0486440857443965	0.360644908293851	0.567877407899244	3335.40076644969	3223.66962751159	0.169263610368152	0.0285697849004546	0.12013722405659	2946.13944313897	3324.87356883767	0.0299401810694027	0.736819628526638	0.868526858692817	3375.38033088503	3448.8113498729	-0.176999889068493	0.00582128019883598	0.0359353338845454	3588.6922183407	3162.83828390403	-0.141614199032163	0.34422427884346	0.740132042636906	3163.38391123953	2849.73776852529		False	False	FBgn0032821	CdGAPr:FBgn0032821	-0.243713436868596	0.000325656606667483	0.00212675365906249	2880.02153771559	2425.76181288659	-0.287784298741817	0.191783894650887	0.6092787790393	2525.6714762771	1999.75307343199	-0.219232271237691	0.00867186834792166	0.066949034603891
FBgn0031118	RhoGAP19D:FBgn0031118	0.0303025913032203	0.681986357525978	0.901160151826018	3109.08534194953	3177.24193769449	0.0015845626455082	0.981880773939317	0.992293689352847	2984.36492288808	2987.95533000216	0.00664832132386132	0.933422819388415	0.97384800694682	3017.96935383921	3031.94981634992	0.0711208066239968	0.372123534540186	0.598014764478238	3585.68380365829	3773.17894776521	-0.0498342969643326	0.443099092992365	0.693961348717274	3141.85107794845	3031.75619014188	-0.195675401541543	0.139005620574278	0.552587417538274	3135.39967465162	2719.70736355763		False	False	FBgn0031118	RhoGAP19D:FBgn0031118	-0.199867020771029	0.0151702363889901	0.0571159235925198	3264.71524866177	2833.71762273322	-0.179717665867388	0.453064556441355	0.833313473893237	2649.5751657473	2276.74235007966	-0.118348141279162	0.136689375576119	0.433710705932238
FBgn0025836	RhoGAP1A:FBgn0025836	0.0741525160457795	0.39794006568922	0.748080388820128	6618.9941509104	6986.54881088324	0.0877273710156306	0.0695509538339507	0.178777445460858	6603.47875162728	7020.45127408182	-0.0354869316787352	0.619558990370504	0.819564733426313	7090.42543243154	6914.53969839137	0.0843963610779192	0.209453952991617	0.423614311923774	7521.43067477655	7984.74503572911	-0.0732155655850861	0.222776457568043	0.469979795977047	7101.2205441549	6741.17208829927	-0.0904800594557627	0.210344086128833	0.634450349786093	6921.23496929339	6495.16697027507		False	False	FBgn0025836	RhoGAP1A:FBgn0025836	-0.117209121761211	0.0958823360149521	0.23465397621262	7012.97669897914	6457.46515039316	-0.143361563193665	0.548358271113442	0.876828709887729	5908.07997911288	5236.06003550387	-0.0342788282822881	0.652536262939764	0.877573327440435
FBgn0261547	Exn:FBgn0261547	-0.276391518003929	2.91015286872803e-05	0.000620732606742092	8019.80374310331	6585.79382103904	-0.415784085078403	2.71756752186184e-14	6.88608568320153e-13	9111.68005955305	6811.14453366881	-0.20889793922421	0.00313337926629229	0.022213037103153	7685.05368038543	6625.62932291293	0.275889098077845	2.90039696050169e-05	0.000417903845558883	9495.07992935969	11540.0584793121	0.0717618004411669	0.228711803288634	0.476685447369249	6850.87266273651	7209.59054010773	-0.0602856865519979	0.732750743134106	0.918172093738983	6591.24727480821	6296.30039438469		False	True	FBgn0261547	Exn:FBgn0261547	-0.193219122361295	0.00557027723423369	0.0247157369117614	8317.75340707683	7259.87018709158	-0.0393445235361008	0.728348886182859	0.940887193870492	6503.96017373033	6322.46147881843	-0.0737009412154148	0.282819358025019	0.637908922373417
FBgn0024277	trio:FBgn0024277	-0.0360579902975489	0.753608472240577	0.926230206169511	11204.4622796762	10901.5118684247	0.051010416866792	0.264557756454296	0.463477785181146	11272.6000003641	11681.3642449894	-0.0912520980350031	0.197534160983154	0.443465049505186	11799.6520910901	11058.6322469877	0.0485092475040728	0.484277174004642	0.695882150629844	11578.7963389475	11984.1042618917	-0.206399267546905	0.00354959290059262	0.0242367934761196	11848.6941624738	10214.8109377402	-0.256927390722872	0.136419916723846	0.546889485298467	10823.1665525851	8912.01450947275		False	False	FBgn0024277	trio:FBgn0024277	-0.048189407432305	0.464228791863556	0.666395003010739	12739.137906226	12314.6200953816	-0.0120445715716418	0.949786268703601	0.993533284916567	10300.8848455016	10205.0238868828	-0.0553007116369605	0.560670386803182	0.835893702182081
FBgn0035574	Gef64C:FBgn0035574	0.278817493122399	0.00183703728997188	0.0205450278537936	1285.81286407264	1575.64165348885	0.287075688214846	0.000207518322739373	0.00135476456597225	1206.87360790189	1478.11403496409	0.414910623198149	1.29883821359981e-06	2.61182719372911e-05	1147.77424519552	1547.17685643267	0.130792258842283	0.246603344635619	0.466574302598843	1082.0273542243	1192.28285245628	0.0588315402695452	0.554602369047084	0.773115564370627	912.978214285624	954.256203466466	-0.0951329576855986	0.57915909733863	0.853999804836653	907.17274944374	844.340127588474		False	True	FBgn0035574	Gef64C:FBgn0035574	0.332896199174982	3.5295501881212e-05	0.000289351027205285	1251.95437392613	1585.1901038489	0.184953602880834	0.193697394085021	0.610956243946754	1059.3264845128	1212.87653398242	0.377203682232605	0.000236888973005205	0.00330220804952652
FBgn0036921	RhoGDI:FBgn0036921	0.229928533687422	0.0410667456456356	0.210613560801789	5886.07933735571	7004.04013731008	0.301876298037204	2.72995946833057e-05	0.000220151731410372	6098.03059616656	7544.14475757276	0.115707211507369	0.17616210869757	0.414008993974099	6737.63816823286	7321.88669803903	-0.0065587397022445			6774.54781354209	6742.36472325307	-0.212987200506906	0.0274947790412576	0.114498525735962	6619.76749695372	5648.99281027743	-0.219581865603169	0.00136045442896333	0.029376076394528	6724.73361326045	5764.75711942645		False	True	FBgn0036921	RhoGDI:FBgn0036921	0.414829248837488	1.3752598577048e-05	0.000121835814359601	6919.91327928148	9308.54029332041	0.537672631812392	0.000253496852593762	0.00435700234243427	5843.06125089703	8680.89177658594	0.372008477850123	0.00517034316976581	0.0442748710868948
FBgn0036921	RhoGDI:FBgn0036921	0.229928533687422	0.0410667456456356	0.210613560801789	5886.07933735571	7004.04013731008	0.301876298037204	2.72995946833057e-05	0.000220151731410372	6098.03059616656	7544.14475757276	0.115707211507369	0.17616210869757	0.414008993974099	6737.63816823286	7321.88669803903	-0.0065587397022445			6774.54781354209	6742.36472325307	-0.212987200506906	0.0274947790412576	0.114498525735962	6619.76749695372	5648.99281027743	-0.219581865603169	0.00136045442896333	0.029376076394528	6724.73361326045	5764.75711942645		False	True	FBgn0036921	RhoGDI:FBgn0036921	0.414829248837488	1.3752598577048e-05	0.000121835814359601	6919.91327928148	9308.54029332041	0.537672631812392	0.000253496852593762	0.00435700234243427	5843.06125089703	8680.89177658594	0.372008477850123	0.00517034316976581	0.0442748710868948
FBgn0033773	mos:FBgn0033773	-0.290383885247389	0.14981439519947	0.463021492527355	43.8493575820316	27.7327945127133	-0.504947237775558	0.0563253286318808	0.152945393968076	51.574792454592	30.8868721490383	-0.589161887325764	0.00995806087759053	0.0550721747490536	51.1637419028359	22.1558653327014	-0.320772644963255	0.169729071230166	0.370724896547077	36.4256002507735	24.9616379614774	-0.258699967386584	0.173024541677192	0.401810206906096	40.447859437083	27.7567618648868	0.419703863247337			69.8955962523836	346.518154361195		False	False	FBgn0033773	mos:FBgn0033773	0.0518896222219154	0.846110350639596	0.926062676379111	34.9387891438034	36.9516653754563	-0.172973571018589	0.580643650842217	0.892520750068985	100.145732983666	78.2182136685986	0.326087105009988	0.18358357384937	0.510651834277106
FBgn0030864	CG8173:FBgn0030864	0.0608977694089514	0.690735712529974	0.905768799749685	157.29962614338	165.682229532146	-0.162499240357205	0.338075654850945	0.54605164932409	181.585189065528	160.154611374511	-0.271785228162943	0.126901418930412	0.334096377339703	167.871898588678	133.211802253338	-0.213844754798081	0.181991222895645	0.387515494800268	178.104468259997	150.281157020647	-0.552242730820631	0.000327846641913467	0.00343483681334265	176.221904728875	108.676117653408	0.407236730131753			195.052087913565	463.749442174256		False	True	FBgn0030864	CG8173:FBgn0030864	0.164220842906067	0.259672734368194	0.462368990934392	194.0542150062	219.455942046027	0.0341025481874237			242.479961945359	249.91926069629	0.456119435351999	0.0711792562454464	0.297111365564989
FBgn0039015	Takl2:FBgn0039015	-0.207482567119281	0.306999670079466	0.670163773998453	25.6656825509826	19.018906486568	0.276513220925457	0.319491764149595	0.5274339261615	20.0428846804422	32.866422554335	-0.343673806318008	0.106746020554579	0.298680798173288	21.1709009310471	10.0955549358099	-0.630961892573345	0.00757518892042555	0.0403706963486401	37.0347580006482	13.5528929116496	-0.186907673320551	0.315317698811212	0.572419777889531	40.8168076763737	29.4378849795778	0.0463883997444069	0.863067189233302	0.961709133050084	74.7835837331924	85.0930991827852		False	False	FBgn0039015	Takl2:FBgn0039015	-0.0818168062753572	0.765494604237656	0.879425549298126	18.4745705789511	16.1811606232871	-0.260820074724747	0.404701373514894	0.811103308626622	18.2727034178462	12.8733360789013	-0.0475735883883047	0.851110209105386	0.953598641168929
FBgn0046689	Takl1:FBgn0046689	0.198638741789921	0.214420245694866		3.379875345016	7.1510752577245	0.783272680630259			3.49255527645676	44.1993163064649	0.0628696691549008	0.606539434404205		2.06338298639391	3.84754629379985	0.43366016508385	0.0251056881241982	0.0992016264227085	2.0177494794943	10.3572568838813	0.169115092630326	0.242318352221147	0.493539634080103	4.75773732832131	9.42884042197116	-0.104897891267712			257.202437739959	129.428676021726		False	False	FBgn0046689	Takl1:FBgn0046689	0.10303393243212	0.630508561323929		3.69409794938784	5.4706553733876	-0.179009679136986	0.411773797925404		3.13579568466169	1.2422760546597	-0.342595275715979	0.105327936415463	0.375086178354243
FBgn0030018	slpr:FBgn0030018	-0.0666843327434261	0.47750453178193	0.799835553964389	1140.67540488362	1085.65603590967	0.0171511207994154	0.847492033268326	0.923172125695033	1115.35570060687	1128.77280064413	-0.057346615165063	0.540902967201793	0.765439905393994	1189.80033899773	1141.51294687982	-0.00424977252927115	0.96153561036227	0.984957318783897	1205.20536235004	1202.01305409977	-0.0492045449751137	0.561668955382902	0.777834400491928	1268.06033474207	1223.46775602899	0.254727875000577	0.305885118662942	0.717647828229149	1281.87798449499	1597.72380134336		False	False	FBgn0030018	slpr:FBgn0030018	-0.205183186938796	0.0191568878995864	0.0690508016513291	1208.04895876986	1044.04180984864	-0.242265133835664	0.377573886414898	0.795702005074359	1110.86793477456	885.15501588017	0.0461341757711201	0.707065158080537	0.898440061573136
FBgn0039955	CG41099:FBgn0039955	0.047698374321188	0.543230894012755	0.837929537109369	5027.99477288097	5203.74447675276	0.151821707135975	0.00555905960521242	0.023883976595587	5189.29484752361	5771.28242789636	0.0270258353282497	0.729618656306888	0.88378512030798	5426.33948549175	5532.6125755951	0.0487870667934475	0.51262884579827	0.719791928277088	5762.48757588764	5966.34148398577	0.0150470873511508	0.810676358006741	0.916132188612321	5789.54553507064	5852.36826417189	0.21978580124903	0.0383395778593173	0.287401715119018	5459.65397887953	6388.20560522327		False	False	FBgn0039955	CG41099:FBgn0039955	-0.1219282365093	0.0323313988968945	0.104106904933042	5955.34340394845	5467.42831166344	-0.0230331990297844	0.895565870672731	0.983075765112044	4953.98342483602	4867.64862124528	0.0511855364818773	0.599479207459458	0.853544125036306
FBgn0038816	Lrrk:FBgn0038816	-0.0207902198238474	0.845517527814187	0.954469304998013	2388.57013668085	2351.38310910235	-0.0352078928317315	0.585859813282176	0.758430572399056	2618.57526908868	2554.30348132334	-0.0430447460115417	0.631078066480203	0.82551525584348	2555.79856032492	2478.28366134029	0.0923936889705255	0.231648434682578	0.450291471522877	2525.54318890155	2698.0538224272	0.0677399648186134	0.354194693594333	0.615402975774918	2539.30322997129	2666.57428977001	-0.0772267706487139	0.619396396795735	0.866637461940548	2431.77075131666	2296.43372283263		False	False	FBgn0038816	Lrrk:FBgn0038816	-0.0532467742746062	0.560411177275724	0.74559549286709	2692.52273866924	2592.772532567	-0.057965633511665	0.80990950319528	0.96357093312577	2220.17852370381	2113.61503873629	0.118840539802004	0.240839869470028	0.590265349707013
FBgn0026323	Tak1:FBgn0026323	-0.0303628165057191	0.675029634182783	0.898774950307733	2575.55008965061	2519.71136035618	0.0113998845042249	0.84776292735561	0.923172125695033	2575.63857777067	2595.99906630611	0.0454401330703739	0.60069513639056	0.808330286386255	2577.38085024237	2663.0359362855	0.0900810611864476	0.246143049397847	0.465988052034766	2775.49231127768	2959.95999976825	-0.00100512431896485	0.988791933902545	0.994791536671948	2730.02059515213	2728.22620861585	0.00870744766500053	0.865166900313164	0.962263499691048	2742.94312321274	2759.89701332594		False	False	FBgn0026323	Tak1:FBgn0026323	0.194827816160635	0.00190769778529715	0.00990484282953286	2726.50486771695	3126.5702799495	-0.0245556269002147	0.854611444393979	0.975228400214029	2639.91686326774	2592.44687132711	0.0505458607438096	0.430592393002825	0.759160225800387
FBgn0086901	cv-c:FBgn0086901	0.00343393509998828	0.968601877569771	0.988761679227302	5770.87159413901	5785.11865671712	-0.167697100529264	0.000859904691537774	0.00478766661409059	5544.51802605143	4931.68908506581	0.00624352323326308	0.93474825741837	0.97426220840428	5340.55173847917	5364.40662706445	-0.315241216937607	0.000556509315759718	0.00498765736821829	8183.79973041418	6520.40420197598	-0.34028585722913	1.45942390570706e-08	4.89300266350529e-07	6454.71068838695	5067.0516865291	-0.17276354576018	0.339667415260024	0.73772949867006	5390.29433600219	4724.03488218487		False	True	FBgn0086901	cv-c:FBgn0086901	-0.047657506570374	0.594217045071548	0.770938556336345	5690.57346560098	5500.30689502465	-0.199417344861324	0.321587629053708	0.754749418017425	4866.56922823312	4161.23567132839	-0.182852780330259	0.078341732977283	0.31618038918377
FBgn0039994	CG17082:FBgn0039994	0.149100192575827	0.107369554864183	0.382491323806442	4488.66410248761	5007.03080257872	0.208457516438244	0.00170400228006302	0.00863990377630757	4761.97728253214	5514.1952647872	0.0580889304678089	0.464374314694684	0.710303337352663	5129.02164153491	5346.80057868899	0.0693799249657221	0.4296845070785	0.651254232566722	4992.84756106311	5248.63226108946	-0.104407254602843	0.0927023308972132	0.270685971678486	4970.03919410804	4613.60082616096	0.03450326636271	0.455394657297388	0.799392541500063	4538.54549149313	4649.11301624025		False	True	FBgn0039994	CG17082:FBgn0039994	-0.152674175557869	0.00723123397906235	0.0306768934168678	6001.45308867602	5392.09288280322	-0.0486843123907367	0.71009383290428	0.935069016153119	4986.35347228739	4812.86567091264	0.100931858969235	0.329197226835942	0.684190461341965
FBgn0259216	RhoGAP102A:FBgn0259216	-0.0168018225991866	0.885954540722629	0.967865834785376	2207.29280485456	2178.90867775594	0.28967921343538	0.000374771118288419	0.00231211252758265	2140.63131416535	2628.66704949165	0.0570241342921559	0.51168762403735	0.746584314236315	2431.12191066226	2533.26963502454	0.00574729432988461	0.956616843117538	0.982710405957729	2463.36219335099	2474.03689401048	-0.197640471870902	0.00185345809875847	0.0144010514274166	2698.55238101896	2343.58653885461	-0.276868591053465	0.122669750482602	0.525436362178423	2335.58773514565	1891.33196849193		False	True	FBgn0259216	RhoGAP102A:FBgn0259216	-0.0041091075119825	0.955303816238201	0.979122102102949	2915.62687053768	2906.70799742045	0.063496557665846	0.780918097631892	0.955298629867647	2153.39820055845	2268.5587132855	0.0856922343758584	0.546504323448711	0.828373186462701
FBgn0025836	RhoGAP1A:FBgn0025836	0.0741525160457795	0.39794006568922	0.748080388820128	6618.9941509104	6986.54881088324	0.0877273710156306	0.0695509538339507	0.178777445460858	6603.47875162728	7020.45127408182	-0.0354869316787352	0.619558990370504	0.819564733426313	7090.42543243154	6914.53969839137	0.0843963610779192	0.209453952991617	0.423614311923774	7521.43067477655	7984.74503572911	-0.0732155655850861	0.222776457568043	0.469979795977047	7101.2205441549	6741.17208829927	-0.0904800594557627	0.210344086128833	0.634450349786093	6921.23496929339	6495.16697027507		False	False	FBgn0025836	RhoGAP1A:FBgn0025836	-0.117209121761211	0.0958823360149521	0.23465397621262	7012.97669897914	6457.46515039316	-0.143361563193665	0.548358271113442	0.876828709887729	5908.07997911288	5236.06003550387	-0.0342788282822881	0.652536262939764	0.877573327440435
FBgn0031089	CG9572:FBgn0031089	-0.0879781379286751	0.611214563541706	0.872767660836287	1430.47293484651	1320.64733379577	-0.120552388723008	0.445683982624677	0.646572665255474	1198.04956615629	1093.24007352048	0.228773238478713	0.160860707504029	0.391951030825469	1065.55596967352	1283.60058364608	0.328082416079385	0.0263298297356473	0.102540517685222	1249.46848501798	1612.37027887483	0.380966438758833	0.00987995209685185	0.0542864100002684	891.356661435483	1232.37979209198	-0.139391298551172	0.443621630961237	0.794109047113846	1302.95600144104	1171.1819876876		False	False	FBgn0031089	CG9572:FBgn0031089	0.196022974349742	0.126950272066503	0.285984411090087	1032.6201060463	1192.94098153904	-0.154975838495256	0.546411884798204	0.876176616461008	1279.34962121133	1116.27181070688	-0.410377169015376	0.0626149388371514	0.274012624754632
FBgn0029778	RhoGAP5A:FBgn0029778	0.0390875062453439	0.769038962127688	0.931431423856589	552.650415211177	570.272998921452	-0.146388702478586	0.224980538848342	0.413910421009958	607.879334503484	546.185372661038	0.256928884616152	0.0361884151038061	0.142492746100167	501.036801001512	607.748295425248	-0.0789719281713276	0.541119918213609	0.742533285302918	599.565442846644	565.009643379922	0.0850203021094866	0.462872756252355	0.708287663912801	545.883750059591	582.877862128794	0.0138846861552052	0.90268881803001	0.972149629981443	653.402334882583	659.457693403276		False	False	FBgn0029778	RhoGAP5A:FBgn0029778	0.19077809181913	0.0857141157862412	0.21637941759681	530.91116842147	609.697562051505	0.00488003604894233	0.975786441548778	0.996722021209046	530.486174765656	532.822360004163	0.132237156279215	0.343605140417855	0.699431748388961
FBgn0030685	Graf:FBgn0030685	0.0576793000166331	0.365606243553987	0.722344650413675	4485.33798785405	4672.92816680723	0.141679253741168	0.0201263478174066	0.0682134156680016	4388.10552575237	4846.57075189142	0.105335128634845	0.12451405891327	0.3300788183964	4676.89584140761	5040.12882844177	0.252035076013402	0.000507599186557686	0.00463041971901151	4898.78668435271	5859.18610522439	0.154144882141541	0.0209224599533272	0.0949694797557187	4477.04912276368	4999.68263642646	0.0900605630170843			4311.72469803347	4605.0828188104		False	True	FBgn0030685	Graf:FBgn0030685	-0.0222102761140973	0.70211420297981	0.840957629094147	4878.41071329292	4803.56475528816	-0.0680001887077815	0.722592718142186	0.938841445349491	4069.59473925022	3860.55791886715	0.0597308497750401	0.39574490746432	0.736821271017048
FBgn0053007	CG33007:FBgn0053007	-0.0872266802892301	0.424139561090774	0.763939608271719	743.869031043751	696.751886048801	0.125235506369558	0.253278097109387	0.449130250436045	666.926887565976	729.486375732569	0.138327514225277	0.224590635683538	0.479720770908255	649.190322909352	719.478147981224	-0.0255794748923648	0.806626157547132	0.905419844145616	753.581777287963	740.063008058799	-0.0574584907423761	0.551107627457239	0.770682693241179	714.062320079231	684.356281273524	-0.17979389167908	0.453104540266056	0.798350679563339	662.589979647668	569.30859088674		False	False	FBgn0053007	CG33007:FBgn0053007	-0.0629474438500753	0.547639995489186	0.736491107335715	798.252025185616	762.79484552529	-0.236235092000165	0.351125477393016	0.776897706036824	647.489042982043	526.447874295618	-0.140058025208526	0.208314894441771	0.548599825297987
FBgn0013955	PR2:FBgn0013955	-0.117882014831703	0.156137845434673	0.473818131716542	1675.03628421583	1537.58028418503	0.100667661579691	0.161301026313819	0.327492601255605	1673.45349041139	1796.61931318314	0.189573549887607	0.0273973931079213	0.116823207575691	1517.75355365908	1740.20309449042	-0.226018185022731	0.0118543756135321	0.0564256167453822	1891.06729481834	1607.29206289446	-0.230232402711563	0.00146486870546568	0.011801150909212	1742.02790084922	1475.83126033491	0.0691932033103583	0.524567411549138	0.832340071719921	1583.19396325747	1663.26749776922		False	False	FBgn0013955	PR2:FBgn0013955	-0.259330939562163	0.000760026844389015	0.00452719186532178	1793.67869423345	1493.4823421534	-0.334390295941817	0.110938231879299	0.460581115532681	1664.23098828657	1275.08181404124	-0.289867261602058	0.000741396424584052	0.00888127738944038
FBgn0028484	Ack:FBgn0028484	-0.196592333418912	0.00409784063693535	0.0379968047911316	4288.4040178577	3726.47469694863	-0.246134801337941	0.000435199907971142	0.00264003956113121	4213.73562417095	3542.65350783481	0.174044551216052	0.0263193833658505	0.1131602106778	3448.9441424821	3906.22076029557	0.0115829688225817	0.879272237745273	0.945029596292406	3780.17959898084	3810.81963077705	0.0485740183916757	0.460310484928747	0.706326741059825	3619.19726196856	3747.34766327014	-0.128914502943782	0.315768513846434	0.721005613838469	3572.65001476174	3254.16109017749		False	True	FBgn0028484	Ack:FBgn0028484	-0.440702005305151	2.58489605363021e-08	3.75187416073504e-07	5157.20388174838	3775.70249930286	-0.322051463209133	0.036226488082576	0.226777395866085	3835.1985378839	3020.76088848172	-0.119826671350437	0.0875810883757862	0.336525006832726
FBgn0003256	rl:FBgn0003256	0.0850796195239766	0.349993791894068	0.70771809561066	6530.24824390927	6949.6055582046	0.191347919381315	0.00107516675197765	0.00578841612628345	6452.2285611711	7378.38282819061	0.0933325212136988	0.21611016585915999	0.468578702395694	7086.09919670897	7573.87950929323	0.081493470150712	0.377954914835735	0.60458541404565	7040.18218260888	7466.74079668941	-0.136688179260287	0.0628586115970902	0.208251696054502	6473.09279947497	5865.88273295926	-0.00683663823254644	0.889453400198724	0.969697362141513	6115.72175089866	6086.95176287102		False	True	FBgn0003256	rl:FBgn0003256	-0.336937772448612	6.31402340532376e-06	6.05635553841533e-05	7707.82739223157	6074.93138968822	-0.331957589048199	0.0916788632010236	0.414169795795098	6694.43996158414	5167.35749345318	-0.199515886007153	0.122188798213475	0.405844024779125
FBgn0052703	CG32703:FBgn0052703	-0.0187769828434704	0.770205033116744		2.08045418769124	1.2298543503379	-0.0230308961224824	0.910274976202343		3.47595321629378	3.10049338887371	0.179902336157138	0.229791920767783		1.58965391234369	5.46766961524065	0.175342034228918	0.344152239738589	0.570514498647568	3.50379282947005	6.75725021259888	0.149693642456891	0.310184177822306	0.567927145725013	5.09722939357548	8.99011734785212	0.655712089260203	0.0327270981337415	0.261491681446087	4.65000201062368	14.3908292692018		False	False	FBgn0052703	CG32703:FBgn0052703	0.539239661232319	0.0325196281587573		2.92292292941271	11.615943762931	0.280241818819017	0.208120947993546	0.632732162192976	1.55277196872892	6.85880647053656	0.298545142534315	0.136705805484191	0.433710705932238
FBgn0046322	p38c:FBgn0046322	0.0641514813945613	0.709673960070609	0.912450548959787	374.684496193643	397.238467548149	0.26282434901706	0.176134037767345	0.348690590082879	241.405916142963	298.090068150838	0.221948364620941	0.320546715447975	0.583483851150619	196.84382771176	293.41401403722	-1.20473142044978	2.6592592041177e-10	1.33873834081816e-08	333.864002589935	117.193600030763	-0.889697001816707	1.26314008491445e-09	5.25167711610885e-08	347.744808316391	163.655101650887	-0.30743330050092	0.25409554258975	0.670682901097904	282.813390067247	212.740537136092		False	True	FBgn0046322	p38c:FBgn0046322	0.202566346806995	0.376344189693709	0.586266062504825	102.014780811562	122.029649441696	-0.931336599853191	0.000446531994187916	0.00716239968718927	190.49101483894	82.1627009166098	-1.47933778461753	7.96023117654872e-12	4.25365098311557e-10
FBgn0024846	p38b:FBgn0024846	-0.0788458545022964	0.418360270711266	0.761684049644687	1697.51322354991	1602.0730374112	-0.069196284519501	0.330180309808779	0.538517195500321	1740.73389585467	1658.50342831269	0.0666544837434597	0.408635034002866	0.664548060156547	1691.2266357282	1773.85609618247	-0.0914991956382059	0.316463790476056	0.542197615892244	1802.01288876947	1686.63090193555	-0.0160939205983883	0.835363241909941	0.928417627138909	1672.16647554962	1652.49630752947	0.063626815502345	0.663484120200779	0.885501759980353	1825.01536782082	1912.12158998432		False	False	FBgn0024846	p38b:FBgn0024846	-0.0561761603806213	0.504119008858269	0.700839404024643	1743.56614120439	1675.28097804372	-0.0356658855828376	0.773323447081438	0.953255105559547	1680.02468103989	1637.53074975831	-0.0653931490103679	0.414908734822749	0.748435286887814
FBgn0015765	Mpk2:FBgn0015765	0.0788177779242747	0.394064363473445	0.745128100919902	667.539701403581	707.220488418515	0.433488157092064	9.13490434128524e-07	1.00891046751956e-05	624.07255617999	849.438618323875	0.113452627994409	0.307334339594484	0.569976246835712	753.486510680302	819.984602840673	-0.0949635730923531	0.378876132552971	0.605606009731918	751.368815934736	700.559621505004	-0.121425100278894	0.192695466610114	0.432165799138805	871.823918492891	796.964703308009	0.0458429303587513	0.827050824352194	0.948779566683672	922.772730591073	956.843092979601		False	True	FBgn0015765	Mpk2:FBgn0015765	0.261489091734143	0.00370680542050949	0.0173354736498562	689.836898723653	831.037277887678	0.384732489857226	0.00665456111455392	0.0645552272104576	616.928247926271	818.005774126618	0.398877981055939	0.00332480564494393	0.0309510728740681
FBgn0032821	CdGAPr:FBgn0032821	0.0204331351449381	0.823384667110175	0.947911442731282	3083.92163582794	3130.04231069251	-0.0486440857443965	0.360644908293851	0.567877407899244	3335.40076644969	3223.66962751159	0.169263610368152	0.0285697849004546	0.12013722405659	2946.13944313897	3324.87356883767	0.0299401810694027	0.736819628526638	0.868526858692817	3375.38033088503	3448.8113498729	-0.176999889068493	0.00582128019883598	0.0359353338845454	3588.6922183407	3162.83828390403	-0.141614199032163	0.34422427884346	0.740132042636906	3163.38391123953	2849.73776852529		False	False	FBgn0032821	CdGAPr:FBgn0032821	-0.243713436868596	0.000325656606667483	0.00212675365906249	2880.02153771559	2425.76181288659	-0.287784298741817	0.191783894650887	0.6092787790393	2525.6714762771	1999.75307343199	-0.219232271237691	0.00867186834792166	0.066949034603891
FBgn0031118	RhoGAP19D:FBgn0031118	0.0303025913032203	0.681986357525978	0.901160151826018	3109.08534194953	3177.24193769449	0.0015845626455082	0.981880773939317	0.992293689352847	2984.36492288808	2987.95533000216	0.00664832132386132	0.933422819388415	0.97384800694682	3017.96935383921	3031.94981634992	0.0711208066239968	0.372123534540186	0.598014764478238	3585.68380365829	3773.17894776521	-0.0498342969643326	0.443099092992365	0.693961348717274	3141.85107794845	3031.75619014188	-0.195675401541543	0.139005620574278	0.552587417538274	3135.39967465162	2719.70736355763		False	False	FBgn0031118	RhoGAP19D:FBgn0031118	-0.199867020771029	0.0151702363889901	0.0571159235925198	3264.71524866177	2833.71762273322	-0.179717665867388	0.453064556441355	0.833313473893237	2649.5751657473	2276.74235007966	-0.118348141279162	0.136689375576119	0.433710705932238
FBgn0025836	RhoGAP1A:FBgn0025836	0.0741525160457795	0.39794006568922	0.748080388820128	6618.9941509104	6986.54881088324	0.0877273710156306	0.0695509538339507	0.178777445460858	6603.47875162728	7020.45127408182	-0.0354869316787352	0.619558990370504	0.819564733426313	7090.42543243154	6914.53969839137	0.0843963610779192	0.209453952991617	0.423614311923774	7521.43067477655	7984.74503572911	-0.0732155655850861	0.222776457568043	0.469979795977047	7101.2205441549	6741.17208829927	-0.0904800594557627	0.210344086128833	0.634450349786093	6921.23496929339	6495.16697027507		False	False	FBgn0025836	RhoGAP1A:FBgn0025836	-0.117209121761211	0.0958823360149521	0.23465397621262	7012.97669897914	6457.46515039316	-0.143361563193665	0.548358271113442	0.876828709887729	5908.07997911288	5236.06003550387	-0.0342788282822881	0.652536262939764	0.877573327440435
FBgn0039532	Mtl:FBgn0039532	0.0312165935211445	0.734975469180687	0.921139016516694	1357.35485749334	1388.39066251266	0.205757694954802	0.00829658252347088	0.03315044239913	1361.02691576098	1573.84229239487	0.280272172954785	0.00400786872066015	0.0269871863822432	1354.65028283896	1661.44537351991	0.186051575599906	0.0251541240618899	0.0992757716681932	1557.59545793126	1780.03413759685	-0.0958198216101578	0.163174744188419	0.387453516840949	1766.76376615938	1649.56468649695	0.273654595049271	0.0303504220512792	0.250592193018774	1575.45136429683	1920.57720263849		False	False	FBgn0039532	Mtl:FBgn0039532	-0.34876988324789	8.14822466476315e-06	7.63329197499715e-05	1473.66733149291	1151.08246864118	-0.291017321824444	0.0179853534188447	0.138194495956738	1283.27427767594	1039.6377210194	-0.132324196913307	0.268417260518999	0.623219713933463
FBgn0010341	Cdc42:FBgn0010341	0.00923848545822135	0.89804285780768	0.971233874234259	2931.23708192241	2950.30821133121	0.0898413831888819	0.210002995007746	0.394790089227327	2828.79802233084	3013.42129369369	0.137362864903564	0.132187573380496	0.344067176645884	2809.7139116777	3103.08565584497	0.0444882621167322	0.576703796192628	0.769374197020616	2756.51996124925	2845.01924623258	0.0219343186841258	0.724975097967865	0.878168943602716	2749.56331715287	2792.90441474885	-0.0289740055591603	0.811333424522996	0.942811246508061	3182.39367745226	3116.16149670354		False	False	FBgn0010341	Cdc42:FBgn0010341	0.191165493486835	0.00136560946687587	0.00745371359639987	2953.08143942452	3376.69149955879	-0.0208301001797449	0.90207275164247	0.983704595135212	2832.74537671279	2788.16046135413	0.227759543463092	0.00203417041285508	0.0205557127587321
FBgn0014011	Rac2:FBgn0014011	0.149416374399708	0.139812813718232	0.445995546689826	1244.64280223296	1390.39880832711	0.310863530817223	2.69599381049389e-05	0.000217931528308898	1081.35588118932	1346.56582129392	0.474282948248742	5.05588002816703e-07	1.11186331853477e-05	892.102777051021	1258.47308943677	0.0141187073865321	0.908411770216926	0.958497826472178	1205.52262123535	1218.29443778892	0.0458731693578573	0.590825023581155	0.797271301382474	988.319717533311	1022.34212586468	-0.188842469493434	0.0382047155556313	0.286966470461442	1230.56042311525	1076.24037256673		False	True	FBgn0014011	Rac2:FBgn0014011	0.132347364156826	0.138984610696868	0.303119397436227	1177.64082214463	1294.09820255727	-0.114888857925262	0.619325048077366	0.908236990608302	1089.71614808431	990.371966566425	0.00799549411954707	0.9262412210804	0.975306629564225
FBgn0036980	RhoBTB:FBgn0036980	0.0430281811717799	0.582102425441751	0.857969149852144	5565.12139660489	5740.15314145353	0.0860611958613862	0.079711185874753	0.197066997487437	5386.47753093222	5719.98718828113	0.0766756436150023	0.258173751534214	0.517876245429752	5614.63563248704	5928.21254382671	0.240851851462724	0.000202060567054222	0.00215897960901701	5316.45856613635	6302.58334730194	0.108635081245236	0.0754502626311841	0.236996364921178	5683.30945264062	6140.56700515291	0.0527037369298547	0.646694959500938	0.877534057233665	5428.02202803523	5637.97248995352		False	True	FBgn0036980	RhoBTB:FBgn0036980	-0.195334776486828	0.000306077783542639	0.00201528564608895	6405.80527730959	5587.65002125929	-0.127680545915594	0.422454316920115	0.821135134883741	5347.15288677422	4861.53709949841	-0.00383235786829948	0.947509198298789	0.980311218986525
FBgn0083940	CG34104:FBgn0083940	0.199013846382873	0.0647897128485603	0.282210349228782	358.701134084538	416.551862530467	0.223694849712962	0.091485830885792	0.217957216326033	350.432286171038	413.002679366095	0.456931348328661	0.000696503248104192	0.0063934791939653	341.218296671688	484.068965403382	0.10888850288763	0.334933630069483	0.560864597544839	394.102989799223	426.922900350908	0.278672955602356	0.0244643548345437	0.105691298393989	318.725648216835	397.258239345486	0.00472850452633696	0.96668799580547	0.990303433001288	351.013572930389	352.410158739866		False	True	FBgn0083940	CG34104:FBgn0083940	-0.442147317188163	0.00022810071663508	0.00155687317122544	357.979739678068	259.315454024833	-0.500554461618262	0.0060052550271953	0.0596169073452786	306.07395603649	208.420301673878	-0.233836837868866	0.108319541417036	0.38086555469733
FBgn0010333	Rac1:FBgn0010333	0.0694590185712996	0.377577743690041	0.732154031578909	2203.13673431706	2316.06872619029	-0.00902075360219748	0.886689327909925	0.943517673148261	2398.86481343805	2383.60248947247	0.131986423293075	0.0868101523779008	0.261758901646839	2260.87125499578	2483.9432036828	0.0411015174855669	0.574066739100443	0.76757025021315	2154.41205425772	2218.08133990161	0.0564251788488062	0.38142398786682	0.638722409914668	2403.64928568766	2502.60656273629	0.160755030196418	0.281309622979225	0.699282958046267	2448.85416001981	2756.92346120071		False	False	FBgn0010333	Rac1:FBgn0010333	0.0863676880301926	0.195135322839302	0.381068905155493	2340.05018085517	2486.77451764915	-0.0546594364588237	0.630858062163376	0.913446709100446	2241.90889614289	2155.30923630584	-0.0424324710428519	0.568121168500174	0.839117280029831
FBgn0014380	RhoL:FBgn0014380	0.366866680062922	5.63726583335476e-05	0.00109619389184314	908.723663076671	1188.22859324008	0.486064890488413	5.04424598503791e-07	5.76541996107652e-06	865.939010325064	1225.99094484927	0.53158410531056	1.61354327647806e-06	3.16462681322149e-05	844.160793613892	1249.76704746731	0.302202976705154	0.000321539420842751	0.00315086088031797	966.493387286052	1199.83361030452	0.0732473350260549	0.401136121808034	0.655276774909754	998.03210667983	1053.27458582414	0.113718170485123	0.632239961862681	0.87102199713083	1112.97836922992	1224.47814867357		False	True	FBgn0014380	RhoL:FBgn0014380	0.0762573200805839	0.377785746198765	0.587129120972496	982.338730207869	1037.01005523096	0.170726521760656	0.299463205319065	0.736296727929135	842.335471971069	957.985650441716	-0.092733588784662	0.382019186137837	0.723990116148915
FBgn0014020	Rho1:FBgn0014020	-0.042871432903035	0.5678368048826	0.851159490462417	14333.2609266006	13898.4118675631	0.00742374761035359			13801.7178754353	13873.6965591764	-0.0504776564342608	0.429285128977717	0.682798615325365	14790.2640686922	14271.4143453987	-0.126951204860083	0.0695734017528271	0.203356726514845	16660.6137960509	15226.9311301508	-0.208981112015032	0.000287673798688183	0.0030797047779257	16279.7675738571	14035.3723518401	-0.128839484468396	0.075161994546598	0.413506604043347	16038.3643748659	14650.7224391665		False	True	FBgn0014020	Rho1:FBgn0014020	-0.132031232345645	0.0146840640025773	0.0556639636508887	14575.147440239	13288.3550440416	0.0210974030616703	0.858624346088223	0.976395056859133	12375.6310422197	12564.7442680905	0.0485971325554355	0.585893436411219	0.846843952827594
FBgn0017549	Ric:FBgn0017549	0.0725021807134248	0.349168104180299	0.706994337208567	7051.32517078594	7429.50616279813	0.147328483008654	0.00164769072817975	0.00838786848148016	7074.9898344761	7840.89726001821	0.0647904035405412	0.385409489995989	0.644594253818534	7489.05051628228	7843.00020686382	0.0959834900439257	0.212287159045296	0.427354941823645	7486.52679587918	8017.10430198958	-0.0302293495659484	0.59717102924839	0.800803923528868	6845.59132295028	6700.65710558942	-0.174161456750456			6496.13758184444	5673.77194927095		False	True	FBgn0017549	Ric:FBgn0017549	-0.0393419091190957	0.496012526202525	0.694630531863868	8911.36668361644	8669.12910622587	0.139976545224358	0.223384756433678	0.656032932001264	7218.12593996658	7981.46449512154	0.0011599918873825	0.988366973534325	0.995766023890728
FBgn0025806	Rap2l:FBgn0025806	0.044525191659718	0.524569639885089	0.825595164474139	3007.71196195766	3105.21208794033	0.15831445181541	0.0160358691404865	0.0567341456603352	3017.53936521511	3372.63332573701	-0.0317341350925048	0.731157322550938	0.884474525519678	3398.88554577306	3321.88820747118	0.0798486406548139	0.272313951141039	0.495482878390229	3187.40531450341	3373.91627327451	0.0332061283744931	0.651194213116759	0.837690848643154	3115.98025740297	3191.86270094777	0.0191340833121253	0.852145937739041	0.958258996078664	3037.45692808473	3079.64895775849		False	False	FBgn0025806	Rap2l:FBgn0025806	-0.0100724748444155	0.872028492869195	0.938016922725538	3164.43040280885	3141.73152739332	0.203493228280077	0.121381293237923	0.484583885227174	2760.86616214961	3201.59083293601	0.0593526465311272	0.522973438353719	0.814768250892367
FBgn0034434	Rgk1:FBgn0034434	0.0937448787754109	0.303503177837033	0.666134910424877	774.623202896462	829.846006052757	0.201714706725567	0.0480301009992063	0.134481635782016	750.233120055632	866.745014475016	0.134146492977698	0.193284714277717	0.437057713142525	735.737171933212	812.083084661439	-0.110769272514599	0.308795691783626	0.535376745205881	875.411609895633	807.479788267225	-0.0891162234170276	0.307493145681356	0.564988924010533	772.585466613319	723.537478265592	-0.349285959600313	0.0373402382151285	0.284009439915225	761.636605759985	585.719601360342		False	False	FBgn0034434	Rgk1:FBgn0034434	-0.0476144365554438	0.583572005297015	0.76273548023527	1054.51858640968	1019.88906123	-0.190569665314752	0.297007625574555	0.734570793292438	866.479678720412	748.606882181854	-0.133670675511604	0.176742799370694	0.499384827465162
FBgn0260658	CG42541:FBgn0260658	-0.207013685822876	0.132209523358352	0.430872856669521	639.288340359955	541.775038840294	-0.17472418839901	0.167058694846328	0.335935760604301	658.072170121916	578.860928211258	-0.110150835834573	0.322589425504264	0.58547468525205	572.876489440836	528.235443491834	-0.296241610564163	0.00849865320269815	0.0438300006731402	626.353691541415	503.74348802794	-0.561963776696444	6.39629305269817e-06	0.000111047580781572	518.004281479065	332.360129165691	-0.601976834880371	0.027433175606014	0.234738484884084	523.616018057812	298.254780985196		False	True	FBgn0260658	CG42541:FBgn0260658	0.117755090897343	0.395771981190762	0.602784062420722	640.060846514732	698.772155841996	-0.123161060398172	0.682207930391094	0.925769949370129	509.245672045772	445.407232404982	0.0978888233281214	0.430243578024811	0.759133822690128
FBgn0035711	CG8519:FBgn0035711	-0.243741735582627	0.17877389838703	0.516452381684956	133.813695814376	106.200127815865	-0.30101464925582	0.161444064954927	0.327619485782003	128.641183007521	99.8882439344779	-0.0707549890577013	0.715366285091782	0.874618632920352	148.374884915071	139.506760029459	0.386665706027872	0.0285086577691159	0.109050736406598	99.5753208042269	136.968095361942	0.21274394517969	0.21597775065081	0.461373302515789	109.355328929705	134.371227189707	0.26738272569567	0.234055786417595	0.658148968922296	115.59892701649	143.90061563442		False	False	FBgn0035711	CG8519:FBgn0035711	0.01387078896852	0.937738549621907	0.970664501473341	122.570523627512	124.099226371545	0.0982710221745644	0.686242508905405	0.927718865046434	128.470748680999	140.191759604369	-0.220717128384624	0.242498203128082	0.592441262281315
FBgn0085419	Rgk2:FBgn0085419	-0.324407161899783	0.000850839928638039	0.0109069876849573	2764.74372144026	2176.074871625	-0.278097041575769	7.09026489783272e-05	0.000518303464941571	2834.62199311675	2330.1895449946	-0.380799746496317	5.39216201584434e-06	9.21213001582927e-05	2751.8108342302	2093.82692939182	-0.344115693005924	4.05061440457157e-05	0.000559134810586602	2144.88291487985	1676.35279712129	-0.556042817430155	4.2227309897747e-13	2.86582676506043e-11	2287.49123694736	1529.65188646558	-0.6989923808369	0.00383091856791334	0.0633300262682807	2178.15052089809	1202.72069076379		False	True	FBgn0085419	Rgk2:FBgn0085419	-0.240892368267258	0.000241277503717658	0.00163398574224366	4196.55029343099	3543.30032086134	-0.339534489555473	0.0679997218394828	0.341628411155218	3272.90706323822	2521.08588006422	-0.113619044184284	0.287603516899539	0.6424645839003
FBgn0015286	Rala:FBgn0015286	0.0909684133457759	0.308071082017077	0.671087669712921	2072.02009252515	2213.63377915639	0.076048669302912	0.340648814515683	0.548854692258871	2040.28362376579	2153.51987947868	0.17602234431851	0.034776944543721	0.138095805976448	2111.02228654152	2394.69310505906	-0.140522334241733	0.198762297683045	0.410408356490144	2616.00948316787	2359.49762174287	-0.0831100659916865	0.30743624967697	0.564988924010533	2226.88185672428	2096.51886208125	0.136136495793675	0.365433180145608	0.75128950149023	2197.05301243437	2429.19959153346		False	False	FBgn0015286	Rala:FBgn0015286	0.0152495125599693	0.872937821631987	0.938565679564507	1896.48949954842	1916.61089431951	-0.064848314855355	0.734123549774001	0.943291867739884	1772.98490305231	1685.8680370639	-0.0416666588795706	0.748061549578197	0.915324632284827
FBgn0085426	Rgk3:FBgn0085426	0.00554309030612766	0.945881590119825	0.985213959906322	1335.53748295148	1341.31084788862	0.0714845836934549	0.384804488449221	0.589782567257073	1231.89808269847	1295.33012768017	0.0977264101352342	0.267908438600219	0.529464937164792	1227.96247857	1317.76257441111	-0.0497431577732105	0.570257406761999	0.765177773784533	1208.93479505095	1166.74835776364	-0.151517020690756	0.0457276557402908	0.166144804990194	1231.26083373433	1103.34887442352	-0.24854558462382	0.147716878610534	0.565106346551276	1111.17379753997	921.13908330909		False	False	FBgn0085426	Rgk3:FBgn0085426	0.0816489559285951	0.474950863859299	0.676944443490254	1534.98386597733	1628.83558338012	-0.131691495658395	0.58794399111105	0.895500491392161	1302.29835112025	1164.02823803136	0.109371230441894	0.180573507766963	0.505735763492587
FBgn0040370	CG13375:FBgn0040370	-0.121950207172262	0.401128727759677	0.749767787366737	466.272438247012	422.16644854007	0.0339332723373515	0.781633177396031	0.888244772237818	440.703609398667	451.659895357975	0.11209991937431	0.459108288810548	0.705825198203906	405.783582310065	443.876171475057	0.0870612379962414	0.511143669727294	0.718608999273341	454.14048010863	485.668018279279	-0.0523654125034836	0.649109827253633	0.836584924274561	386.77933213889	371.563418134179	-0.14507495440444	0.519253164599289	0.828894584421492	319.548308197588	283.853242656393		False	False	FBgn0040370	CG13375:FBgn0040370	-0.137160053906744	0.23140671075288	0.429402637520814	565.09191868699	511.842687773257	-0.248345295953149	0.421720866229088	0.820890220526229	457.711302709958	340.037218653182	0.0526381430127569	0.664239501700318	0.881206621398949
FBgn0037754	CG8500:FBgn0037754	0.00651110251455027	0.948576785250209	0.98544153880432	6325.68977778542	6356.06934548168	0.0667028921641665	0.221324116820987	0.409705656953552	6333.20372326171	6635.48759348149	-0.0815076147083196	0.32829186714075	0.590434094095492	6711.14978691625	6330.10483449089	-0.0558535109393416	0.45364133086616	0.670743681620541	6072.44152568413	5836.63734202747	-0.168736619476257	0.00884857535724446	0.0498422267859273	6464.69285535345	5730.97443301921	-0.264809781393979			5590.86637074111	4427.84504875395		False	False	FBgn0037754	CG8500:FBgn0037754	0.0096533783435056	0.863514455942528	0.934138785344275	7509.31941238672	7560.30420776515	0.0368312934218252	0.854621576507974	0.975228400214029	5841.0936052554	6012.07519591098	-0.00821976614977354	0.919801459531051	0.97366853390981
FBgn0037326	CG14669:FBgn0037326	0.0948531295954891	0.216301616257751	0.566347815790035	1865.8369362538	1997.65332777494	0.164476242596641	0.0101607692055314	0.0392059285909914	1816.15684655993	2038.35576050762	-0.0421307257663959	0.688876650334913	0.86005476377873	1994.91287307349	1934.42543506649	-0.211136994479051	0.0606394295352758	0.184971542226192	1811.54829596925	1550.86216667621	-0.259975717943588	0.000512246178089295	0.00495348247171324	1815.7262783182	1504.83147928507	-0.315655052502674	0.2298170790884	0.656548206833564	1571.44820996114	1182.33250634434		False	True	FBgn0037326	CG14669:FBgn0037326	0.0043851042921184	0.949557382341433	0.976121044337589	2291.42301831812	2298.97329528328	0.001262276152554	0.995423349949909	0.999059035045901	1938.66671782432	1940.25351732606	0.170136632437329	0.0729298145741653	0.301939957718563
FBgn0031906	CG5160:FBgn0031906	0.671465128806267	7.33070642314972e-08	3.04562883323229e-06	221.814753422132	372.910163373787	0.589022592233525	1.62882967014775e-05	0.000138266819368181	224.88773516215	347.699191710862	0.659549383091972	0.000154673828726647	0.00175105004788458	220.635740079877	384.852780740635	0.203834847933813	0.131471235973805	0.314366956677313	268.704099095757	313.942613743586	0.269590133607244	0.0258266171703203	0.109670783364967	235.007029935934	290.194347135688	0.0198072422061333	0.944136026416111	0.983606512699002	239.178751952538	243.900381628885		False	True	FBgn0031906	CG5160:FBgn0031906	-0.179153823895058	0.172066838386956	0.349900531061238	307.475111422274	269.507965340667	-0.00982509170742028	0.953793454114489	0.99399483691611	213.786606183027	212.001713947167	-0.231922723581434	0.17582844147129	0.498280683223162
FBgn0041191	Rheb:FBgn0041191	-0.0871250473174244	0.205508996924293	0.553643378432763	4672.92153938472	4390.91255644813	0.0614963692279133	0.290688116383279	0.494222708180058	4737.14192171687	4946.33196063408	-0.14388885675902	0.0534111618557504	0.186254308009796	5258.5750493795	4746.20638024142	0.155225482175193	0.0675025592127468	0.199368289265202	3816.35542131005	4265.49727595197	0.0597440764330849	0.445341673163194	0.695008368185067	3870.61169447888	4042.27794681255	-0.101588138573223	0.232363392759745	0.657238299621618	4689.24745182145	4365.24439652445		False	False	FBgn0041191	Rheb:FBgn0041191	-0.194490345146791	0.00946277887702776	0.0384255098679618	4820.20129833483	4201.05938493075	0.167806626653183	0.140026742214189	0.524222629850178	4082.545303239	4605.18426739865	0.0518366318931498	0.473518629149401	0.787909402718239
FBgn0050127	CG30127:FBgn0050127	-0.139343120345494	0.197636726822721	0.541603162643988	684.957853531192	617.289702382421	-0.077862861313241	0.495274816174961	0.688438769788479	655.441783995847	619.082654123124	0.112944702054655	0.364195995547408	0.624785030701745	569.529048894426	619.894172485948	-0.140747342174925	0.217086143987907	0.432663132964133	727.016500179328	655.507221285555	-0.0311381583400774	0.775302484756712	0.901103537698742	611.790103519889	597.423552751633	-0.312184135228616	0.213878392860752	0.63872346778836	562.081805775378	428.370736975242		False	False	FBgn0050127	CG30127:FBgn0050127	0.217686007214619	0.0979848861024497	0.238083881575126	826.103842510054	970.221489023983	-0.115303299740169	0.698793521734222	0.931626012150441	719.351533815982	636.397424914476	0.129273777245714	0.306837818275495	0.662826997696684
FBgn0003205	Ras85D:FBgn0003205	0.0498719915118081	0.530503262812179	0.828817561643669	3758.96379131262	3896.72984081511	0.154053700267318	0.00305072646497471	0.0142390590769904	3693.25315738121	4113.24645794149	0.0275580555427077	0.71197746297137	0.872850083889465	4023.61008955353	4103.42211212059	0.215709308000129	0.00300094796807893	0.0196219878544389	3820.89732196642	4453.93692867001	-0.0244702580288233	0.746725672138569	0.886820879903245	3845.48285406918	3778.45427355061	-0.051870653073087	0.653766739675034	0.881553027569633	3793.98209022353	3655.10504847791		False	False	FBgn0003205	Ras85D:FBgn0003205	0.0992261954185033	0.176769575746255	0.35578925602467	4025.68049846277	4317.22290581296	0.0832256493071676	0.481911868256529	0.84602885268881	3528.76914904234	3746.36696223879	0.0916456367095394	0.286813957873477	0.641761745365656
FBgn0004636	R:FBgn0004636	0.00314493906907137	0.974145719159785	0.990829818008514	4482.46467851331	4492.76539176267	-0.0119784673115952	0.852422471221854	0.925172477043928	4667.4314519338	4628.88956955857	-0.11495697416691	0.123404324073731	0.328400384558723	4899.55518558063	4513.76120674174	-0.163885891811188	0.0433235046525045	0.145872770596214	4644.98388869234	4131.81155712708	-0.185461624993653	0.0171182379967093	0.0819188158492099	4497.07787062021	3931.7255465871	-0.18789033607687	0.0156115107516114	0.166868551245353	4776.08487501975	4184.62587823325		False	False	FBgn0004636	R:FBgn0004636	-0.108617740449335	0.236003391892727	0.434839582943591	4418.50612307147	4088.51119142744	-0.0344283906958268	0.818098063626225	0.965552201513441	4094.33577829406	3991.36473898941	-0.0882915685424407	0.411600964473973	0.746022893633146
FBgn0035733	CG8641:FBgn0035733	-0.294902534893849	0.00858332032266053	0.0664629107319784	743.043976930289	594.348758872924	-0.181087224398071	0.121814139291663	0.269311024661137	663.843747411688	581.65322238594	-0.305432020360987	0.00353948335834594	0.024421962611391	723.420216007907	578.210585175197	-0.305155852562549	0.00238854086360983	0.0163141572364212	773.741011247057	620.014929839738	-0.294868983938536	0.00200702054128494	0.0154252683742682	631.430617692198	507.217667229283	-0.385560542266267	0.155326967786395	0.572966057053154	533.730593736769	373.152275574415		False	False	FBgn0035733	CG8641:FBgn0035733	-0.102432167828984	0.237208057798094	0.436191680454715	820.823361948705	763.236848851368	-0.154266609206145	0.484522439480123	0.847052408347284	669.655540629511	590.517779149219	-0.145805237787122	0.119960032792497	0.401622947626233
FBgn0003206	Ras64B:FBgn0003206	0.106685138901497	0.22682085756882	0.581095040007293	1847.80349179078	1996.99365250816	0.265881985304084	0.000172488809534072	0.0011561073836911	1829.46784290816	2206.72162170603	0.227288164585949	0.00923135740981284	0.0519974442440466	1888.70187955971	2224.06526919385	0.0751335482268449	0.314201393764805	0.540890805802046	1951.55189518077	2058.92544419401	0.0106468896768647	0.871611446163474	0.944758975330421	2490.97903831689	2509.72130916647	0.14458259774893	0.0581950155978788	0.361919001643509	2192.43282855191	2427.22078061136		False	True	FBgn0003206	Ras64B:FBgn0003206	0.0519565396720316	0.502804041200072	0.700054272014689	2104.07044044946	2182.16735431896	-0.0184490292354214	0.871106164084206	0.979926163019474	1870.15880949085	1845.87569893871	-0.0210002374208682	0.788256756199934	0.930559551584956
FBgn0050158	CG30158:FBgn0050158	-0.118966119201024	0.258481109612449	0.621476519562241	2377.96881711341	2175.65637601063	-0.0471675077638123	0.460005997374374	0.65972066892322	2206.25113411143	2134.24923384475	-0.176190701611044	0.0732896717989655	0.232654191558387	2385.56846204201	2098.58405032355	-0.429303860213001	6.16430201960049e-06	0.000110987215589619	2500.64539366294	1833.66143692285	-0.492596833875028	8.20955522847085e-12	4.94130609495244e-10	2244.67219782054	1574.2464936142	-0.530498203652609	0.0529763294704413	0.343369213521641	2029.30053776214	1232.84945425696		False	True	FBgn0050158	CG30158:FBgn0050158	-0.129851732221782	0.0818910057697251	0.209054436451284	2882.90121018194	2630.20804956967	-0.0540766230477376	0.722140199862153	0.938841445349491	2314.26637982878	2222.99744302442	-0.0575940601184297	0.439562345390125	0.765197880405261
[truncated: 20 more columns]
