# Supplementary material for: Downregulation of glial genes involved in synaptic function mitigates Huntington's disease pathogenesis
Source: eLife. 2021 Apr 19;10:e64564. doi: 10.7554/eLife.64564 (PMC8149125; doi:10.7554/eLife.64564)
Supplement: Figure 1—source data 2. [file elife-64564-fig1-data2.zip › Figure_1_source_data_file_2/neuronDown/15/subMouse.csv]

Entrez	Entrez_Striatum 2 months	Symbol_Striatum 2 months	Name_Striatum 2 months	baseMean.continuousQ_Striatum 2 months	log2FoldChange.continuousQ_Striatum 2 months	lfcSE.continuousQ_Striatum 2 months	stat.continuousQ_Striatum 2 months	pvalue.continuousQ_Striatum 2 months	FDR.continuousQ_Striatum 2 months	baseMean.Q.80.vs.20_Striatum 2 months	log2FoldChange.Q.80.vs.20_Striatum 2 months	lfcSE.Q.80.vs.20_Striatum 2 months	stat.Q.80.vs.20_Striatum 2 months	pvalue.Q.80.vs.20_Striatum 2 months	FDR.Q.80.vs.20_Striatum 2 months	baseMean.Q.92.vs.20_Striatum 2 months	log2FoldChange.Q.92.vs.20_Striatum 2 months	lfcSE.Q.92.vs.20_Striatum 2 months	stat.Q.92.vs.20_Striatum 2 months	pvalue.Q.92.vs.20_Striatum 2 months	FDR.Q.92.vs.20_Striatum 2 months	baseMean.Q.111.vs.20_Striatum 2 months	log2FoldChange.Q.111.vs.20_Striatum 2 months	lfcSE.Q.111.vs.20_Striatum 2 months	stat.Q.111.vs.20_Striatum 2 months	pvalue.Q.111.vs.20_Striatum 2 months	FDR.Q.111.vs.20_Striatum 2 months	baseMean.Q.140.vs.20_Striatum 2 months	log2FoldChange.Q.140.vs.20_Striatum 2 months	lfcSE.Q.140.vs.20_Striatum 2 months	stat.Q.140.vs.20_Striatum 2 months	pvalue.Q.140.vs.20_Striatum 2 months	FDR.Q.140.vs.20_Striatum 2 months	baseMean.Q.175.vs.20_Striatum 2 months	log2FoldChange.Q.175.vs.20_Striatum 2 months	lfcSE.Q.175.vs.20_Striatum 2 months	stat.Q.175.vs.20_Striatum 2 months	pvalue.Q.175.vs.20_Striatum 2 months	FDR.Q.175.vs.20_Striatum 2 months	Entrez_Liver 2 months	Symbol_Liver 2 months	Name_Liver 2 months	baseMean.continuousQ_Liver 2 months	log2FoldChange.continuousQ_Liver 2 months	lfcSE.continuousQ_Liver 2 months	stat.continuousQ_Liver 2 months	pvalue.continuousQ_Liver 2 months	FDR.continuousQ_Liver 2 months	baseMean.Q.80.vs.20_Liver 2 months
16323	16323.0	Inhba	inhibin beta-A	143.0	0.00043299999999999995	0.000683	0.633	0.527	0.793	143.0	0.178	0.178	1.0	0.317	0.597	143.0	0.135	0.179	0.755	0.45	1.0	143.0	0.108	0.178	0.605	0.545	0.907	143.0	0.177	0.179	0.991	0.322	0.67	143.0	0.106	0.179	0.593	0.553	0.852	16323.0	Inhba	inhibin beta-A	103.0	0.00027499999999999996	0.0009500000000000001	0.289	0.773	0.932	103.0
18642	18642.0	Pfkm	phosphofructokinase, muscle	11200.0	0.000187	0.00016199999999999998	1.15	0.249	0.649	11200.0	0.0111	0.027	0.41200000000000003	0.68	0.834	11200.0	-0.00568	0.0261	-0.217	0.8280000000000001	1.0	11200.0	0.0674	0.027	2.5	0.0125	0.904	11200.0	0.031900000000000005	0.0261	1.22	0.221	0.639	11200.0	0.0164	0.0261	0.631	0.528	0.845	18642.0	Pfkm	phosphofructokinase, muscle	602.0	-0.000975	0.00039099999999999996	-2.49	0.0126	0.197	602.0
14433	14433.0	Gapdh	glyceraldehyde-3-phosphate dehydrogenase	279.0	0.000296	0.000441	0.672	0.501	0.782	279.0	-0.124	0.0761	-1.64	0.10200000000000001	0.483	279.0	0.127	0.0727	1.75	0.0805	1.0	279.0	-0.031100000000000003	0.0755	-0.41300000000000003	0.68	0.924	279.0	0.0114	0.0727	0.157	0.876	0.9480000000000001	279.0	0.0451	0.0724	0.622	0.534	0.846	14433.0	Gapdh	glyceraldehyde-3-phosphate dehydrogenase	268.0	0.001	0.000869	1.15	0.249	0.644	268.0
100042025
14225	14225.0	Fkbp1a	FK506 binding protein 1a	16000.0	-0.000927	0.000612	-1.51	0.13	0.5730000000000001	16000.0	-0.18	0.11800000000000001	-1.53	0.127	0.49	16000.0	0.032600000000000004	0.115	0.28400000000000003	0.776	1.0	16000.0	-0.132	0.11800000000000001	-1.12	0.263	0.904	16000.0	-0.17200000000000001	0.115	-1.5	0.134	0.629	16000.0	-0.149	0.115	-1.3	0.194	0.721	14225.0	Fkbp1a	FK506 binding protein 1a	1210.0	0.000261	0.000329	0.793	0.428	0.775	1210.0
14226	14226.0	Fkbp1b	FK506 binding protein 1b	182.0	-0.00022	0.000682	-0.323	0.747	0.9	182.0	-0.297	0.135	-2.2	0.0279	0.483	182.0	-0.0182	0.132	-0.139	0.89	1.0	182.0	-0.0543	0.135	-0.403	0.687	0.925	182.0	-0.014	0.131	-0.107	0.915	0.965	182.0	-0.122	0.131	-0.93	0.352	0.774	14226.0	Fkbp1b	FK506 binding protein 1b	4.18	0.0011400000000000002	0.00101	1.13	0.26	0.65	4.18
56370	56370.0	Tagln3	transgelin 3	3380.0	-0.00027299999999999997	0.000563	-0.485	0.628	0.842	3380.0	-0.165	0.106	-1.56	0.11900000000000001	0.486	3380.0	0.0405	0.10300000000000001	0.393	0.6940000000000001	1.0	3380.0	-0.0697	0.106	-0.657	0.511	0.904	3380.0	-0.0327	0.10300000000000001	-0.317	0.751	0.891	3380.0	-0.0748	0.10300000000000001	-0.726	0.468	0.8220000000000001	56370.0	Tagln3	transgelin 3	15.3	0.0006219999999999999	0.0009989999999999999	0.622	0.534	0.833	15.3
433182	433182.0	Gm5506	predicted gene 5506	465.0	0.000452	0.000665	0.68	0.497	0.779	465.0	0.241	0.131	1.84	0.0655	0.483	465.0	0.022600000000000002	0.128	0.177	0.86	1.0	465.0	0.155	0.131	1.19	0.23600000000000002	0.904	465.0	0.20600000000000002	0.127	1.61	0.107	0.629	465.0	0.058300000000000005	0.128	0.457	0.648	0.888	433182.0	Gm5506	predicted gene 5506	442.0	-7.33e-05	0.000545	-0.134	0.893	0.969	442.0
13806	13806.0	Eno1	enolase 1, alpha non-neuron	35.7	0.00063	0.0007289999999999999	0.864	0.388	0.723	35.7	0.334	0.152	2.19	0.0286	0.483	35.7	0.0495	0.151	0.327	0.743	1.0	35.7	0.209	0.153	1.37	0.171	0.904	35.7	0.249	0.149	1.66	0.096	0.629	35.7	0.12	0.15	0.799	0.424	0.805	13806.0	Eno1	enolase 1, alpha non-neuron	9.33	-0.0005239999999999999	0.00102	-0.512	0.608	0.868	9.33
13807	13807.0	Eno2	enolase 2, gamma neuronal	28400.0	-0.000481	0.000234	-2.06	0.0398	0.456	28400.0	-0.0205	0.0412	-0.498	0.618	0.797	28400.0	0.0199	0.0398	0.5	0.617	1.0	28400.0	0.005370000000000001	0.0412	0.13	0.896	0.977	28400.0	-0.035500000000000004	0.0398	-0.892	0.372	0.6940000000000001	28400.0	-0.08080000000000001	0.0398	-2.03	0.0425	0.626	13807.0	Eno2	enolase 2, gamma neuronal	6.07	0.000656	0.0009109999999999999	0.72	0.47200000000000003	0.801	6.07
[truncated: 303 more columns]
