# Supplementary material for: Downregulation of glial genes involved in synaptic function mitigates Huntington's disease pathogenesis
Source: eLife. 2021 Apr 19;10:e64564. doi: 10.7554/eLife.64564 (PMC8149125; doi:10.7554/eLife.64564)
Supplement: Figure 1—source data 2. [file elife-64564-fig1-data2.zip › Figure_1_source_data_file_2/neuronDown/15/subHuman.csv]

Entrez	Chip	Caudate Probeset	M	t	P.Value	Unnamed: 5	Cerebellum Probeset	M.1	t.1	P.Value.1	Unnamed: 10	Probe Set ID	Title	Gene Symbol	Unigene	Full Length Ref. Sequences	Biological Process (GO)	Cellular Component (GO)	Molecular Function (GO)	Biochemical Function (Proteome)	Cellular Role (Proteome)	Molecular Localization (Proteome)	adjp	Entrez	entrezList	entrezList_filt	validList
3624	A	204926_at	-0.0249	-1.18	0.241		204926_at	0.00806	0.47	0.64		204926_at	inhibin, beta A (activin A, activin AB alpha polypeptide)	INHBA	Hs.727 // full length	NM_002192 // inhibin beta A subunit precursor	7165 // signal transduction // traceable author statement /// 7267 // cell-cell signaling // traceable author statement /// 1501 // skeletal development // traceable author statement /// 8151 // cell growth and/or maintenance // traceable author statement	5576 // extracellular // traceable author statement	5160 // transforming growth factor-beta receptor binding // not recorded /// 5179 // hormone activity // inferred from electronic annotation	---	---	---	0.3941626501638151	3624	['3624']	['3624']	True
3624	A	210511_s_at	-0.382	-5.38	1.2e-06		210511_s_at	0.0471	1.3	0.199		210511_s_at	inhibin, beta A (activin A, activin AB alpha polypeptide)	INHBA	Hs.727 // full length	NM_002192 // inhibin beta A subunit precursor	7165 // signal transduction // traceable author statement /// 7267 // cell-cell signaling // traceable author statement /// 1501 // skeletal development // traceable author statement /// 8151 // cell growth and/or maintenance // traceable author statement	5576 // extracellular // traceable author statement	5160 // transforming growth factor-beta receptor binding // not recorded /// 5179 // hormone activity // inferred from electronic annotation	---	---	---	1.4758718861209965e-05	3624	['3624']	['3624']	True
3624	B	227140_at	-0.497	-4.25	7.28e-05		227140_at_B	-0.0418	-1.13	0.262		227140_at	CDNA FLJ11041 fis, clone PLACE1004405	---	Hs.28792		---	---	---				0.0004906628262826283	3624	['3624']	['3624']	True
5213	A	210976_s_at	-0.286	-4.84	8.74e-06		210976_s_at	-0.0498	-1.14	0.26		210976_s_at	phosphofructokinase, muscle	PFKM	Hs.75160 // full length	NM_000289 // phosphofructokinase, muscle	---	---	3872 // 6-phosphofructokinase activity // extended:inferred from electronic annotation; PFK; 2.9e-226 /// 3872 // 6-phosphofructokinase activity // extended:inferred from electronic annotation; 2.7.1.11; 2.01e-282	---	---	---	8.013688163265305e-05	5213	['5213']	['5213']	True
2597	A	212581_x_at	-0.186	-4.28	6.45e-05		212581_x_at	-0.0895	-2.64	0.0107		212581_x_at	glyceraldehyde-3-phosphate dehydrogenase	GAPD	Hs.169476 // full length	NM_002046 // glyceraldehyde-3-phosphate dehydrogenase	6096 // glycolysis // non-traceable author statement	5737 // cytoplasm // non-traceable author statement	4365 // glyceraldehyde 3-phosphate dehydrogenase (phosphorylating) activity // non-traceable author statement /// 16491 // oxidoreductase activity // inferred from electronic annotation	---	---	---	0.00044309724770642193	2597	['2597']	['2597']	True
2597	A	213453_x_at	-0.188	-3.86	0.000271		213453_x_at	-0.105	-2.71	0.00882		213453_x_at	glyceraldehyde-3-phosphate dehydrogenase	GAPD	Hs.169476 // full length	NM_002046 // glyceraldehyde-3-phosphate dehydrogenase	6096 // glycolysis // non-traceable author statement	5737 // cytoplasm // non-traceable author statement	4365 // glyceraldehyde 3-phosphate dehydrogenase (phosphorylating) activity // non-traceable author statement /// 16491 // oxidoreductase activity // inferred from electronic annotation	---	---	---	0.0015074270149808095	2597	['2597']	['2597']	True
2597	A	217398_x_at	-0.211	-4.74	1.29e-05		217398_x_at	-0.0996	-2.79	0.00707		217398_x_at	glyceraldehyde-3-phosphate dehydrogenase	GAPD	Hs.169476 // full length	NM_002046 // glyceraldehyde-3-phosphate dehydrogenase	6096 // glycolysis // non-traceable author statement	5737 // cytoplasm // non-traceable author statement	4365 // glyceraldehyde 3-phosphate dehydrogenase (phosphorylating) activity // non-traceable author statement /// 16491 // oxidoreductase activity // inferred from electronic annotation	---	---	---	0.0001118	2597	['2597']	['2597']	True
2597	A	AFFX-HUMGAPDH/M33197_3_at	-0.112	-3.62	0.000599		AFFX-HUMGAPDH/M33197_3_at	-0.114	-4.01	0.000181		AFFX-HUMGAPDH/M33197_3_at	glyceraldehyde-3-phosphate dehydrogenase	GAPD	Hs.169476 // ---	NM_002046 // glyceraldehyde-3-phosphate dehydrogenase	6096 // glycolysis // non-traceable author statement	5737 // cytoplasm // non-traceable author statement	4365 // glyceraldehyde 3-phosphate dehydrogenase (phosphorylating) activity // non-traceable author statement /// 16491 // oxidoreductase activity // inferred from electronic annotation	---	---	---	0.0029654955371900826	2597	['2597']	['2597']	True
2597	A	AFFX-HUMGAPDH/M33197_5_at	-0.352	-4.7	1.46e-05		AFFX-HUMGAPDH/M33197_5_at	-0.116	-2.05	0.0449		AFFX-HUMGAPDH/M33197_5_at	glyceraldehyde-3-phosphate dehydrogenase	GAPD	Hs.169476 // ---	NM_002046 // glyceraldehyde-3-phosphate dehydrogenase	6096 // glycolysis // non-traceable author statement	5737 // cytoplasm // non-traceable author statement	4365 // glyceraldehyde 3-phosphate dehydrogenase (phosphorylating) activity // non-traceable author statement /// 16491 // oxidoreductase activity // inferred from electronic annotation	---	---	---	0.00012463401102033063	2597	['2597']	['2597']	True
2597	A	AFFX-HUMGAPDH/M33197_M_at	-0.22	-4.24	7.61e-05		AFFX-HUMGAPDH/M33197_M_at	-0.0996	-2.61	0.0116		AFFX-HUMGAPDH/M33197_M_at	glyceraldehyde-3-phosphate dehydrogenase	GAPD	Hs.169476 // ---	NM_002046 // glyceraldehyde-3-phosphate dehydrogenase	6096 // glycolysis // non-traceable author statement	5737 // cytoplasm // non-traceable author statement	4365 // glyceraldehyde 3-phosphate dehydrogenase (phosphorylating) activity // non-traceable author statement /// 16491 // oxidoreductase activity // inferred from electronic annotation	---	---	---	0.0005092375335120644	2597	['2597']	['2597']	True
2597	B	AFFX-HUMGAPDH/M33197_3_at	-0.103	-2.81	0.00652		AFFX-HUMGAPDH/M33197_3_at_B	-0.116	-2.62	0.0111		AFFX-HUMGAPDH/M33197_3_at	glyceraldehyde-3-phosphate dehydrogenase /// glyceraldehyde-3-phosphate dehydrogenase	GAPD	Hs.169476		---	5884 // actin filament // inferred from electronic annotation	3774 // motor activity // inferred from electronic annotation /// 5200 // structural constituent of cytoskeleton // inferred from electronic annotation				0.022550466512702077	2597	['2597']	['2597']	True
2597	B	AFFX-HUMGAPDH/M33197_5_at	-0.354	-4.1	0.00012		AFFX-HUMGAPDH/M33197_5_at_B	-0.132	-1.86	0.0682		AFFX-HUMGAPDH/M33197_5_at	glyceraldehyde-3-phosphate dehydrogenase /// glyceraldehyde-3-phosphate dehydrogenase	GAPD	Hs.169476		6006 // glucose metabolism // inferred from electronic annotation /// 6096 // glycolysis // non-traceable author statement	5737 // cytoplasm // non-traceable author statement	4365 // glyceraldehyde-3-phosphate dehydrogenase (phosphorylating) activity // non-traceable author statement /// 16491 // oxidoreductase activity // inferred from electronic annotation				0.0007527729684445685	2597	['2597']	['2597']	True
2597	B	AFFX-HUMGAPDH/M33197_M_at	-0.266	-4.24	7.57e-05		AFFX-HUMGAPDH/M33197_M_at_B	-0.121	-2.15	0.0358		AFFX-HUMGAPDH/M33197_M_at	glyceraldehyde-3-phosphate dehydrogenase /// glyceraldehyde-3-phosphate dehydrogenase	GAPD	Hs.169476		6006 // glucose metabolism // inferred from electronic annotation /// 6096 // glycolysis // non-traceable author statement	5737 // cytoplasm // non-traceable author statement	4365 // glyceraldehyde-3-phosphate dehydrogenase (phosphorylating) activity // non-traceable author statement /// 16491 // oxidoreductase activity // inferred from electronic annotation				0.0005071651655234118	2597	['2597']	['2597']	True
2280
2281	A	206857_s_at	-1.12	-7.83	7.46e-11		206857_s_at	-0.183	-3.12	0.00285		206857_s_at	FK506 binding protein 1B, 12.6 kDa	FKBP1B	Hs.77643 // full length	NM_004116 // FK506-binding protein 1B isoform a /// NM_054033 // FK506-binding protein 1B isoform b	6457 // protein folding // inferred from electronic annotation /// 6936 // muscle contraction // non-traceable author statement	5737 // cytoplasm // non-traceable author statement	16853 // isomerase activity // inferred from electronic annotation /// 30051 // FK506-sensitive peptidyl-prolyl cis-trans isomerase // inferred from electronic annotation /// 4600 // cyclophilin // inferred from electronic annotation /// 42027 // cyclophilin-type peptidy-prolyl cis-trans isomerase activity // inferred from electronic annotation	---	---	---	8.61601233933162e-09	2281	['2281']	['2281']	True
29114	A	204743_at	-0.869	-6.91	2.93e-09		204743_at	-0.0639	-1.69	0.0971		204743_at	neuronal protein	NP25	Hs.169330 // full length	NM_013259 // neuronal protein	7517 // muscle development // inferred from electronic annotation /// 7417 // central nervous system development // traceable author statement	---	---	---	---	---	1.120332255319149e-07	29114	['29114']	['29114']	True
2023	A	201231_s_at	0.039	0.673	0.503		201231_s_at	0.155	2.49	0.0158		201231_s_at	enolase 1, (alpha)	ENO1	Hs.254105 // full length	NM_001428 // enolase 1 /// NM_005945 //	122 // negative regulation of transcription from Pol II promoter // experimental evidence	---	3677 // DNA binding // not recorded /// 3700 // transcription factor activity // experimental evidence /// 3714 // transcription co-repressor activity // experimental evidence /// 4634 // phosphopyruvate hydratase activity // experimental evidence	---	---	---	0.6566550631991863	2023	['2023']	['2023']	True
2023	A	216554_s_at	0.0278	0.766	0.446		216554_s_at	0.0534	1.48	0.146		216554_s_at	enolase 1, (alpha)	ENO1	Hs.254105 // full length	NM_001428 // enolase 1 /// NM_005945 //	122 // negative regulation of transcription from Pol II promoter // experimental evidence	---	3677 // DNA binding // not recorded /// 3700 // transcription factor activity // experimental evidence /// 3714 // transcription co-repressor activity // experimental evidence /// 4634 // phosphopyruvate hydratase activity // experimental evidence	---	---	---	0.6060517194446965	2023	['2023']	['2023']	True
2023	A	217294_s_at	-0.364	-2.7	0.00884		217294_s_at	0.278	3.31	0.00163		217294_s_at	enolase 1, (alpha)	ENO1	Hs.254105 // full length	NM_001428 // enolase 1 /// NM_005945 //	122 // negative regulation of transcription from Pol II promoter // experimental evidence	---	3677 // DNA binding // not recorded /// 3700 // transcription factor activity // experimental evidence /// 3714 // transcription co-repressor activity // experimental evidence /// 4634 // phosphopyruvate hydratase activity // experimental evidence	---	---	---	0.029047284429166972	2023	['2023']	['2023']	True
2023	B	240258_at	-0.0858	-2.46	0.0166		240258_at_B	0.0596	1.4	0.168		240258_at	enolase 1, (alpha)	ENO1	Hs.433455		---	---	4437 // inositol/phosphatidylinositol phosphatase activity // inferred from electronic annotation /// 4445 // 3.1.3.56;inositol-polyphosphate 5-phosphatase activity;1e-300 // extended:traceable author statement				0.048956597085466715	2023	['2023']	['2023']	True
2026	A	201313_at	-0.683	-6.25	4.03e-08		201313_at	-0.149	-3.28	0.00176		201313_at	enolase 2, (gamma, neuronal)	ENO2	Hs.146580 // full length	NM_001975 // enolase 2	6096 // glycolysis // inferred from electronic annotation	15 // phosphopyruvate hydratase complex // inferred from electronic annotation	4634 // phosphopyruvate hydratase activity // traceable author statement /// 16829 // lyase activity // inferred from electronic annotation /// 287 // magnesium ion binding // inferred from electronic annotation	---	---	---	8.688092130518234e-07	2026	['2026']	['2026']	True
