# Supplementary material for: Downregulation of glial genes involved in synaptic function mitigates Huntington's disease pathogenesis
Source: eLife. 2021 Apr 19;10:e64564. doi: 10.7554/eLife.64564 (PMC8149125; doi:10.7554/eLife.64564)
Supplement: Figure 1—source data 2. [file elife-64564-fig1-data2.zip › Figure_1_source_data_file_2/neuronDown/15/subFly.csv]

fbgene	gene_x	EN7vsEW7_log2FoldChange	EN7vsEW7_pvalue	EN7vsEW7_padj	EN7vsEW7_grp.mean.EW7	EN7vsEW7_grp.mean.EN7	EN9vsEW9_log2FoldChange	EN9vsEW9_pvalue	EN9vsEW9_padj	EN9vsEW9_grp.mean.EW9	EN9vsEW9_grp.mean.EN9	EN11vsEW11_v2_log2FoldChange	EN11vsEW11_v2_pvalue	EN11vsEW11_v2_padj	EN11vsEW11_v2_grp.mean.EW11	EN11vsEW11_v2_grp.mean.EN11	EF18vsEW18_log2FoldChange	EF18vsEW18_pvalue	EF18vsEW18_padj	EF18vsEW18_grp.mean.EW18	EF18vsEW18_grp.mean.EF18	EF20vsEW20_log2FoldChange	EF20vsEW20_pvalue	EF20vsEW20_padj	EF20vsEW20_grp.mean.EW20	EF20vsEW20_grp.mean.EF20	EF22vsEW22_log2FoldChange	EF22vsEW22_pvalue	EF22vsEW22_padj	EF22vsEW22_grp.mean.EW22	EF22vsEW22_grp.mean.EF22	Unnamed: 31_x	AllSig_x	UnionSig_x	fbgene	gene_y	RN5vsRW5_log2FoldChange	RN5vsRW5_pvalue	RN5vsRW5_padj	RN5vsRW5_grp.mean.RW5	RN5vsRW5_grp.mean.RN5	RN7vsRW7_log2FoldChange	RN7vsRW7_pvalue	RN7vsRW7_padj	RN7vsRW7_grp.mean.RW7	RN7vsRW7_grp.mean.RN7	RN8vsRW8_log2FoldChange	RN8vsRW8_pvalue	RN8vsRW8_padj
FBgn0000490	dpp:FBgn0000490	0.207496946749679	0.0297681537844686	0.166466991937588	585.534074269162	681.918676445693	0.155009152879505	0.0946761699282574	0.222892623410802	847.579604668773	946.07325641608	0.117964411497789	0.323128643994399	0.585701221101258	981.702917850395	1072.19545055635	0.33372467772604	0.00202593184768627	0.0143639467273178	675.767294084515	863.753243258248	0.0932625651431844	0.362588305681826	0.622453448877064	840.707220233339	901.795909350661	-0.16138853499116			873.069736673991	771.853266308816		False	False	FBgn0000490	dpp:FBgn0000490	-0.222278259468972	0.0355625424259862	0.112225791580765	715.111725131877	609.220268307009	-0.3550354198019	0.0442574667037222	0.259191480245905	619.0543861505	472.841709863262	-0.0724471628990645	0.617872533572516	0.863193286453822
FBgn0005590	scw:FBgn0005590	0.1794814784722	0.0632784755880458		0.0	3.43830434193352	0.107740499755143	0.499659312789501		1.40167990452904	3.48991021836588	0.0741263601479386	0.499296487693575		1.11592483829347	2.94822539802256	-0.00654624671304137	0.954755146442136		2.0715456441083	1.91719111093179	0.0414661093807151	0.698514998385844	0.865425896518515	3.46461310408887	4.83378960371883	0.269370677240114	0.210809848865743		1.35114763766507	6.1593771965889		False	False	FBgn0005590	scw:FBgn0005590	0.0882715178190441	0.575147122052089		1.35573252415318	2.76575944399672	-0.0641989387782799	0.567395248865128		1.51327926676802	0.309797951236259	0.203161852955128	0.188978782561631
FBgn0026199	myoglianin:FBgn0026199	-0.0163190738689089	0.855198346146103	0.957673241772515	4202.61550833235	4152.4747741509	-0.0609775805367137	0.368255257825381	0.574607136788036	4434.33056723466	4248.79301404645	-0.0775480434663852	0.339566200462388	0.602326454089454	4609.82511470532	4361.14639998388	0.195828613078859	0.0275598167848088	0.106294001887184	4288.30507067994	4937.39051585148	-0.0395433916701645	0.582100267984471	0.792096743890124	4323.22525221324	4202.33500438659	0.0521851598669005	0.70518607008492	0.905842459419037	3889.48223353085	4041.32675694888		False	False	FBgn0026199	myoglianin:FBgn0026199	-0.394640636218254	1.44100505870351e-08	2.17946794096084e-07	4402.54996160626	3333.395715727	-0.250790586060645	0.134603225285497	0.513734317742286	3703.36229112074	3066.71516434352	-0.14398206602546	0.27858942759924	0.634197606405912
FBgn0024234	gbb:FBgn0024234	0.0220513098566593	0.885661555424229	0.967865834785376	1346.27329334937	1371.65493065484	0.00754340888218032	0.945373147497949	0.974335973949169	1373.1804247872	1380.08090282801	0.350750189207133	0.0248634086038734	0.109189730073891	1268.19000493949	1679.50630835304	-0.0219844974705256	0.844516038347163	0.926010966437151	1396.69820515482	1374.22619419459	0.193551879440431	0.0500466242951583	0.176685084745631	1272.02544236989	1469.9158998177	-0.0801250064179044	0.550195032675499	0.844273840283611	1514.02055433896	1428.36912173383		False	False	FBgn0024234	gbb:FBgn0024234	0.560715892398509	1.28282623923952e-12	3.15744684733577e-11	1315.26361263964	1955.77008366371	0.515908271549685	0.029889598642466	0.198212435725791	1326.52906179893	2045.97988173579	0.376769168065182	0.0124133034234978	0.087132917333902
FBgn0024913	Actbeta:FBgn0024913	0.0253885254509828	0.771682812842108	0.931591331606285	3869.44200942735	3941.54093029063	0.134818669690284	0.0174898169160605	0.0607978285549263	3903.93298524085	4290.75894855934	-0.0226566451772668	0.808943798542615	0.923894265385246	4084.83704444763	4018.53005045987	0.0596864959005072	0.550920003841765	0.749736680009101	4159.04560477487	4344.30039694157	-0.0822051680010908	0.234353606788983	0.483383991310192	4146.40062810851	3909.25704363102	-0.154682710982384	0.55371093799241	0.844833697992846	3760.43707952166	3273.53658233208		False	False	FBgn0024913	Actbeta:FBgn0024913	0.157243842157472	0.0121468306441185	0.047207531981269	4727.32285532209	5279.09248230103	0.12231258968361	0.516020817771905	0.860910657551245	3831.28525029905	4209.46088731126	0.265969073558588	0.0343783898359705	0.183795403433994
FBgn0031461	daw:FBgn0031461	0.203100407976016	0.0955036672550872	0.358225321883204	4511.74324450228	5276.21382942849	-0.313230396636667	2.17773474759162e-05	0.000179173787613591	6922.57697082082	5550.64190193879	-0.325977241430671	0.00305981709450317	0.0218413463320337	5256.89138438298	4132.08347565252	-0.651498718194266	4.31915469951756e-13	3.28520195206162e-11	6464.98913754006	4045.06555634403	-0.497369017554974	1.99289242930961e-18	2.3740861088733e-16	7598.42441599081	5339.15710164672	-0.476815454843236	0.0257368809343509	0.225102386121602	7930.12866113943	5409.33934037668		False	True	FBgn0031461	daw:FBgn0031461	-0.0711060393744359	0.476537303915353	0.67874209139629	5436.39741820827	5165.42867216298	0.131623238775165	0.291551813244084	0.731026148067716	5309.80761424189	5839.74164209472	-0.646323693808237	1.31884324392742e-08	4.46481683293564e-07
FBgn0039914	mav:FBgn0039914	0.0925442307544631	0.34094632515716	0.700097207969595	2330.46268780144	2494.97608029581	0.158670263876041	0.0109448184654375	0.0416362038290193	2268.81359891765	2536.34313138441	-0.0615042486932824	0.448919743853602	0.69819183961657	2534.97570638722	2425.82040928987	-0.0141243868860299	0.873027303103574	0.941757672551959	2281.87382408569	2258.44150620309	-0.182367040899813	0.0241512570833432	0.104840817056059	2198.703632364	1925.79952471751	0.0638704589482954	0.722872888674761	0.913486058710723	1945.09127154556	2042.14436070495		False	False	FBgn0039914	mav:FBgn0039914	0.0370721780217399	0.62112945734177	0.78886540304475	2359.10296083217	2421.62521839901	0.306086295988462	0.00961533319698344	0.086843247445771	2002.93489989797	2496.07399552108	0.281259017259744	0.00797589636205868	0.0622073926615
FBgn0003071	Pfk:FBgn0003071	-0.13814752305439	0.0784311739411293	0.318434259976838	12920.0096023238	11695.0853880371	-0.214656028399542	0.000108145772398383	0.000761517112501713	12345.1801618133	10622.8398586039	0.073141037544364	0.284998250288807	0.547332202709979	11141.2627818979	11734.2484237099	0.213559329560026	0.00476877673233836	0.0281095798487249	10751.4257813809	12515.5163523921	0.119061107819689	0.0291530008527009	0.1201528537168	10386.7526751318	11300.081681674	-0.0417905379848385			10419.4041106726	10109.3528380087		False	True	FBgn0003071	Pfk:FBgn0003071	-0.123512629945435	0.0414795166195377	0.126869940047332	11459.5980583338	10508.8555352374	-0.185698254193607	0.0543606561644755	0.295917952565027	10275.8785751496	9005.35642295056	-0.1049045754586	0.200916560425704	0.537074895831436
FBgn0001091	Gapdh1:FBgn0001091	-0.186427668509291			25450.7014637723	21957.2886153056	-0.532405510678553	8.10117063602881e-15	2.14364569876794e-13	22951.2586905939	15780.3912816864	0.0462054276058189	0.650861530412882	0.837302947388695	17932.5103721042	18548.3154040417	0.26735969393862	0.0219231918924155	0.0898098564361264	15328.4580553117	18685.7467043666	0.445401649251266	4.45486154236883e-05	0.000613598272465513	15858.9281541296	22269.3440117509	0.025270534076772	0.705954306791113	0.906215301427278	19658.148041333	20009.4193382331		False	True	FBgn0001091	Gapdh1:FBgn0001091	-0.0383428688223164	0.509720155182624	0.70568314400184	21310.6650243135	20745.2304693692	-0.322184326658245	0.119291091379741	0.479768941628789	25241.0022325875	19558.1423479311	-0.0266169420855564	0.873921926096867	0.96200949234196
FBgn0001092	Gapdh2:FBgn0001092	-0.165238996881305	0.0787191319726585	0.31910243740484	39058.7171621381	34592.9621173187	-0.437336804450949	4.02157463219846e-15	1.08968586234049e-13	39564.9622600493	29131.5292244177	-0.102471731370123	0.188630221378196	0.430426758033992	33126.5202996841	30787.1767073879	0.264441645111468			29272.7616878246	35442.5915141425	0.190244446916826	0.000646971017862568	0.00603109961098886	31401.4403037039	35933.9268724659	0.114035664014028	0.195314202601893	0.622634832310959	35554.0057318941	38540.9130220226		False	True	FBgn0001092	Gapdh2:FBgn0001092	0.0668074177476342	0.250717309845024	0.452366155868373	27276.2046796287	28583.5102216598	0.104416055386468	0.521983594361601	0.865040075178283	27903.6983802872	30169.8621598648	0.00658314256482093	0.949756835976219	0.980991826219701
FBgn0034173	CG9010:FBgn0034173	0.0299448045652981	0.781378354723491		1.75110325763018	2.29613504971973	0.114238710243403	0.551083914257287		2.07030725152703	3.85627572917362	0.0688911244163101	0.363507199353086		0.0	1.86975405930459	0.15102885149912	0.205693294935772		0.362980833415432	2.58564095359315	0.230615159094845	0.0271734945881606		0.313779039433428	6.95875576323712	0.132641133220987	0.299751073849711		0.0	5.04249798731281		False	False	FBgn0034173	CG9010:FBgn0034173	-0.0200874402559708	0.898481756767132		2.29263011810556	1.94402310754601	-0.0497871329341351	0.539204985436528		0.310554393745785	0.0
FBgn0029174	FKBP59:FBgn0029174	-0.0486810819453044	0.425445929657498	0.764760899618496	4707.74369075478	4548.13072181641	-0.0639912144526649	0.225845222057266	0.414794326467603	4866.3418509376	4653.8186111718	-0.132910000450831	0.0708924974569761	0.22713727641516	4756.24174133113	4326.68555682002	-0.0639784493514384	0.342118799287353	0.568297554156396	4488.7967994359	4290.28353130484	-0.0382633561668646	0.496168408533698	0.731931740055376	5193.12549800027	5054.21744281549	0.146232514402847			5155.6430593388	5756.96583857139		False	False	FBgn0029174	FKBP59:FBgn0029174	0.0922214375298833	0.175229977843587	0.353308827085265	4484.86718444511	4785.5917657471	0.180033467055194	0.164871664668912	0.567290759623045	4116.43645072586	4691.16266259901	0.100708046693523	0.0852427874997389	0.330726232091913
FBgn0013954	FK506-bp2:FBgn0013954	-0.110991917476305	0.453274693639092	0.783052263591478	8955.17259969549	8173.99646575318	-0.234754163073538	3.45417781676811e-05	0.000272287826192248	8470.93240110376	7186.47983399427	-0.172024411236073	0.141013746797124	0.358817845124342	7667.99499947608	6744.90678458799	-0.0768549874085664	0.438098950766172	0.657108617580102	7690.29397731343	7272.52154910542	0.284241552630332	0.000662879595872912	0.00614480605511992	6488.78087320689	7985.26687372686	0.136184267360326	0.408900090992327	0.77381824818724	8413.27050486481	9317.4567778841		False	True	FBgn0013954	FK506-bp2:FBgn0013954	0.429520929654618	1.21968678914836e-11	2.72562127013968e-10	5487.18617410373	7419.957106868	0.346101184507819	0.0745864124041194	0.362863120265453	6561.47864436597	8585.6161891464	0.223914096350592	0.0528689771544529	0.246608780470985
FBgn0010470	Fkbp13:FBgn0010470	-0.0884173623239917	0.390329858584394	0.741727110039595	6676.71089008283	6251.6633552007	-0.492945422040983	3.71594441097759e-18	1.28427588979399e-16	6907.44305928341	4891.03050583531	-0.0393552127871056	0.616446336011803	0.817814058403028	5297.08490197664	5150.30414554637	-0.194243607347028	0.0177783910066698	0.0767194866250772	6156.45156883736	5357.72902995575	-0.0496788270420428	0.511554115589381	0.74277497759965	5619.62715493307	5421.09867191846	0.272598300100459	0.00602434755110871	0.0879682338325284	4745.06398801558	5761.59120220935		False	True	FBgn0010470	Fkbp13:FBgn0010470	0.0960134475509552	0.218353912318349	0.411687646653165	3746.59205655274	4009.45738774478	-0.226722642762582	0.13282610112963	0.511094439049538	4805.21071957578	4064.20437435295	-0.134197955732992	0.274089421362672	0.629683621132664
FBgn0013954	FK506-bp2:FBgn0013954	-0.110991917476305	0.453274693639092	0.783052263591478	8955.17259969549	8173.99646575318	-0.234754163073538	3.45417781676811e-05	0.000272287826192248	8470.93240110376	7186.47983399427	-0.172024411236073	0.141013746797124	0.358817845124342	7667.99499947608	6744.90678458799	-0.0768549874085664	0.438098950766172	0.657108617580102	7690.29397731343	7272.52154910542	0.284241552630332	0.000662879595872912	0.00614480605511992	6488.78087320689	7985.26687372686	0.136184267360326	0.408900090992327	0.77381824818724	8413.27050486481	9317.4567778841		False	True	FBgn0013954	FK506-bp2:FBgn0013954	0.429520929654618	1.21968678914836e-11	2.72562127013968e-10	5487.18617410373	7419.957106868	0.346101184507819	0.0745864124041194	0.362863120265453	6561.47864436597	8585.6161891464	0.223914096350592	0.0528689771544529	0.246608780470985
FBgn0029174	FKBP59:FBgn0029174	-0.0486810819453044	0.425445929657498	0.764760899618496	4707.74369075478	4548.13072181641	-0.0639912144526649	0.225845222057266	0.414794326467603	4866.3418509376	4653.8186111718	-0.132910000450831	0.0708924974569761	0.22713727641516	4756.24174133113	4326.68555682002	-0.0639784493514384	0.342118799287353	0.568297554156396	4488.7967994359	4290.28353130484	-0.0382633561668646	0.496168408533698	0.731931740055376	5193.12549800027	5054.21744281549	0.146232514402847			5155.6430593388	5756.96583857139		False	False	FBgn0029174	FKBP59:FBgn0029174	0.0922214375298833	0.175229977843587	0.353308827085265	4484.86718444511	4785.5917657471	0.180033467055194	0.164871664668912	0.567290759623045	4116.43645072586	4691.16266259901	0.100708046693523	0.0852427874997389	0.330726232091913
FBgn0037930	CG14715:FBgn0037930	0.0273394813188656	0.820159415777777	0.946619341316647	854.241468253768	872.976192203063	-0.0769714535357129	0.40369744213277	0.608149697481257	927.543177240352	878.438117783895	-0.161100386861372	0.213410872453241	0.465288621243385	855.162020982653	756.531453902781	-0.100700532067726	0.330548098470794	0.556865496099596	709.256085184803	658.855219868644	0.392989317465263	0.00019227406114434	0.00217703229190527	627.681879876422	844.864295640492	0.325442212266324	0.0300722482270104	0.249147931233566	704.00167606944	895.249699629231		False	True	FBgn0037930	CG14715:FBgn0037930	0.864116320032513	9.77784912241853e-17	3.49457648772465e-15	725.832166502689	1351.23146284363	0.978859178957287	7.34311658287865e-09	3.26765092091605e-07	829.564960394016	1733.64319465493	0.785893997034421	2.23204676665126e-20	2.56121492665951e-18
FBgn0013269	FK506-bp1:FBgn0013269	-0.0464238599556696	0.671153524043346	0.897155085441066	1472.73517468931	1422.1857201633	-0.160856848015274	0.0889931864830944	0.213419817761322	1798.82816199123	1604.48686978725	-0.154572216706461	0.125518622161914	0.332234419206618	1539.25161023143	1374.89893316943	-0.508229916696878	1.40177095358085e-07	3.97796980507296e-06	1839.94308049489	1272.96095734811	-0.0489005456459234	0.54861085643115	0.769390165761112	1459.46235417643	1408.03590149723	0.488536787669731			1725.56466880065	3228.52398440131		False	True	FBgn0013269	FK506-bp1:FBgn0013269	0.283032994951731	0.0012096076643824	0.00674330426575573	1172.91505965874	1434.41607826065	0.149824543540938	0.424515485737793	0.822031599000448	1521.7987926922	1707.98273405732	0.331146836912142	0.0666261425279406	0.285267706086835
FBgn0038774	CG5023:FBgn0038774	-0.0221924281016174	0.846446594745386	0.954489865123285	2166.6757585675	2131.12187612931	0.225959478101251	0.0166163748715121	0.0581601739818925	1761.75102314555	2070.26296716192	0.378256365753108	3.81703732186471e-06	6.79051596536896e-05	1537.57738900552	2016.38516497771	0.21147639944781	0.0330705679831147	0.121312998890815	1961.26207115799	2286.45615217279	0.045709472259279	0.666075162800369	0.845689816075355	2238.95457062959	2317.47174712223	0.216227847892072	0.298068011020354	0.710534068255978	1883.35781123252	2235.8336766804		False	True	FBgn0038774	CG5023:FBgn0038774	-0.0353217390392302	0.728648004059588	0.858671512710553	2249.78185035504	2193.67618541728	-0.336756379761024	0.0728934701145073	0.357230872805049	2226.32628763077	1718.47546043078	-0.206470383201215	0.114868609198444	0.394015956221597
FBgn0002789	Mp20:FBgn0002789	0.0481241506293101	0.635321776504842	0.882098423057179	8295.37782074293	8597.76466689111	0.506601680127905	5.93981550274988e-11	1.16739778188475e-09	6558.48732864656	9381.49587467676	0.226578222548562	0.00921252933201442	0.051919685482934	9388.47492964294	11051.9113934758	-0.249657831656882	0.00951327911748786	0.047784354812503	11660.8350476821	9731.51525427497	-0.156903929563566	0.0847401196306976	0.255429302725317	16717.583555647	14888.8130090366	0.0956499186318886	0.568040149335227	0.85111109506358	14711.7085133732	15808.5546279581		False	True	FBgn0002789	Mp20:FBgn0002789	0.32048680884167	1.62389413717345e-06	1.71527927282815e-05	8906.33717106592	11159.4982231586	-0.240198769989032	0.22640661705798	0.659091746820221	11019.6161276272	9133.87283119615	-0.05208197752865
FBgn0035499	Chd64:FBgn0035499	-0.258021724702364	0.00285548243255824	0.029051593404289	12866.8899537242	10664.4387910558	-0.290443912759919	1.03069485008616e-10	1.97975243321842e-09	12023.7933538973	9818.71033764563	0.00780377408880966	0.91838284082093	0.968217568617415	10698.1890606522	10757.9059359414	-0.143407704666476	0.0402169164725511	0.138847236370552	12315.7196412963	11125.4957165651	-0.309574544706565	2.06733520634891e-07	5.39627497452101e-06	12880.6035942464	10335.4864962996	-0.30170271353565	0.0132127123328466	0.150210953400042	12415.9510425836	9986.5895215888		False	True	FBgn0035499	Chd64:FBgn0035499	0.212984861089753	0.000227762272847752	0.00155558054937117	12601.8796476837	14630.8446708719	0.124891364744053	0.271589451227396	0.712831647783292	11537.3114837619	12620.0089196133	0.217291701877718	0.00160420861503853	0.0170943090054106
FBgn0000579	Eno:FBgn0000579	-0.180795398282358			44070.2107741364	38103.6106105672	-0.526529136764006	1.30951984591576e-13	3.16057747134204e-12	43109.9865115966	29751.3975758554	0.0521668625293472	0.624928705197044	0.822105765332773	32361.1004660366	33626.5055720724	-0.0703507890548561	0.528133322012555	0.731457781917798	37076.7764885616	35205.0396544879	0.116810493134324	0.169735238230408	0.397473882125244	32640.4455098985	35553.2019083298	-0.0801120432688547	0.265382227935297	0.681366552880514	37538.8993457489	35483.915436324		False	True	FBgn0000579	Eno:FBgn0000579	0.0546064518605278	0.37650011028242	0.586266062504825	32415.7425761502	33682.3167691108	-0.207026047192764	0.274978663277721	0.718446846413833	36948.9803991887	31491.8806834295	-0.128133805571251	0.388739697926189	0.73098330534491
FBgn0000579	Eno:FBgn0000579	-0.180795398282358			44070.2107741364	38103.6106105672	-0.526529136764006	1.30951984591576e-13	3.16057747134204e-12	43109.9865115966	29751.3975758554	0.0521668625293472	0.624928705197044	0.822105765332773	32361.1004660366	33626.5055720724	-0.0703507890548561	0.528133322012555	0.731457781917798	37076.7764885616	35205.0396544879	0.116810493134324	0.169735238230408	0.397473882125244	32640.4455098985	35553.2019083298	-0.0801120432688547	0.265382227935297	0.681366552880514	37538.8993457489	35483.915436324		False	True	FBgn0000579	Eno:FBgn0000579	0.0546064518605278	0.37650011028242	0.586266062504825	32415.7425761502	33682.3167691108	-0.207026047192764	0.274978663277721	0.718446846413833	36948.9803991887	31491.8806834295	-0.128133805571251	0.388739697926189	0.73098330534491
[truncated: 20 more columns]
