# Supplementary material for: Downregulation of glial genes involved in synaptic function mitigates Huntington's disease pathogenesis
Source: eLife. 2021 Apr 19;10:e64564. doi: 10.7554/eLife.64564 (PMC8149125; doi:10.7554/eLife.64564)
Supplement: Figure 1—source data 2. [file elife-64564-fig1-data2.zip › Figure_1_source_data_file_2/neuronDown/3/subMouse.csv]

Entrez	Entrez_Striatum 2 months	Symbol_Striatum 2 months	Name_Striatum 2 months	baseMean.continuousQ_Striatum 2 months	log2FoldChange.continuousQ_Striatum 2 months	lfcSE.continuousQ_Striatum 2 months	stat.continuousQ_Striatum 2 months	pvalue.continuousQ_Striatum 2 months	FDR.continuousQ_Striatum 2 months	baseMean.Q.80.vs.20_Striatum 2 months	log2FoldChange.Q.80.vs.20_Striatum 2 months	lfcSE.Q.80.vs.20_Striatum 2 months	stat.Q.80.vs.20_Striatum 2 months	pvalue.Q.80.vs.20_Striatum 2 months	FDR.Q.80.vs.20_Striatum 2 months	baseMean.Q.92.vs.20_Striatum 2 months	log2FoldChange.Q.92.vs.20_Striatum 2 months	lfcSE.Q.92.vs.20_Striatum 2 months	stat.Q.92.vs.20_Striatum 2 months	pvalue.Q.92.vs.20_Striatum 2 months	FDR.Q.92.vs.20_Striatum 2 months	baseMean.Q.111.vs.20_Striatum 2 months	log2FoldChange.Q.111.vs.20_Striatum 2 months	lfcSE.Q.111.vs.20_Striatum 2 months	stat.Q.111.vs.20_Striatum 2 months	pvalue.Q.111.vs.20_Striatum 2 months	FDR.Q.111.vs.20_Striatum 2 months	baseMean.Q.140.vs.20_Striatum 2 months	log2FoldChange.Q.140.vs.20_Striatum 2 months	lfcSE.Q.140.vs.20_Striatum 2 months	stat.Q.140.vs.20_Striatum 2 months	pvalue.Q.140.vs.20_Striatum 2 months	FDR.Q.140.vs.20_Striatum 2 months	baseMean.Q.175.vs.20_Striatum 2 months	log2FoldChange.Q.175.vs.20_Striatum 2 months	lfcSE.Q.175.vs.20_Striatum 2 months	stat.Q.175.vs.20_Striatum 2 months	pvalue.Q.175.vs.20_Striatum 2 months	FDR.Q.175.vs.20_Striatum 2 months	Entrez_Liver 2 months	Symbol_Liver 2 months	Name_Liver 2 months	baseMean.continuousQ_Liver 2 months	log2FoldChange.continuousQ_Liver 2 months	lfcSE.continuousQ_Liver 2 months	stat.continuousQ_Liver 2 months	pvalue.continuousQ_Liver 2 months	FDR.continuousQ_Liver 2 months	baseMean.Q.80.vs.20_Liver 2 months
110651	110651.0	Rps6ka3	ribosomal protein S6 kinase polypeptide 3	1030.0	0.000543	0.000745	0.729	0.466	0.762	1030.0	0.23700000000000002	0.163	1.45	0.146	0.497	1030.0	0.013300000000000001	0.16	0.08270000000000001	0.934	1.0	1030.0	0.109	0.163	0.67	0.503	0.904	1030.0	0.154	0.16	0.963	0.336	0.676	1030.0	0.122	0.16	0.763	0.445	0.8140000000000001	110651.0	Rps6ka3	ribosomal protein S6 kinase polypeptide 3	130.0	-0.0010600000000000002	0.0006259999999999999	-1.7000000000000002	0.08950000000000001	0.444	130.0
320139	320139.0	Ptpn7	protein tyrosine phosphatase, non-receptor type 7	370.0	-0.0015400000000000001	0.000522	-2.94	0.0032500000000000003	0.16	370.0	0.186	0.0804	2.32	0.0204	0.483	370.0	0.101	0.0781	1.29	0.197	1.0	370.0	0.157	0.08030000000000001	1.9500000000000002	0.051000000000000004	0.904	370.0	-0.06760000000000001	0.07830000000000001	-0.863	0.388	0.7	370.0	-0.248	0.0787	-3.15	0.0016500000000000002	0.17400000000000002	320139.0	Ptpn7	protein tyrosine phosphatase, non-receptor type 7	16.2	0.000202	0.0009509999999999999	0.212	0.8320000000000001	0.9520000000000001	16.2
18753	18753.0	Prkcd	protein kinase C, delta	1510.0	4.88e-05	0.0005239999999999999	0.0931	0.926	0.973	1510.0	-0.09720000000000001	0.158	-0.616	0.538	0.746	1510.0	-0.179	0.16	-1.12	0.263	1.0	1510.0	0.265	0.158	1.6800000000000002	0.0927	0.904	1510.0	0.060700000000000004	0.16	0.378	0.705	0.866	1510.0	-0.10300000000000001	0.16	-0.644	0.52	0.841	18753.0	Prkcd	protein kinase C, delta	444.0	-0.0005989999999999999	0.00046199999999999995	-1.3	0.195	0.592	444.0
15461	15461.0	Hras	Harvey rat sarcoma virus oncogene	4980.0	-0.0017200000000000002	0.000637	-2.7	0.007	0.243	4980.0	-0.165	0.124	-1.33	0.184	0.514	4980.0	0.0397	0.121	0.328	0.743	1.0	4980.0	-0.145	0.124	-1.17	0.242	0.904	4980.0	-0.252	0.121	-2.08	0.0374	0.629	4980.0	-0.28200000000000003	0.121	-2.34	0.0195	0.519	15461.0	Hras	Harvey rat sarcoma virus oncogene	864.0	0.0005	0.000424	1.18	0.23800000000000002	0.634	864.0
67071	67071.0	Rps6ka6	ribosomal protein S6 kinase polypeptide 6	241.0	0.000212	0.000432	0.489	0.625	0.841	241.0	-0.0318	0.0794	-0.401	0.6880000000000001	0.839	241.0	-0.0524	0.077	-0.68	0.496	1.0	241.0	-0.0732	0.0794	-0.922	0.357	0.904	241.0	0.0623	0.0761	0.8190000000000001	0.41300000000000003	0.715	241.0	0.00036399999999999996	0.0762	0.00478	0.996	0.999	67071.0	Rps6ka6	ribosomal protein S6 kinase polypeptide 6	2.24	-0.0013200000000000002	0.000891	-1.48	0.139	0.522	2.24
18754	18754.0	Prkce	protein kinase C, epsilon	11100.0	-0.0005679999999999999	0.00024000000000000003	-2.37	0.0177	0.358	11100.0	0.0358	0.041100000000000005	0.87	0.384	0.645	11100.0	0.0417	0.0397	1.05	0.294	1.0	11100.0	-0.016300000000000002	0.041100000000000005	-0.397	0.6920000000000001	0.926	11100.0	-0.0408	0.0397	-1.03	0.304	0.661	11100.0	-0.07350000000000001	0.0397	-1.85	0.0639	0.675	18754.0	Prkce	protein kinase C, epsilon	481.0	-0.000739	0.000475	-1.56	0.12	0.494	481.0
67603	67603.0	Dusp6	dual specificity phosphatase 6	1520.0	-0.000945	0.000569	-1.66	0.097	0.555	1520.0	-0.108	0.111	-0.972	0.331	0.607	1520.0	-0.0952	0.108	-0.885	0.376	1.0	1520.0	-0.099	0.111	-0.895	0.371	0.904	1520.0	-0.198	0.108	-1.84	0.06620000000000001	0.629	1520.0	-0.138	0.108	-1.28	0.2	0.723	67603.0	Dusp6	dual specificity phosphatase 6	1590.0	0.000453	0.0008659999999999999	0.524	0.601	0.865	1590.0
18218	18218.0	Dusp8	dual specificity phosphatase 8	4680.0	-9.480000000000001e-05	0.000233	-0.40800000000000003	0.684	0.869	4680.0	0.0557	0.0413	1.35	0.178	0.511	4680.0	-0.00335	0.04	-0.0839	0.933	1.0	4680.0	-0.0125	0.0414	-0.303	0.762	0.9450000000000001	4680.0	0.000307	0.039900000000000005	0.007690000000000001	0.994	0.997	4680.0	-0.0022600000000000003	0.039900000000000005	-0.056600000000000004	0.9550000000000001	0.989	18218.0	Dusp8	dual specificity phosphatase 8	23.0	0.000235	0.00102	0.229	0.8190000000000001	0.9470000000000001	23.0
19259	19259.0	Ptpn5	protein tyrosine phosphatase, non-receptor type 5	21700.0	-0.0009400000000000001	0.00041099999999999996	-2.29	0.022	0.382	21700.0	0.116	0.06910000000000001	1.6800000000000002	0.0936	0.483	21700.0	0.0884	0.0669	1.32	0.186	1.0	21700.0	0.0459	0.06910000000000001	0.664	0.507	0.904	21700.0	-0.0473	0.0669	-0.707	0.48	0.745	21700.0	-0.125	0.0669	-1.87	0.0621	0.675	19259.0	Ptpn5	protein tyrosine phosphatase, non-receptor type 5	0.83	0.000376	0.000361	1.04	0.297	0.685	0.83
18755	18755.0	Prkch	protein kinase C, eta	1530.0	-0.000288	0.00036399999999999996	-0.792	0.428	0.745	1530.0	0.061900000000000004	0.0649	0.9550000000000001	0.34	0.615	1530.0	0.07970000000000001	0.06280000000000001	1.27	0.20400000000000001	1.0	1530.0	0.056400000000000006	0.0648	0.869	0.385	0.904	1530.0	-0.0224	0.06280000000000001	-0.358	0.721	0.874	1530.0	-0.021400000000000002	0.0627	-0.341	0.733	0.916	18755.0	Prkch	protein kinase C, eta	123.0	-0.000146	0.000776	-0.188	0.851	0.9570000000000001	123.0
13712	13712.0	Elk1	ELK1, member of ETS oncogene family	2190.0	2.76e-05	0.00048000000000000007	0.057600000000000005	0.9540000000000001	0.984	2190.0	0.148	0.088	1.69	0.0915	0.483	2190.0	-0.0122	0.0854	-0.14300000000000002	0.887	1.0	2190.0	0.052000000000000005	0.088	0.591	0.554	0.907	2190.0	0.028300000000000002	0.0853	0.332	0.74	0.885	2190.0	0.0286	0.0853	0.335	0.737	0.917	13712.0	Elk1	ELK1, member of ETS oncogene family	245.0	-0.000651	0.00045599999999999997	-1.43	0.153	0.545	245.0
26413	26413.0	Mapk1	mitogen-activated protein kinase 1	20900.0	-0.000434	0.00027	-1.6	0.109	0.562	20900.0	0.0126	0.047900000000000005	0.262	0.793	0.899	20900.0	0.0298	0.046200000000000005	0.645	0.519	1.0	20900.0	-0.012100000000000001	0.0478	-0.253	0.8	0.9530000000000001	20900.0	-0.0733	0.046200000000000005	-1.59	0.113	0.629	20900.0	-0.0398	0.046200000000000005	-0.86	0.39	0.79	26413.0	Mapk1	mitogen-activated protein kinase 1	3030.0	-0.00032199999999999997	0.000216	-1.49	0.136	0.518	3030.0
13653	13653.0	Egr1	early growth response 1	10100.0	-0.0014	0.000664	-2.11	0.0347	0.44	10100.0	-0.052700000000000004	0.135	-0.39	0.6960000000000001	0.843	10100.0	-0.0979	0.132	-0.742	0.458	1.0	10100.0	-0.187	0.135	-1.39	0.165	0.904	10100.0	-0.219	0.132	-1.66	0.0961	0.629	10100.0	-0.214	0.132	-1.63	0.10400000000000001	0.706	13653.0	Egr1	early growth response 1	542.0	-0.000477	0.0009549999999999999	-0.5	0.617	0.871	542.0
19279	19279.0	Ptprr	protein tyrosine phosphatase, receptor type, R	474.0	0.000155	0.000367	0.422	0.673	0.864	474.0	0.017	0.06760000000000001	0.251	0.802	0.903	474.0	0.0591	0.0653	0.906	0.365	1.0	474.0	-0.034300000000000004	0.06760000000000001	-0.508	0.611	0.912	474.0	0.0429	0.065	0.66	0.509	0.761	474.0	0.0267	0.065	0.41100000000000003	0.681	0.896	19279.0	Ptprr	protein tyrosine phosphatase, receptor type, R	2.69	-0.00037799999999999997	0.0009419999999999999	-0.401	0.6880000000000001	0.899	2.69
[truncated: 303 more columns]
