# Supplementary material for: Downregulation of glial genes involved in synaptic function mitigates Huntington's disease pathogenesis
Source: eLife. 2021 Apr 19;10:e64564. doi: 10.7554/eLife.64564 (PMC8149125; doi:10.7554/eLife.64564)
Supplement: Figure 1—source data 2. [file elife-64564-fig1-data2.zip › Figure_1_source_data_file_2/neuronDown/3/subHuman.csv]

Entrez	Chip	Caudate Probeset	M	t	P.Value	Unnamed: 5	Cerebellum Probeset	M.1	t.1	P.Value.1	Unnamed: 10	Probe Set ID	Title	Gene Symbol	Unigene	Full Length Ref. Sequences	Biological Process (GO)	Cellular Component (GO)	Molecular Function (GO)	Biochemical Function (Proteome)	Cellular Role (Proteome)	Molecular Localization (Proteome)	adjp	Entrez	entrezList	entrezList_filt	validList
6197	A	203843_at	-0.311	-4.95	5.99e-06		203843_at	-0.00878	-0.122	0.903		203843_at	ribosomal protein S6 kinase, 90kDa, polypeptide 3	RPS6KA3	Hs.173965 // full length	NM_004586 // ribosomal protein S6 kinase, 90kDa, polypeptide 3	7165 // signal transduction // traceable author statement /// 7417 // central nervous system development // traceable author statement /// 1501 // skeletal development // traceable author statement /// 6468 // protein amino acid phosphorylation // inferred from electronic annotation	---	4691 // cAMP-dependent protein kinase activity // inferred from electronic annotation /// 16740 // transferase activity // inferred from electronic annotation /// 5524 // ATP binding // inferred from electronic annotation /// 4672 // protein kinase activity // extended:inferred from electronic annotation; pkinase; 1.1e-91 /// 4682 // protein kinase CK2 activity // inferred from electronic annotat…	---	---	---	5.8062291262135925e-05	6197	['6197']	['6197']	True
6197	B	226335_at	-0.372	-4.82	9.44e-06		226335_at_B	-0.0643	-1.01	0.315		226335_at	CDNA FLJ12807 fis, clone NT2RP2002316	---	Hs.530332		---	---	---				8.576750657229524e-05	6197	['6197']	['6197']	True
5778	A	204852_s_at	-0.283	-5.26	1.85e-06		204852_s_at	0.0118	0.294	0.77		204852_s_at	protein tyrosine phosphatase, non-receptor type 7	PTPN7	Hs.35 // full length	NM_002832 // protein tyrosine phosphatase, non-receptor type 7 isoform 1 /// NM_080588 // protein tyrosine phosphatase, non-receptor type 7 isoform 2 /// NM_080589 // protein tyrosine phosphatase, non-receptor type 7 isoform 1	6470 // protein amino acid dephosphorylation // traceable author statement	5737 // cytoplasm // traceable author statement	16787 // hydrolase activity // inferred from electronic annotation /// 4727 // prenylated protein tyrosine phosphatase activity // inferred from electronic annotation /// 4725 // protein tyrosine phosphatase activity // extended:Unknown; Y_phosphatase; 4e-114	---	---	---	2.131746601692742e-05	5778	['5778']	['5778']	True
5580	A	202545_at	-0.44	-6.56	1.18e-08		202545_at	-0.0474	-0.773	0.443		202545_at	protein kinase C, delta	PRKCD	Hs.155342 // full length	NM_006254 // protein kinase C, delta	7242 // intracellular signaling cascade // inferred from electronic annotation /// 6468 // protein amino acid phosphorylation // traceable author statement	5737 // cytoplasm // not recorded /// 16020 // membrane // inferred from electronic annotation	5515 // protein binding // inferred from physical interaction /// 4701 // diacylglycerol-activated/phospholipid dependent protein kinase C activity // traceable author statement /// 4713 // protein tyrosine kinase activity // inferred from electronic annotation /// 16740 // transferase activity // inferred from electronic annotation /// 5524 // ATP binding // inferred from electronic annotation /…	---	---	---	3.2564520884520885e-07	5580	['5580']	['5580']	True
3265	A	212983_at	-0.522	-7.71	1.19e-10		212983_at	-0.147	-3.17	0.00248		212983_at	v-Ha-ras Harvey rat sarcoma viral oncogene homolog	HRAS	Hs.37003 // full length	NM_005343 // v-Ha-ras Harvey rat sarcoma viral oncogene homolog	6935 // chemotaxis // experimental evidence /// 7148 // cell shape and cell size control // not recorded /// 6928 // cell motility // not recorded /// 7165 // signal transduction // not recorded /// 7166 // cell surface receptor linked signal transduction // experimental evidence /// 74 // regulation of cell cycle // not recorded /// 7397 // histogenesis and organogenesis // predicted/computed	157 // peripheral plasma membrane protein // experimental evidence /// 5737 // cytoplasm // experimental evidence /// 5886 // plasma membrane // experimental evidence	3924 // GTPase activity // not recorded /// 3925 // small monomeric GTPase activity // extended:Unknown; ras; 5.7e-99	---	---	---	1.127939240506329e-08	3265	['3265']	['3265']	True
27330	A	220737_at	-0.0511	-0.828	0.411		220737_at	0.0294	0.732	0.467		220737_at	ribosomal protein S6 kinase, 90kDa, polypeptide 6	RPS6KA6	Hs.40434 // full length	NM_014496 // ribosomal protein S6 kinase, 90kDa, polypeptide 6	7165 // signal transduction // traceable author statement /// 7417 // central nervous system development // traceable author statement /// 6468 // protein amino acid phosphorylation // inferred from electronic annotation	---	4672 // protein kinase activity // extended:inferred from electronic annotation; pkinase; 3.4e-93 /// 4691 // cAMP-dependent protein kinase activity // inferred from electronic annotation /// 16740 // transferase activity // inferred from electronic annotation /// 5524 // ATP binding // inferred from electronic annotation /// 4682 // protein kinase CK2 activity // inferred from electronic annotat…	---	---	---	0.5739054545454545	27330	['27330']	['27330']	True
27330	A	220738_s_at	0.00177	0.0494	0.961		220738_s_at	0.0357	1.15	0.254		220738_s_at	ribosomal protein S6 kinase, 90kDa, polypeptide 6	RPS6KA6	Hs.40434 // full length	NM_014496 // ribosomal protein S6 kinase, 90kDa, polypeptide 6	7165 // signal transduction // traceable author statement /// 7417 // central nervous system development // traceable author statement /// 6468 // protein amino acid phosphorylation // inferred from electronic annotation	---	4672 // protein kinase activity // extended:inferred from electronic annotation; pkinase; 3.4e-93 /// 4691 // cAMP-dependent protein kinase activity // inferred from electronic annotation /// 16740 // transferase activity // inferred from electronic annotation /// 5524 // ATP binding // inferred from electronic annotation /// 4682 // protein kinase CK2 activity // inferred from electronic annotat…	---	---	---	0.9778680497361447	27330	['27330']	['27330']	True
27330	B	228502_at	-0.397	-7.12	1.29e-09		228502_at_B	-0.0968	-1.86	0.0679		228502_at	CDNA FLJ13042 fis, clone NT2RP3001318	---	Hs.234478		---	---	---				6.0372e-08	27330	['27330']	['27330']	True
27330	B	228503_at	-0.365	-6.7	6.77e-09		228503_at_B	-0.0313	-0.675	0.503		228503_at	CDNA FLJ13042 fis, clone NT2RP3001318	---	Hs.234478		---	---	---				2.113707852675469e-07	27330	['27330']	['27330']	True
5581	A	206248_at	-0.0888	-2.41	0.0188		206248_at	0.0814	2.4	0.0195		206248_at	protein kinase C, epsilon	PRKCE	Hs.211592 // full length	NM_005400 // protein kinase C, epsilon	7242 // intracellular signaling cascade // inferred from electronic annotation /// 6917 // induction of apoptosis // traceable author statement /// 6468 // protein amino acid phosphorylation // traceable author statement	5624 // membrane fraction // traceable author statement	4697 // protein kinase C activity // traceable author statement /// 16740 // transferase activity // inferred from electronic annotation /// 4871 // signal transducer activity // traceable author statement /// 5524 // ATP binding // inferred from electronic annotation /// 19992 // diacylglycerol binding // inferred from electronic annotation	---	---	---	0.05418915763135947	5581	['5581']	['5581']	True
5581	B	226101_at	-0.311	-4.73	1.3e-05		226101_at_B	0.00512	0.125	0.901		226101_at	protein kinase C, epsilon	PRKCE	Hs.155281		6355 // regulation of transcription, DNA-dependent // inferred from electronic annotation	---	3677 // DNA binding // inferred from electronic annotation				0.00011242810394610201	5581	['5581']	['5581']	True
5581	B	236459_at	-0.0506	-1.32	0.191		236459_at_B	-0.0491	-1.63	0.109		236459_at	protein kinase C, epsilon	PRKCE	Hs.155281		---	---	---				0.3327612843182876	5581	['5581']	['5581']	True
1848	A	208891_at	-0.349	-3.8	0.000331		208891_at	0.0245	0.432	0.667		208891_at	dual specificity phosphatase 6	DUSP6	Hs.180383 // full length	NM_001946 // dual specificity phosphatase 6 isoform a /// NM_022652 // dual specificity phosphatase 6 isoform b	6915 // apoptosis // not recorded /// 6470 // protein amino acid dephosphorylation // traceable author statement /// 74 // regulation of cell cycle // not recorded /// 188 // inactivation of MAPK // inferred from direct assay	5625 // soluble fraction // traceable author statement /// 5737 // cytoplasm // inferred from direct assay	8420 // CTD phosphatase activity // inferred from electronic annotation /// 4725 // protein tyrosine phosphatase activity // inferred from direct assay /// 16787 // hydrolase activity // inferred from electronic annotation /// 8138 // protein tyrosine/serine/threonine phosphatase activity // inferred from electronic annotation /// 158 // protein phosphatase type 2A activity // inferred from elect…	---	---	---	0.0017893355793526654	1848	['1848']	['1848']	True
1848	A	208892_s_at	-0.383	-4.67	1.62e-05		208892_s_at	0.00854	0.161	0.873		208892_s_at	dual specificity phosphatase 6	DUSP6	Hs.180383 // full length	NM_001946 // dual specificity phosphatase 6 isoform a /// NM_022652 // dual specificity phosphatase 6 isoform b	6915 // apoptosis // not recorded /// 6470 // protein amino acid dephosphorylation // traceable author statement /// 74 // regulation of cell cycle // not recorded /// 188 // inactivation of MAPK // inferred from direct assay	5625 // soluble fraction // traceable author statement /// 5737 // cytoplasm // inferred from direct assay	8420 // CTD phosphatase activity // inferred from electronic annotation /// 4725 // protein tyrosine phosphatase activity // inferred from direct assay /// 16787 // hydrolase activity // inferred from electronic annotation /// 8138 // protein tyrosine/serine/threonine phosphatase activity // inferred from electronic annotation /// 158 // protein phosphatase type 2A activity // inferred from elect…	---	---	---	0.00013619640718562874	1848	['1848']	['1848']	True
1848	A	208893_s_at	-0.167	-3.6	0.00062		208893_s_at	0.0726	2.22	0.0305		208893_s_at	dual specificity phosphatase 6	DUSP6	Hs.180383 // full length	NM_001946 // dual specificity phosphatase 6 isoform a /// NM_022652 // dual specificity phosphatase 6 isoform b	6915 // apoptosis // not recorded /// 6470 // protein amino acid dephosphorylation // traceable author statement /// 74 // regulation of cell cycle // not recorded /// 188 // inactivation of MAPK // inferred from direct assay	5625 // soluble fraction // traceable author statement /// 5737 // cytoplasm // inferred from direct assay	8420 // CTD phosphatase activity // inferred from electronic annotation /// 4725 // protein tyrosine phosphatase activity // inferred from direct assay /// 16787 // hydrolase activity // inferred from electronic annotation /// 8138 // protein tyrosine/serine/threonine phosphatase activity // inferred from electronic annotation /// 158 // protein phosphatase type 2A activity // inferred from elect…	---	---	---	0.003052642191780822	1848	['1848']	['1848']	True
1850
84867	B	233470_at	-0.0475	-1.24	0.218		233470_at_B	-0.00275	-0.0586	0.954		233470_at	protein tyrosine phosphatase, non-receptor type 5 (striatum-enriched)	PTPN5	Hs.79092		---	---	---				0.36630653003216396	84867	['84867']	['84867']	True
84867	B	233471_at	-1.51	-7.3	6.3e-10		233471_at_B	-0.0375	-0.558	0.579		233471_at	protein tyrosine phosphatase, non-receptor type 5 (striatum-enriched)	PTPN5	Hs.79092		6470 // protein amino acid dephosphorylation // traceable author statement	16021 // integral to membrane // traceable author statement	4725 // protein tyrosine phosphatase activity // traceable author statement /// 16787 // hydrolase activity // inferred from electronic annotation				3.569311475409836e-08	84867	['84867']	['84867']	True
84867	B	236456_at	-1.21	-6.4	2.24e-08		236456_at_B	-0.194	-1.86	0.0683		236456_at	protein tyrosine phosphatase, non-receptor type 5 (striatum-enriched)	PTPN5	Hs.79092		---	---	---				5.439930810810811e-07	84867	['84867']	['84867']	True
5583	A	206099_at	-0.262	-5.02	4.53e-06		206099_at	0.0627	1.87	0.0671		206099_at	protein kinase C, eta	PRKCH	Hs.315366 // full length	NM_006255 // protein kinase C, eta /// NM_024064 //	7165 // signal transduction // predicted/computed /// 6468 // protein amino acid phosphorylation // experimental evidence	---	4697 // protein kinase C activity // experimental evidence	---	---	---	4.5921444043321294e-05	5583	['5583']	['5583']	True
5583	A	218764_at	-0.575	-5.93	1.41e-07		218764_at	-0.00338	-0.0616	0.951		218764_at	protein kinase C, eta	PRKCH	Hs.315366 // full length	NM_006255 // protein kinase C, eta /// NM_024064 //	7165 // signal transduction // predicted/computed /// 6468 // protein amino acid phosphorylation // experimental evidence	---	4697 // protein kinase C activity // experimental evidence	---	---	---	2.4591801242236023e-06	5583	['5583']	['5583']	True
5583	B	230124_at	0.0271	0.687	0.494		230124_at_B	0.00528	0.172	0.864		230124_at	hypothetical protein LOC161291	LOC161291	Hs.146180		---	---	---				0.6492637491223964	5583	['5583']	['5583']	True
2002	A	203617_x_at	-0.224	-3.82	0.000309		203617_x_at	0.0439	1.33	0.189		203617_x_at	ELK1, member of ETS oncogene family	ELK1	Hs.181128 // full length	NM_005229 // ELK1 protein	---	---	3700 // transcription factor activity // extended:inferred from electronic annotation; Ets; 5.7e-61	---	---	---	0.0016876673960612692	2002	['2002']	['2002']	True
2002	A	210376_x_at	-0.341	-5.15	2.79e-06		210376_x_at	0.0811	1.66	0.102		210376_x_at	ELK1, member of ETS oncogene family	ELK1	Hs.181128 // full length	NM_005229 // ELK1 protein	---	---	3700 // transcription factor activity // extended:inferred from electronic annotation; Ets; 5.7e-61	---	---	---	3.0314176541717048e-05	2002	['2002']	['2002']	True
2002	A	210850_s_at	-0.094	-1.56	0.124		210850_s_at	0.076	1.26	0.214		210850_s_at	ELK1, member of ETS oncogene family	ELK1	Hs.181128 // full length	NM_005229 // ELK1 protein	---	---	3700 // transcription factor activity // extended:inferred from electronic annotation; Ets; 5.7e-61	---	---	---	0.24118238884800206	2002	['2002']	['2002']	True
5594	A	208351_s_at	-0.594	-5.72	3.19e-07		208351_s_at	0.123	1.28	0.205		208351_s_at	mitogen-activated protein kinase 1	MAPK1	Hs.324473 // full length	NM_002745 // mitogen-activated protein kinase 1 /// NM_138957 // mitogen-activated protein kinase 1	7165 // signal transduction // traceable author statement /// 7268 // synaptic transmission // traceable author statement /// 6935 // chemotaxis // traceable author statement /// 7049 // cell cycle // inferred from electronic annotation /// 6917 // induction of apoptosis // traceable author statement /// 6950 // response to stress // traceable author statement /// 6468 // protein amino acid phosp…	---	4672 // protein kinase activity // extended:inferred from electronic annotation; pkinase; 1.8e-87 /// 4674 // protein serine/threonine kinase activity // not recorded /// 4672 // protein kinase activity // extended:inferred from electronic annotation; pkinase; 2e-87 /// 16740 // transferase activity // inferred from electronic annotation /// 5524 // ATP binding // inferred from electronic annotat…	---	---	---	4.840267477203647e-06	5594	['5594']	['5594']	True
5594	A	212271_at	-0.869	-6.99	2.13e-09		212271_at	0.0668	0.87	0.388		212271_at	mitogen-activated protein kinase 1	MAPK1	Hs.324473 // full length	NM_002745 // mitogen-activated protein kinase 1 /// NM_138957 // mitogen-activated protein kinase 1	7165 // signal transduction // traceable author statement /// 7268 // synaptic transmission // traceable author statement /// 6935 // chemotaxis // traceable author statement /// 7049 // cell cycle // inferred from electronic annotation /// 6917 // induction of apoptosis // traceable author statement /// 6950 // response to stress // traceable author statement /// 6468 // protein amino acid phosp…	---	4672 // protein kinase activity // extended:inferred from electronic annotation; pkinase; 1.8e-87 /// 4674 // protein serine/threonine kinase activity // not recorded /// 4672 // protein kinase activity // extended:inferred from electronic annotation; pkinase; 2e-87 /// 16740 // transferase activity // inferred from electronic annotation /// 5524 // ATP binding // inferred from electronic annotat…	---	---	---	8.79564705882353e-08	5594	['5594']	['5594']	True
5594	B	224620_at	-0.0425	-1.56	0.124		224620_at_B	0.025	0.736	0.465		224620_at	mitogen-activated protein kinase 1	MAPK1	Hs.324473		---	---	---				0.24118238884800206	5594	['5594']	['5594']	True
5594	B	224621_at	-0.5	-6.31	3.27e-08		224621_at_B	-0.0425	-0.833	0.408		224621_at	mitogen-activated protein kinase 1	MAPK1	Hs.324473		6468 // protein amino acid phosphorylation // inferred from electronic annotation /// 6917 // induction of apoptosis // traceable author statement /// 6935 // chemotaxis // traceable author statement /// 6950 // response to stress // traceable author statement /// 7049 // cell cycle // inferred from electronic annotation /// 7165 // signal transduction // traceable author statement /// 7268 // sy…	---	4674 // protein serine/threonine kinase activity // not recorded /// 4707 // MAP kinase activity // traceable author statement /// 5524 // ATP binding // inferred from electronic annotation /// 16740 // transferase activity // inferred from electronic annotation /// 4672 // pkinase;protein kinase activity;1.9e-88 // extended:Unknown /// 4672 // pkinase;protein kinase activity;2.1e-88 // extended:…				7.360448897795592e-07	5594	['5594']	['5594']	True
5594	B	229847_at	-0.0248	-0.857	0.395		229847_at_B	0.0441	1.28	0.205		229847_at	mitogen-activated protein kinase 1	MAPK1	Hs.324473		---	---	17016 // Ras interactor activity // non-traceable author statement				0.5589291675852729	5594	['5594']	['5594']	True
1958	A	201693_s_at	-0.308	-2.82	0.00641		201693_s_at	-0.0585	-0.325	0.746		201693_s_at	early growth response 1	EGR1	Hs.326035 // full length	NM_001964 // early growth response 1	6355 // regulation of transcription, DNA-dependent // inferred from electronic annotation	5634 // nucleus // inferred from electronic annotation	3700 // transcription factor activity // traceable author statement	---	---	---	0.02224021005483049	1958	['1958']	['1958']	True
1958	A	201694_s_at	-0.597	-4.59	2.19e-05		201694_s_at	-0.173	-0.881	0.382		201694_s_at	early growth response 1	EGR1	Hs.326035 // full length	NM_001964 // early growth response 1	6355 // regulation of transcription, DNA-dependent // inferred from electronic annotation	5634 // nucleus // inferred from electronic annotation	3700 // transcription factor activity // traceable author statement	---	---	---	0.00017570057142857141	1958	['1958']	['1958']	True
1958	B	227404_s_at	-0.902	-4.73	1.3e-05		227404_s_at_B	-0.416	-1.42	0.16		227404_s_at	early growth response 1	EGR1	Hs.326035		---	---	---				0.00011242810394610201	1958	['1958']	['1958']	True
5801	A	206084_at	-0.38	-6.61	9.8e-09		206084_at	-0.159	-2.65	0.0103		206084_at	protein tyrosine phosphatase, receptor type, R	PTPRR	Hs.198288 // full length	NM_002849 // protein tyrosine phosphatase, receptor type, R isoform 1 precursor /// NM_130846 // protein tyrosine phosphatase, receptor type, R isoform 2	7167 // enzyme linked receptor protein signaling pathway // inferred from sequence or structural similarity /// 6470 // protein amino acid dephosphorylation // traceable author statement /// 1701 // embryonic development (sensu Mammalia) // inferred from expression pattern	5887 // integral to plasma membrane // inferred from sequence or structural similarity	5001 // transmembrane receptor protein tyrosine phosphatase activity // inferred from sequence or structural similarity /// 4888 // transmembrane receptor activity // inferred from sequence or structural similarity /// 16787 // hydrolase activity // inferred from electronic annotation /// 4725 // protein tyrosine phosphatase activity // extended:Unknown; Y_phosphatase; 4.3e-110 /// 4727 // prenyl…	---	---	---	2.826023106546855e-07	5801	['5801']	['5801']	True
5801	A	210675_s_at	-0.383	-7.42	3.9e-10		210675_s_at	-0.103	-1.59	0.117		210675_s_at	protein tyrosine phosphatase, receptor type, R	PTPRR	Hs.198288 // full length	NM_002849 // protein tyrosine phosphatase, receptor type, R isoform 1 precursor /// NM_130846 // protein tyrosine phosphatase, receptor type, R isoform 2	7167 // enzyme linked receptor protein signaling pathway // inferred from sequence or structural similarity /// 6470 // protein amino acid dephosphorylation // traceable author statement /// 1701 // embryonic development (sensu Mammalia) // inferred from expression pattern	5887 // integral to plasma membrane // inferred from sequence or structural similarity	5001 // transmembrane receptor protein tyrosine phosphatase activity // inferred from sequence or structural similarity /// 4888 // transmembrane receptor activity // inferred from sequence or structural similarity /// 16787 // hydrolase activity // inferred from electronic annotation /// 4725 // protein tyrosine phosphatase activity // extended:Unknown; Y_phosphatase; 4.3e-110 /// 4727 // prenyl…	---	---	---	2.5357337192474673e-08	5801	['5801']	['5801']	True
