# Supplementary material for: Downregulation of glial genes involved in synaptic function mitigates Huntington's disease pathogenesis
Source: eLife. 2021 Apr 19;10:e64564. doi: 10.7554/eLife.64564 (PMC8149125; doi:10.7554/eLife.64564)
Supplement: Figure 1—source data 2. [file elife-64564-fig1-data2.zip › Figure_1_source_data_file_2/neuronDown/3/subFly.csv]

fbgene	gene_x	EN7vsEW7_log2FoldChange	EN7vsEW7_pvalue	EN7vsEW7_padj	EN7vsEW7_grp.mean.EW7	EN7vsEW7_grp.mean.EN7	EN9vsEW9_log2FoldChange	EN9vsEW9_pvalue	EN9vsEW9_padj	EN9vsEW9_grp.mean.EW9	EN9vsEW9_grp.mean.EN9	EN11vsEW11_v2_log2FoldChange	EN11vsEW11_v2_pvalue	EN11vsEW11_v2_padj	EN11vsEW11_v2_grp.mean.EW11	EN11vsEW11_v2_grp.mean.EN11	EF18vsEW18_log2FoldChange	EF18vsEW18_pvalue	EF18vsEW18_padj	EF18vsEW18_grp.mean.EW18	EF18vsEW18_grp.mean.EF18	EF20vsEW20_log2FoldChange	EF20vsEW20_pvalue	EF20vsEW20_padj	EF20vsEW20_grp.mean.EW20	EF20vsEW20_grp.mean.EF20	EF22vsEW22_log2FoldChange	EF22vsEW22_pvalue	EF22vsEW22_padj	EF22vsEW22_grp.mean.EW22	EF22vsEW22_grp.mean.EF22	Unnamed: 31_x	AllSig_x	UnionSig_x	fbgene	gene_y	RN5vsRW5_log2FoldChange	RN5vsRW5_pvalue	RN5vsRW5_padj	RN5vsRW5_grp.mean.RW5	RN5vsRW5_grp.mean.RN5	RN7vsRW7_log2FoldChange	RN7vsRW7_pvalue	RN7vsRW7_padj	RN7vsRW7_grp.mean.RW7	RN7vsRW7_grp.mean.RN7	RN8vsRW8_log2FoldChange	RN8vsRW8_pvalue	RN8vsRW8_padj
FBgn0052944	CG32944:FBgn0052944	-0.176230776124207	0.196469543169211	0.539978061659268	1100.63629791975	956.416720245623	-0.00373550684727842	0.964362788792891	0.98403297130986	985.993742250038	983.549284423165	-0.272270298318552	0.0167493191193223	0.0810112131105829	1064.01687429892	869.372637868343	-0.141724686040833	0.158860848875058	0.355529053497203	1123.73233606842	1013.84080481391	-0.239444503367532	0.00733589662030519	0.0432582255682873	1032.23716398354	865.217287133467	-0.340352944757488	0.201747694605667	0.627139693505282	834.459605467971	611.619179858902		False	False	FBgn0052944	CG32944:FBgn0052944	-0.220525618472268	0.0225951485107151	0.0790224429818441	1247.99732548796	1066.32115578058	-0.168118536250592	0.163357000393258	0.565236451243819	1024.66137002445	907.709471381583	-0.0643297118087252	0.491069464823318	0.797586212428015
FBgn0262866	S6kII:FBgn0262866	0.0931520130922128	0.27973530290403	0.643509385933332	826.509270776672	884.099673346089	-0.0423044336410625	0.609811918753554	0.775215677024254	918.677565606582	891.679531676456	0.0258738404626834	0.818085258691071	0.927769914265313	909.757102808524	928.09256650859	0.079452345665834	0.428974845477314	0.650619607607413	871.141403121898	923.260684618209	-0.0985909153538811	0.241782190720332	0.492806147012428	954.870527935426	888.584582834188	-0.0371538220772199	0.660510263978853	0.884713442676088	896.279939445358	872.922011491326		False	False	FBgn0262866	S6kII:FBgn0262866	-0.128403258372542	0.16166230793116	0.335876537043517	921.892409821351	841.356592048373	-0.141915132010073	0.511770182075197	0.859150137325083	731.305533519323	652.081669787646	0.0313519261574038	0.74181403585979	0.912081525480213
FBgn0020412	JIL-1:FBgn0020412	0.0507107097947562	0.559681102581443	0.8465645015707	2579.01895803104	2675.62424836357	0.0512542646561972	0.422709091140416	0.626206017652393	2654.08014697924	2751.21519472429	-0.0159336602474885	0.847726024870431	0.941554627035777	2636.15626229501	2606.8024783796	0.0382084642971843	0.609967621799984	0.790638532268215	3004.1935257881	3086.77117661458	0.0387903408473998	0.5594755399685	0.776383681041975	2428.4590864067	2497.09796388599	-0.0233300558128233	0.756058489587663	0.92728590106747	2556.4327185852	2515.77629472421		False	False	FBgn0020412	JIL-1:FBgn0020412	-0.0756721592628078	0.248947857516566	0.450273120743171	2640.78071327336	2503.83105996124	0.000335756069664005	0.998516397056122	0.999440863676857	2224.24333438253	2224.27443790957	-0.0116151655065971	0.887451107444073	0.965129682351515
FBgn0010379	Akt1:FBgn0010379	-0.126671880609933	0.0827513710387615	0.328507273633033	2827.91751073597	2581.89347196507	0.00197339274963325	0.976602319165021	0.988766058692285	2914.76124560775	2918.50503826742	0.134875428343522	0.10525285682393	0.29669392160938	2744.89459013015	3024.70522692921	-0.000796421438860154	0.992928382374291	0.997119835039244	3033.01005542285	3030.92806895119	-0.0620999020577781	0.401834714974374	0.655939524531056	2845.58125587947	2721.03850158858	0.0862518737258685	0.474609352147506	0.811309714726107	2974.50974295257	3165.15221560183		False	False	FBgn0010379	Akt1:FBgn0010379	-0.100176097091472	0.125671889463249	0.283754183997936	2867.7513058124	2672.74301485085	-0.202501374038026			2620.40244159415	2231.07699095939	-0.0182802544011158	0.834185099558782	0.948617960597776
FBgn0015806	S6k:FBgn0015806	-0.00440839985566486	0.965455267774146	0.98855687132229	3486.5501009369	3475.33438803472	-0.145173199760125	0.0386602607799019	0.113468200399937	4150.59820271362	3747.7932502476	-0.0666319382654039	0.564618022174932	0.784604984834646	3983.54392388292	3791.23314068585	-0.409968539242381	0.000109071905567762	0.00127299893126634	4305.97640112183	3190.32489998632	-0.0299668189942032	0.669332082402462	0.848158951990808	4011.06799787982	3925.92971361249	-0.104049386218343	0.106035351670428	0.4944218426681	4671.53470493842	4343.86993952552		False	True	FBgn0015806	S6k:FBgn0015806	-0.261761904796402	0.000504286349195401	0.00314005509558664	3575.60893258028	2971.37415198095	-0.284085619757525	0.12573194798315	0.495111667531343	3505.47400859312	2818.16235488948	-0.274963844834439	0.0069547017671188	0.0555001493143207
FBgn0004369	Ptp99A:FBgn0004369	0.103924095433999	0.253575075524922	0.615927249660794	5658.29168739896	6105.23463629696	0.20635321049529	0.000198836270396551	0.00130599569715537	5484.34907519843	6335.6877512355	0.0340263777653159	0.629990670815473	0.825086616009722	6009.45943616395	6156.78032450846	-0.0296254454220558	0.693134660164136	0.842934374080401	5905.99281027876	5783.41201205037	-0.16807755609206	0.00822960288825881	0.0472590221244729	5504.68620052303	4882.68008067708	-0.248664277950719	0.185438299427974	0.615123234937876	5361.82766656749	4426.78872220828		False	True	FBgn0004369	Ptp99A:FBgn0004369	-0.194044567101622	0.00133753914585529	0.00733502812724427	6432.1113499228	5613.51628520472	-0.106214490742186	0.616586455769734	0.907179471613884	5021.84975768603	4613.09635394951	-0.0416641254365867	0.677081305682951	0.887638248259264
FBgn0016641	PTP-ER:FBgn0016641	0.000875618900725013	0.991981526758867	0.996559602103613	3719.12188053786	3721.45842319714	0.102732252173417	0.103600155837125	0.238595009850641	3876.82440897893	4165.82589106384	0.0665141038694925	0.439470038749974	0.69137934863314	3821.1546326853	4009.08161984685	0.140510593839083	0.0712495943305195	0.207027472507676	3833.43964132648	4238.08664893796	0.0613013150235237	0.304473465082199	0.561666549498305	4062.8288566676	4244.11850942964	0.00530450322726128	0.970320275865058	0.991268190080241	3637.48202526406	3652.03994200401		False	False	FBgn0016641	PTP-ER:FBgn0016641	-0.101768218373232	0.166134257320761	0.34237304687983	4122.28829015201	3837.38331655312	-0.0905358403631514	0.528263824461372	0.867678548503782	3459.4138820301	3236.52838427359	-0.0899831865409233	0.223009642027663	0.56614534414149
FBgn0004368	Ptp4E:FBgn0004368	0.0277174128886922	0.770047579591135	0.931431423856589	4065.17291753433	4148.87086688338	0.0403637252897826	0.503142825479544	0.695663933827411	4089.35231724817	4206.33475781249	0.139879884369564	0.0591342165224438	0.200564947646587	3850.34859275255	4253.41603021392	-0.226098053758235	0.00176603470424209	0.0129002700312661	4169.26703985788	3550.985036187	-0.112122836197979	0.109475438103181	0.301798610506997	3532.13625003862	3258.95736280112	-0.240605097321286	0.00193891704795831	0.0382708125703347	3412.5486678866	2880.32880863435		False	False	FBgn0004368	Ptp4E:FBgn0004368	-0.14841743030275	0.089226640994532	0.222342221924292	4197.51423066358	3777.32914055602	-0.265318931582898			3516.04448943685	2781.0387069374	-0.0748456725936614	0.261298937406565	0.61533263161319
FBgn0036448	mop:FBgn0036448	0.160621211457112	0.0637243456875642	0.279097525883934	6044.2205199082	6793.24854799435	0.231058392365659	1.34280054408355e-05	0.000115628782444347	5966.46321180863	7012.7285475083	0.130483113315575	0.0731618294749464	0.232319714117679	6311.99907957983	6926.77803746247	0.198356465192538	0.00263824579934204	0.0176285812086379	6339.89582851235	7294.13776782997	0.0366654670744544	0.616718381131208	0.815446030453096	6147.93680113479	6313.1309965065	-0.0709002103693393	0.553373188858258	0.844823315992439	6374.98382350063	6057.73005427179		False	True	FBgn0036448	mop:FBgn0036448	0.196110799527685	0.0170049438078352	0.0623554439840365	6249.80113576867	7182.46755967063	0.159874921308839	0.433353356052486	0.824820973993561	5460.63775020359	6193.76762344706	0.19512220332286	0.0194757964962566	0.121386882564719
FBgn0003138	Ptp61F:FBgn0003138	0.020105917495318	0.811208934632575	0.943530973130032	1802.09474696499	1828.44117475576	0.0380151127658757	0.663866445784731	0.813402502787731	1824.42568033261	1873.67067047232	0.0675797607141359	0.433077402841485	0.686099252998365	1806.56616754046	1896.7894851937	0.0160828751222686	0.837854729890886	0.922234075104351	1876.5580872282	1898.0256072468	-0.0364013903461667	0.607198947714195	0.808395412733748	1943.10356136332	1893.03347074378	0.122338737665394			2098.88646455988	2316.20858520403		False	False	FBgn0003138	Ptp61F:FBgn0003138	0.120697025932573	0.0700269932770294	0.186096690053241	1823.57792352842	1985.30395775848	-0.0834537815143894	0.688905280221291	0.929403263400399	1732.07167088117	1620.59773138207	0.217855987851819	0.100712588430879	0.366200108900938
FBgn0259227	CG42327:FBgn0259227	-0.0498268135075886	0.47203523580572	0.795859566381183	3162.73753023767	3052.30651638719	-0.0717747888210022	0.230461044408608	0.421324236053863	3058.2389387012	2907.6990077716	0.0335005348826823	0.695135007236043	0.863779205913891	2879.86926718356	2949.36634077508	-0.028002673695829	0.713084054881885	0.855676056460415	3939.90575222631	3862.07386720982	-0.00756365713246175	0.921168282437182	0.968103734171025	3112.95340829997	3096.16835218348	-0.176933558038168	0.0471735057076964	0.322692187874334	3242.99914524072	2861.75544698332		False	False	FBgn0259227	CG42327:FBgn0259227	-0.462276809076075	8.72099980123542e-12	1.97852943316724e-10	2929.61299513237	2115.90370045331	-0.46597891959058	0.00046074090296753	0.00730751837090777	2626.73886443171	1870.87969747522	-0.471010856240112	5.89882224188001e-12	3.19915727655393e-10
FBgn0259680	Pkcdelta:FBgn0259680	0.0483616351837721	0.618755021136136	0.875407290489833	1493.18678755971	1547.41594477403	0.25216969450737	0.00364123901721816	0.0165634613785331	1568.41644100101	1875.89332806201	0.280889307775508	0.000761780041422411	0.00686465432270448	1341.55433545574	1641.55344825007	0.296504173258475	0.00589862717293015	0.0330755017154122	1213.85839142944	1509.03231453457	0.0439349731122768	0.611015603258683	0.811065993988944	1977.5558979272	2041.98392726795	0.300747456449225	0.00359453874586914	0.0609207636673073	1522.33249723368	1886.13600428264		False	True	FBgn0259680	Pkcdelta:FBgn0259680	-0.259080247653084	0.0191208883863365	0.0689753166954052	2183.43319483338	1810.54744443553	-0.173265338136122	0.297879934373072	0.734570793292438	1583.77430725681	1390.74839676765	-0.0831763586578914	0.35891184874826	0.70878588101536
FBgn0004784	inaC:FBgn0004784	-0.30614310636862	0.000394412349308904	0.00582053602510786	34263.3011162844	27420.847349932	-0.130328342774491	0.0143624563783066	0.0519348467117345	29742.6889171127	27151.9881962924	-0.300066571378498	0.00069883533160018	0.00640073337755571	31623.3845150758	25470.0142984001	-0.0899402229862143	0.22574359931186	0.443592123709298	33905.6604255205	31805.9166415319	-0.113254956347332	0.225230989082445	0.472310227667644	30516.8276590174	28060.8670470145	-0.19660579138507	0.426462486047961	0.783444216850956	29941.5632063245	25276.4027078206		False	True	FBgn0004784	inaC:FBgn0004784	0.0921673270514875	0.0479724328945773	0.141224346879495	34581.2039070111	36879.3283748538	0.246807786240611	0.030568559799659	0.201438753760362	32219.4275078615	38464.851457049	0.143783648235657	0.0996997241665349	0.364340158611933
FBgn0003093	Pkc98E:FBgn0003093	-0.0432193180976544	0.6488504371703	0.887079076335306	3514.60879229425	3405.03416038429	0.0303804722319509	0.693367246330074	0.831010213489017	3379.3335847446	3451.91533937745	0.0864755349067855	0.202082571061881	0.450094469272473	3326.76215423886	3537.2359998492	0.0815012886135111	0.266723150701044	0.489130973919695	3508.04564179924	3717.39589704483	0.124928767183428	0.0682859377668363	0.220619137655232	2992.82401170724	3273.32601347939	-0.184122278882428	0.343542608742984	0.739325141491032	3139.68500079856	2720.860290607		False	False	FBgn0003093	Pkc98E:FBgn0003093	-0.0778266139975168	0.441486697451094	0.646102254185896	3558.89276780274	3365.96553716203	-0.189847899675103	0.499635142995249	0.855065341581284	2960.15433143869	2465.47278337245	-0.0279172507357352	0.689674518890606	0.892692102723033
FBgn0004462	Pk17E:FBgn0004462	0.0474285086362179	0.554151883759578	0.843591025404924	2134.08509448364	2208.65229158547	0.21075741695445	0.000398948474933239	0.00244611717865427	2299.29670228272	2665.16316776337	0.193866746030321	0.0143995752518295	0.0728507145388691	2217.48664802753	2547.92517649118	0.0781031412438302	0.359510702690559	0.585960519939233	2508.91511491123	2653.27406862574	0.184367368695175	0.0233796258628029	0.102427641006129	2322.0157807171	2655.98811721398	0.0995745312142369	0.46146506525018	0.804791273865697	2423.99113613365	2606.91818654813		False	True	FBgn0004462	Pk17E:FBgn0004462	-0.283503498025009	6.93535704784857e-05	0.000534150451301459	2638.51560038192	2159.94802131533	-0.0992524430929045	0.570768759741474	0.887818279791025	2058.85732349815	1909.33403013652	0.0307342952471964	0.679763440379929	0.888714471525738
FBgn0003091	Pkc53E:FBgn0003091	-0.13944076474965	0.199777322851758	0.544440570311231	5326.53147938017	4796.51201652374	0.0163259046297503	0.758019184904762	0.87267538384515	5185.82519701988	5245.16103205379	-0.280189107671317	0.000211273672306047	0.0023059394688018	5727.01588360796	4690.30537904424	-0.159326909801874	0.0801382092297177	0.22468099884863	4667.15962457649	4161.50027638688	-0.280371046193424	0.000491509514479089	0.00479853839854999	4724.18482545606	3852.99811942143	-0.358969235081696	0.107151065838237	0.496828589919335	4233.96571882105	3159.35668665302		False	True	FBgn0003091	Pkc53E:FBgn0003091	-0.0447353206662099	0.572777950680867	0.754253893314596	6185.78601728118	5993.11086243101	-0.150470980189849	0.524876155424992	0.8660490324977	5336.05703562347	4703.78999998491	-0.0481779780740972	0.584564627241917	0.84644800918713
FBgn0020621	Pkn:FBgn0020621	-0.294180079626167	8.14154054597932e-05	0.00151210479260603	15962.5057999349	12921.8677625133	-0.20129120476431	1.00256148950708e-05	8.88920357319494e-05	17012.8121005486	14783.9186522744	-0.298619034542595	1.77099046143638e-06	3.44078146793355e-05	17134.9298017301	13875.7087426447	0.13543388245657	0.0277987603117403	0.106978212290136	17969.049141375	19769.8423193859	-0.0894763986424848	0.280996228025004	0.535983106235292	18278.7670056809	17123.7320929584	-0.319876355428876	0.0835293388597684	0.435326770342594	18488.783250973	14462.2715242769		False	True	FBgn0020621	Pkn:FBgn0020621	-0.119894429894806			16702.1043112369	15352.8414555695	-0.127768542443282	0.452677777226228	0.833313473893237	14066.5394214923	12774.8039584687	-0.0247830352549726	0.736435594381606	0.910386733274075
FBgn0017549	Ric:FBgn0017549	0.0725021807134248	0.349168104180299	0.706994337208567	7051.32517078594	7429.50616279813	0.147328483008654	0.00164769072817975	0.00838786848148016	7074.9898344761	7840.89726001821	0.0647904035405412	0.385409489995989	0.644594253818534	7489.05051628228	7843.00020686382	0.0959834900439257	0.212287159045296	0.427354941823645	7486.52679587918	8017.10430198958	-0.0302293495659484	0.59717102924839	0.800803923528868	6845.59132295028	6700.65710558942	-0.174161456750456			6496.13758184444	5673.77194927095		False	True	FBgn0017549	Ric:FBgn0017549	-0.0393419091190957	0.496012526202525	0.694630531863868	8911.36668361644	8669.12910622587	0.139976545224358	0.223384756433678	0.656032932001264	7218.12593996658	7981.46449512154	0.0011599918873825	0.988366973534325	0.995766023890728
FBgn0025806	Rap2l:FBgn0025806	0.044525191659718	0.524569639885089	0.825595164474139	3007.71196195766	3105.21208794033	0.15831445181541	0.0160358691404865	0.0567341456603352	3017.53936521511	3372.63332573701	-0.0317341350925048	0.731157322550938	0.884474525519678	3398.88554577306	3321.88820747118	0.0798486406548139	0.272313951141039	0.495482878390229	3187.40531450341	3373.91627327451	0.0332061283744931	0.651194213116759	0.837690848643154	3115.98025740297	3191.86270094777	0.0191340833121253	0.852145937739041	0.958258996078664	3037.45692808473	3079.64895775849		False	False	FBgn0025806	Rap2l:FBgn0025806	-0.0100724748444155	0.872028492869195	0.938016922725538	3164.43040280885	3141.73152739332	0.203493228280077	0.121381293237923	0.484583885227174	2760.86616214961	3201.59083293601	0.0593526465311272	0.522973438353719	0.814768250892367
FBgn0034434	Rgk1:FBgn0034434	0.0937448787754109	0.303503177837033	0.666134910424877	774.623202896462	829.846006052757	0.201714706725567	0.0480301009992063	0.134481635782016	750.233120055632	866.745014475016	0.134146492977698	0.193284714277717	0.437057713142525	735.737171933212	812.083084661439	-0.110769272514599	0.308795691783626	0.535376745205881	875.411609895633	807.479788267225	-0.0891162234170276	0.307493145681356	0.564988924010533	772.585466613319	723.537478265592	-0.349285959600313	0.0373402382151285	0.284009439915225	761.636605759985	585.719601360342		False	False	FBgn0034434	Rgk1:FBgn0034434	-0.0476144365554438	0.583572005297015	0.76273548023527	1054.51858640968	1019.88906123	-0.190569665314752	0.297007625574555	0.734570793292438	866.479678720412	748.606882181854	-0.133670675511604	0.176742799370694	0.499384827465162
FBgn0260658	CG42541:FBgn0260658	-0.207013685822876	0.132209523358352	0.430872856669521	639.288340359955	541.775038840294	-0.17472418839901	0.167058694846328	0.335935760604301	658.072170121916	578.860928211258	-0.110150835834573	0.322589425504264	0.58547468525205	572.876489440836	528.235443491834	-0.296241610564163	0.00849865320269815	0.0438300006731402	626.353691541415	503.74348802794	-0.561963776696444	6.39629305269817e-06	0.000111047580781572	518.004281479065	332.360129165691	-0.601976834880371	0.027433175606014	0.234738484884084	523.616018057812	298.254780985196		False	True	FBgn0260658	CG42541:FBgn0260658	0.117755090897343	0.395771981190762	0.602784062420722	640.060846514732	698.772155841996	-0.123161060398172	0.682207930391094	0.925769949370129	509.245672045772	445.407232404982	0.0978888233281214	0.430243578024811	0.759133822690128
FBgn0035711	CG8519:FBgn0035711	-0.243741735582627	0.17877389838703	0.516452381684956	133.813695814376	106.200127815865	-0.30101464925582	0.161444064954927	0.327619485782003	128.641183007521	99.8882439344779	-0.0707549890577013	0.715366285091782	0.874618632920352	148.374884915071	139.506760029459	0.386665706027872	0.0285086577691159	0.109050736406598	99.5753208042269	136.968095361942	0.21274394517969	0.21597775065081	0.461373302515789	109.355328929705	134.371227189707	0.26738272569567	0.234055786417595	0.658148968922296	115.59892701649	143.90061563442		False	False	FBgn0035711	CG8519:FBgn0035711	0.01387078896852	0.937738549621907	0.970664501473341	122.570523627512	124.099226371545	0.0982710221745644	0.686242508905405	0.927718865046434	128.470748680999	140.191759604369	-0.220717128384624	0.242498203128082	0.592441262281315
FBgn0037661	Ada:FBgn0037661	-0.132105315295934	0.442759356849829	0.776198194646921	106.383764392296	94.1694696385581	-0.110158262555266	0.60658596304163	0.773186612211589	109.759268816127	99.8983701086274	-0.23434823309784	0.251550108117519	0.510407155000311	115.128948449518	92.0814280972455	-0.25886461235222	0.139530409031309	0.326105665422045	123.691186789502	99.7805917878948	-0.1555686184079	0.351206445044297	0.612380348018261	125.960081154967	108.712824161939	0.304990116835151			132.982980759493	178.336517150484		False	False	FBgn0037661	Ada:FBgn0037661	-0.0587798034657675	0.77032746041011	0.882258272260745	101.883360138141	96.9260219325975	-0.594667682492695	0.00958967132479376	0.0866838935554727	132.976674210584	81.1516147680801	-0.237356706368735	0.22047389139267	0.5635059508805
FBgn0085419	Rgk2:FBgn0085419	-0.324407161899783	0.000850839928638039	0.0109069876849573	2764.74372144026	2176.074871625	-0.278097041575769	7.09026489783272e-05	0.000518303464941571	2834.62199311675	2330.1895449946	-0.380799746496317	5.39216201584434e-06	9.21213001582927e-05	2751.8108342302	2093.82692939182	-0.344115693005924	4.05061440457157e-05	0.000559134810586602	2144.88291487985	1676.35279712129	-0.556042817430155	4.2227309897747e-13	2.86582676506043e-11	2287.49123694736	1529.65188646558	-0.6989923808369	0.00383091856791334	0.0633300262682807	2178.15052089809	1202.72069076379		False	True	FBgn0085419	Rgk2:FBgn0085419	-0.240892368267258	0.000241277503717658	0.00163398574224366	4196.55029343099	3543.30032086134	-0.339534489555473	0.0679997218394828	0.341628411155218	3272.90706323822	2521.08588006422	-0.113619044184284	0.287603516899539	0.6424645839003
FBgn0015286	Rala:FBgn0015286	0.0909684133457759	0.308071082017077	0.671087669712921	2072.02009252515	2213.63377915639	0.076048669302912	0.340648814515683	0.548854692258871	2040.28362376579	2153.51987947868	0.17602234431851	0.034776944543721	0.138095805976448	2111.02228654152	2394.69310505906	-0.140522334241733	0.198762297683045	0.410408356490144	2616.00948316787	2359.49762174287	-0.0831100659916865	0.30743624967697	0.564988924010533	2226.88185672428	2096.51886208125	0.136136495793675	0.365433180145608	0.75128950149023	2197.05301243437	2429.19959153346		False	False	FBgn0015286	Rala:FBgn0015286	0.0152495125599693	0.872937821631987	0.938565679564507	1896.48949954842	1916.61089431951	-0.064848314855355	0.734123549774001	0.943291867739884	1772.98490305231	1685.8680370639	-0.0416666588795706	0.748061549578197	0.915324632284827
FBgn0085426	Rgk3:FBgn0085426	0.00554309030612766	0.945881590119825	0.985213959906322	1335.53748295148	1341.31084788862	0.0714845836934549	0.384804488449221	0.589782567257073	1231.89808269847	1295.33012768017	0.0977264101352342	0.267908438600219	0.529464937164792	1227.96247857	1317.76257441111	-0.0497431577732105	0.570257406761999	0.765177773784533	1208.93479505095	1166.74835776364	-0.151517020690756	0.0457276557402908	0.166144804990194	1231.26083373433	1103.34887442352	-0.24854558462382	0.147716878610534	0.565106346551276	1111.17379753997	921.13908330909		False	False	FBgn0085426	Rgk3:FBgn0085426	0.0816489559285951	0.474950863859299	0.676944443490254	1534.98386597733	1628.83558338012	-0.131691495658395	0.58794399111105	0.895500491392161	1302.29835112025	1164.02823803136	0.109371230441894	0.180573507766963	0.505735763492587
FBgn0040370	CG13375:FBgn0040370	-0.121950207172262	0.401128727759677	0.749767787366737	466.272438247012	422.16644854007	0.0339332723373515	0.781633177396031	0.888244772237818	440.703609398667	451.659895357975	0.11209991937431	0.459108288810548	0.705825198203906	405.783582310065	443.876171475057	0.0870612379962414	0.511143669727294	0.718608999273341	454.14048010863	485.668018279279	-0.0523654125034836	0.649109827253633	0.836584924274561	386.77933213889	371.563418134179	-0.14507495440444	0.519253164599289	0.828894584421492	319.548308197588	283.853242656393		False	False	FBgn0040370	CG13375:FBgn0040370	-0.137160053906744	0.23140671075288	0.429402637520814	565.09191868699	511.842687773257	-0.248345295953149	0.421720866229088	0.820890220526229	457.711302709958	340.037218653182	0.0526381430127569	0.664239501700318	0.881206621398949
FBgn0037754	CG8500:FBgn0037754	0.00651110251455027	0.948576785250209	0.98544153880432	6325.68977778542	6356.06934548168	0.0667028921641665	0.221324116820987	0.409705656953552	6333.20372326171	6635.48759348149	-0.0815076147083196	0.32829186714075	0.590434094095492	6711.14978691625	6330.10483449089	-0.0558535109393416	0.45364133086616	0.670743681620541	6072.44152568413	5836.63734202747	-0.168736619476257	0.00884857535724446	0.0498422267859273	6464.69285535345	5730.97443301921	-0.264809781393979			5590.86637074111	4427.84504875395		False	False	FBgn0037754	CG8500:FBgn0037754	0.0096533783435056	0.863514455942528	0.934138785344275	7509.31941238672	7560.30420776515	0.0368312934218252	0.854621576507974	0.975228400214029	5841.0936052554	6012.07519591098	-0.00821976614977354	0.919801459531051	0.97366853390981
FBgn0037326	CG14669:FBgn0037326	0.0948531295954891	0.216301616257751	0.566347815790035	1865.8369362538	1997.65332777494	0.164476242596641	0.0101607692055314	0.0392059285909914	1816.15684655993	2038.35576050762	-0.0421307257663959	0.688876650334913	0.86005476377873	1994.91287307349	1934.42543506649	-0.211136994479051	0.0606394295352758	0.184971542226192	1811.54829596925	1550.86216667621	-0.259975717943588	0.000512246178089295	0.00495348247171324	1815.7262783182	1504.83147928507	-0.315655052502674	0.2298170790884	0.656548206833564	1571.44820996114	1182.33250634434		False	True	FBgn0037326	CG14669:FBgn0037326	0.0043851042921184	0.949557382341433	0.976121044337589	2291.42301831812	2298.97329528328	0.001262276152554	0.995423349949909	0.999059035045901	1938.66671782432	1940.25351732606	0.170136632437329	0.0729298145741653	0.301939957718563
FBgn0031906	CG5160:FBgn0031906	0.671465128806267	7.33070642314972e-08	3.04562883323229e-06	221.814753422132	372.910163373787	0.589022592233525	1.62882967014775e-05	0.000138266819368181	224.88773516215	347.699191710862	0.659549383091972	0.000154673828726647	0.00175105004788458	220.635740079877	384.852780740635	0.203834847933813	0.131471235973805	0.314366956677313	268.704099095757	313.942613743586	0.269590133607244	0.0258266171703203	0.109670783364967	235.007029935934	290.194347135688	0.0198072422061333	0.944136026416111	0.983606512699002	239.178751952538	243.900381628885		False	True	FBgn0031906	CG5160:FBgn0031906	-0.179153823895058	0.172066838386956	0.349900531061238	307.475111422274	269.507965340667	-0.00982509170742028	0.953793454114489	0.99399483691611	213.786606183027	212.001713947167	-0.231922723581434	0.17582844147129	0.498280683223162
FBgn0041191	Rheb:FBgn0041191	-0.0871250473174244	0.205508996924293	0.553643378432763	4672.92153938472	4390.91255644813	0.0614963692279133	0.290688116383279	0.494222708180058	4737.14192171687	4946.33196063408	-0.14388885675902	0.0534111618557504	0.186254308009796	5258.5750493795	4746.20638024142	0.155225482175193	0.0675025592127468	0.199368289265202	3816.35542131005	4265.49727595197	0.0597440764330849	0.445341673163194	0.695008368185067	3870.61169447888	4042.27794681255	-0.101588138573223	0.232363392759745	0.657238299621618	4689.24745182145	4365.24439652445		False	False	FBgn0041191	Rheb:FBgn0041191	-0.194490345146791	0.00946277887702776	0.0384255098679618	4820.20129833483	4201.05938493075	0.167806626653183	0.140026742214189	0.524222629850178	4082.545303239	4605.18426739865	0.0518366318931498	0.473518629149401	0.787909402718239
FBgn0050127	CG30127:FBgn0050127	-0.139343120345494	0.197636726822721	0.541603162643988	684.957853531192	617.289702382421	-0.077862861313241	0.495274816174961	0.688438769788479	655.441783995847	619.082654123124	0.112944702054655	0.364195995547408	0.624785030701745	569.529048894426	619.894172485948	-0.140747342174925	0.217086143987907	0.432663132964133	727.016500179328	655.507221285555	-0.0311381583400774	0.775302484756712	0.901103537698742	611.790103519889	597.423552751633	-0.312184135228616	0.213878392860752	0.63872346778836	562.081805775378	428.370736975242		False	False	FBgn0050127	CG30127:FBgn0050127	0.217686007214619	0.0979848861024497	0.238083881575126	826.103842510054	970.221489023983	-0.115303299740169	0.698793521734222	0.931626012150441	719.351533815982	636.397424914476	0.129273777245714	0.306837818275495	0.662826997696684
FBgn0003205	Ras85D:FBgn0003205	0.0498719915118081	0.530503262812179	0.828817561643669	3758.96379131262	3896.72984081511	0.154053700267318	0.00305072646497471	0.0142390590769904	3693.25315738121	4113.24645794149	0.0275580555427077	0.71197746297137	0.872850083889465	4023.61008955353	4103.42211212059	0.215709308000129	0.00300094796807893	0.0196219878544389	3820.89732196642	4453.93692867001	-0.0244702580288233	0.746725672138569	0.886820879903245	3845.48285406918	3778.45427355061	-0.051870653073087	0.653766739675034	0.881553027569633	3793.98209022353	3655.10504847791		False	False	FBgn0003205	Ras85D:FBgn0003205	0.0992261954185033	0.176769575746255	0.35578925602467	4025.68049846277	4317.22290581296	0.0832256493071676	0.481911868256529	0.84602885268881	3528.76914904234	3746.36696223879	0.0916456367095394	0.286813957873477	0.641761745365656
FBgn0004636	R:FBgn0004636	0.00314493906907137	0.974145719159785	0.990829818008514	4482.46467851331	4492.76539176267	-0.0119784673115952	0.852422471221854	0.925172477043928	4667.4314519338	4628.88956955857	-0.11495697416691	0.123404324073731	0.328400384558723	4899.55518558063	4513.76120674174	-0.163885891811188	0.0433235046525045	0.145872770596214	4644.98388869234	4131.81155712708	-0.185461624993653	0.0171182379967093	0.0819188158492099	4497.07787062021	3931.7255465871	-0.18789033607687	0.0156115107516114	0.166868551245353	4776.08487501975	4184.62587823325		False	False	FBgn0004636	R:FBgn0004636	-0.108617740449335	0.236003391892727	0.434839582943591	4418.50612307147	4088.51119142744	-0.0344283906958268	0.818098063626225	0.965552201513441	4094.33577829406	3991.36473898941	-0.0882915685424407	0.411600964473973	0.746022893633146
FBgn0035733	CG8641:FBgn0035733	-0.294902534893849	0.00858332032266053	0.0664629107319784	743.043976930289	594.348758872924	-0.181087224398071	0.121814139291663	0.269311024661137	663.843747411688	581.65322238594	-0.305432020360987	0.00353948335834594	0.024421962611391	723.420216007907	578.210585175197	-0.305155852562549	0.00238854086360983	0.0163141572364212	773.741011247057	620.014929839738	-0.294868983938536	0.00200702054128494	0.0154252683742682	631.430617692198	507.217667229283	-0.385560542266267	0.155326967786395	0.572966057053154	533.730593736769	373.152275574415		False	False	FBgn0035733	CG8641:FBgn0035733	-0.102432167828984	0.237208057798094	0.436191680454715	820.823361948705	763.236848851368	-0.154266609206145	0.484522439480123	0.847052408347284	669.655540629511	590.517779149219	-0.145805237787122	0.119960032792497	0.401622947626233
FBgn0003206	Ras64B:FBgn0003206	0.106685138901497	0.22682085756882	0.581095040007293	1847.80349179078	1996.99365250816	0.265881985304084	0.000172488809534072	0.0011561073836911	1829.46784290816	2206.72162170603	0.227288164585949	0.00923135740981284	0.0519974442440466	1888.70187955971	2224.06526919385	0.0751335482268449	0.314201393764805	0.540890805802046	1951.55189518077	2058.92544419401	0.0106468896768647	0.871611446163474	0.944758975330421	2490.97903831689	2509.72130916647	0.14458259774893	0.0581950155978788	0.361919001643509	2192.43282855191	2427.22078061136		False	True	FBgn0003206	Ras64B:FBgn0003206	0.0519565396720316	0.502804041200072	0.700054272014689	2104.07044044946	2182.16735431896	-0.0184490292354214	0.871106164084206	0.979926163019474	1870.15880949085	1845.87569893871	-0.0210002374208682	0.788256756199934	0.930559551584956
FBgn0050158	CG30158:FBgn0050158	-0.118966119201024	0.258481109612449	0.621476519562241	2377.96881711341	2175.65637601063	-0.0471675077638123	0.460005997374374	0.65972066892322	2206.25113411143	2134.24923384475	-0.176190701611044	0.0732896717989655	0.232654191558387	2385.56846204201	2098.58405032355	-0.429303860213001	6.16430201960049e-06	0.000110987215589619	2500.64539366294	1833.66143692285	-0.492596833875028	8.20955522847085e-12	4.94130609495244e-10	2244.67219782054	1574.2464936142	-0.530498203652609	0.0529763294704413	0.343369213521641	2029.30053776214	1232.84945425696		False	True	FBgn0050158	CG30158:FBgn0050158	-0.129851732221782	0.0818910057697251	0.209054436451284	2882.90121018194	2630.20804956967	-0.0540766230477376	0.722140199862153	0.938841445349491	2314.26637982878	2222.99744302442	-0.0575940601184297	0.439562345390125	0.765197880405261
FBgn0052944	CG32944:FBgn0052944	-0.176230776124207	0.196469543169211	0.539978061659268	1100.63629791975	956.416720245623	-0.00373550684727842	0.964362788792891	0.98403297130986	985.993742250038	983.549284423165	-0.272270298318552	0.0167493191193223	0.0810112131105829	1064.01687429892	869.372637868343	-0.141724686040833	0.158860848875058	0.355529053497203	1123.73233606842	1013.84080481391	-0.239444503367532	0.00733589662030519	0.0432582255682873	1032.23716398354	865.217287133467	-0.340352944757488	0.201747694605667	0.627139693505282	834.459605467971	611.619179858902		False	False	FBgn0052944	CG32944:FBgn0052944	-0.220525618472268	0.0225951485107151	0.0790224429818441	1247.99732548796	1066.32115578058	-0.168118536250592	0.163357000393258	0.565236451243819	1024.66137002445	907.709471381583	-0.0643297118087252	0.491069464823318	0.797586212428015
FBgn0262866	S6kII:FBgn0262866	0.0931520130922128	0.27973530290403	0.643509385933332	826.509270776672	884.099673346089	-0.0423044336410625	0.609811918753554	0.775215677024254	918.677565606582	891.679531676456	0.0258738404626834	0.818085258691071	0.927769914265313	909.757102808524	928.09256650859	0.079452345665834	0.428974845477314	0.650619607607413	871.141403121898	923.260684618209	-0.0985909153538811	0.241782190720332	0.492806147012428	954.870527935426	888.584582834188	-0.0371538220772199	0.660510263978853	0.884713442676088	896.279939445358	872.922011491326		False	False	FBgn0262866	S6kII:FBgn0262866	-0.128403258372542	0.16166230793116	0.335876537043517	921.892409821351	841.356592048373	-0.141915132010073	0.511770182075197	0.859150137325083	731.305533519323	652.081669787646	0.0313519261574038	0.74181403585979	0.912081525480213
FBgn0020412	JIL-1:FBgn0020412	0.0507107097947562	0.559681102581443	0.8465645015707	2579.01895803104	2675.62424836357	0.0512542646561972	0.422709091140416	0.626206017652393	2654.08014697924	2751.21519472429	-0.0159336602474885	0.847726024870431	0.941554627035777	2636.15626229501	2606.8024783796	0.0382084642971843	0.609967621799984	0.790638532268215	3004.1935257881	3086.77117661458	0.0387903408473998	0.5594755399685	0.776383681041975	2428.4590864067	2497.09796388599	-0.0233300558128233	0.756058489587663	0.92728590106747	2556.4327185852	2515.77629472421		False	False	FBgn0020412	JIL-1:FBgn0020412	-0.0756721592628078	0.248947857516566	0.450273120743171	2640.78071327336	2503.83105996124	0.000335756069664005	0.998516397056122	0.999440863676857	2224.24333438253	2224.27443790957	-0.0116151655065971	0.887451107444073	0.965129682351515
FBgn0010379	Akt1:FBgn0010379	-0.126671880609933	0.0827513710387615	0.328507273633033	2827.91751073597	2581.89347196507	0.00197339274963325	0.976602319165021	0.988766058692285	2914.76124560775	2918.50503826742	0.134875428343522	0.10525285682393	0.29669392160938	2744.89459013015	3024.70522692921	-0.000796421438860154	0.992928382374291	0.997119835039244	3033.01005542285	3030.92806895119	-0.0620999020577781	0.401834714974374	0.655939524531056	2845.58125587947	2721.03850158858	0.0862518737258685	0.474609352147506	0.811309714726107	2974.50974295257	3165.15221560183		False	False	FBgn0010379	Akt1:FBgn0010379	-0.100176097091472	0.125671889463249	0.283754183997936	2867.7513058124	2672.74301485085	-0.202501374038026			2620.40244159415	2231.07699095939	-0.0182802544011158	0.834185099558782	0.948617960597776
FBgn0015806	S6k:FBgn0015806	-0.00440839985566486	0.965455267774146	0.98855687132229	3486.5501009369	3475.33438803472	-0.145173199760125	0.0386602607799019	0.113468200399937	4150.59820271362	3747.7932502476	-0.0666319382654039	0.564618022174932	0.784604984834646	3983.54392388292	3791.23314068585	-0.409968539242381	0.000109071905567762	0.00127299893126634	4305.97640112183	3190.32489998632	-0.0299668189942032	0.669332082402462	0.848158951990808	4011.06799787982	3925.92971361249	-0.104049386218343	0.106035351670428	0.4944218426681	4671.53470493842	4343.86993952552		False	True	FBgn0015806	S6k:FBgn0015806	-0.261761904796402	0.000504286349195401	0.00314005509558664	3575.60893258028	2971.37415198095	-0.284085619757525	0.12573194798315	0.495111667531343	3505.47400859312	2818.16235488948	-0.274963844834439	0.0069547017671188	0.0555001493143207
FBgn0259680	Pkcdelta:FBgn0259680	0.0483616351837721	0.618755021136136	0.875407290489833	1493.18678755971	1547.41594477403	0.25216969450737	0.00364123901721816	0.0165634613785331	1568.41644100101	1875.89332806201	0.280889307775508	0.000761780041422411	0.00686465432270448	1341.55433545574	1641.55344825007	0.296504173258475	0.00589862717293015	0.0330755017154122	1213.85839142944	1509.03231453457	0.0439349731122768	0.611015603258683	0.811065993988944	1977.5558979272	2041.98392726795	0.300747456449225	0.00359453874586914	0.0609207636673073	1522.33249723368	1886.13600428264		False	True	FBgn0259680	Pkcdelta:FBgn0259680	-0.259080247653084	0.0191208883863365	0.0689753166954052	2183.43319483338	1810.54744443553	-0.173265338136122	0.297879934373072	0.734570793292438	1583.77430725681	1390.74839676765	-0.0831763586578914	0.35891184874826	0.70878588101536
FBgn0004784	inaC:FBgn0004784	-0.30614310636862	0.000394412349308904	0.00582053602510786	34263.3011162844	27420.847349932	-0.130328342774491	0.0143624563783066	0.0519348467117345	29742.6889171127	27151.9881962924	-0.300066571378498	0.00069883533160018	0.00640073337755571	31623.3845150758	25470.0142984001	-0.0899402229862143	0.22574359931186	0.443592123709298	33905.6604255205	31805.9166415319	-0.113254956347332	0.225230989082445	0.472310227667644	30516.8276590174	28060.8670470145	-0.19660579138507	0.426462486047961	0.783444216850956	29941.5632063245	25276.4027078206		False	True	FBgn0004784	inaC:FBgn0004784	0.0921673270514875	0.0479724328945773	0.141224346879495	34581.2039070111	36879.3283748538	0.246807786240611	0.030568559799659	0.201438753760362	32219.4275078615	38464.851457049	0.143783648235657	0.0996997241665349	0.364340158611933
FBgn0003093	Pkc98E:FBgn0003093	-0.0432193180976544	0.6488504371703	0.887079076335306	3514.60879229425	3405.03416038429	0.0303804722319509	0.693367246330074	0.831010213489017	3379.3335847446	3451.91533937745	0.0864755349067855	0.202082571061881	0.450094469272473	3326.76215423886	3537.2359998492	0.0815012886135111	0.266723150701044	0.489130973919695	3508.04564179924	3717.39589704483	0.124928767183428	0.0682859377668363	0.220619137655232	2992.82401170724	3273.32601347939	-0.184122278882428	0.343542608742984	0.739325141491032	3139.68500079856	2720.860290607		False	False	FBgn0003093	Pkc98E:FBgn0003093	-0.0778266139975168	0.441486697451094	0.646102254185896	3558.89276780274	3365.96553716203	-0.189847899675103	0.499635142995249	0.855065341581284	2960.15433143869	2465.47278337245	-0.0279172507357352	0.689674518890606	0.892692102723033
FBgn0004462	Pk17E:FBgn0004462	0.0474285086362179	0.554151883759578	0.843591025404924	2134.08509448364	2208.65229158547	0.21075741695445	0.000398948474933239	0.00244611717865427	2299.29670228272	2665.16316776337	0.193866746030321	0.0143995752518295	0.0728507145388691	2217.48664802753	2547.92517649118	0.0781031412438302	0.359510702690559	0.585960519939233	2508.91511491123	2653.27406862574	0.184367368695175	0.0233796258628029	0.102427641006129	2322.0157807171	2655.98811721398	0.0995745312142369	0.46146506525018	0.804791273865697	2423.99113613365	2606.91818654813		False	True	FBgn0004462	Pk17E:FBgn0004462	-0.283503498025009	6.93535704784857e-05	0.000534150451301459	2638.51560038192	2159.94802131533	-0.0992524430929045	0.570768759741474	0.887818279791025	2058.85732349815	1909.33403013652	0.0307342952471964	0.679763440379929	0.888714471525738
FBgn0003091	Pkc53E:FBgn0003091	-0.13944076474965	0.199777322851758	0.544440570311231	5326.53147938017	4796.51201652374	0.0163259046297503	0.758019184904762	0.87267538384515	5185.82519701988	5245.16103205379	-0.280189107671317	0.000211273672306047	0.0023059394688018	5727.01588360796	4690.30537904424	-0.159326909801874	0.0801382092297177	0.22468099884863	4667.15962457649	4161.50027638688	-0.280371046193424	0.000491509514479089	0.00479853839854999	4724.18482545606	3852.99811942143	-0.358969235081696	0.107151065838237	0.496828589919335	4233.96571882105	3159.35668665302		False	True	FBgn0003091	Pkc53E:FBgn0003091	-0.0447353206662099	0.572777950680867	0.754253893314596	6185.78601728118	5993.11086243101	-0.150470980189849	0.524876155424992	0.8660490324977	5336.05703562347	4703.78999998491	-0.0481779780740972	0.584564627241917	0.84644800918713
FBgn0020621	Pkn:FBgn0020621	-0.294180079626167	8.14154054597932e-05	0.00151210479260603	15962.5057999349	12921.8677625133	-0.20129120476431	1.00256148950708e-05	8.88920357319494e-05	17012.8121005486	14783.9186522744	-0.298619034542595	1.77099046143638e-06	3.44078146793355e-05	17134.9298017301	13875.7087426447	0.13543388245657	0.0277987603117403	0.106978212290136	17969.049141375	19769.8423193859	-0.0894763986424848	0.280996228025004	0.535983106235292	18278.7670056809	17123.7320929584	-0.319876355428876	0.0835293388597684	0.435326770342594	18488.783250973	14462.2715242769		False	True	FBgn0020621	Pkn:FBgn0020621	-0.119894429894806			16702.1043112369	15352.8414555695	-0.127768542443282	0.452677777226228	0.833313473893237	14066.5394214923	12774.8039584687	-0.0247830352549726	0.736435594381606	0.910386733274075
FBgn0036844	Mkp3:FBgn0036844	-0.0474642698475567	0.539212146115886	0.834891402848475	2454.08653253566	2371.31096567757	0.183561702146852	0.00381274760413823	0.0172567164390417	1949.42355169139	2217.54674244775	0.132908777142617	0.0946378033705183	0.278089559275565	1786.79522851105	1964.8090406783	0.113298367859795	0.170545468442444	0.371781805937799	2527.42782515821	2741.62196442473	-0.0100052648672672	0.876680876217317	0.947136753678873	2074.04761401993	2059.32402268679	-4.88162892318219e-05	0.999448864407734	0.999783172446457	2074.78658440655	2075.47147991586		False	False	FBgn0036844	Mkp3:FBgn0036844	-0.109549783371718	0.129180620032359	0.288926050290978	2389.99765801068	2212.40546350774	0.0182721697462616	0.919509543188831	0.988472330229022	1890.77028731836	1916.8974054064	0.121543644968016	0.191683345657366	0.523956307196026
FBgn0083992	Mkp:FBgn0083992	-0.0269446170056294	0.756330703726742	0.927598498391827	1059.18179714453	1038.48362261766	0.0853118671487676	0.283948984804683	0.486134058062407	1057.66892725852	1123.72940784241	-0.0871119140641684	0.341959680817817	0.604410431608305	1098.98959433895	1031.87179632784	0.00909941236186577	0.916915067902372	0.963174311745248	1160.77418243963	1168.25810218046	0.114811281465979	0.131686582541678	0.340246043216823	1103.94259716094	1199.48604731432	-0.00273121318242242	0.97658514662842	0.992205520846192	1074.2598101858	1072.4399264144		False	False	FBgn0083992	Mkp:FBgn0083992	0.00319295275866446	0.967011885614469	0.983998045294054	1088.22533285004	1090.52594447308	0.171593631779974	0.216979743274167	0.646929951609767	938.348204527585	1064.37861473429	0.0297071157255819	0.724675899076766	0.904890260691389
FBgn0243512	puc:FBgn0243512	-0.0900844516274171	0.190987768454446	0.533967521668549	3597.47156502381	3372.82234300644	0.0777947019830914	0.162696804773655	0.329643516112683	2774.73133281107	2929.92807700083	-0.0011980362534815	0.986841295528052	0.994442003566145	2811.15532231495	2808.58008307639	-0.19813019933531	0.0151569765475908	0.0682796755755893	4955.85454078171	4301.64855346127	-0.0330234748566451	0.592358901634438	0.797849644492792	3465.39996345577	3385.07070195424	-0.393378134596037	0.00117720139455355	0.0260604308720891	4605.92633700464	3468.20781508895		False	False	FBgn0243512	puc:FBgn0243512	0.200546582004116	0.000668391277671602	0.00403665010056762	3310.11463131777	3809.48731730133	0.323346796214151	0.00940819903422524	0.0854005371612167	2855.53121705128	3608.06887133687	-0.0320791057368238	0.741163709478423	0.911571493428602
FBgn0039742	CG15528:FBgn0039742	-0.275382197378514	0.0433412554142475	0.217986950904743	236.024007116981	189.732390707531	0.108380884202216	0.57148071171677	0.748108156628974	147.255050472532	160.352992538451	0.0318873811532614	0.866911611895346	0.947388312460151	182.863430205034	187.771700949536	0.299585684538916	0.1200384545025	0.296149593952438	170.369438224874	221.310062695568	0.431664212384661	0.0107183340200227	0.057731555726895	154.435887882593	232.83134240538	0.524947535191563	0.00510264048304428	0.0784565374623409	162.018733898785	242.499381021212		False	False	FBgn0039742	CG15528:FBgn0039742	0.128004835612921	0.394748687660251	0.601519493534834	184.247347338296	202.729547420396	0.396117652302276	0.103834222592142	0.44334588485136	196.028197897587	275.117026085056	0.187517026703835	0.336913459144232	0.690861260849606
FBgn0030976	CG7378:FBgn0030976	-0.226217896597941	0.00266805591922792	0.0275734650193934	3824.54037479065	3250.78637486247	0.00328309776606865	0.962955710272293	0.983771664194327	3469.29149322641	3476.62150453897	0.0248230782093514	0.757103278326845	0.896972551069438	3640.55706093268	3705.63073212172	0.00951692198299772	0.892612412415666	0.951229449410938	4487.21564478343	4517.60512224792	0.0339932807691627	0.659478937707304	0.842747262418258	4140.91780209544	4243.80827892973	-0.136398689540027			4145.83446172855	3750.8144406992		False	False	FBgn0030976	CG7378:FBgn0030976	0.32324782987995	4.29308499695807e-07	5.04534178246109e-06	3926.06589476638	4927.43561251436	0.141411735367342	0.249197896493464	0.687791283888395	3633.77451366223	4024.48236028042	0.234659802022744	0.00187288278073861	0.019206298394009
FBgn0029157	ssh:FBgn0029157	0.00906455387059441	0.919914396204182	0.979664961126753	2590.69180874217	2608.55728300109	-0.0158639647622314	0.812784535088472	0.906728917439301	2901.42058990918	2868.83803930826	0.0789594474473274	0.361965015904936	0.623337288302801	2663.85524747103	2819.18189030819	0.160622926641696	0.0260897430930829	0.101800493652986	2574.71089246942	2885.74965029007	0.0962498421452292	0.155610748837271	0.377415890292345	2751.52471118306	2947.84195979815	0.180658036302702	0.252921867822958	0.669372598910664	2727.44814917483	3119.6193078903		False	False	FBgn0029157	ssh:FBgn0029157	0.0455603098613151	0.540015088685546	0.73028346060935	2766.63482325918	2857.65647755758	-0.203912105304582	0.230876664412795	0.665192923248224	2661.83027451946	2282.2785355906	0.0565960646062771	0.520149811431418	0.813229960293164
FBgn0039742	CG15528:FBgn0039742	-0.275382197378514	0.0433412554142475	0.217986950904743	236.024007116981	189.732390707531	0.108380884202216	0.57148071171677	0.748108156628974	147.255050472532	160.352992538451	0.0318873811532614	0.866911611895346	0.947388312460151	182.863430205034	187.771700949536	0.299585684538916	0.1200384545025	0.296149593952438	170.369438224874	221.310062695568	0.431664212384661	0.0107183340200227	0.057731555726895	154.435887882593	232.83134240538	0.524947535191563	0.00510264048304428	0.0784565374623409	162.018733898785	242.499381021212		False	False	FBgn0039742	CG15528:FBgn0039742	0.128004835612921	0.394748687660251	0.601519493534834	184.247347338296	202.729547420396	0.396117652302276	0.103834222592142	0.44334588485136	196.028197897587	275.117026085056	0.187517026703835	0.336913459144232	0.690861260849606
FBgn0036844	Mkp3:FBgn0036844	-0.0474642698475567	0.539212146115886	0.834891402848475	2454.08653253566	2371.31096567757	0.183561702146852	0.00381274760413823	0.0172567164390417	1949.42355169139	2217.54674244775	0.132908777142617	0.0946378033705183	0.278089559275565	1786.79522851105	1964.8090406783	0.113298367859795	0.170545468442444	0.371781805937799	2527.42782515821	2741.62196442473	-0.0100052648672672	0.876680876217317	0.947136753678873	2074.04761401993	2059.32402268679	-4.88162892318219e-05	0.999448864407734	0.999783172446457	2074.78658440655	2075.47147991586		False	False	FBgn0036844	Mkp3:FBgn0036844	-0.109549783371718	0.129180620032359	0.288926050290978	2389.99765801068	2212.40546350774	0.0182721697462616	0.919509543188831	0.988472330229022	1890.77028731836	1916.8974054064	0.121543644968016	0.191683345657366	0.523956307196026
FBgn0083992	Mkp:FBgn0083992	-0.0269446170056294	0.756330703726742	0.927598498391827	1059.18179714453	1038.48362261766	0.0853118671487676	0.283948984804683	0.486134058062407	1057.66892725852	1123.72940784241	-0.0871119140641684	0.341959680817817	0.604410431608305	1098.98959433895	1031.87179632784	0.00909941236186577	0.916915067902372	0.963174311745248	1160.77418243963	1168.25810218046	0.114811281465979	0.131686582541678	0.340246043216823	1103.94259716094	1199.48604731432	-0.00273121318242242	0.97658514662842	0.992205520846192	1074.2598101858	1072.4399264144		False	False	FBgn0083992	Mkp:FBgn0083992	0.00319295275866446	0.967011885614469	0.983998045294054	1088.22533285004	1090.52594447308	0.171593631779974	0.216979743274167	0.646929951609767	938.348204527585	1064.37861473429	0.0297071157255819	0.724675899076766	0.904890260691389
FBgn0243512	puc:FBgn0243512	-0.0900844516274171	0.190987768454446	0.533967521668549	3597.47156502381	3372.82234300644	0.0777947019830914	0.162696804773655	0.329643516112683	2774.73133281107	2929.92807700083	-0.0011980362534815	0.986841295528052	0.994442003566145	2811.15532231495	2808.58008307639	-0.19813019933531	0.0151569765475908	0.0682796755755893	4955.85454078171	4301.64855346127	-0.0330234748566451	0.592358901634438	0.797849644492792	3465.39996345577	3385.07070195424	-0.393378134596037	0.00117720139455355	0.0260604308720891	4605.92633700464	3468.20781508895		False	False	FBgn0243512	puc:FBgn0243512	0.200546582004116	0.000668391277671602	0.00403665010056762	3310.11463131777	3809.48731730133	0.323346796214151	0.00940819903422524	0.0854005371612167	2855.53121705128	3608.06887133687	-0.0320791057368238	0.741163709478423	0.911571493428602
FBgn0036369	CG10089:FBgn0036369	-0.207533211449986	0.107193147621491	0.382316200508565	865.739531916476	736.386312623155	-0.0899226274134702	0.397473615097176	0.602345921402297	815.51398146136	763.879400434465	-0.060081507053914	0.574628299749352	0.790095471780491	769.920454839318	736.538068320611	-0.157383044875513	0.159531536059613	0.35610343475395	774.69394250266	690.276942921939	-0.0789114693829187	0.446224121739487	0.695360210292299	642.963069564227	605.779578972992	-0.451499038090621	0.00201179450347013	0.0393871005020157	677.785321246692	486.392151306625		False	False	FBgn0036369	CG10089:FBgn0036369	0.390866157078365	0.000931785106253284	0.00538135548913075	854.156630487847	1135.38306338083	0.21872352827644	0.170226177082131	0.575818272977135	806.288879347674	948.567412718286	0.320037551338597	0.0145901356820043	0.0984811573185938
FBgn0031044	MKP-4:FBgn0031044	-0.0453168092008956	0.630013585410601	0.880147270907855	892.668448437613	863.707431067483	-0.113744998366622	0.222192930514392	0.410864852949361	953.871625952567	879.4621709497	0.0260707612044353	0.813013286594786	0.925474155313184	916.09482710586	934.272432945469	-0.202855872426416	0.0927091568163165	0.249383148294757	901.409538794974	775.281439016736	-0.130756326225784	0.131880429895197	0.340432700314986	873.528620609748	793.472581889889	0.110123691805751			890.621930362531	969.709456422745		False	False	FBgn0031044	MKP-4:FBgn0031044	-0.13187811682596	0.132666267116318	0.293763030686589	1125.61249778318	1024.80692769612	-0.265910523931547	0.0359274275062459	0.22604722178862	1005.12824815382	828.763153144349	-0.0851130948299097	0.52258822164227	0.81428447743316
FBgn0030976	CG7378:FBgn0030976	-0.226217896597941	0.00266805591922792	0.0275734650193934	3824.54037479065	3250.78637486247	0.00328309776606865	0.962955710272293	0.983771664194327	3469.29149322641	3476.62150453897	0.0248230782093514	0.757103278326845	0.896972551069438	3640.55706093268	3705.63073212172	0.00951692198299772	0.892612412415666	0.951229449410938	4487.21564478343	4517.60512224792	0.0339932807691627	0.659478937707304	0.842747262418258	4140.91780209544	4243.80827892973	-0.136398689540027			4145.83446172855	3750.8144406992		False	False	FBgn0030976	CG7378:FBgn0030976	0.32324782987995	4.29308499695807e-07	5.04534178246109e-06	3926.06589476638	4927.43561251436	0.141411735367342	0.249197896493464	0.687791283888395	3633.77451366223	4024.48236028042	0.234659802022744	0.00187288278073861	0.019206298394009
FBgn0029157	ssh:FBgn0029157	0.00906455387059441	0.919914396204182	0.979664961126753	2590.69180874217	2608.55728300109	-0.0158639647622314	0.812784535088472	0.906728917439301	2901.42058990918	2868.83803930826	0.0789594474473274	0.361965015904936	0.623337288302801	2663.85524747103	2819.18189030819	0.160622926641696	0.0260897430930829	0.101800493652986	2574.71089246942	2885.74965029007	0.0962498421452292	0.155610748837271	0.377415890292345	2751.52471118306	2947.84195979815	0.180658036302702	0.252921867822958	0.669372598910664	2727.44814917483	3119.6193078903		False	False	FBgn0029157	ssh:FBgn0029157	0.0455603098613151	0.540015088685546	0.73028346060935	2766.63482325918	2857.65647755758	-0.203912105304582	0.230876664412795	0.665192923248224	2661.83027451946	2282.2785355906	0.0565960646062771	0.520149811431418	0.813229960293164
FBgn0004369	Ptp99A:FBgn0004369	0.103924095433999	0.253575075524922	0.615927249660794	5658.29168739896	6105.23463629696	0.20635321049529	0.000198836270396551	0.00130599569715537	5484.34907519843	6335.6877512355	0.0340263777653159	0.629990670815473	0.825086616009722	6009.45943616395	6156.78032450846	-0.0296254454220558	0.693134660164136	0.842934374080401	5905.99281027876	5783.41201205037	-0.16807755609206	0.00822960288825881	0.0472590221244729	5504.68620052303	4882.68008067708	-0.248664277950719	0.185438299427974	0.615123234937876	5361.82766656749	4426.78872220828		False	True	FBgn0004369	Ptp99A:FBgn0004369	-0.194044567101622	0.00133753914585529	0.00733502812724427	6432.1113499228	5613.51628520472	-0.106214490742186	0.616586455769734	0.907179471613884	5021.84975768603	4613.09635394951	-0.0416641254365867	0.677081305682951	0.887638248259264
FBgn0003138	Ptp61F:FBgn0003138	0.020105917495318	0.811208934632575	0.943530973130032	1802.09474696499	1828.44117475576	0.0380151127658757	0.663866445784731	0.813402502787731	1824.42568033261	1873.67067047232	0.0675797607141359	0.433077402841485	0.686099252998365	1806.56616754046	1896.7894851937	0.0160828751222686	0.837854729890886	0.922234075104351	1876.5580872282	1898.0256072468	-0.0364013903461667	0.607198947714195	0.808395412733748	1943.10356136332	1893.03347074378	0.122338737665394			2098.88646455988	2316.20858520403		False	False	FBgn0003138	Ptp61F:FBgn0003138	0.120697025932573	0.0700269932770294	0.186096690053241	1823.57792352842	1985.30395775848	-0.0834537815143894	0.688905280221291	0.929403263400399	1732.07167088117	1620.59773138207	0.217855987851819	0.100712588430879	0.366200108900938
FBgn0259227	CG42327:FBgn0259227	-0.0498268135075886	0.47203523580572	0.795859566381183	3162.73753023767	3052.30651638719	-0.0717747888210022	0.230461044408608	0.421324236053863	3058.2389387012	2907.6990077716	0.0335005348826823	0.695135007236043	0.863779205913891	2879.86926718356	2949.36634077508	-0.028002673695829	0.713084054881885	0.855676056460415	3939.90575222631	3862.07386720982	-0.00756365713246175	0.921168282437182	0.968103734171025	3112.95340829997	3096.16835218348	-0.176933558038168	0.0471735057076964	0.322692187874334	3242.99914524072	2861.75544698332		False	False	FBgn0259227	CG42327:FBgn0259227	-0.462276809076075	8.72099980123542e-12	1.97852943316724e-10	2929.61299513237	2115.90370045331	-0.46597891959058	0.00046074090296753	0.00730751837090777	2626.73886443171	1870.87969747522	-0.471010856240112	5.89882224188001e-12	3.19915727655393e-10
FBgn0036448	mop:FBgn0036448	0.160621211457112	0.0637243456875642	0.279097525883934	6044.2205199082	6793.24854799435	0.231058392365659	1.34280054408355e-05	0.000115628782444347	5966.46321180863	7012.7285475083	0.130483113315575	0.0731618294749464	0.232319714117679	6311.99907957983	6926.77803746247	0.198356465192538	0.00263824579934204	0.0176285812086379	6339.89582851235	7294.13776782997	0.0366654670744544	0.616718381131208	0.815446030453096	6147.93680113479	6313.1309965065	-0.0709002103693393	0.553373188858258	0.844823315992439	6374.98382350063	6057.73005427179		False	True	FBgn0036448	mop:FBgn0036448	0.196110799527685	0.0170049438078352	0.0623554439840365	6249.80113576867	7182.46755967063	0.159874921308839	0.433353356052486	0.824820973993561	5460.63775020359	6193.76762344706	0.19512220332286	0.0194757964962566	0.121386882564719
FBgn0016641	PTP-ER:FBgn0016641	0.000875618900725013	0.991981526758867	0.996559602103613	3719.12188053786	3721.45842319714	0.102732252173417	0.103600155837125	0.238595009850641	3876.82440897893	4165.82589106384	0.0665141038694925	0.439470038749974	0.69137934863314	3821.1546326853	4009.08161984685	0.140510593839083	0.0712495943305195	0.207027472507676	3833.43964132648	4238.08664893796	0.0613013150235237	0.304473465082199	0.561666549498305	4062.8288566676	4244.11850942964	0.00530450322726128	0.970320275865058	0.991268190080241	3637.48202526406	3652.03994200401		False	False	FBgn0016641	PTP-ER:FBgn0016641	-0.101768218373232	0.166134257320761	0.34237304687983	4122.28829015201	3837.38331655312	-0.0905358403631514	0.528263824461372	0.867678548503782	3459.4138820301	3236.52838427359	-0.0899831865409233	0.223009642027663	0.56614534414149
FBgn0259680	Pkcdelta:FBgn0259680	0.0483616351837721	0.618755021136136	0.875407290489833	1493.18678755971	1547.41594477403	0.25216969450737	0.00364123901721816	0.0165634613785331	1568.41644100101	1875.89332806201	0.280889307775508	0.000761780041422411	0.00686465432270448	1341.55433545574	1641.55344825007	0.296504173258475	0.00589862717293015	0.0330755017154122	1213.85839142944	1509.03231453457	0.0439349731122768	0.611015603258683	0.811065993988944	1977.5558979272	2041.98392726795	0.300747456449225	0.00359453874586914	0.0609207636673073	1522.33249723368	1886.13600428264		False	True	FBgn0259680	Pkcdelta:FBgn0259680	-0.259080247653084	0.0191208883863365	0.0689753166954052	2183.43319483338	1810.54744443553	-0.173265338136122	0.297879934373072	0.734570793292438	1583.77430725681	1390.74839676765	-0.0831763586578914	0.35891184874826	0.70878588101536
FBgn0004784	inaC:FBgn0004784	-0.30614310636862	0.000394412349308904	0.00582053602510786	34263.3011162844	27420.847349932	-0.130328342774491	0.0143624563783066	0.0519348467117345	29742.6889171127	27151.9881962924	-0.300066571378498	0.00069883533160018	0.00640073337755571	31623.3845150758	25470.0142984001	-0.0899402229862143	0.22574359931186	0.443592123709298	33905.6604255205	31805.9166415319	-0.113254956347332	0.225230989082445	0.472310227667644	30516.8276590174	28060.8670470145	-0.19660579138507	0.426462486047961	0.783444216850956	29941.5632063245	25276.4027078206		False	True	FBgn0004784	inaC:FBgn0004784	0.0921673270514875	0.0479724328945773	0.141224346879495	34581.2039070111	36879.3283748538	0.246807786240611	0.030568559799659	0.201438753760362	32219.4275078615	38464.851457049	0.143783648235657	0.0996997241665349	0.364340158611933
FBgn0003093	Pkc98E:FBgn0003093	-0.0432193180976544	0.6488504371703	0.887079076335306	3514.60879229425	3405.03416038429	0.0303804722319509	0.693367246330074	0.831010213489017	3379.3335847446	3451.91533937745	0.0864755349067855	0.202082571061881	0.450094469272473	3326.76215423886	3537.2359998492	0.0815012886135111	0.266723150701044	0.489130973919695	3508.04564179924	3717.39589704483	0.124928767183428	0.0682859377668363	0.220619137655232	2992.82401170724	3273.32601347939	-0.184122278882428	0.343542608742984	0.739325141491032	3139.68500079856	2720.860290607		False	False	FBgn0003093	Pkc98E:FBgn0003093	-0.0778266139975168	0.441486697451094	0.646102254185896	3558.89276780274	3365.96553716203	-0.189847899675103	0.499635142995249	0.855065341581284	2960.15433143869	2465.47278337245	-0.0279172507357352	0.689674518890606	0.892692102723033
FBgn0004462	Pk17E:FBgn0004462	0.0474285086362179	0.554151883759578	0.843591025404924	2134.08509448364	2208.65229158547	0.21075741695445	0.000398948474933239	0.00244611717865427	2299.29670228272	2665.16316776337	0.193866746030321	0.0143995752518295	0.0728507145388691	2217.48664802753	2547.92517649118	0.0781031412438302	0.359510702690559	0.585960519939233	2508.91511491123	2653.27406862574	0.184367368695175	0.0233796258628029	0.102427641006129	2322.0157807171	2655.98811721398	0.0995745312142369	0.46146506525018	0.804791273865697	2423.99113613365	2606.91818654813		False	True	FBgn0004462	Pk17E:FBgn0004462	-0.283503498025009	6.93535704784857e-05	0.000534150451301459	2638.51560038192	2159.94802131533	-0.0992524430929045	0.570768759741474	0.887818279791025	2058.85732349815	1909.33403013652	0.0307342952471964	0.679763440379929	0.888714471525738
FBgn0034420	CG10737:FBgn0034420	0.0289592211480534	0.657799085644101	0.890203015534157	9810.31569695599	10014.7355820924	0.0588183291894479	0.270076258177481	0.469663676081017	9512.4642634757	9911.43936914913	0.333286314406774	1.36448372229612e-05	0.000206793310170861	8889.40182307965	11277.2924616468	0.0607893194772593	0.39997418215125	0.624778595403434	10286.7642394161	10739.6741562891	-0.0913384063637219	0.203788729474367	0.445882413570528	11282.4893217595	10564.2573445851	-0.110554591277715	0.31353493808649	0.720271545188858	9893.4357786927	9141.00785602725		False	True	FBgn0034420	CG10737:FBgn0034420	-0.0741657508284444	0.24729311260305	0.447891517376854	11118.9527136598	10554.9736619698	-0.311360782303701	0.0130709501349922	0.108799759722795	9395.27253611413	7500.7194339815	-0.160800539642916	0.0315429154084409	0.172615120917377
FBgn0003091	Pkc53E:FBgn0003091	-0.13944076474965	0.199777322851758	0.544440570311231	5326.53147938017	4796.51201652374	0.0163259046297503	0.758019184904762	0.87267538384515	5185.82519701988	5245.16103205379	-0.280189107671317	0.000211273672306047	0.0023059394688018	5727.01588360796	4690.30537904424	-0.159326909801874	0.0801382092297177	0.22468099884863	4667.15962457649	4161.50027638688	-0.280371046193424	0.000491509514479089	0.00479853839854999	4724.18482545606	3852.99811942143	-0.358969235081696	0.107151065838237	0.496828589919335	4233.96571882105	3159.35668665302		False	True	FBgn0003091	Pkc53E:FBgn0003091	-0.0447353206662099	0.572777950680867	0.754253893314596	6185.78601728118	5993.11086243101	-0.150470980189849	0.524876155424992	0.8660490324977	5336.05703562347	4703.78999998491	-0.0481779780740972	0.584564627241917	0.84644800918713
FBgn0020621	Pkn:FBgn0020621	-0.294180079626167	8.14154054597932e-05	0.00151210479260603	15962.5057999349	12921.8677625133	-0.20129120476431	1.00256148950708e-05	8.88920357319494e-05	17012.8121005486	14783.9186522744	-0.298619034542595	1.77099046143638e-06	3.44078146793355e-05	17134.9298017301	13875.7087426447	0.13543388245657	0.0277987603117403	0.106978212290136	17969.049141375	19769.8423193859	-0.0894763986424848	0.280996228025004	0.535983106235292	18278.7670056809	17123.7320929584	-0.319876355428876	0.0835293388597684	0.435326770342594	18488.783250973	14462.2715242769		False	True	FBgn0020621	Pkn:FBgn0020621	-0.119894429894806			16702.1043112369	15352.8414555695	-0.127768542443282	0.452677777226228	0.833313473893237	14066.5394214923	12774.8039584687	-0.0247830352549726	0.736435594381606	0.910386733274075
FBgn0004510	Ets97D:FBgn0004510	0.280865005875863	0.0113019375726015	0.0833941114041099	446.44388010249	551.303096737819	0.167457661854372	0.0765543329476992	0.191687673011723	566.896485805944	638.735790969887	0.140566522608257	0.187121317866607	0.428558817077167	572.013264637832	634.265528751447	-0.062415374694041	0.582228219959173	0.772817653846073	573.51814721555	548.166069858267	0.184601852706813	0.0403481476367062	0.151751251112781	614.920137003539	704.52149204253	0.249375918360064			625.374375778553	763.262289288083		False	False	FBgn0004510	Ets97D:FBgn0004510	0.0940803067509256	0.342722250004281	0.553746617285133	560.641890820003	599.797452138908	-0.120608137621587	0.454935763913539	0.833675006775437	531.219102280652	485.354201840918	0.0463125340909447	0.708161308113335	0.899308762784653
FBgn0005658	Ets65A:FBgn0005658	-0.139585974924189	0.193350296688817	0.536213099886392	1122.38646146607	1010.92819236675	0.0182509262640003	0.860953556442955	0.930204956938188	927.007473607478	939.003339822566	-0.189962337694772	0.0494395765899209	0.177138621382516	1015.36935310449	884.709875805362	0.188371605312054	0.0578471367768619	0.178621606269564	1006.0944838095	1154.29635134633	-0.0251712944340792	0.786841269597187	0.907253099205983	842.87065702985	827.28028971025	-0.224754890849067			809.035038446822	660.317481732744		False	False	FBgn0005658	Ets65A:FBgn0005658	-0.164779198482814	0.0438315142471332	0.132127580208863	1107.5459532373	985.142178333308	-0.0960014128218084	0.589813447067677	0.89602343483978	926.224096837173	860.551223539525	-0.264198088340824	0.00979408916632597	0.0735527232044446
FBgn0005660	Ets21C:FBgn0005660	-0.0477052568367166	0.786805367475607	0.9359308116659	198.127580936576	189.549518408054	0.453408874310829	0.0313330368417808	0.0971207872022363	83.4472166884447	121.38475389148	0.896391436302873	1.53130537266372e-05	0.000228063001899888	65.7654438217669	159.026672183054	-0.48125460995465	0.000720709664277517	0.0061644501694122	260.455786106572	179.897926954262	0.451337963401087	0.00346749490105396	0.0238840233158085	120.132441579242	178.296269292461	-0.262116981924706	0.179840185329949	0.609399582210162	200.544922719007	163.547722983514		False	True	FBgn0005660	Ets21C:FBgn0005660	1.68349837513114	5.39417740678489e-23	2.68064930558129e-21	81.5390752032966	301.504432205126	1.01731143034347	6.10956492762192e-08	2.3844948170585e-06	100.364345667232	220.16106870499	0.188809531471193	0.216951531052654	0.55976062485325
FBgn0003118	pnt:FBgn0003118	0.165962155613039	0.14740501518224	0.45894423217073	573.15511505972	650.245014785485	0.335697456104288	0.000506783842350007	0.00300083369587321	633.378905636062	804.900681515633	0.820777369812447	1.97792370862259e-09	7.32753385387923e-08	382.254815653257	718.664747357515	0.348795186617053	0.00531277274908684	0.0304002620816479	522.709125142807	678.991001308739	0.316904917662971	0.00123147733181628	0.0102527608077695	484.620083603732	614.030589114185	0.148827388265466	0.268531950534663	0.683980057524192	564.365749253633	628.899493435863		False	True	FBgn0003118	pnt:FBgn0003118	-0.127488754982245	0.232254427080605	0.430363494498081	703.612545319928	642.030799523318	-0.292255900702871	0.190100815372259	0.607888812512447	562.775498331858	443.360738929293	0.179990593746512	0.150143353883763	0.456544686384073
FBgn0039225	Ets96B:FBgn0039225	0.0207476291824376	0.902193492063361	0.972831625412255	99.4358589790418	101.420411485506	0.18434074122902	0.393717114589894	0.598527768005373	83.2133122077386	97.3379840323274	-0.167104080825098	0.41811760128616	0.673366083965995	95.4004600611309	81.0175330775047	-0.0394911210667083	0.841171145317425	0.9239811937246	82.5606484121219	79.6865804996475	-0.150377396898279	0.392444165081025	0.648935286558966	75.7528366344663	65.11626137771	-0.121123004465801	0.624005538824827	0.868428864694993	73.1956772743659	65.9644984318852		False	False	FBgn0039225	Ets96B:FBgn0039225	0.0468896676348871	0.816104747501767	0.909645041869847	110.777361487939	115.058838621469	0.183934981643798	0.500758429260847	0.85537989867894	76.3226464327078	90.5321403742286	0.063641934644281	0.776915988131032	0.926705458651535
FBgn0003256	rl:FBgn0003256	0.0850796195239766	0.349993791894068	0.70771809561066	6530.24824390927	6949.6055582046	0.191347919381315	0.00107516675197765	0.00578841612628345	6452.2285611711	7378.38282819061	0.0933325212136988	0.21611016585915999	0.468578702395694	7086.09919670897	7573.87950929323	0.081493470150712	0.377954914835735	0.60458541404565	7040.18218260888	7466.74079668941	-0.136688179260287	0.0628586115970902	0.208251696054502	6473.09279947497	5865.88273295926	-0.00683663823254644	0.889453400198724	0.969697362141513	6115.72175089866	6086.95176287102		False	True	FBgn0003256	rl:FBgn0003256	-0.336937772448612	6.31402340532376e-06	6.05635553841533e-05	7707.82739223157	6074.93138968822	-0.331957589048199	0.0916788632010236	0.414169795795098	6694.43996158414	5167.35749345318	-0.199515886007153	0.122188798213475	0.405844024779125
FBgn0052703	CG32703:FBgn0052703	-0.0187769828434704	0.770205033116744		2.08045418769124	1.2298543503379	-0.0230308961224824	0.910274976202343		3.47595321629378	3.10049338887371	0.179902336157138	0.229791920767783		1.58965391234369	5.46766961524065	0.175342034228918	0.344152239738589	0.570514498647568	3.50379282947005	6.75725021259888	0.149693642456891	0.310184177822306	0.567927145725013	5.09722939357548	8.99011734785212	0.655712089260203	0.0327270981337415	0.261491681446087	4.65000201062368	14.3908292692018		False	False	FBgn0052703	CG32703:FBgn0052703	0.539239661232319	0.0325196281587573		2.92292292941271	11.615943762931	0.280241818819017	0.208120947993546	0.632732162192976	1.55277196872892	6.85880647053656	0.298545142534315	0.136705805484191	0.433710705932238
FBgn0046322	p38c:FBgn0046322	0.0641514813945613	0.709673960070609	0.912450548959787	374.684496193643	397.238467548149	0.26282434901706	0.176134037767345	0.348690590082879	241.405916142963	298.090068150838	0.221948364620941	0.320546715447975	0.583483851150619	196.84382771176	293.41401403722	-1.20473142044978	2.6592592041177e-10	1.33873834081816e-08	333.864002589935	117.193600030763	-0.889697001816707	1.26314008491445e-09	5.25167711610885e-08	347.744808316391	163.655101650887	-0.30743330050092	0.25409554258975	0.670682901097904	282.813390067247	212.740537136092		False	True	FBgn0046322	p38c:FBgn0046322	0.202566346806995	0.376344189693709	0.586266062504825	102.014780811562	122.029649441696	-0.931336599853191	0.000446531994187916	0.00716239968718927	190.49101483894	82.1627009166098	-1.47933778461753	7.96023117654872e-12	4.25365098311557e-10
FBgn0024846	p38b:FBgn0024846	-0.0788458545022964	0.418360270711266	0.761684049644687	1697.51322354991	1602.0730374112	-0.069196284519501	0.330180309808779	0.538517195500321	1740.73389585467	1658.50342831269	0.0666544837434597	0.408635034002866	0.664548060156547	1691.2266357282	1773.85609618247	-0.0914991956382059	0.316463790476056	0.542197615892244	1802.01288876947	1686.63090193555	-0.0160939205983883	0.835363241909941	0.928417627138909	1672.16647554962	1652.49630752947	0.063626815502345	0.663484120200779	0.885501759980353	1825.01536782082	1912.12158998432		False	False	FBgn0024846	p38b:FBgn0024846	-0.0561761603806213	0.504119008858269	0.700839404024643	1743.56614120439	1675.28097804372	-0.0356658855828376	0.773323447081438	0.953255105559547	1680.02468103989	1637.53074975831	-0.0653931490103679	0.414908734822749	0.748435286887814
FBgn0015765	Mpk2:FBgn0015765	0.0788177779242747	0.394064363473445	0.745128100919902	667.539701403581	707.220488418515	0.433488157092064	9.13490434128524e-07	1.00891046751956e-05	624.07255617999	849.438618323875	0.113452627994409	0.307334339594484	0.569976246835712	753.486510680302	819.984602840673	-0.0949635730923531	0.378876132552971	0.605606009731918	751.368815934736	700.559621505004	-0.121425100278894	0.192695466610114	0.432165799138805	871.823918492891	796.964703308009	0.0458429303587513	0.827050824352194	0.948779566683672	922.772730591073	956.843092979601		False	True	FBgn0015765	Mpk2:FBgn0015765	0.261489091734143	0.00370680542050949	0.0173354736498562	689.836898723653	831.037277887678	0.384732489857226	0.00665456111455392	0.0645552272104576	616.928247926271	818.005774126618	0.398877981055939	0.00332480564494393	0.0309510728740681
FBgn0043364	cbt:FBgn0043364	0.259075652229404	0.0222516018158668	0.135406657059598	4636.95326543349	5642.96841060622	-0.315946869487737	1.14868060705103e-08	1.69143041552779e-07	8963.55460769597	7186.00957986023	-0.0826778811572399	0.345582314552629	0.607836130220514	5230.45389557258	4928.51569787381	-0.210365444061768	0.00945799356627453	0.0475707719588464	5447.93464163296	4687.77659075457	-0.365298024082021	8.55587709611734e-07	1.90473482303201e-05	5173.00926397718	3973.77430873796	-0.424315624099114	0.0217192844946417	0.204123207343994	5619.9889931588	4057.3192356113		False	True	FBgn0043364	cbt:FBgn0043364	0.315644975750265	1.75234661359631e-07	2.22746519604032e-06	6446.01954290882	8043.46742119189	0.32409999100931	0.00272555574459774	0.0321298247122583	5888.60816443374	7424.24471867091	-1.90997031512039e-05	0.999810100826065	0.999920874369135
FBgn0038418	pad:FBgn0038418	0.171868310363186	0.169621770023972	0.500210151339221	382.87176615529	437.506933984067	-0.0554821268977293	0.607030159291801	0.773208305542588	457.218946335452	439.336855462495	-0.216453795430471	0.108135180615164	0.301030220994334	477.928533133245	404.786505034124	0.0384564469379549	0.737567848224599	0.868901708039115	427.289416007637	439.754488883647	0.000524401734770492	0.995842639940906	0.99771368722003	465.355805813435	465.454677299006	-0.0228211149664181	0.869468286457375	0.963131214518653	452.437076290448	444.85937726356		False	False	FBgn0038418	pad:FBgn0038418	-0.099648706822519	0.411001100186344	0.617148179344693	457.545873883255	425.425548049713	-0.0328588852105922	0.874021095853405	0.981225632095488	414.287512002555	403.282285421087	-0.113340419527593	0.436975959086187	0.763635140146194
FBgn0025679	Bteb2:FBgn0025679	0.025815867980607	0.49997360437083		0.0	0.618730974997328	0.0500785230072886	0.499176752479292		0.0	0.611192694358286				0.0	0.0				0.0	0.0				0.0	0.0	-0.0313508632806906	0.790456445972062		1.35114763766507	0.748895489390683		False	False	FBgn0025679	Bteb2:FBgn0025679				0.0	0.0				0.0	0.0	0.0328736957579826	0.543289804141942
FBgn0000233	btd:FBgn0000233	0.054763328937791	0.786623714944693	0.9359308116659	27.4247835857316	29.6351923344034	0.0446618372064172	0.874180942073441	0.937274723267726	22.5129223310608	23.6835375536612	-0.000631473024423974	0.997796970791695	0.999150309058609	29.5086662217192	29.4940123132773	0.0236505295012821	0.920745937180537	0.964916081079233	25.1882600955324	26.0673952317415	0.0654597556769627	0.728617643314955	0.880442470037862	22.874934123235	25.3460027652357	0.0661655903975206	0.830794261143683	0.949310549136833	31.1172708304793	34.464289506717		False	False	FBgn0000233	btd:FBgn0000233	-0.0259165779043351	0.923770895444764	0.96501231880496	25.8077050438736	25.0421693105676	-0.438209833951047	0.15154636460188	0.546040237508235	28.2960382411062	17.0978886218583	-0.207435780681237	0.415052869007895	0.748435286887814
FBgn0002985	odd:FBgn0002985	0.344862604471044	0.0535871371842914	0.250284591481521	70.1093143204749	96.7870462904474	0.61469211831334	0.0120995728033603	0.0450508461908918	75.1632668330055	132.549461017478	0.258039492089322	0.203118173968678	0.451622233521094	76.766671190528	98.2814758047939	0.148382547886523	0.427232265109267	0.64885682643123	80.6932010532744	91.6543711446929	0.0447762264333795	0.78361676188423	0.905660078396079	105.842442775741	110.273480104902	0.28735385716435	0.355078881478627	0.746836735584088	116.907766881795	180.272588846128		False	False	FBgn0002985	odd:FBgn0002985	0.0541175573032228	0.800871192256	0.901023260282839	92.4697025314123	96.8607179851263	0.03206198153158	0.902802974078804	0.984036739725785	72.8354612379746	74.9487581726884	0.292953975692627	0.17550414777667	0.497997289114462
FBgn0003499	sr:FBgn0003499	0.00765596682252301	0.950001499264547	0.985923334443697	646.024311342216	649.833179493757	0.532614118033292	1.24946157097697e-05	0.000108233410253171	271.849789639314	400.834168334646	0.380311361049262	0.00879450619031846	0.0499450637269954	236.669408865449	318.802306058596	0.146171739715366	0.274380746663297	0.498108642383881	599.159887015612	670.135920904439	0.224589498298611	0.0574881938701322	0.194604835235109	345.603121251176	411.349943237337	-0.246168898075177	0.222753098110927	0.649014350158985	423.930339344489	349.625622105041		False	True	FBgn0003499	sr:FBgn0003499	1.10738907890515	9.0064643980075e-17	3.22994716349163e-15	479.409017535457	1086.02619101103	0.746799816956882	0.00412524181268408	0.0445979892369276	455.656875754405	886.565887875614	0.226098973808682	0.183045114399642	0.5094140393338
FBgn0261434	hkb:FBgn0261434	0.238131432351672	0.218189014231864	0.568543572783991	12.6587721530255	20.399873307384	0.847996319939511	0.00277912349160873	0.0131771692945573	10.006823310177	30.497111937304	0.232485187023302	0.296405737404775	0.560150324632045	14.001622827236	21.4357862130686	0.315947294947644	0.159685964241406	0.356327273635934	10.627560592743	20.5618884032246	0.24197678142345	0.143724404865057	0.359006443381421	8.60003772157388	16.8559820388688	0.164684577715702	0.59131935955478	0.857497924749242	11.3892382434249	15.1180479800184		False	False	FBgn0261434	hkb:FBgn0261434	0.24241061307558	0.378922890695117	0.588283143007176	14.1367728595201	19.135259721231	0.267045823280932	0.392499859739116	0.802746118736205	14.2605167702105	20.2252405538437	0.270646219371246	0.281939844367185	0.636847543192434
FBgn0004893	bowl:FBgn0004893	0.326054129399067	0.0162170023973176	0.107818052570855	688.221204621608	891.666001158722	0.18904654550449	0.0712567497756735	0.182148386030344	752.410546677851	861.744756678838	-0.064941531280544	0.57482076006527	0.790095471780491	883.312174038338	841.382655866666	0.351943696261394	0.00329400219445781	0.021045850592133	722.14183171849	937.748833323213	0.0166708790258499	0.870339877182227	0.944159506292535	733.953911442549	743.237979788091	-0.0210069812943342	0.904450701485455	0.972769524836851	730.638916210967	718.81084864105		False	False	FBgn0004893	bowl:FBgn0004893	-0.436055622517002	0.00072069342807603	0.00432002103124724	831.14651242633	602.648299932441	-0.236136990079335	0.193807732573523	0.610956243946754	601.849433486855	502.556085124318	-0.173745829587329	0.214592323564786	0.556174731141162
FBgn0004369	Ptp99A:FBgn0004369	0.103924095433999	0.253575075524922	0.615927249660794	5658.29168739896	6105.23463629696	0.20635321049529	0.000198836270396551	0.00130599569715537	5484.34907519843	6335.6877512355	0.0340263777653159	0.629990670815473	0.825086616009722	6009.45943616395	6156.78032450846	-0.0296254454220558	0.693134660164136	0.842934374080401	5905.99281027876	5783.41201205037	-0.16807755609206	0.00822960288825881	0.0472590221244729	5504.68620052303	4882.68008067708	-0.248664277950719	0.185438299427974	0.615123234937876	5361.82766656749	4426.78872220828		False	True	FBgn0004369	Ptp99A:FBgn0004369	-0.194044567101622	0.00133753914585529	0.00733502812724427	6432.1113499228	5613.51628520472	-0.106214490742186	0.616586455769734	0.907179471613884	5021.84975768603	4613.09635394951	-0.0416641254365867	0.677081305682951	0.887638248259264
FBgn0003138	Ptp61F:FBgn0003138	0.020105917495318	0.811208934632575	0.943530973130032	1802.09474696499	1828.44117475576	0.0380151127658757	0.663866445784731	0.813402502787731	1824.42568033261	1873.67067047232	0.0675797607141359	0.433077402841485	0.686099252998365	1806.56616754046	1896.7894851937	0.0160828751222686	0.837854729890886	0.922234075104351	1876.5580872282	1898.0256072468	-0.0364013903461667	0.607198947714195	0.808395412733748	1943.10356136332	1893.03347074378	0.122338737665394			2098.88646455988	2316.20858520403		False	False	FBgn0003138	Ptp61F:FBgn0003138	0.120697025932573	0.0700269932770294	0.186096690053241	1823.57792352842	1985.30395775848	-0.0834537815143894	0.688905280221291	0.929403263400399	1732.07167088117	1620.59773138207	0.217855987851819	0.100712588430879	0.366200108900938
FBgn0259227	CG42327:FBgn0259227	-0.0498268135075886	0.47203523580572	0.795859566381183	3162.73753023767	3052.30651638719	-0.0717747888210022	0.230461044408608	0.421324236053863	3058.2389387012	2907.6990077716	0.0335005348826823	0.695135007236043	0.863779205913891	2879.86926718356	2949.36634077508	-0.028002673695829	0.713084054881885	0.855676056460415	3939.90575222631	3862.07386720982	-0.00756365713246175	0.921168282437182	0.968103734171025	3112.95340829997	3096.16835218348	-0.176933558038168	0.0471735057076964	0.322692187874334	3242.99914524072	2861.75544698332		False	False	FBgn0259227	CG42327:FBgn0259227	-0.462276809076075	8.72099980123542e-12	1.97852943316724e-10	2929.61299513237	2115.90370045331	-0.46597891959058	0.00046074090296753	0.00730751837090777	2626.73886443171	1870.87969747522	-0.471010856240112	5.89882224188001e-12	3.19915727655393e-10
FBgn0036448	mop:FBgn0036448	0.160621211457112	0.0637243456875642	0.279097525883934	6044.2205199082	6793.24854799435	0.231058392365659	1.34280054408355e-05	0.000115628782444347	5966.46321180863	7012.7285475083	0.130483113315575	0.0731618294749464	0.232319714117679	6311.99907957983	6926.77803746247	0.198356465192538	0.00263824579934204	0.0176285812086379	6339.89582851235	7294.13776782997	0.0366654670744544	0.616718381131208	0.815446030453096	6147.93680113479	6313.1309965065	-0.0709002103693393	0.553373188858258	0.844823315992439	6374.98382350063	6057.73005427179		False	True	FBgn0036448	mop:FBgn0036448	0.196110799527685	0.0170049438078352	0.0623554439840365	6249.80113576867	7182.46755967063	0.159874921308839	0.433353356052486	0.824820973993561	5460.63775020359	6193.76762344706	0.19512220332286	0.0194757964962566	0.121386882564719
FBgn0016641	PTP-ER:FBgn0016641	0.000875618900725013	0.991981526758867	0.996559602103613	3719.12188053786	3721.45842319714	0.102732252173417	0.103600155837125	0.238595009850641	3876.82440897893	4165.82589106384	0.0665141038694925	0.439470038749974	0.69137934863314	3821.1546326853	4009.08161984685	0.140510593839083	0.0712495943305195	0.207027472507676	3833.43964132648	4238.08664893796	0.0613013150235237	0.304473465082199	0.561666549498305	4062.8288566676	4244.11850942964	0.00530450322726128	0.970320275865058	0.991268190080241	3637.48202526406	3652.03994200401		False	False	FBgn0016641	PTP-ER:FBgn0016641	-0.101768218373232	0.166134257320761	0.34237304687983	4122.28829015201	3837.38331655312	-0.0905358403631514	0.528263824461372	0.867678548503782	3459.4138820301	3236.52838427359	-0.0899831865409233	0.223009642027663	0.56614534414149
[truncated: 20 more columns]
