# Supplementary material for: Downregulation of glial genes involved in synaptic function mitigates Huntington's disease pathogenesis
Source: eLife. 2021 Apr 19;10:e64564. doi: 10.7554/eLife.64564 (PMC8149125; doi:10.7554/eLife.64564)
Supplement: Figure 1—source data 2. [file elife-64564-fig1-data2.zip › Figure_1_source_data_file_2/neuronDown/12/subMouse.csv]

Entrez	Entrez_Striatum 2 months	Symbol_Striatum 2 months	Name_Striatum 2 months	baseMean.continuousQ_Striatum 2 months	log2FoldChange.continuousQ_Striatum 2 months	lfcSE.continuousQ_Striatum 2 months	stat.continuousQ_Striatum 2 months	pvalue.continuousQ_Striatum 2 months	FDR.continuousQ_Striatum 2 months	baseMean.Q.80.vs.20_Striatum 2 months	log2FoldChange.Q.80.vs.20_Striatum 2 months	lfcSE.Q.80.vs.20_Striatum 2 months	stat.Q.80.vs.20_Striatum 2 months	pvalue.Q.80.vs.20_Striatum 2 months	FDR.Q.80.vs.20_Striatum 2 months	baseMean.Q.92.vs.20_Striatum 2 months	log2FoldChange.Q.92.vs.20_Striatum 2 months	lfcSE.Q.92.vs.20_Striatum 2 months	stat.Q.92.vs.20_Striatum 2 months	pvalue.Q.92.vs.20_Striatum 2 months	FDR.Q.92.vs.20_Striatum 2 months	baseMean.Q.111.vs.20_Striatum 2 months	log2FoldChange.Q.111.vs.20_Striatum 2 months	lfcSE.Q.111.vs.20_Striatum 2 months	stat.Q.111.vs.20_Striatum 2 months	pvalue.Q.111.vs.20_Striatum 2 months	FDR.Q.111.vs.20_Striatum 2 months	baseMean.Q.140.vs.20_Striatum 2 months	log2FoldChange.Q.140.vs.20_Striatum 2 months	lfcSE.Q.140.vs.20_Striatum 2 months	stat.Q.140.vs.20_Striatum 2 months	pvalue.Q.140.vs.20_Striatum 2 months	FDR.Q.140.vs.20_Striatum 2 months	baseMean.Q.175.vs.20_Striatum 2 months	log2FoldChange.Q.175.vs.20_Striatum 2 months	lfcSE.Q.175.vs.20_Striatum 2 months	stat.Q.175.vs.20_Striatum 2 months	pvalue.Q.175.vs.20_Striatum 2 months	FDR.Q.175.vs.20_Striatum 2 months	Entrez_Liver 2 months	Symbol_Liver 2 months	Name_Liver 2 months	baseMean.continuousQ_Liver 2 months	log2FoldChange.continuousQ_Liver 2 months	lfcSE.continuousQ_Liver 2 months	stat.continuousQ_Liver 2 months	pvalue.continuousQ_Liver 2 months	FDR.continuousQ_Liver 2 months	baseMean.Q.80.vs.20_Liver 2 months
16520	16520.0	Kcnj4	potassium inwardly-rectifying channel, subfamily J, member 4	5170.0	-0.00136	0.000381	-3.56	0.000376	0.0495	5170.0	-0.048600000000000004	0.06520000000000001	-0.745	0.456	0.6950000000000001	5170.0	0.0499	0.063	0.792	0.429	1.0	5170.0	-0.053700000000000005	0.06520000000000001	-0.8240000000000001	0.41	0.904	5170.0	-0.18	0.0631	-2.86	0.00428	0.503	5170.0	-0.185	0.0631	-2.94	0.0033100000000000004	0.259
20741
20743
226922	226922.0	Kcnq5	potassium voltage-gated channel, subfamily Q, member 5	3770.0	-0.000594	0.000417	-1.43	0.154	0.588	3770.0	0.149	0.07250000000000001	2.06	0.0395	0.483	3770.0	0.057100000000000005	0.0703	0.8130000000000001	0.41600000000000004	1.0	3770.0	0.0195	0.0726	0.268	0.788	0.95	3770.0	-0.0159	0.0703	-0.226	0.8210000000000001	0.924	3770.0	-0.0618	0.0703	-0.879	0.379	0.785	226922.0	Kcnq5	potassium voltage-gated channel, subfamily Q, member 5	5.3	0.000326	0.001	0.325	0.745	0.921	5.3
16536	16536.0	Kcnq2	potassium voltage-gated channel, subfamily Q, member 2	6110.0	-0.000424	0.000609	-0.6960000000000001	0.487	0.774	6110.0	0.166	0.117	1.42	0.157	0.503	6110.0	-0.0076	0.114	-0.0668	0.9470000000000001	1.0	6110.0	0.0461	0.117	0.394	0.6940000000000001	0.926	6110.0	0.043500000000000004	0.114	0.382	0.7030000000000001	0.866	6110.0	-0.0719	0.114	-0.631	0.528	0.844	16536.0	Kcnq2	potassium voltage-gated channel, subfamily Q, member 2	0.47200000000000003	8.710000000000002e-05	0.000297	0.293	0.769	0.93	0.47200000000000003
110862	110862.0	Kcnq3	potassium voltage-gated channel, subfamily Q, member 3	1180.0	8.180000000000001e-05	0.000745	0.11	0.913	0.969	1180.0	0.23	0.178	1.29	0.197	0.52	1180.0	-0.00411	0.178	-0.023100000000000002	0.982	1.0	1180.0	0.09530000000000001	0.178	0.534	0.593	0.909	1180.0	0.124	0.178	0.6960000000000001	0.486	0.749	1180.0	0.0234	0.178	0.132	0.895	0.971
11735	11735.0	Ank3	ankyrin 3, epithelial	12600.0	-5.8700000000000004e-05	0.00042	-0.14	0.889	0.9590000000000001	12600.0	0.10300000000000001	0.0755	1.37	0.171	0.508	12600.0	-0.023	0.0732	-0.314	0.753	1.0	12600.0	0.08360000000000001	0.0755	1.11	0.268	0.904	12600.0	0.0325	0.0731	0.445	0.657	0.84	12600.0	-0.0102	0.0731	-0.139	0.889	0.969	11735.0	Ank3	ankyrin 3, epithelial	1000.0	-0.00237	0.000704	-3.36	0.000772	0.0577	1000.0
[truncated: 303 more columns]
