# Supplementary material for: Downregulation of glial genes involved in synaptic function mitigates Huntington's disease pathogenesis
Source: eLife. 2021 Apr 19;10:e64564. doi: 10.7554/eLife.64564 (PMC8149125; doi:10.7554/eLife.64564)
Supplement: Figure 1—source data 2. [file elife-64564-fig1-data2.zip › Figure_1_source_data_file_2/neuronDown/12/subHuman.csv]

Entrez	Chip	Caudate Probeset	M	t	P.Value	Unnamed: 5	Cerebellum Probeset	M.1	t.1	P.Value.1	Unnamed: 10	Probe Set ID	Title	Gene Symbol	Unigene	Full Length Ref. Sequences	Biological Process (GO)	Cellular Component (GO)	Molecular Function (GO)	Biochemical Function (Proteome)	Cellular Role (Proteome)	Molecular Localization (Proteome)	adjp	Entrez	entrezList	entrezList_filt	validList
3761	A	208359_s_at	-0.967	-7.29	6.4e-10		208359_s_at	0.0544	1.48	0.145		208359_s_at	potassium inwardly-rectifying channel, subfamily J, member 4	KCNJ4	Hs.32505 // full length	NM_004981 // potassium inwardly-rectifying channel J4 /// NM_152868 // potassium inwardly-rectifying channel J4	6813 // potassium ion transport // traceable author statement /// 6811 // ion transport // inferred from electronic annotation	5624 // membrane fraction // not recorded /// 8076 // voltage-gated potassium channel complex // traceable author statement /// 16021 // integral to membrane // inferred from electronic annotation	5242 // inward rectifier potassium channel activity // traceable author statement /// 5244 // voltage-gated ion channel activity // inferred from electronic annotation /// 5267 // potassium channel activity // inferred from electronic annotation	---	---	---	3.6077691342534504e-08	3761	['3761']	['3761']	True
3761	A	211451_s_at	-0.513	-7.01	1.95e-09		211451_s_at	0.00593	0.225	0.823		211451_s_at	potassium inwardly-rectifying channel, subfamily J, member 4	KCNJ4	Hs.32505 // full length	NM_004981 // potassium inwardly-rectifying channel J4 /// NM_152868 // potassium inwardly-rectifying channel J4	6813 // potassium ion transport // traceable author statement /// 6811 // ion transport // inferred from electronic annotation	5624 // membrane fraction // not recorded /// 8076 // voltage-gated potassium channel complex // traceable author statement /// 16021 // integral to membrane // inferred from electronic annotation	5242 // inward rectifier potassium channel activity // traceable author statement /// 5244 // voltage-gated ion channel activity // inferred from electronic annotation /// 5267 // potassium channel activity // inferred from electronic annotation	---	---	---	8.249491525423729e-08	3761	['3761']	['3761']	True
6710	A	208416_s_at	-0.184	-4.17	9.55e-05		208416_s_at	0.0244	0.628	0.533		208416_s_at	spectrin, beta, erythrocytic (includes spherocytosis, clinical type I)	SPTB	Hs.47431 // full length	NM_000347 // spectrin, beta, erythrocytic (includes spherocytosis, clinical type I)	---	8091 // spectrin // traceable author statement /// 5624 // membrane fraction // not recorded /// 5856 // cytoskeleton // inferred from electronic annotation /// 16020 // membrane // inferred from electronic annotation	3779 // actin binding // traceable author statement /// 5200 // structural constituent of cytoskeleton // not recorded	---	---	---	0.0006186912761355443	6710	['6710']	['6710']	True
6710	A	214145_s_at	-0.476	-6.92	2.84e-09		214145_s_at	0.00372	0.0815	0.935		214145_s_at	KIAA0599 protein	KIAA0599	Hs.198037 // full length	---	---	---	---	---	---	---	1.096181443298969e-07	6710	['6710']	['6710']	True
6712	A	205155_s_at	-0.613	-7.27	6.89e-10		205155_s_at	-0.0179	-0.343	0.733		205155_s_at	spectrin, beta, non-erythrocytic 2	SPTBN2	Hs.26915 // full length	NM_006946 // spectrin, beta, non-erythrocytic 2	16192 // vesicle-mediated transport // inferred from direct assay	8091 // spectrin // inferred from expression pattern /// 5856 // cytoskeleton // inferred from electronic annotation /// 16020 // membrane // inferred from electronic annotation	30506 // ankyrin binding // inferred from sequence or structural similarity /// 5200 // structural constituent of cytoskeleton // traceable author statement /// 3779 // actin binding // inferred from sequence or structural similarity	---	---	---	3.80287371007371e-08	6712	['6712']	['6712']	True
56479	B	223891_at	-0.251	-5.09	3.49e-06		223891_at_B	0.047	1.64	0.105		223891_at	potassium voltage-gated channel, KQT-like subfamily, member 5	KCNQ5	Hs.512644		---	---	---				3.6772682926829263e-05	56479	['56479']	['56479']	True
56479	B	244623_at	-1.29	-8.12	2.32e-11		244623_at_B	-0.091	-1.11	0.272		244623_at	Transcribed sequences	---	Hs.445324		---	---	---				3.9333192452830195e-09	56479	['56479']	['56479']	True
3785	A	205737_at	-1.14	-7.04	1.75e-09		205737_at	-0.0178	-0.245	0.808		205737_at	potassium voltage-gated channel, KQT-like subfamily, member 2	KCNQ2	Hs.4975 // full length	NM_004518 // potassium voltage-gated channel KQT-like protein 2 isoform c /// NM_172106 // potassium voltage-gated channel KQT-like protein 2 isoform b /// NM_172107 // potassium voltage-gated channel KQT-like protein 2 isoform a /// NM_172108 // potassium voltage-gated channel KQT-like protein 2 isoform d /// NM_172109 // potassium voltage-gated channel KQT-like protein 2 isoform e	6812 // cation transport // inferred from electronic annotation /// 7268 // synaptic transmission // traceable author statement /// 6813 // potassium ion transport // traceable author statement /// 7399 // neurogenesis // traceable author statement	5624 // membrane fraction // not recorded /// 8076 // voltage-gated potassium channel complex // traceable author statement /// 16021 // integral to membrane // inferred from electronic annotation	5249 // voltage-gated potassium channel activity // traceable author statement /// 5216 // ion channel activity // extended:inferred from sequence similarity; ion_trans; 5.3e-38	---	---	---	7.611229428848015e-08	3785	['3785']	['3785']	True
3785	A	210508_s_at	-0.0586	-1.23	0.222		210508_s_at	0.0182	0.533	0.596		210508_s_at	potassium voltage-gated channel, KQT-like subfamily, member 2	KCNQ2	Hs.4975 // full length	NM_004518 // potassium voltage-gated channel KQT-like protein 2 isoform c /// NM_172106 // potassium voltage-gated channel KQT-like protein 2 isoform b /// NM_172107 // potassium voltage-gated channel KQT-like protein 2 isoform a /// NM_172108 // potassium voltage-gated channel KQT-like protein 2 isoform d /// NM_172109 // potassium voltage-gated channel KQT-like protein 2 isoform e	6812 // cation transport // inferred from electronic annotation /// 7268 // synaptic transmission // traceable author statement /// 6813 // potassium ion transport // traceable author statement /// 7399 // neurogenesis // traceable author statement	5624 // membrane fraction // not recorded /// 8076 // voltage-gated potassium channel complex // traceable author statement /// 16021 // integral to membrane // inferred from electronic annotation	5249 // voltage-gated potassium channel activity // traceable author statement /// 5216 // ion channel activity // extended:inferred from sequence similarity; ion_trans; 5.3e-38	---	---	---	0.3710847533298609	3785	['3785']	['3785']	True
3785	A	211486_s_at	-0.14	-3.65	0.000543		211486_s_at	-0.0274	-0.674	0.503		211486_s_at	potassium voltage-gated channel, KQT-like subfamily, member 2	KCNQ2	Hs.4975 // full length	NM_004518 // potassium voltage-gated channel KQT-like protein 2 isoform c /// NM_172106 // potassium voltage-gated channel KQT-like protein 2 isoform b /// NM_172107 // potassium voltage-gated channel KQT-like protein 2 isoform a /// NM_172108 // potassium voltage-gated channel KQT-like protein 2 isoform d /// NM_172109 // potassium voltage-gated channel KQT-like protein 2 isoform e	6812 // cation transport // inferred from electronic annotation /// 7268 // synaptic transmission // traceable author statement /// 6813 // potassium ion transport // traceable author statement /// 7399 // neurogenesis // traceable author statement	5624 // membrane fraction // not recorded /// 8076 // voltage-gated potassium channel complex // traceable author statement /// 16021 // integral to membrane // inferred from electronic annotation	5249 // voltage-gated potassium channel activity // traceable author statement /// 5216 // ion channel activity // extended:inferred from sequence similarity; ion_trans; 5.3e-38	---	---	---	0.0027303753777280356	3785	['3785']	['3785']	True
3786	A	206573_at	-0.169	-2.96	0.00434		206573_at	0.0732	2.2	0.0318		206573_at	potassium voltage-gated channel, KQT-like subfamily, member 3	KCNQ3	Hs.40866 // full length	NM_004519 // potassium voltage-gated channel KQT-like protein 3	6812 // cation transport // inferred from electronic annotation /// 7268 // synaptic transmission // traceable author statement /// 6813 // potassium ion transport // traceable author statement	5624 // membrane fraction // not recorded /// 8076 // voltage-gated potassium channel complex // traceable author statement /// 16021 // integral to membrane // inferred from electronic annotation	5216 // ion channel activity // extended:inferred from sequence similarity; ion_trans; 2.1e-30 /// 5249 // voltage-gated potassium channel activity // traceable author statement	---	---	---	0.0160642214532872	3786	['3786']	['3786']	True
3786	B	228579_at	-0.796	-8.0	3.66e-11		228579_at_B	-0.0481	-0.709	0.481		228579_at	potassium voltage-gated channel, KQT-like subfamily, member 3	KCNQ3	Hs.388289		---	---	3676 // rrm;nucleic acid binding;3.6e-11 // extended:inferred from electronic annotation				5.347881290322581e-09	3786	['3786']	['3786']	True
287	A	202920_at	-0.0432	-0.803	0.425		202920_at	-0.0791	-1.71	0.0928		202920_at	Homo sapiens, clone IMAGE:4246029, mRNA	---	Hs.367913 // ---	---	---	---	---	---	---	---	0.5870503597122302	287	['287']	['287']	True
287	A	202921_s_at	-0.399	-5.39	1.16e-06		202921_s_at	0.0109	0.13	0.897		202921_s_at	ankyrin 2, neuronal	ANK2	Hs.117970 // full length	NM_001148 // ankyrin 2 isoform 1 /// NM_020977 // ankyrin 2 isoform 2	7165 // signal transduction // inferred from electronic annotation	16020 // membrane // not recorded /// 15629 // actin cytoskeleton // not recorded	5200 // structural constituent of cytoskeleton // not recorded	---	---	---	1.4345301403798511e-05	287	['287']	['287']	True
287	A	216195_at	0.15	3.71	0.000443		216195_at	-0.0635	-1.08	0.286		216195_at	Homo sapiens clone 24997 mRNA sequence	---	Hs.308951 // ---	---	---	---	---	---	---	---	0.0022906092760962135	287	['287']	['287']	True
287	B	232606_at	0.145	3.35	0.00138		232606_at_B	0.0208	0.386	0.701		232606_at	CDNA FLJ11832 fis, clone HEMBA1006566	---	Hs.146014		---	---	---				0.006050613838196545	287	['287']	['287']	True
288	A	206385_s_at	-0.19	-2.1	0.0398		206385_s_at	0.0393	1.04	0.301		206385_s_at	ankyrin 3, node of Ranvier (ankyrin G)	ANK3	Hs.75893 // full length	NM_001149 // ankyrin 3 isoform 2 /// NM_020987 // ankyrin 3 isoform 1	7016 // cytoskeletal anchoring // predicted/computed /// 6899 // nonselective vesicle transport // predicted/computed	5783 // endoplasmic reticulum // experimental evidence /// 5794 // Golgi apparatus // experimental evidence /// 5856 // cytoskeleton // not recorded	5198 // structural molecule activity // not recorded /// 5200 // structural constituent of cytoskeleton // not recorded	---	---	---	0.09912053215077606	288	['288']	['288']	True
288	A	207950_s_at	-0.221	-3.6	0.000639		207950_s_at	0.0788	1.51	0.136		207950_s_at	ankyrin 3, node of Ranvier (ankyrin G)	ANK3	Hs.75893 // full length	NM_001149 // ankyrin 3 isoform 2 /// NM_020987 // ankyrin 3 isoform 1	7016 // cytoskeletal anchoring // predicted/computed /// 6899 // nonselective vesicle transport // predicted/computed	5783 // endoplasmic reticulum // experimental evidence /// 5794 // Golgi apparatus // experimental evidence /// 5856 // cytoskeleton // not recorded	5198 // structural molecule activity // not recorded /// 5200 // structural constituent of cytoskeleton // not recorded	---	---	---	0.003130068905364152	288	['288']	['288']	True
288	A	209442_x_at	-0.158	-2.03	0.0466		209442_x_at	0.00137	0.0322	0.974		209442_x_at	ankyrin 3, node of Ranvier (ankyrin G)	ANK3	Hs.75893 // full length	NM_001149 // ankyrin 3 isoform 2 /// NM_020987 // ankyrin 3 isoform 1	7016 // cytoskeletal anchoring // predicted/computed /// 6899 // nonselective vesicle transport // predicted/computed	5783 // endoplasmic reticulum // experimental evidence /// 5794 // Golgi apparatus // experimental evidence /// 5856 // cytoskeleton // not recorded	5198 // structural molecule activity // not recorded /// 5200 // structural constituent of cytoskeleton // not recorded	---	---	---	0.11261604001936422	288	['288']	['288']	True
288	B	238786_at	-0.499	-6.44	1.89e-08		238786_at_B	-0.15	-1.84	0.0711		238786_at	Transcribed sequence with moderate similarity to protein pdb:1LBG (E. coli) B Chain B, Lactose Operon Repressor Bound To 21-Base Pair Symmetric Operator Dna, Alpha Carbons Only	---	Hs.28137		---	---	---				4.7411457286432165e-07	288	['288']	['288']	True
288	B	239726_at	0.0447	0.591	0.556		239726_at_B	0.179	2.12	0.0383		239726_at	ankyrin 3, node of Ranvier (ankyrin G)	ANK3	Hs.440478		---	---	---				0.7004253028263796	288	['288']	['288']	True
