# Supplementary material for: Downregulation of glial genes involved in synaptic function mitigates Huntington's disease pathogenesis
Source: eLife. 2021 Apr 19;10:e64564. doi: 10.7554/eLife.64564 (PMC8149125; doi:10.7554/eLife.64564)
Supplement: Figure 1—source data 2. [file elife-64564-fig1-data2.zip › Figure_1_source_data_file_2/neuronDown/12/subFly.csv]

fbgene	gene_x	EN7vsEW7_log2FoldChange	EN7vsEW7_pvalue	EN7vsEW7_padj	EN7vsEW7_grp.mean.EW7	EN7vsEW7_grp.mean.EN7	EN9vsEW9_log2FoldChange	EN9vsEW9_pvalue	EN9vsEW9_padj	EN9vsEW9_grp.mean.EW9	EN9vsEW9_grp.mean.EN9	EN11vsEW11_v2_log2FoldChange	EN11vsEW11_v2_pvalue	EN11vsEW11_v2_padj	EN11vsEW11_v2_grp.mean.EW11	EN11vsEW11_v2_grp.mean.EN11	EF18vsEW18_log2FoldChange	EF18vsEW18_pvalue	EF18vsEW18_padj	EF18vsEW18_grp.mean.EW18	EF18vsEW18_grp.mean.EF18	EF20vsEW20_log2FoldChange	EF20vsEW20_pvalue	EF20vsEW20_padj	EF20vsEW20_grp.mean.EW20	EF20vsEW20_grp.mean.EF20	EF22vsEW22_log2FoldChange	EF22vsEW22_pvalue	EF22vsEW22_padj	EF22vsEW22_grp.mean.EW22	EF22vsEW22_grp.mean.EF22	Unnamed: 31_x	AllSig_x	UnionSig_x	fbgene	gene_y	RN5vsRW5_log2FoldChange	RN5vsRW5_pvalue	RN5vsRW5_padj	RN5vsRW5_grp.mean.RW5	RN5vsRW5_grp.mean.RN5	RN7vsRW7_log2FoldChange	RN7vsRW7_pvalue	RN7vsRW7_padj	RN7vsRW7_grp.mean.RW7	RN7vsRW7_grp.mean.RN7	RN8vsRW8_log2FoldChange	RN8vsRW8_pvalue	RN8vsRW8_padj
FBgn0039061	Ir:FBgn0039061	-0.121070657789229	0.183677722203362	0.524178216881042	1370.47645080987	1254.25258242611	-0.14895073675869	0.155202684471551	0.319753240746924	1544.34021450428	1388.1844594986	-0.23170554848705	0.0073804164887578	0.0439677145981559	1533.34516436713	1297.40499289674	0.0475411210998383	0.57959518857631	0.771592711138312	1848.70141438301	1912.44746008108	-0.0936850907441124	0.202341388007283	0.444431966017644	1810.96298793067	1692.66496712569	-0.228106695312836	0.310473493658237	0.719646753472039	2286.92710627706	1896.9444228797		False	False	FBgn0039061	Ir:FBgn0039061	-0.228023275148819	0.00753419538987362	0.0317043802777101	1238.9391426242	1053.32775126601	-0.117607195623889	0.47306228402942	0.842272126587954	1116.35883639787	1022.77801171134	-0.366038234320077	0.00124125579189822	0.0137091483155851
FBgn0039060	CG13836:FBgn0039060	0.0722768769384093	0.645287180702176	0.88487485211612	159.243363110492	169.08057054676	0.0381132462810172	0.823370908128461	0.911722888544746	183.659462377293	189.149052379375	0.0223978397546212	0.888345476850186	0.956020065508183	187.790078987767	191.076225487048	0.425930304119383	0.0017315509252744	0.0127037210600348	230.0754663318	318.171638752594	0.134323750928492	0.295395355691873	0.552042255179839	239.426210986055	266.501836168602	-0.636842649959451	1.95899971222168e-06	0.000131307397377525	370.080420979998	233.096152705306		False	True	FBgn0039060	CG13836:FBgn0039060	-0.297170850752208	0.129997779361464	0.290157020717861	162.677832321318	127.745780986678	-0.40931315313177	0.086793700966042	0.398778878514186	139.481001339277	98.755166470253	-0.230346160980201	0.264965000848561	0.618497531959351
FBgn0039081	Irk2:FBgn0039081	0.0159546202636184	0.860562264246284	0.959736591594201	5436.76637018768	5500.32814056624	0.0307506565760831	0.554347467018129	0.734635095849747	5900.52928874791	6029.48971549168	0.180109363804566	0.0228436104992896	0.102701852162095	4852.76957381198	5519.96131289672	0.239739045308084	0.0142969312127698	0.0653532248119294	5055.35586386809	6015.6143534916	-0.0466736448347435	0.591672051204697	0.797307900174091	5802.25669948822	5607.33380953673	0.0538674528647162	0.238714328651327	0.660412294640485	5316.59201380268	5519.7934764964		False	False	FBgn0039081	Irk2:FBgn0039081	-1.84419213099833	1.42526983856024e-199	6.46700697183246e-197	6742.78928726944	1848.49616035575	-1.49281954092436	9.91959825198202e-23	1.55421415510402e-20	5290.75728694617	1754.11997286243	-1.5583607815931	6.01261764246989e-55	2.42753870076164e-52
FBgn0032706	Irk3:FBgn0032706	-0.148689176461696	0.20752715610542	0.556760484935314	685.443620338137	611.432083120339	-0.173548675135657	0.0400146812891428	0.11659356121439	858.273097280262	758.761421192885	-0.0388905360653232	0.715878852900285	0.874762049358685	702.049177390138	682.415969591137	0.223082413688807	0.130147645678779	0.312711177834896	550.233512279169	654.244241039822	-0.191115264252626	0.0875213012785456	0.260793914773059	740.371402884922	639.720754224227	0.255432374774688			796.985297583385	1074.37394230638		False	False	FBgn0032706	Irk3:FBgn0032706	-2.69130460296104	4.49594115881136e-42	4.01022580626969e-40	878.030585626816	97.3044668938507	-2.56435320432028	9.89775049332022e-34	2.8159100153496e-31	612.438694836293	79.0020072143332	-2.08222497989095	3.94822133505948e-21	4.67821312755254e-19
FBgn0250788	beta-Spec:FBgn0250788	0.0643774908530477	0.384531902990808	0.738304108470659	25765.3423703958	26984.0239523996	0.100094233478883	0.0579687872625618	0.156321880938135	24922.6284372745	26728.5512755211	0.134418913729355	0.0900016297748113	0.268416570945335	24258.2321396284	26706.3579104275	0.222844716264953	0.00218307071734114	0.0152175272385232	24838.5721391241	29097.3180713389	0.0858708156130822	0.127045918380214	0.333488090487961	24571.9318551209	26114.6275632768	-0.20102555826985	0.206675244744685	0.630994626000291	25870.1186581086	22270.2594412632		False	False	FBgn0250788	beta-Spec:FBgn0250788	0.0631143891184526			26026.4526377332	27222.7413215212	-0.0121985353595171	0.941041862078945	0.992643533118887	21809.3090959022	21610.4136567075	0.0489748250534131	0.497446510414487	0.800473252795637
FBgn0250789	alpha-Spec:FBgn0250789	-0.070263561199519	0.407787045011049	0.753762112602396	26029.2644729008	24734.0951595821	-0.0797066322162343	0.228588120574879	0.418577021654595	25499.1124547646	24109.3210133144	0.036774944999607	0.648851495978573	0.836121314354136	23967.8723224757	24607.4742491959	0.113687988946975	0.108018212475755	0.276246942747351	26695.3195313224	28936.5871495888	-0.081656949386352	0.152465557107524	0.373570306676007	24223.2986918956	22859.9071748562	-0.271815847299922	0.0785242997746202	0.419898360900075	24846.798328284	20309.2730653559		False	False	FBgn0250789	alpha-Spec:FBgn0250789	0.002005821212374			25361.9954699713	25398.638764329	-0.185151844163249			22068.3884332027	19099.5712539598	-0.0248777411202725	0.767599875141628	0.923055654810882
FBgn0004167	kst:FBgn0004167	-0.082012033206067	0.408975724867785	0.754106420711577	11586.8854090818	10903.9571438161	-0.0298986437628419	0.595453790584797	0.764519328548411	11908.0893111062	11662.0819592279	-0.230486952527657	0.000737661668353052	0.00668227081866533	12391.9100238314	10523.3243891434	0.145441486899261	0.0148551258886161	0.0672668965393801	12265.843647055	13589.3817481193	-0.0412482789365119	0.573358935514891	0.784898943752537	12392.1471040379	12029.3115755751	-0.196486202237991	0.12683664934507	0.530740104011458	12706.5444438965	11018.0824127979		False	True	FBgn0004167	kst:FBgn0004167	-0.0405898125690692	0.616385451509672	0.784941863569852	12335.3043323154	11985.7438533506	-0.0013141846828829	0.994555164121479	0.998713616203307	9905.98185549355	9895.57979131663	0.00341696511611182	0.965588258823989	0.987121443194221
FBgn0000667	Actn:FBgn0000667	-0.0976945144224209	0.306155670915153	0.669311161373047	6156.13008874916	5729.26962626578	0.0618880245503426	0.416080117841004	0.61953394681063	5317.7055721242	5554.92449351603	0.236767596236371	0.00410996930273303	0.0275498504075433	4995.02976727931	5919.1636724836	0.122744468965823	0.20921650775289	0.423528159209986	5920.24016278256	6470.77687389465	-0.00493529383797636	0.958626476428533	0.983134950575223	7021.15200540556	6995.10884714919	0.211110441750834	0.0564177981467079	0.356144269268819	6045.70873271337	7032.3595926509		False	False	FBgn0000667	Actn:FBgn0000667	-0.00836703512389537	0.925717541924702	0.965863367752081	6074.32274407253	6038.8458653413	-0.202204388964724	0.146199158087582	0.535544187490519	6647.06552713773	5733.91053031429	-0.0359935006790382	0.675310607977915	0.886950738078336
FBgn0250788	beta-Spec:FBgn0250788	0.0643774908530477	0.384531902990808	0.738304108470659	25765.3423703958	26984.0239523996	0.100094233478883	0.0579687872625618	0.156321880938135	24922.6284372745	26728.5512755211	0.134418913729355	0.0900016297748113	0.268416570945335	24258.2321396284	26706.3579104275	0.222844716264953	0.00218307071734114	0.0152175272385232	24838.5721391241	29097.3180713389	0.0858708156130822	0.127045918380214	0.333488090487961	24571.9318551209	26114.6275632768	-0.20102555826985	0.206675244744685	0.630994626000291	25870.1186581086	22270.2594412632		False	False	FBgn0250788	beta-Spec:FBgn0250788	0.0631143891184526			26026.4526377332	27222.7413215212	-0.0121985353595171	0.941041862078945	0.992643533118887	21809.3090959022	21610.4136567075	0.0489748250534131	0.497446510414487	0.800473252795637
FBgn0250789	alpha-Spec:FBgn0250789	-0.070263561199519	0.407787045011049	0.753762112602396	26029.2644729008	24734.0951595821	-0.0797066322162343	0.228588120574879	0.418577021654595	25499.1124547646	24109.3210133144	0.036774944999607	0.648851495978573	0.836121314354136	23967.8723224757	24607.4742491959	0.113687988946975	0.108018212475755	0.276246942747351	26695.3195313224	28936.5871495888	-0.081656949386352	0.152465557107524	0.373570306676007	24223.2986918956	22859.9071748562	-0.271815847299922	0.0785242997746202	0.419898360900075	24846.798328284	20309.2730653559		False	False	FBgn0250789	alpha-Spec:FBgn0250789	0.002005821212374			25361.9954699713	25398.638764329	-0.185151844163249			22068.3884332027	19099.5712539598	-0.0248777411202725	0.767599875141628	0.923055654810882
FBgn0034180	CG15609:FBgn0034180	0.0945068057840014	0.238665914376443	0.598835528553069	5902.55552694525	6319.27409111806	0.189432773610787	0.000443939218250651	0.00268344223476791	5786.27855387716	6606.17402700202	0.101050635287831	0.138729861200698	0.354942404799792	5950.30530802684	6392.92154447026	0.200095538466245	0.0079781798626002	0.0418798258421281	6177.13408544214	7122.82512022958	0.00523929680081947	0.929555623720516	0.971094679953572	6079.89721765085	6102.83958747004	-0.0414225599581489	0.771869538204938	0.931862029946968	5506.62264474382	5342.08963069849		False	True	FBgn0034180	CG15609:FBgn0034180	-0.130881173047398	0.0162563373143924	0.0602668334682057	7002.21551800294	6389.71095099356	-0.114389456197325	0.574759554110095	0.889963554781473	5666.0976082697	5177.29568736154	-0.0167507676227536	0.858458487068907	0.955196077119338
FBgn0004167	kst:FBgn0004167	-0.082012033206067	0.408975724867785	0.754106420711577	11586.8854090818	10903.9571438161	-0.0298986437628419	0.595453790584797	0.764519328548411	11908.0893111062	11662.0819592279	-0.230486952527657	0.000737661668353052	0.00668227081866533	12391.9100238314	10523.3243891434	0.145441486899261	0.0148551258886161	0.0672668965393801	12265.843647055	13589.3817481193	-0.0412482789365119	0.573358935514891	0.784898943752537	12392.1471040379	12029.3115755751	-0.196486202237991	0.12683664934507	0.530740104011458	12706.5444438965	11018.0824127979		False	True	FBgn0004167	kst:FBgn0004167	-0.0405898125690692	0.616385451509672	0.784941863569852	12335.3043323154	11985.7438533506	-0.0013141846828829	0.994555164121479	0.998713616203307	9905.98185549355	9895.57979131663	0.00341696511611182	0.965588258823989	0.987121443194221
FBgn0033494	KCNQ:FBgn0033494	-0.213265741010008	0.00873081677061385	0.0674535470440629	2923.38024610739	2505.45503258408	-0.0564473322439618	0.36303947690215	0.569823442817478	2666.61899825543	2563.10065889122	-0.396114537274836	1.23657221083759e-06	2.51440028866268e-05	3162.79532464727	2380.94596838805	-0.229388514541367	0.00900740823986806	0.0457312655937021	2952.38657614181	2504.17150013511	-0.115111816914864	0.0866001895471813	0.259310708351881	2898.46058905413	2668.86727635531	-0.335637304353396	0.0439988852862506	0.311118857716403	2894.58573242888	2249.61668997415		False	True	FBgn0033494	KCNQ:FBgn0033494	0.130720684252603	0.182375182679833	0.363635347047523	2757.43665111847	3028.58353295165	0.228843868118252	0.0692621662518719	0.345396510949498	2625.97698880778	3099.48566840147	0.0439080897346083	0.613043072571564	0.860628787392482
FBgn0033494	KCNQ:FBgn0033494	-0.213265741010008	0.00873081677061385	0.0674535470440629	2923.38024610739	2505.45503258408	-0.0564473322439618	0.36303947690215	0.569823442817478	2666.61899825543	2563.10065889122	-0.396114537274836	1.23657221083759e-06	2.51440028866268e-05	3162.79532464727	2380.94596838805	-0.229388514541367	0.00900740823986806	0.0457312655937021	2952.38657614181	2504.17150013511	-0.115111816914864	0.0866001895471813	0.259310708351881	2898.46058905413	2668.86727635531	-0.335637304353396	0.0439988852862506	0.311118857716403	2894.58573242888	2249.61668997415		False	True	FBgn0033494	KCNQ:FBgn0033494	0.130720684252603	0.182375182679833	0.363635347047523	2757.43665111847	3028.58353295165	0.228843868118252	0.0692621662518719	0.345396510949498	2625.97698880778	3099.48566840147	0.0439080897346083	0.613043072571564	0.860628787392482
FBgn0033494	KCNQ:FBgn0033494	-0.213265741010008	0.00873081677061385	0.0674535470440629	2923.38024610739	2505.45503258408	-0.0564473322439618	0.36303947690215	0.569823442817478	2666.61899825543	2563.10065889122	-0.396114537274836	1.23657221083759e-06	2.51440028866268e-05	3162.79532464727	2380.94596838805	-0.229388514541367	0.00900740823986806	0.0457312655937021	2952.38657614181	2504.17150013511	-0.115111816914864	0.0866001895471813	0.259310708351881	2898.46058905413	2668.86727635531	-0.335637304353396	0.0439988852862506	0.311118857716403	2894.58573242888	2249.61668997415		False	True	FBgn0033494	KCNQ:FBgn0033494	0.130720684252603	0.182375182679833	0.363635347047523	2757.43665111847	3028.58353295165	0.228843868118252	0.0692621662518719	0.345396510949498	2625.97698880778	3099.48566840147	0.0439080897346083	0.613043072571564	0.860628787392482
FBgn0039955	CG41099:FBgn0039955	0.047698374321188	0.543230894012755	0.837929537109369	5027.99477288097	5203.74447675276	0.151821707135975	0.00555905960521242	0.023883976595587	5189.29484752361	5771.28242789636	0.0270258353282497	0.729618656306888	0.88378512030798	5426.33948549175	5532.6125755951	0.0487870667934475	0.51262884579827	0.719791928277088	5762.48757588764	5966.34148398577	0.0150470873511508	0.810676358006741	0.916132188612321	5789.54553507064	5852.36826417189	0.21978580124903	0.0383395778593173	0.287401715119018	5459.65397887953	6388.20560522327		False	False	FBgn0039955	CG41099:FBgn0039955	-0.1219282365093	0.0323313988968945	0.104106904933042	5955.34340394845	5467.42831166344	-0.0230331990297844	0.895565870672731	0.983075765112044	4953.98342483602	4867.64862124528	0.0511855364818773	0.599479207459458	0.853544125036306
FBgn0011747	Ank:FBgn0011747	0.0187478537759761	0.824944086786258	0.947911442731282	21677.1111713401	21974.0351943212	0.170925347215887	0.00145175018871251	0.0075261396262795	20976.9272683913	23641.2038534508	0.00910083985117713	0.907659364740392	0.964189845216515	22508.6382338027	22656.1535025322	0.107698676860559	0.222301546895882	0.439383693425809	24049.9781064798	25986.3216591361	-0.0726518838897148	0.302253912614179	0.55990724788314	23663.1629195666	22459.7130271245	-0.0197583622511621			21285.468760342	20973.8242517849		False	True	FBgn0011747	Ank:FBgn0011747	-0.100104536672406	0.0319433956373055	0.103112055945227	24435.0250441851	22785.2622781684	-0.0433194578245043	0.827641218000374	0.968882426399788	19731.3946055485	19073.6048287548	0.0403855721840933	0.71623126923567	0.90125022025326
FBgn0016920	nompC:FBgn0016920	0.0575118522055173	0.748328691196435	0.925839717995022	93.4244911316046	98.5711544224358	0.0401572717172399	0.851425991500305	0.924946390002529	93.4870494357033	96.588673469869	-0.124644853480857	0.519396765372419	0.75212862998124	114.202715621927	101.919780121333	0.149683398756155	0.445470186919314	0.663752953084335	94.6568524157199	107.837532747722	-0.149659609345741	0.389821074061786	0.64636896195727	88.3830088633736	76.2236731916596	0.104057495782438	0.712202443704273	0.909042315079826	94.5565300905736	104.752997417196		False	False	FBgn0016920	nompC:FBgn0016920	-0.4630329945962	0.062816367594778	0.171040803128111	95.6955539561895	61.3369455603456	-0.514075912414831	0.091538844296745	0.414169795795098	77.7648388359462	43.4374679529398	-0.379862844509232	0.0883571033181968	0.33859244795174
FBgn0261788	Ank2:FBgn0261788	-0.101723044648603			68505.0474696064	63422.6547298046	-0.0221623290051848	0.647694041213129	0.801707778385505	68550.2221534549	67497.9115200217	-0.208410206336547	0.00739057597968649	0.0440028763398845	72444.3372470382	62422.8400568856	0.217702646820731	0.011793722092972	0.0562086985172717	56479.2857836312	66031.6075081578	0.127030051694585	0.120431112762564	0.321935450158795	57877.6763577951	63490.8761097156	-0.0290834299579733	0.905473925545691	0.973226511446349	53708.5245774351	52387.4106256359		False	False	FBgn0261788	Ank2:FBgn0261788	0.149046206406622	0.0350260422961159	0.110834377623489	73334.1165494304	81457.3663845958	0.150635535822693	0.487285796539911	0.847907089392077	63409.3383705294	71586.6565699603	0.173153441139275	0.0735647030257855	0.303554045697873
FBgn0035934	TrpA1:FBgn0035934	-0.296359155960988	0.0834345970171327	0.330138992354354	222.362436827196	170.169674045112	-0.24692584744906	0.147435355087998	0.308060572793121	186.032378088747	153.926551029016	-0.404601619986227	0.0251979881265304	0.109892998006674	219.414690544448	154.992958406786	0.0121473672687153	0.936289804281395	0.972110344662483	207.618118563537	209.38600990737	-0.0788373728581843	0.543900000159134	0.76659436145777	253.170441049204	237.520857697688	-0.219932155471423	0.184313346308076	0.614446575141559	263.695652757674	223.29143311509		False	False	FBgn0035934	TrpA1:FBgn0035934	-0.49845599166152	0.000880057937839861	0.00513238518169431	243.407594322534	167.259640377534	-0.303914552969881	0.178863338470361	0.588403093493084	163.396288798563	127.439722007442	-0.297622720093115	0.0836227105463128	0.327162870308799
FBgn0259179	CG42284:FBgn0259179	-0.302539224744528	0.0913380233627051	0.349442252842894	103.082053461774	77.6243552836793	-0.210331854952958	0.334888126970201	0.542898145075909	84.7297308949842	70.819575195202	-0.328812740085901	0.137993143656955	0.353656616126528	99.4008760162739	68.9408143872414	-0.469276073320311	0.0121866518910214	0.0575417883418538	108.623067773157	72.5867340373808	-0.498098438650106	0.00453171561284962	0.0294010147350464	95.6988485679988	58.003551486345	-0.152883266528523	0.564314807058598	0.850127441506101	66.08034577984	57.335340120876		False	False	FBgn0259179	CG42284:FBgn0259179	-0.335308547861723	0.0880139687403425	0.220267092991418	108.410613137801	82.5633116387044	0.24370360245294	0.303610705217145	0.739931319680467	71.6564144216469	88.34001034838	-0.260313953831189	0.248255129326432	0.599655151560257
FBgn0027508	tankyrase:FBgn0027508	-0.105827450465847	0.115921460034361	0.400269527388341	3339.7612104748	3097.26040063094	-0.160521596253303	0.0137849745749612	0.0502132895791319	3701.24404951272	3306.34719397952	0.0575569915738749	0.480775160003437	0.724879643783205	3213.99073754664	3350.08322483646	0.0271736908065376	0.696021158573323	0.844383827957881	3497.61068923414	3565.54314393903	0.0395403664664924	0.493195900831286	0.729468722428839	3480.29479083459	3579.4295726508	-0.0825378709053487	0.533099494130493	0.835892268548218	3310.53517486493	3118.03698859423		False	False	FBgn0027508	tankyrase:FBgn0027508	-0.180967271809637	0.0155221413797977	0.0581256847830676	3846.45329640711	3385.50663690418	-0.284812667336511	0.156203461854063	0.555156393719448	3227.82578245955	2581.12825960246	-0.126767624056726	0.0733439093574618	0.302963984807007
FBgn0035113	pyx:FBgn0035113	0.15512347508913	0.282825019352171	0.646820579781204	274.863844563728	312.381606688785	0.182548618936182	0.198588333536847	0.379575134044386	246.237391265593	281.992518890936	0.423972307150245	0.0122072619447375	0.0641781584236046	228.762922007808	325.685057671917	-0.129303687992165	0.286320528471501	0.511069586978795	373.576737649968	339.107414601796	-0.0918113806925633	0.51008858981879	0.741525643098897	400.153275186655	370.869752988598	0.0154132600922978	0.926665158395137	0.978681705747879	351.592456682704	355.547400626687		False	False	FBgn0035113	pyx:FBgn0035113	-0.373194404739474	0.00301812676499231	0.0145081395299216	419.777226017476	319.488876480431	-0.450680682650851	0.00384549811636218	0.0424555417898018	305.78959101789	218.685744042441	-0.49039550590328	0.00117014567980085	0.0130425843256151
FBgn0050271	CG30271:FBgn0050271	-0.24333827700064	0.192357460534127	0.535125323074827	83.7683926326826	65.6217585519714	-0.199613516854593	0.436301079841853	0.638417213105247	62.7654858570605	51.702170882395	-0.348881661622527	0.105403015199809	0.296932560671908	84.3254450232927	58.7357601694714	-0.35768266662602	0.0948513338976635	0.25327748994212	81.0762594587021	57.3249590517233	-0.424508319107302	0.0197072353648359	0.0905174822048532	76.00046153524	48.0634747373328	-0.859435197748405	0.00343044842329496	0.0593332134939939	81.5345228550057	33.3875289741583		False	False	FBgn0050271	CG30271:FBgn0050271	-0.333849698847189	0.107719088139736	0.25462206202181	87.6506558733659	66.3720004989841	-0.143776036507813	0.601395124186389	0.90115930006147	71.3431927636533	62.3457818226364	-0.378064795012904	0.0807354959814573	0.321928865209764
FBgn0036302	sowah:FBgn0036302	0.183151086572157	0.0225722345224	0.136875595623815	1633.96327980657	1865.60208150191	0.181294976824468	0.00533358081877581	0.0230811391395149	1726.63209785555	1961.40501478469	0.281946195723421	0.00130420059904864	0.0108361876139604	1741.31623549682	2133.71543922713	0.115460768573438	0.112120866505196	0.28317673557592	1879.87349730846	2040.43847406189	0.107574845022405	0.109963446909343	0.302325234100374	1784.57161834428	1927.37881361856	-0.178300220818086	0.0859418846821598	0.440805373115551	2022.17441653889	1780.78841355422		False	False	FBgn0036302	sowah:FBgn0036302	0.0786444968704259	0.335310370795275	0.546253360852246	1892.68159836843	2001.30415522605	-0.115228498795675	0.38488177304762	0.799165076497667	1757.53863166303	1615.69139738519	0.0770937848677711	0.33633698966382	0.690082726204649
FBgn0039955	CG41099:FBgn0039955	0.047698374321188	0.543230894012755	0.837929537109369	5027.99477288097	5203.74447675276	0.151821707135975	0.00555905960521242	0.023883976595587	5189.29484752361	5771.28242789636	0.0270258353282497	0.729618656306888	0.88378512030798	5426.33948549175	5532.6125755951	0.0487870667934475	0.51262884579827	0.719791928277088	5762.48757588764	5966.34148398577	0.0150470873511508	0.810676358006741	0.916132188612321	5789.54553507064	5852.36826417189	0.21978580124903	0.0383395778593173	0.287401715119018	5459.65397887953	6388.20560522327		False	False	FBgn0039955	CG41099:FBgn0039955	-0.1219282365093	0.0323313988968945	0.104106904933042	5955.34340394845	5467.42831166344	-0.0230331990297844	0.895565870672731	0.983075765112044	4953.98342483602	4867.64862124528	0.0511855364818773	0.599479207459458	0.853544125036306
FBgn0011747	Ank:FBgn0011747	0.0187478537759761	0.824944086786258	0.947911442731282	21677.1111713401	21974.0351943212	0.170925347215887	0.00145175018871251	0.0075261396262795	20976.9272683913	23641.2038534508	0.00910083985117713	0.907659364740392	0.964189845216515	22508.6382338027	22656.1535025322	0.107698676860559	0.222301546895882	0.439383693425809	24049.9781064798	25986.3216591361	-0.0726518838897148	0.302253912614179	0.55990724788314	23663.1629195666	22459.7130271245	-0.0197583622511621			21285.468760342	20973.8242517849		False	True	FBgn0011747	Ank:FBgn0011747	-0.100104536672406	0.0319433956373055	0.103112055945227	24435.0250441851	22785.2622781684	-0.0433194578245043	0.827641218000374	0.968882426399788	19731.3946055485	19073.6048287548	0.0403855721840933	0.71623126923567	0.90125022025326
FBgn0016920	nompC:FBgn0016920	0.0575118522055173	0.748328691196435	0.925839717995022	93.4244911316046	98.5711544224358	0.0401572717172399	0.851425991500305	0.924946390002529	93.4870494357033	96.588673469869	-0.124644853480857	0.519396765372419	0.75212862998124	114.202715621927	101.919780121333	0.149683398756155	0.445470186919314	0.663752953084335	94.6568524157199	107.837532747722	-0.149659609345741	0.389821074061786	0.64636896195727	88.3830088633736	76.2236731916596	0.104057495782438	0.712202443704273	0.909042315079826	94.5565300905736	104.752997417196		False	False	FBgn0016920	nompC:FBgn0016920	-0.4630329945962	0.062816367594778	0.171040803128111	95.6955539561895	61.3369455603456	-0.514075912414831	0.091538844296745	0.414169795795098	77.7648388359462	43.4374679529398	-0.379862844509232	0.0883571033181968	0.33859244795174
FBgn0261788	Ank2:FBgn0261788	-0.101723044648603			68505.0474696064	63422.6547298046	-0.0221623290051848	0.647694041213129	0.801707778385505	68550.2221534549	67497.9115200217	-0.208410206336547	0.00739057597968649	0.0440028763398845	72444.3372470382	62422.8400568856	0.217702646820731	0.011793722092972	0.0562086985172717	56479.2857836312	66031.6075081578	0.127030051694585	0.120431112762564	0.321935450158795	57877.6763577951	63490.8761097156	-0.0290834299579733	0.905473925545691	0.973226511446349	53708.5245774351	52387.4106256359		False	False	FBgn0261788	Ank2:FBgn0261788	0.149046206406622	0.0350260422961159	0.110834377623489	73334.1165494304	81457.3663845958	0.150635535822693	0.487285796539911	0.847907089392077	63409.3383705294	71586.6565699603	0.173153441139275	0.0735647030257855	0.303554045697873
FBgn0035934	TrpA1:FBgn0035934	-0.296359155960988	0.0834345970171327	0.330138992354354	222.362436827196	170.169674045112	-0.24692584744906	0.147435355087998	0.308060572793121	186.032378088747	153.926551029016	-0.404601619986227	0.0251979881265304	0.109892998006674	219.414690544448	154.992958406786	0.0121473672687153	0.936289804281395	0.972110344662483	207.618118563537	209.38600990737	-0.0788373728581843	0.543900000159134	0.76659436145777	253.170441049204	237.520857697688	-0.219932155471423	0.184313346308076	0.614446575141559	263.695652757674	223.29143311509		False	False	FBgn0035934	TrpA1:FBgn0035934	-0.49845599166152	0.000880057937839861	0.00513238518169431	243.407594322534	167.259640377534	-0.303914552969881	0.178863338470361	0.588403093493084	163.396288798563	127.439722007442	-0.297622720093115	0.0836227105463128	0.327162870308799
FBgn0259179	CG42284:FBgn0259179	-0.302539224744528	0.0913380233627051	0.349442252842894	103.082053461774	77.6243552836793	-0.210331854952958	0.334888126970201	0.542898145075909	84.7297308949842	70.819575195202	-0.328812740085901	0.137993143656955	0.353656616126528	99.4008760162739	68.9408143872414	-0.469276073320311	0.0121866518910214	0.0575417883418538	108.623067773157	72.5867340373808	-0.498098438650106	0.00453171561284962	0.0294010147350464	95.6988485679988	58.003551486345	-0.152883266528523	0.564314807058598	0.850127441506101	66.08034577984	57.335340120876		False	False	FBgn0259179	CG42284:FBgn0259179	-0.335308547861723	0.0880139687403425	0.220267092991418	108.410613137801	82.5633116387044	0.24370360245294	0.303610705217145	0.739931319680467	71.6564144216469	88.34001034838	-0.260313953831189	0.248255129326432	0.599655151560257
FBgn0027508	tankyrase:FBgn0027508	-0.105827450465847	0.115921460034361	0.400269527388341	3339.7612104748	3097.26040063094	-0.160521596253303	0.0137849745749612	0.0502132895791319	3701.24404951272	3306.34719397952	0.0575569915738749	0.480775160003437	0.724879643783205	3213.99073754664	3350.08322483646	0.0271736908065376	0.696021158573323	0.844383827957881	3497.61068923414	3565.54314393903	0.0395403664664924	0.493195900831286	0.729468722428839	3480.29479083459	3579.4295726508	-0.0825378709053487	0.533099494130493	0.835892268548218	3310.53517486493	3118.03698859423		False	False	FBgn0027508	tankyrase:FBgn0027508	-0.180967271809637	0.0155221413797977	0.0581256847830676	3846.45329640711	3385.50663690418	-0.284812667336511	0.156203461854063	0.555156393719448	3227.82578245955	2581.12825960246	-0.126767624056726	0.0733439093574618	0.302963984807007
FBgn0035113	pyx:FBgn0035113	0.15512347508913	0.282825019352171	0.646820579781204	274.863844563728	312.381606688785	0.182548618936182	0.198588333536847	0.379575134044386	246.237391265593	281.992518890936	0.423972307150245	0.0122072619447375	0.0641781584236046	228.762922007808	325.685057671917	-0.129303687992165	0.286320528471501	0.511069586978795	373.576737649968	339.107414601796	-0.0918113806925633	0.51008858981879	0.741525643098897	400.153275186655	370.869752988598	0.0154132600922978	0.926665158395137	0.978681705747879	351.592456682704	355.547400626687		False	False	FBgn0035113	pyx:FBgn0035113	-0.373194404739474	0.00301812676499231	0.0145081395299216	419.777226017476	319.488876480431	-0.450680682650851	0.00384549811636218	0.0424555417898018	305.78959101789	218.685744042441	-0.49039550590328	0.00117014567980085	0.0130425843256151
FBgn0050271	CG30271:FBgn0050271	-0.24333827700064	0.192357460534127	0.535125323074827	83.7683926326826	65.6217585519714	-0.199613516854593	0.436301079841853	0.638417213105247	62.7654858570605	51.702170882395	-0.348881661622527	0.105403015199809	0.296932560671908	84.3254450232927	58.7357601694714	-0.35768266662602	0.0948513338976635	0.25327748994212	81.0762594587021	57.3249590517233	-0.424508319107302	0.0197072353648359	0.0905174822048532	76.00046153524	48.0634747373328	-0.859435197748405	0.00343044842329496	0.0593332134939939	81.5345228550057	33.3875289741583		False	False	FBgn0050271	CG30271:FBgn0050271	-0.333849698847189	0.107719088139736	0.25462206202181	87.6506558733659	66.3720004989841	-0.143776036507813	0.601395124186389	0.90115930006147	71.3431927636533	62.3457818226364	-0.378064795012904	0.0807354959814573	0.321928865209764
FBgn0036302	sowah:FBgn0036302	0.183151086572157	0.0225722345224	0.136875595623815	1633.96327980657	1865.60208150191	0.181294976824468	0.00533358081877581	0.0230811391395149	1726.63209785555	1961.40501478469	0.281946195723421	0.00130420059904864	0.0108361876139604	1741.31623549682	2133.71543922713	0.115460768573438	0.112120866505196	0.28317673557592	1879.87349730846	2040.43847406189	0.107574845022405	0.109963446909343	0.302325234100374	1784.57161834428	1927.37881361856	-0.178300220818086	0.0859418846821598	0.440805373115551	2022.17441653889	1780.78841355422		False	False	FBgn0036302	sowah:FBgn0036302	0.0786444968704259	0.335310370795275	0.546253360852246	1892.68159836843	2001.30415522605	-0.115228498795675	0.38488177304762	0.799165076497667	1757.53863166303	1615.69139738519	0.0770937848677711	0.33633698966382	0.690082726204649
[truncated: 20 more columns]
