# Supplementary material for: Downregulation of glial genes involved in synaptic function mitigates Huntington's disease pathogenesis
Source: eLife. 2021 Apr 19;10:e64564. doi: 10.7554/eLife.64564 (PMC8149125; doi:10.7554/eLife.64564)
Supplement: Figure 1—source data 2. [file elife-64564-fig1-data2.zip › Figure_1_source_data_file_2/neuronDown/40/subHuman.csv]

Entrez	Chip	Caudate Probeset	M	t	P.Value	Unnamed: 5	Cerebellum Probeset	M.1	t.1	P.Value.1	Unnamed: 10	Probe Set ID	Title	Gene Symbol	Unigene	Full Length Ref. Sequences	Biological Process (GO)	Cellular Component (GO)	Molecular Function (GO)	Biochemical Function (Proteome)	Cellular Role (Proteome)	Molecular Localization (Proteome)	adjp	Entrez	entrezList	entrezList_filt	validList
57502	A	221933_at	-0.556	-5.8	2.37e-07		221933_at	-0.0125	-0.26	0.796		221933_at	neuroligin	NLGN	Hs.21107 // full length	NM_020742 // neuroligin 4 /// NM_181332 // neuroligin 4	---	---	16789 // carboxylic ester hydrolase activity // extended:Unknown; COesterase; 6.4e-213	---	---	---	3.7974094151212555e-06	57502	['57502']	['57502']	True
22871	A	205893_at	-0.441	-5.1	3.37e-06		205893_at	0.0139	0.191	0.849		205893_at	neuroligin 1	NLGN1	Hs.71132 // full length	NM_014932 // neuroligin 1	7155 // cell adhesion // inferred from electronic annotation	16020 // membrane // inferred from electronic annotation	16787 // hydrolase activity // inferred from electronic annotation /// 16789 // carboxylic ester hydrolase activity // inferred from electronic annotation	---	---	---	3.5692446958981616e-05	22871	['22871']	['22871']	True
22871	B	231361_at	-0.247	-3.67	0.000497		231361_at_B	0.0857	1.27	0.21		231361_at	neuroligin 1	NLGN1	Hs.71132		---	16021 // integral to membrane // inferred from electronic annotation	---				0.0025259294117647058	22871	['22871']	['22871']	True
