# Supplementary material for: Downregulation of glial genes involved in synaptic function mitigates Huntington's disease pathogenesis
Source: eLife. 2021 Apr 19;10:e64564. doi: 10.7554/eLife.64564 (PMC8149125; doi:10.7554/eLife.64564)
Supplement: Figure 1—source data 2. [file elife-64564-fig1-data2.zip › Figure_1_source_data_file_2/neuronDown/40/subFly.csv]

fbgene	gene_x	EN7vsEW7_log2FoldChange	EN7vsEW7_pvalue	EN7vsEW7_padj	EN7vsEW7_grp.mean.EW7	EN7vsEW7_grp.mean.EN7	EN9vsEW9_log2FoldChange	EN9vsEW9_pvalue	EN9vsEW9_padj	EN9vsEW9_grp.mean.EW9	EN9vsEW9_grp.mean.EN9	EN11vsEW11_v2_log2FoldChange	EN11vsEW11_v2_pvalue	EN11vsEW11_v2_padj	EN11vsEW11_v2_grp.mean.EW11	EN11vsEW11_v2_grp.mean.EN11	EF18vsEW18_log2FoldChange	EF18vsEW18_pvalue	EF18vsEW18_padj	EF18vsEW18_grp.mean.EW18	EF18vsEW18_grp.mean.EF18	EF20vsEW20_log2FoldChange	EF20vsEW20_pvalue	EF20vsEW20_padj	EF20vsEW20_grp.mean.EW20	EF20vsEW20_grp.mean.EF20	EF22vsEW22_log2FoldChange	EF22vsEW22_pvalue	EF22vsEW22_padj	EF22vsEW22_grp.mean.EW22	EF22vsEW22_grp.mean.EF22	Unnamed: 31_x	AllSig_x	UnionSig_x	fbgene	gene_y	RN5vsRW5_log2FoldChange	RN5vsRW5_pvalue	RN5vsRW5_padj	RN5vsRW5_grp.mean.RW5	RN5vsRW5_grp.mean.RN5	RN7vsRW7_log2FoldChange	RN7vsRW7_pvalue	RN7vsRW7_padj	RN7vsRW7_grp.mean.RW7	RN7vsRW7_grp.mean.RN7	RN8vsRW8_log2FoldChange	RN8vsRW8_pvalue	RN8vsRW8_padj
FBgn0015572	alpha-Est4:FBgn0015572	-0.254372375742082	0.148725572214949	0.461062644460189	108.264469567062	85.6933527891431	0.227093611823397	0.337914756892544	0.545961495434114	91.4161990482084	112.180693880934	0.183307646240706	0.373587930040477	0.63413456505936	86.3888280096866	103.239046078402	-0.0740865831657537	0.713101279972455	0.855676056460415	94.7422626509605	88.3778509696899	0.172973232501094	0.289586934526441	0.545924998792438	107.204715657206	125.742951886777	0.384419497125271	0.196828104117733	0.623222162175819	110.678957325615	166.914276354124		False	False	FBgn0015572	alpha-Est4:FBgn0015572	0.00935267212818528	0.96288415739626	0.982097625700753	83.9707493864299	84.6278127529049	-0.0215202865252329	0.92449779831274	0.990122464490486	89.5832209382547	87.7873544511082	0.154251484762111	0.50526827101486	0.803848397301696
FBgn0031866	neuroligin:FBgn0031866	-0.119897645625001	0.252256562840333	0.61532519278077	6001.40525296513	5487.31885156014	-0.0378458126754458	0.522228382904278	0.711404021811284	5611.5611535401	5464.16307431563	-0.047170895384648	0.559022935070803	0.779975844612826	5606.01216029066	5420.43843080748	-0.262256928911412	0.000864394164338053	0.00716972637348944	5258.21677169658	4361.49440967774	-0.490141349545478	1.24190462665456e-13	9.10742345594303e-12	4800.18367760096	3380.34248174096	-0.594043687973749	0.0149095230592526	0.161330399739805	4145.2933988182	2495.11461616296		False	True	FBgn0031866	neuroligin:FBgn0031866	-0.190366809296646	0.0104086997567997	0.0417147429577427	6730.69623559244	5884.5369592171	-0.178380531887048	0.41706476039214	0.817716199600911	5272.13128162426	4562.82555872275	-0.171550270220929	0.0182337910712339	0.115966485687002
FBgn0015576	alpha-Est8:FBgn0015576	-0.0890528408817033	0.372269216747194	0.726426751465726	5191.06489334821	4858.87155837788	-0.642060204297602	1.60532999436041e-15	4.55635700354639e-14	7449.55590379852	4729.23713851177	-0.676399595953486	1.79052097622165e-10	8.11702842553815e-09	7360.07386574463	4476.89575097051	0.0557422811569066	0.545382125499472	0.745459785367302	5796.6170900825	6033.55439107561	0.124840149912958	0.095818715723028	0.276469461135395	5265.76835586713	5763.09517005728	-0.233582395982356	0.229454661448375	0.656548206833564	5953.05189138704	4964.1551186405		False	True	FBgn0015576	alpha-Est8:FBgn0015576	-0.273435715988443	0.0055994706281278	0.0248241612043933	3624.51428902766	2978.98509744537	-0.217992870952213	0.131217545460115	0.508274053733181	3544.3088199938	3019.14420911615	-0.361301875445913	0.000244167803455753	0.00339499135901934
FBgn0015575	alpha-Est7:FBgn0015575	-0.211586230117936	0.0496812847339759	0.237725593602744	18244.2493308532	15566.31014943	-0.474954301700345	1.48177093190303e-11	3.04167160385186e-10	18713.6166906048	13394.1564575499	-0.20339176657418	0.0252436394609379	0.110032936951718	17416.9056366445	15035.8927174469	0.0324609049969952	0.751480711608357	0.875652546577407	12985.3533549529	13295.4278190296	0.0920188952801547	0.179192095366129	0.411777772195756	14751.0479409226	15757.564640786	-0.0993108036184032	0.619823963968972	0.866789231648328	16138.9595002876	14929.2889673411		False	True	FBgn0015575	alpha-Est7:FBgn0015575	-0.0230365124767261	0.814058641594134	0.908708523229905	10902.7713725578	10723.9082254763	-0.0521674651662432	0.735288791367431	0.943535680335904	13231.4162172737	12729.3313928898	-0.0457159046645605	0.728686643631016	0.906961310892627
FBgn0083963	CG34127:FBgn0083963	-0.0596241681880358	0.645276514475889	0.88487485211612	952.58877238855	908.932770175157	-0.0357731690883859	0.722505177926309	0.850450772813839	968.071472770412	943.058864376858	-0.121293537916424	0.297118160321189	0.560725140432231	924.601059086725	845.148080860467	-0.105720195876006	0.347942344336186	0.573543174409979	951.828817479164	880.894401794824	-0.258406103542195	0.0043606817988712	0.0285227305979905	821.381819561875	678.834466754645	-0.430684443863363	0.0800351535205231	0.426221906562185	776.660727137952	536.619255357853		False	False	FBgn0083963	CG34127:FBgn0083963	-0.0445425431737997	0.725762801048408	0.857355186024344	1034.50639571798	1001.69926803175	-0.113952342256966	0.69578670055287	0.931626012150441	819.320429176271	729.585752748436	-0.0120793287285553	0.925282522882403	0.975201081111967
FBgn0015571	alpha-Est3:FBgn0015571	0.20459282885724	0.0477641506156763	0.232110241204635	827.184259536342	963.53490246444	0.0365424295654147	0.735102390523172	0.858845048879608	816.654235683423	838.718796662862	0.294176526561261	0.00677281280706816	0.0410820382475683	773.163104657063	959.80580500714	0.121716619907348	0.208595261415999	0.423132006148818	726.103916413869	792.672949907078	0.0666795202197523	0.478223895105829	0.718426506224185	737.189212397905	774.283853479427	0.223178878360817	0.377352652113777	0.757835659550883	898.50598433379	1091.93665532446		False	False	FBgn0015571	alpha-Est3:FBgn0015571	-0.0152052474936579	0.897007403760134	0.949623891875168	930.64274464002	920.309469448521	-0.245336628303942	0.134302093874422	0.513734317742286	893.936676236176	744.259513339201	0.0289698800930001	0.828105920082801	0.945361431541527
FBgn0037090	Est-Q:FBgn0037090	-0.568976910566173	9.35652585893111e-05	0.00172461509721137	3272.99329840886	2056.3013182938	-1.04240211053663	3.09416945984287e-23	1.55642850898334e-21	3574.58012871537	1690.37673412043	-0.410815942663826	0.000853373712588868	0.00759730464540788	3072.10382401482	2255.28568881322	-0.117444006725303	0.426977747330553	0.648734636893995	2317.21847635053	2114.36427104343	0.303713274933225	0.000979969921021493	0.00845431677627016	2356.77016531778	2950.02134521689	0.13161508020011	0.40666817160533	0.772716329397701	2814.073176991	3104.47527649863		False	True	FBgn0037090	Est-Q:FBgn0037090	-0.172577170872589	0.128633996834882	0.288383327812852	1462.90443399479	1290.52188832513	-0.361311911828639	0.0537311987677716	0.294269498418631	1528.90119981557	1157.41162883956	0.0311833091612083
FBgn0032058	CG9289:FBgn0032058	0.0328464243867416	0.847731195526788	0.955105556275825	11.0647829347479	12.1638834169428	0.120165789322542	0.671172865641295	0.818407234823137	14.0810295725791	16.9410332286006	0.395611803459239	0.0510688218705914	0.180693657602774	4.76896173703107	15.1604255838695	0.509318860573116	0.0273283899024962	0.105583527125021	8.4214096688456	21.6931716052628	0.390061578142775	0.0368010815744056	0.141809535949826	16.5212784700502	32.2275213345527	0.595985260700515	0.0544184627924908	0.348538157181899	7.27075392785524	18.7218871241773		False	False	FBgn0032058	CG9289:FBgn0032058	1.24514353186986	6.54664806583148e-06	6.25648527610049e-05	7.20644371870628	38.4499380892521	1.7166646578861	1.34557101995638e-08	5.88946084888599e-07	6.77694200862587	47.9954229266119	0.970084392130616	0.000148515259142161	0.00221391121537449
FBgn0033943	CG12869:FBgn0033943	0.128616082635649	0.512189965049664	0.819076393327991	39.5890929922246	45.6888390339208	0.333088310181353	0.167903783215819	0.33733370700211	42.4913818009699	57.4187426448929	0.378151998153845	0.0981774913946478	0.284486277279249	38.5411896252023	64.7717104485933	0.359271181345263	0.130612405197484	0.313141750244191	36.7852329369671	61.3577620295147	0.419929580328728	0.0264288211872079	0.111435951652316	32.8198964355043	55.9046723895139	0.466197837783204	0.0901976935401412	0.45366760711279	34.6788465858042	54.0314724037703		False	False	FBgn0033943	CG12869:FBgn0033943	0.981442601002245	3.69790199924479e-07	4.41548115150098e-06	56.6347503565354	125.262749476293	1.7599310061727	1.57906601189281e-11	9.8110819853869e-10	25.7813162149722	125.64456197846	1.42043820428263	1.69529337617423e-08	5.58320033041549e-07
FBgn0000592	Est-6:FBgn0000592	0.0305995084717165	0.80223738771161	0.940519693549026	22865.7953237115	23411.2943906015	-0.190448501608287	0.00707504179284406	0.0290580030950236	26684.7621929402	23334.9977080537	-0.278275441557741	0.00108996826151143	0.00935706972672938	25657.3987434454	21004.625311181	-0.365099774645923	0.00163217716042492	0.0121419646245582	18594.68862901	14191.0942280845	0.34236776374708	0.000238459474520061	0.00264121582163763	18218.824533688	23478.040717309	0.123017317629051	0.556620126845699	0.845663066947063	19093.4733403423	21058.6129708769		False	True	FBgn0000592	Est-6:FBgn0000592	0.285586133750249	1.30767761562161e-06	1.40256152072222e-05	18176.0848517691	22205.6706608291	0.127723980057513	0.440382571089826	0.826774403652578	21460.8408108173	23616.7788772911	0.319044254368803	0.0134013984845637	0.0920533364084618
FBgn0015570	alpha-Est2:FBgn0015570	-0.456221714723893	0.000799876195434081	0.0103823328002077	4617.26465239891	3212.0459687311	-0.733079097947147	4.30537735902525e-18	1.48294709644256e-16	4670.71341283065	2776.89383219389	-0.691306345426351			5244.65255771688	2532.37693043732	-0.469172358744677	0.00209718191959668	0.0147429372325117	2858.98623100737	1978.09568904046	-0.267712016616806	0.000768950979548435	0.00692736369186112	2816.95644439332	2319.26627279562	-0.637639287186452	0.00276388507299684	0.0505246566753134	4173.17819591836	2503.74558504893		False	True	FBgn0015570	alpha-Est2:FBgn0015570	0.300548018731999	0.0242345779062826	0.0835373580822184	1134.34934276775	1415.95752997886	0.325465543304683	0.0794379045787404	0.377495906110225	1540.33228783689	1976.60301600589	0.196426511390525	0.176230946955845	0.498338145983313
FBgn0015569	alpha-Est10:FBgn0015569	0.0735634855561548	0.464964583244097	0.791518613404671	1452.81139956197	1534.02919819107	-0.183702759931023	0.0488087077878719	0.136211282568681	1458.26197211336	1279.03098149216	-0.551068327824605	4.52015496170329e-08	1.29061662110954e-06	1597.65774997021	1068.26884735302	0.079585156223342	0.536442048938149	0.738573888582372	1842.69565739383	1955.91466452802	-0.195832327186892	0.0106206748631383	0.0572732889435021	1859.57880590417	1613.65851894917	-0.456758522365922	0.00190911768455188	0.0378884328141477	1729.56091763312	1235.73627104793		False	True	FBgn0015569	alpha-Est10:FBgn0015569	0.197529398489176	0.0955929496769968	0.234259355894908	663.811030638469	766.148024572857	-0.107816332899765	0.495781724938442	0.852943384517743	746.092099207731	687.903550885027	-0.410955350510036	0.0100931928676231	0.0752056701640185
FBgn0000326	clt:FBgn0000326	-0.0521299460862046	0.528627300186067	0.828206787888061	1124.48061331242	1082.99340955851	-0.252746650304147	0.00191291688592106	0.00954673304412765	1335.06798034865	1116.44520816129	-0.300826646895744	0.00110285990873979	0.00943639074232982	1227.59387419309	987.598072849121	0.129885493775119	0.18698569895152	0.393800546237888	1024.19668289241	1124.94312797735	0.0504355985437132	0.534395497450683	0.760666172677355	1018.2919196454	1056.45603866828	0.0208098536263093	0.845819044214406	0.956244098379596	1042.21891961832	1058.33360289517		False	True	FBgn0000326	clt:FBgn0000326	-0.0153526751119919	0.881976781050872	0.94424221377241	996.656689027622	985.774960818606	0.0384205426151693	0.783215881210392	0.956482971309375	1001.27256908283	1029.87033939638	0.0067844482766659	0.950562651544538	0.981035962977125
FBgn0032057	CG9287:FBgn0032057	0.137445411523469	0.10847221284264599		0.0	2.51591357918009	0.073378258875219	0.4097802251497		0.0	0.995370171998941	0.060005874848801	0.398131305158127		0.0	1.55721520037671	0.0571168559616273	0.386577482771797		0.0	0.960096613371632	0.0887517160675311	0.169043384566761		0.0	2.04977695388147	0.0952149695178444	0.482177644208761		1.02865010789229	4.85945630365657		False	False	FBgn0032057	CG9287:FBgn0032057	0.366533778338112	0.0388605033283535		0.0	4.6273689815131	0.0668381433923813	0.47423712608113		0.0	0.934020228280778	0.115943182551836	0.241048213204971
FBgn0083975	CG34139:FBgn0083975	-0.0732923674919631	0.401485642542689	0.750111788351837	1425.1902294223	1350.91321751585	-0.043386546329775	0.582209274322339	0.755948856107794	1291.88703866568	1252.45409350605	-0.244207713014712	0.0102155464546125	0.0562535365769181	1401.76104643808	1174.59739390838	-0.316562865598896	0.00224555974874481	0.0155657802546285	1323.40438208242	1050.86936462195	-0.391583856678958	1.74317293786544e-05	0.000264010778543414	1194.16570107552	894.436493840997	-0.6765163053661	0.00783171751187188	0.106168170540151	1176.11410340861	649.092929549088		False	True	FBgn0083975	CG34139:FBgn0083975	-0.0776203319043013	0.512286752411018	0.707453294715017	1522.81995268332	1439.57020774944	-0.165720455727257	0.494312674207518	0.851635748343822	1258.80990458943	1093.33751826658	-0.095271197856212	0.357870846924594	0.708670217816913
FBgn0000594	Est-P:FBgn0000594	0.403334764426239	0.0153464687684792	0.103764195692756	85.5897984295495	122.269269364074	-0.498045795524679	0.00699297945989768	0.0287674754218706	244.54403283512	165.530290915204	0.0368793554334723	0.866401099549256	0.947375118751303	71.5239803794467	74.6093246719416	1.01310606182754	1.4339232356558e-07	4.05891030325758e-06	62.3149229321479	151.682515706079	0.87190288744296	1.61214330539688e-06	3.33077135310596e-05	60.3743345393508	154.872532580389	0.703682308168566	0.00749888587954593	0.103398923584825	83.8430485344111	158.444824046841		False	True	FBgn0000594	Est-P:FBgn0000594	0.104284671438444	0.66401629284603	0.818433215086946	67.3973015995264	74.1956931275881	0.696794485425514	0.00573645434051266	0.0573698500233879	67.4351525068544	123.297374688543	0.350457006760299	0.113824923619162	0.391668400370104
FBgn0051146	Nlg1:FBgn0051146	0.581332191387796	3.61802396857945e-09	2.05650867884365e-07	460.83622817673	708.290293268347	0.785866398572731	9.44044519101874e-15	2.47528767250234e-13	486.97926074631	855.291431645661	0.766971370209882	2.22010917527887e-10	9.89096915331136e-09	459.463210952836	817.536270891205	0.708676058348703	1.80245219354983e-05	0.000279905805223342	282.296458287897	500.241289087618	0.103820745658639	0.358726299001521	0.619241112412369	610.773124583413	661.462367167169	0.28460429906735	0.00156632229191732	0.0325121349711527	482.90562492175	590.592678769455		False	True	FBgn0051146	Nlg1:FBgn0051146	0.00045351352747214	0.996782493045239	0.999080109241271	742.890454959296	743.492875930956	-0.0438369871146457	0.862123206523611	0.977327295103514	544.708139399726	524.100314833983	0.0802131855172522	0.483004257413147	0.793462911642036
FBgn0001114	Glt:FBgn0001114	-0.480262475088167	0.00142811414238194	0.0166747638859381	44330.5569940273	29765.019903396	-1.00116955751668	1.85854697839765e-36	2.14598816448847e-34	42897.4319397937	21131.1689210658	-0.417400750269746	0.0286195651562166	0.12027014896959	34343.04474365	23672.4011844304	-0.546401694235197	6.15890015523658e-06	0.000110987215589619	28563.0287595392	19012.2277511518	0.0647239543184528	0.39415824939037303	0.650636288744932	25379.5746766085	26595.873432935	0.00406393809280831	0.985433747199774	0.994881784398912	25162.0361501139	25245.8716737578		False	True	FBgn0001114	Glt:FBgn0001114	-0.523498709354705	7.85109735058032e-09	1.25090155649857e-07	37486.6536613303	25812.1082532368	-0.392292193821427	0.019597488754738	0.147746479028921	38377.6739665632	28574.5553018252	-0.0533778570529928	0.700747173937079	0.89651589139276
FBgn0032132	CG4382:FBgn0032132	0.0474814949306102	0.357608919204929		0.0	0.969086141686767	0.115860237157461	0.404481209824504		0.67061037711684	2.86090555717468	-0.0321818664829854	0.62568222453943		1.67388725744021	0.586782036849416	-0.0285169646813236	0.83048585981927		2.49753422986587	1.96545598362649	0.259035204946526	0.0220161524219452	0.0983833513518659	0.640601749188018	8.32237516997063	0.0680895376629156	0.581492786652418		0.639885537633694	2.33402512130873		False	False	FBgn0032132	CG4382:FBgn0032132	0.0485040262121819	0.714607952241069		1.30632092974341	2.28579036256195	0.312175784307755	0.0974137201875683		0.0	2.91346584628743	0.0188279676881073	0.768114568460677
FBgn0015574	alpha-Est6:FBgn0015574	0.019878848882955	0.801358597951865		0.678293926943753	0.970988041600956	-0.0166707032897362	0.922766293095163		2.09087537192771	1.84248406649131	-0.0727382451958872	0.323433020236976		2.78981209573368	0.338521072551294	0.120405643440506	0.313078540320262		0.711517798816811	2.88179089802063	0.1632874657245	0.0912104327772265		0.640227434366433	5.21881082389243	0.252569468172283	0.219853268682482	0.645612431446401	2.37979774555737	11.9077357535903		False	False	FBgn0015574	alpha-Est6:FBgn0015574	0.0422071453271737	0.773349494291963		1.33194579876846	1.94656073665433	-0.0999786463298259	0.530660403780426		2.76341294662527	0.929393853708778	0.0213427421480988	0.834804438894146
FBgn0034736	CG6018:FBgn0034736	-0.268171150548552	0.16190440042278	0.485478557209755	69.3485324362263	52.3949311823608	0.0043721448927748	0.986456715351709	0.993989159528829	67.4882229934812	67.9509685221415	-0.571375247896167	0.0119240559052094	0.0631388533997153	74.0927634364197	36.5271926087844	0.160689552643268	0.413872075127638	0.636958523331331	77.1479514052293	88.8898152405699	0.0105685743149747	0.955039733640716	0.981830657299288	64.6379163363724	65.5346453242815	-0.221902087489902	0.456212550575097	0.800029712600079	179.15573628943	115.46540120163		False	False	FBgn0034736	CG6018:FBgn0034736	-0.914222881475265	9.02609113295039e-07	1.00852555742474e-05	160.984464856513	77.7945689337452	-0.245454154321555	0.242791809135901	0.677982805832768	110.509994764709	91.0686340166404	-0.797759405610611	0.000457137185769067	0.00582155661456612
FBgn0261393	alpha-Est5:FBgn0261393	-0.211532027671	0.116455854943435	0.401712510633491	1226.12748948011	1037.00983606691	-0.541117722301326	2.55351590159773e-05	0.000207570200609076	1311.65400699781	882.777009058255	-0.401179342334747	0.00227459656096867	0.016987160443766	1138.1527563133	838.553642628647	-0.277275928056263	0.0238577820419554	0.0958856437854433	944.83180952171	767.769981839044	-0.179059352723037	0.0508932518876971	0.179072218258961	1342.69231009658	1176.27812548689	0.346820074851829			1286.60997717684	1720.52446385536		False	True	FBgn0261393	alpha-Est5:FBgn0261393	-0.0478180914503505	0.726415830392432	0.857696761900164	701.868953809579	677.284490903739	-0.270833897428773	0.111690840337582	0.462285480432467	935.50033477981	762.191948949999	-0.197135802075932	0.0899854969241434	0.341193705033074
FBgn0050095	CG30095:FBgn0050095	0.00593807238369544	0.970488801633372		7.13907529148802	7.38265025247701	-0.0487219950186217	0.817854535263233		3.14263105785421	2.55006985814402	-0.0417180650200207	0.72416496379846		3.22142449723564	2.1631450777293	-0.225947356753807	0.197454783478382	0.408916824240006	5.39552680428008	1.95526608783498	-0.000699782728405744	0.994758413242944		3.49070044473119	3.47017019698533	-0.108962174463393	0.668427674905393		2.95597100366118	2.0843713868034		False	False	FBgn0050095	CG30095:FBgn0050095	-0.3280766781693	0.186403977191996		9.47712525506745	4.10616356642611	-0.0647402448800075	0.722236420246154		2.54628105873884	1.55670038046796	0.0762474552218785	0.528551144474481
FBgn0015577	alpha-Est9:FBgn0015577	0.221052895046114	0.0243061626325085	0.144344002544949	4863.05465106104	5726.06110924353	-0.0859839887261234	0.18725242066614	0.363660521098748	5363.99226379	5050.30239195618	-0.243190349439196	0.000838316018490316	0.0074825858092538	4892.71206121271	4115.07003491085	-0.0670638210218415	0.389631088613137	0.614625451718889	4706.4782768364	4487.00851126511	-0.103994230225148	0.164266947424505	0.389221599081594	4109.13994817961	3812.10997434083	-0.459494554740038	0.000504146501582443	0.013222885959983	4841.12324339681	3466.24302109598		False	True	FBgn0015577	alpha-Est9:FBgn0015577	-0.257917094594646	0.00312541766490768	0.0149893652348238	4493.48414495526	3739.79478480705	-0.34346329454272	0.0344088233151466	0.219206711172687	4445.0152061241	3438.38845694446	-0.440537963869526	0.000154241421756392	0.00227521750820897
FBgn0034076	Jhedup:FBgn0034076	0.0564669548043616	0.510556461135085	0.817756894047037	46.2453095976759	111.930819053427	0.579657538662727	0.0219899472653183	0.0730434305861062	39.9273324270066	198.879598646164	-0.30659086008941	0.177306300375891	0.415941425484615	93.5264351169688	63.9382053927109	-0.110868539459245	0.472424436155097	0.686691115447379	60.8621573969518	31.5183233937688	0.409974120213273	0.00820196496764327	0.047124475991621	8.32073943205128	36.4032884420941	0.76524300919003			26.4533738734103	103.619849452032		False	False	FBgn0034076	Jhedup:FBgn0034076	-0.0959449930784213	0.516732734852344	0.711427812786156	85.5217714154024	34.5143897995766	0.232543344321282	0.436783859817497	0.825728546172201	65.2777831935141	103.692030161555	0.100245594555206	0.680527146774796	0.888898111483944
FBgn0032131	CG3841:FBgn0032131	-0.132699484244529	0.31006938739085		7.19983850063466	3.16802663371144	0.245853598492811			7.63441499041751	185.518952103461	0.130415230946781	0.37373174452673		2.78981209573368	6.60567755506448	-0.421582071356559	0.0522296040746459	0.166708308066976	18.1287530574454	6.53242953871191	-0.366530121913435	0.0218858369481175	0.0981881418850237	13.685346389293	4.15632774413329	-0.00355930619375074	0.982986195322195	0.99421384860629	248.904179118464	241.098009072993		False	False	FBgn0032131	CG3841:FBgn0032131	-0.11838725102643	0.624813774947021		6.47613867013257	4.71739543886771	0.194007754625566	0.515791812295983	0.860910657551245	6.46637005039815	9.49574408854543	0.0665428189924585	0.759720470047399	0.919432955487487
FBgn0027584	CG4757:FBgn0027584	-0.0281933962678174	0.889589711074301	0.969793093705286	1725.22545634378	1656.52621093766	0.678548494235008	1.57506458285398e-07	1.94698676719943e-06	1055.3087457898	1735.19893561706	0.205885684634641	0.114280489580339	0.312470404410864	1666.58161026463	1948.95924361693	0.266032386804246	0.256804276076736	0.47783801145182	3408.57663820328	4683.54682323435	-0.0622890549221898	0.729850172526473	0.880641754438173	3294.39506773257	3084.92971981109	0.00546270814944483	0.982752393275839	0.99421384860629	4042.55391448759	4061.89015212287		False	True	FBgn0027584	CG4757:FBgn0027584	0.616349863031875	0.000113660682153907	0.000837094480563281	462.655627764705	740.335584943912	0.551039930112713	0.0282761347786584	0.191330616476202	2700.00902735117	28637.9747072915	1.21837535420488	9.86373664651447e-10	3.99719677262655e-08
FBgn0034972	CG10339:FBgn0034972	0.0372468268775127	0.81511388267756	0.944533903927939	230.629578858975	238.163561656064	0.388197107857695	0.0211788741241735	0.0710031728191099	162.121429204944	218.153297558714	0.120978395957316	0.457103221094195	0.704326012705665	213.792949680433	235.944091520648	-0.458872679222675	0.00181135350982797	0.0131255629250723	312.723017036111	219.172212732788	-0.316857459008891	0.0108229432753236	0.058127251221618	271.254280038672	211.205076663457	-0.530208679194508	0.0178267524722795	0.182687644562198	272.817189248865	177.014660819606		False	False	FBgn0034972	CG10339:FBgn0034972	-0.582650294451945	0.0010495396610938	0.00598197482423534	195.831783386059	123.890030027368	-0.522091859013317	0.0294767550387152	0.196469296377035	176.013383745325	113.619059618065	-0.463105062377208	0.0128820760442249	0.0896727400754126
FBgn0010052	Jhe:FBgn0010052	0.358984473476315	0.0769985346559564	0.314344846494029	48.2455346404675	77.3774596731851	-0.186309654155819	0.412408064710286	0.616383960616818	113.929239404475	96.9063212410377	1.12472889863398	1.93476880528188e-07	4.67237625499848e-06	37.4148191108894	124.978352364478	-0.337729716326966	0.111881790748346	0.282796560915244	67.1676478861173	48.611576712481	0.611601064749708	0.000564903468335917	0.0054020401694497	56.877832214885	106.408693236042	0.230417730119083	0.430461533228928	0.786597598386966	99.0961832159003	125.786216993697		False	True	FBgn0010052	Jhe:FBgn0010052	1.28697391148079	1.05932688861624e-10	2.15920613468732e-09	73.6724975637238	211.37232000436	0.0258631875980816	0.933537262084199	0.990679170657547	71.9539619502298	74.4162820581795	0.218674079740488	0.334261572144429	0.688406626065965
FBgn0001987	Gli:FBgn0001987	0.012971440273097	0.895275723841995	0.97122770167213	1559.18504193356	1573.84324230549	0.108478742124791	0.1532449881073	0.317068280219564	1489.24876849574	1607.93965070384	0.212287466356443	0.0390651530267861	0.150888423649051	1358.7147087241	1586.62691269862	0.105962795849146	0.2475119242981	0.467234648924035	1953.25205075417	2107.78714224055	-0.0965425637549808	0.272325078090398	0.527287653032972	1674.01357908074	1559.38049228626	-0.269169102746386	0.085339961245885	0.439776458059414	1937.06104034009	1585.88021981694		False	False	FBgn0001987	Gli:FBgn0001987	0.73079668408614	5.9111355897311e-16	2.00940101024214e-14	1244.76276908424	2095.56387865622	0.501587470016475	0.0187067400375803	0.142924782011506	1078.9466308436	1611.62474472656	0.46126863298508	1.87276537844191e-05	0.000357530917520057
FBgn0004108	Nrt:FBgn0004108	0.178154905790735	0.0688792432610721	0.292390550486578	2023.86644083247	2308.95458350412	0.170023546674283	0.0308722598946815	0.0959599366136002	1852.88212289117	2089.01787190333	0.625872760596862	2.78948196212991e-09	1.0011140819644e-07	1436.52318311537	2274.76578205974	-0.0520836135726016	0.545022078902238	0.745223171165468	1936.72467209889	1865.95724126554	-0.245437486801129	0.00749303615720894	0.0440688124414001	1674.59883115428	1397.17593850221	-0.139280790379626	0.509858120146685	0.824049906117375	1427.53933877151	1277.41020337074		False	True	FBgn0004108	Nrt:FBgn0004108	1.76861960740802	3.22765386563374e-141	1.0526186169298e-138	3145.67566476741	10936.3094028735	1.4874941893082	2.59037620276258e-18	2.97920820511344e-16	2382.82389123624	7313.90497506667	1.37737150204947	3.68187247605936e-30	6.57968719041362e-28
FBgn0015568	alpha-Est1:FBgn0015568	-0.156642679451095	0.197316696064225	0.541156209115696	6644.55428528237	5890.37615524905	-0.588747403176459	2.01100669878534e-26	1.24596579672914e-24	5136.96956348249	3401.90104411008	0.29451802729411	0.000464627519350705	0.00456067430200274	3749.5150819327	4633.99478477175	-0.315832289056336	0.00109567551125869	0.00877560737205112	3481.26415530486	2768.60515732868	-0.25368661107331	6.41652723139392e-05	0.000829702909204955	4033.46651202139	3365.70952939223	-0.135829149252249	0.142396946197633	0.556812492938968	3911.12145180612	3552.50488592533		False	True	FBgn0015568	alpha-Est1:FBgn0015568	-0.311475349405186	0.154202020986456	0.32529862361323	10772.8289053821	8244.86870400358	-1.02585916658545	4.89624683609238e-08	1.94607810827187e-06	8115.30356301516	3682.23047107315	0.461714477833874
FBgn0029690	CG6414:FBgn0029690	-0.0210997260694848	0.913139042693786	0.976610415300898	13.6186439709028	13.1561774234068	0.0356450395940377	0.900192764452428	0.951212425083312	15.8524639968992	16.6317702498565	-0.0572114411895719	0.780527724793099	0.910081480482269	16.2755891763712	14.1427692866192	0.261714730465846	0.2708644318345	0.493729248832987	22.7082974919914	32.7812012549116	0.0385279447154218	0.82602897128392	0.924613544854615	17.1929921357548	18.7374854719225	-0.611936143158293	0.0486001505507833	0.327575875081117	32.9975371354985	15.2043707427433		False	False	FBgn0029690	CG6414:FBgn0029690	-0.515940887680927	0.0600060628044239	0.165843027390616	26.6520783836432	14.2282756058589	-0.247762026811087	0.427292296788064	0.822687147124302	30.1882212429741	22.1911355600862	-0.555945034824521	0.0265152282732139	0.152448577745941
FBgn0031327	CG5397:FBgn0031327	0.13601586300733	0.211596162567723	0.560481847334353	2485.41666647286	2752.50310130569	-0.197347444141057	0.0120662781219668	0.0449433475063434	2669.27051159974	2320.96685132565	0.334279784946151	0.0004763813475019	0.00465394858958378	2098.26293857022	2674.92688895063	0.397902509916793	0.000514481243050967	0.00468437685549908	2209.1704660001	2963.67141132192	-0.0451698452618196	0.645562057714828	0.83408375704288	2479.11557575927	2397.21848913222	-0.423949209409471	0.000770050642880827	0.01839734852744	2643.76187444716	1945.48936809425		False	True	FBgn0031327	CG5397:FBgn0031327	-0.219687652295183	0.00162544098692082	0.00862823099669668	2871.96570911391	2460.22777029986	-0.345595313444418	0.0325481397133288	0.210671372386	2479.11284112356	1915.28470034601	0.0321819027298711	0.7404858236943	0.911406145804818
FBgn0039084	CG10175:FBgn0039084	0.258981836483384	0.0236078139790619	0.141414496591427	4527.91692332399	5511.08466185463	-0.0925646733287227	0.458864108131284	0.658640797107215	2964.23486941912	2769.91401462237	-0.622702256253787	8.27697464717117e-09	2.71589872867178e-07	6716.26879945745	4244.35043536198	-0.313769290018466	0.0186440831443102	0.0793828993284585	5771.89103376516	4548.98177015079	-0.438571186008941	2.70359497106756e-05	0.000396787109908448	4826.19626387906	3464.74548636545	-0.91695195623625	0.000151427551449019	0.00512834640907343	5987.2823499551	2744.8580667715		False	True	FBgn0039084	CG10175:FBgn0039084	-0.785275522940062	0.00330494083897788	0.0157131492462748	3291.88382885295	1387.53640337306	-0.690863003421317	3.42148151361331e-05	0.00072814245361562	2502.81221451157	1490.26768369285	-0.413707702441779	0.00222485769749616	0.0222098660809575
FBgn0015572	alpha-Est4:FBgn0015572	-0.254372375742082	0.148725572214949	0.461062644460189	108.264469567062	85.6933527891431	0.227093611823397	0.337914756892544	0.545961495434114	91.4161990482084	112.180693880934	0.183307646240706	0.373587930040477	0.63413456505936	86.3888280096866	103.239046078402	-0.0740865831657537	0.713101279972455	0.855676056460415	94.7422626509605	88.3778509696899	0.172973232501094	0.289586934526441	0.545924998792438	107.204715657206	125.742951886777	0.384419497125271	0.196828104117733	0.623222162175819	110.678957325615	166.914276354124		False	False	FBgn0015572	alpha-Est4:FBgn0015572	0.00935267212818528	0.96288415739626	0.982097625700753	83.9707493864299	84.6278127529049	-0.0215202865252329	0.92449779831274	0.990122464490486	89.5832209382547	87.7873544511082	0.154251484762111	0.50526827101486	0.803848397301696
FBgn0031866	neuroligin:FBgn0031866	-0.119897645625001	0.252256562840333	0.61532519278077	6001.40525296513	5487.31885156014	-0.0378458126754458	0.522228382904278	0.711404021811284	5611.5611535401	5464.16307431563	-0.047170895384648	0.559022935070803	0.779975844612826	5606.01216029066	5420.43843080748	-0.262256928911412	0.000864394164338053	0.00716972637348944	5258.21677169658	4361.49440967774	-0.490141349545478	1.24190462665456e-13	9.10742345594303e-12	4800.18367760096	3380.34248174096	-0.594043687973749	0.0149095230592526	0.161330399739805	4145.2933988182	2495.11461616296		False	True	FBgn0031866	neuroligin:FBgn0031866	-0.190366809296646	0.0104086997567997	0.0417147429577427	6730.69623559244	5884.5369592171	-0.178380531887048	0.41706476039214	0.817716199600911	5272.13128162426	4562.82555872275	-0.171550270220929	0.0182337910712339	0.115966485687002
FBgn0015576	alpha-Est8:FBgn0015576	-0.0890528408817033	0.372269216747194	0.726426751465726	5191.06489334821	4858.87155837788	-0.642060204297602	1.60532999436041e-15	4.55635700354639e-14	7449.55590379852	4729.23713851177	-0.676399595953486	1.79052097622165e-10	8.11702842553815e-09	7360.07386574463	4476.89575097051	0.0557422811569066	0.545382125499472	0.745459785367302	5796.6170900825	6033.55439107561	0.124840149912958	0.095818715723028	0.276469461135395	5265.76835586713	5763.09517005728	-0.233582395982356	0.229454661448375	0.656548206833564	5953.05189138704	4964.1551186405		False	True	FBgn0015576	alpha-Est8:FBgn0015576	-0.273435715988443	0.0055994706281278	0.0248241612043933	3624.51428902766	2978.98509744537	-0.217992870952213	0.131217545460115	0.508274053733181	3544.3088199938	3019.14420911615	-0.361301875445913	0.000244167803455753	0.00339499135901934
FBgn0015575	alpha-Est7:FBgn0015575	-0.211586230117936	0.0496812847339759	0.237725593602744	18244.2493308532	15566.31014943	-0.474954301700345	1.48177093190303e-11	3.04167160385186e-10	18713.6166906048	13394.1564575499	-0.20339176657418	0.0252436394609379	0.110032936951718	17416.9056366445	15035.8927174469	0.0324609049969952	0.751480711608357	0.875652546577407	12985.3533549529	13295.4278190296	0.0920188952801547	0.179192095366129	0.411777772195756	14751.0479409226	15757.564640786	-0.0993108036184032	0.619823963968972	0.866789231648328	16138.9595002876	14929.2889673411		False	True	FBgn0015575	alpha-Est7:FBgn0015575	-0.0230365124767261	0.814058641594134	0.908708523229905	10902.7713725578	10723.9082254763	-0.0521674651662432	0.735288791367431	0.943535680335904	13231.4162172737	12729.3313928898	-0.0457159046645605	0.728686643631016	0.906961310892627
FBgn0083963	CG34127:FBgn0083963	-0.0596241681880358	0.645276514475889	0.88487485211612	952.58877238855	908.932770175157	-0.0357731690883859	0.722505177926309	0.850450772813839	968.071472770412	943.058864376858	-0.121293537916424	0.297118160321189	0.560725140432231	924.601059086725	845.148080860467	-0.105720195876006	0.347942344336186	0.573543174409979	951.828817479164	880.894401794824	-0.258406103542195	0.0043606817988712	0.0285227305979905	821.381819561875	678.834466754645	-0.430684443863363	0.0800351535205231	0.426221906562185	776.660727137952	536.619255357853		False	False	FBgn0083963	CG34127:FBgn0083963	-0.0445425431737997	0.725762801048408	0.857355186024344	1034.50639571798	1001.69926803175	-0.113952342256966	0.69578670055287	0.931626012150441	819.320429176271	729.585752748436	-0.0120793287285553	0.925282522882403	0.975201081111967
FBgn0015571	alpha-Est3:FBgn0015571	0.20459282885724	0.0477641506156763	0.232110241204635	827.184259536342	963.53490246444	0.0365424295654147	0.735102390523172	0.858845048879608	816.654235683423	838.718796662862	0.294176526561261	0.00677281280706816	0.0410820382475683	773.163104657063	959.80580500714	0.121716619907348	0.208595261415999	0.423132006148818	726.103916413869	792.672949907078	0.0666795202197523	0.478223895105829	0.718426506224185	737.189212397905	774.283853479427	0.223178878360817	0.377352652113777	0.757835659550883	898.50598433379	1091.93665532446		False	False	FBgn0015571	alpha-Est3:FBgn0015571	-0.0152052474936579	0.897007403760134	0.949623891875168	930.64274464002	920.309469448521	-0.245336628303942	0.134302093874422	0.513734317742286	893.936676236176	744.259513339201	0.0289698800930001	0.828105920082801	0.945361431541527
FBgn0037090	Est-Q:FBgn0037090	-0.568976910566173	9.35652585893111e-05	0.00172461509721137	3272.99329840886	2056.3013182938	-1.04240211053663	3.09416945984287e-23	1.55642850898334e-21	3574.58012871537	1690.37673412043	-0.410815942663826	0.000853373712588868	0.00759730464540788	3072.10382401482	2255.28568881322	-0.117444006725303	0.426977747330553	0.648734636893995	2317.21847635053	2114.36427104343	0.303713274933225	0.000979969921021493	0.00845431677627016	2356.77016531778	2950.02134521689	0.13161508020011	0.40666817160533	0.772716329397701	2814.073176991	3104.47527649863		False	True	FBgn0037090	Est-Q:FBgn0037090	-0.172577170872589	0.128633996834882	0.288383327812852	1462.90443399479	1290.52188832513	-0.361311911828639	0.0537311987677716	0.294269498418631	1528.90119981557	1157.41162883956	0.0311833091612083
FBgn0032058	CG9289:FBgn0032058	0.0328464243867416	0.847731195526788	0.955105556275825	11.0647829347479	12.1638834169428	0.120165789322542	0.671172865641295	0.818407234823137	14.0810295725791	16.9410332286006	0.395611803459239	0.0510688218705914	0.180693657602774	4.76896173703107	15.1604255838695	0.509318860573116	0.0273283899024962	0.105583527125021	8.4214096688456	21.6931716052628	0.390061578142775	0.0368010815744056	0.141809535949826	16.5212784700502	32.2275213345527	0.595985260700515	0.0544184627924908	0.348538157181899	7.27075392785524	18.7218871241773		False	False	FBgn0032058	CG9289:FBgn0032058	1.24514353186986	6.54664806583148e-06	6.25648527610049e-05	7.20644371870628	38.4499380892521	1.7166646578861	1.34557101995638e-08	5.88946084888599e-07	6.77694200862587	47.9954229266119	0.970084392130616	0.000148515259142161	0.00221391121537449
FBgn0033943	CG12869:FBgn0033943	0.128616082635649	0.512189965049664	0.819076393327991	39.5890929922246	45.6888390339208	0.333088310181353	0.167903783215819	0.33733370700211	42.4913818009699	57.4187426448929	0.378151998153845	0.0981774913946478	0.284486277279249	38.5411896252023	64.7717104485933	0.359271181345263	0.130612405197484	0.313141750244191	36.7852329369671	61.3577620295147	0.419929580328728	0.0264288211872079	0.111435951652316	32.8198964355043	55.9046723895139	0.466197837783204	0.0901976935401412	0.45366760711279	34.6788465858042	54.0314724037703		False	False	FBgn0033943	CG12869:FBgn0033943	0.981442601002245	3.69790199924479e-07	4.41548115150098e-06	56.6347503565354	125.262749476293	1.7599310061727	1.57906601189281e-11	9.8110819853869e-10	25.7813162149722	125.64456197846	1.42043820428263	1.69529337617423e-08	5.58320033041549e-07
FBgn0000592	Est-6:FBgn0000592	0.0305995084717165	0.80223738771161	0.940519693549026	22865.7953237115	23411.2943906015	-0.190448501608287	0.00707504179284406	0.0290580030950236	26684.7621929402	23334.9977080537	-0.278275441557741	0.00108996826151143	0.00935706972672938	25657.3987434454	21004.625311181	-0.365099774645923	0.00163217716042492	0.0121419646245582	18594.68862901	14191.0942280845	0.34236776374708	0.000238459474520061	0.00264121582163763	18218.824533688	23478.040717309	0.123017317629051	0.556620126845699	0.845663066947063	19093.4733403423	21058.6129708769		False	True	FBgn0000592	Est-6:FBgn0000592	0.285586133750249	1.30767761562161e-06	1.40256152072222e-05	18176.0848517691	22205.6706608291	0.127723980057513	0.440382571089826	0.826774403652578	21460.8408108173	23616.7788772911	0.319044254368803	0.0134013984845637	0.0920533364084618
FBgn0015570	alpha-Est2:FBgn0015570	-0.456221714723893	0.000799876195434081	0.0103823328002077	4617.26465239891	3212.0459687311	-0.733079097947147	4.30537735902525e-18	1.48294709644256e-16	4670.71341283065	2776.89383219389	-0.691306345426351			5244.65255771688	2532.37693043732	-0.469172358744677	0.00209718191959668	0.0147429372325117	2858.98623100737	1978.09568904046	-0.267712016616806	0.000768950979548435	0.00692736369186112	2816.95644439332	2319.26627279562	-0.637639287186452	0.00276388507299684	0.0505246566753134	4173.17819591836	2503.74558504893		False	True	FBgn0015570	alpha-Est2:FBgn0015570	0.300548018731999	0.0242345779062826	0.0835373580822184	1134.34934276775	1415.95752997886	0.325465543304683	0.0794379045787404	0.377495906110225	1540.33228783689	1976.60301600589	0.196426511390525	0.176230946955845	0.498338145983313
FBgn0015569	alpha-Est10:FBgn0015569	0.0735634855561548	0.464964583244097	0.791518613404671	1452.81139956197	1534.02919819107	-0.183702759931023	0.0488087077878719	0.136211282568681	1458.26197211336	1279.03098149216	-0.551068327824605	4.52015496170329e-08	1.29061662110954e-06	1597.65774997021	1068.26884735302	0.079585156223342	0.536442048938149	0.738573888582372	1842.69565739383	1955.91466452802	-0.195832327186892	0.0106206748631383	0.0572732889435021	1859.57880590417	1613.65851894917	-0.456758522365922	0.00190911768455188	0.0378884328141477	1729.56091763312	1235.73627104793		False	True	FBgn0015569	alpha-Est10:FBgn0015569	0.197529398489176	0.0955929496769968	0.234259355894908	663.811030638469	766.148024572857	-0.107816332899765	0.495781724938442	0.852943384517743	746.092099207731	687.903550885027	-0.410955350510036	0.0100931928676231	0.0752056701640185
FBgn0000326	clt:FBgn0000326	-0.0521299460862046	0.528627300186067	0.828206787888061	1124.48061331242	1082.99340955851	-0.252746650304147	0.00191291688592106	0.00954673304412765	1335.06798034865	1116.44520816129	-0.300826646895744	0.00110285990873979	0.00943639074232982	1227.59387419309	987.598072849121	0.129885493775119	0.18698569895152	0.393800546237888	1024.19668289241	1124.94312797735	0.0504355985437132	0.534395497450683	0.760666172677355	1018.2919196454	1056.45603866828	0.0208098536263093	0.845819044214406	0.956244098379596	1042.21891961832	1058.33360289517		False	True	FBgn0000326	clt:FBgn0000326	-0.0153526751119919	0.881976781050872	0.94424221377241	996.656689027622	985.774960818606	0.0384205426151693	0.783215881210392	0.956482971309375	1001.27256908283	1029.87033939638	0.0067844482766659	0.950562651544538	0.981035962977125
FBgn0032057	CG9287:FBgn0032057	0.137445411523469	0.10847221284264599		0.0	2.51591357918009	0.073378258875219	0.4097802251497		0.0	0.995370171998941	0.060005874848801	0.398131305158127		0.0	1.55721520037671	0.0571168559616273	0.386577482771797		0.0	0.960096613371632	0.0887517160675311	0.169043384566761		0.0	2.04977695388147	0.0952149695178444	0.482177644208761		1.02865010789229	4.85945630365657		False	False	FBgn0032057	CG9287:FBgn0032057	0.366533778338112	0.0388605033283535		0.0	4.6273689815131	0.0668381433923813	0.47423712608113		0.0	0.934020228280778	0.115943182551836	0.241048213204971
FBgn0083975	CG34139:FBgn0083975	-0.0732923674919631	0.401485642542689	0.750111788351837	1425.1902294223	1350.91321751585	-0.043386546329775	0.582209274322339	0.755948856107794	1291.88703866568	1252.45409350605	-0.244207713014712	0.0102155464546125	0.0562535365769181	1401.76104643808	1174.59739390838	-0.316562865598896	0.00224555974874481	0.0155657802546285	1323.40438208242	1050.86936462195	-0.391583856678958	1.74317293786544e-05	0.000264010778543414	1194.16570107552	894.436493840997	-0.6765163053661	0.00783171751187188	0.106168170540151	1176.11410340861	649.092929549088		False	True	FBgn0083975	CG34139:FBgn0083975	-0.0776203319043013	0.512286752411018	0.707453294715017	1522.81995268332	1439.57020774944	-0.165720455727257	0.494312674207518	0.851635748343822	1258.80990458943	1093.33751826658	-0.095271197856212	0.357870846924594	0.708670217816913
FBgn0000594	Est-P:FBgn0000594	0.403334764426239	0.0153464687684792	0.103764195692756	85.5897984295495	122.269269364074	-0.498045795524679	0.00699297945989768	0.0287674754218706	244.54403283512	165.530290915204	0.0368793554334723	0.866401099549256	0.947375118751303	71.5239803794467	74.6093246719416	1.01310606182754	1.4339232356558e-07	4.05891030325758e-06	62.3149229321479	151.682515706079	0.87190288744296	1.61214330539688e-06	3.33077135310596e-05	60.3743345393508	154.872532580389	0.703682308168566	0.00749888587954593	0.103398923584825	83.8430485344111	158.444824046841		False	True	FBgn0000594	Est-P:FBgn0000594	0.104284671438444	0.66401629284603	0.818433215086946	67.3973015995264	74.1956931275881	0.696794485425514	0.00573645434051266	0.0573698500233879	67.4351525068544	123.297374688543	0.350457006760299	0.113824923619162	0.391668400370104
FBgn0051146	Nlg1:FBgn0051146	0.581332191387796	3.61802396857945e-09	2.05650867884365e-07	460.83622817673	708.290293268347	0.785866398572731	9.44044519101874e-15	2.47528767250234e-13	486.97926074631	855.291431645661	0.766971370209882	2.22010917527887e-10	9.89096915331136e-09	459.463210952836	817.536270891205	0.708676058348703	1.80245219354983e-05	0.000279905805223342	282.296458287897	500.241289087618	0.103820745658639	0.358726299001521	0.619241112412369	610.773124583413	661.462367167169	0.28460429906735	0.00156632229191732	0.0325121349711527	482.90562492175	590.592678769455		False	True	FBgn0051146	Nlg1:FBgn0051146	0.00045351352747214	0.996782493045239	0.999080109241271	742.890454959296	743.492875930956	-0.0438369871146457	0.862123206523611	0.977327295103514	544.708139399726	524.100314833983	0.0802131855172522	0.483004257413147	0.793462911642036
FBgn0001114	Glt:FBgn0001114	-0.480262475088167	0.00142811414238194	0.0166747638859381	44330.5569940273	29765.019903396	-1.00116955751668	1.85854697839765e-36	2.14598816448847e-34	42897.4319397937	21131.1689210658	-0.417400750269746	0.0286195651562166	0.12027014896959	34343.04474365	23672.4011844304	-0.546401694235197	6.15890015523658e-06	0.000110987215589619	28563.0287595392	19012.2277511518	0.0647239543184528	0.39415824939037303	0.650636288744932	25379.5746766085	26595.873432935	0.00406393809280831	0.985433747199774	0.994881784398912	25162.0361501139	25245.8716737578		False	True	FBgn0001114	Glt:FBgn0001114	-0.523498709354705	7.85109735058032e-09	1.25090155649857e-07	37486.6536613303	25812.1082532368	-0.392292193821427	0.019597488754738	0.147746479028921	38377.6739665632	28574.5553018252	-0.0533778570529928	0.700747173937079	0.89651589139276
FBgn0032132	CG4382:FBgn0032132	0.0474814949306102	0.357608919204929		0.0	0.969086141686767	0.115860237157461	0.404481209824504		0.67061037711684	2.86090555717468	-0.0321818664829854	0.62568222453943		1.67388725744021	0.586782036849416	-0.0285169646813236	0.83048585981927		2.49753422986587	1.96545598362649	0.259035204946526	0.0220161524219452	0.0983833513518659	0.640601749188018	8.32237516997063	0.0680895376629156	0.581492786652418		0.639885537633694	2.33402512130873		False	False	FBgn0032132	CG4382:FBgn0032132	0.0485040262121819	0.714607952241069		1.30632092974341	2.28579036256195	0.312175784307755	0.0974137201875683		0.0	2.91346584628743	0.0188279676881073	0.768114568460677
FBgn0015574	alpha-Est6:FBgn0015574	0.019878848882955	0.801358597951865		0.678293926943753	0.970988041600956	-0.0166707032897362	0.922766293095163		2.09087537192771	1.84248406649131	-0.0727382451958872	0.323433020236976		2.78981209573368	0.338521072551294	0.120405643440506	0.313078540320262		0.711517798816811	2.88179089802063	0.1632874657245	0.0912104327772265		0.640227434366433	5.21881082389243	0.252569468172283	0.219853268682482	0.645612431446401	2.37979774555737	11.9077357535903		False	False	FBgn0015574	alpha-Est6:FBgn0015574	0.0422071453271737	0.773349494291963		1.33194579876846	1.94656073665433	-0.0999786463298259	0.530660403780426		2.76341294662527	0.929393853708778	0.0213427421480988	0.834804438894146
FBgn0034736	CG6018:FBgn0034736	-0.268171150548552	0.16190440042278	0.485478557209755	69.3485324362263	52.3949311823608	0.0043721448927748	0.986456715351709	0.993989159528829	67.4882229934812	67.9509685221415	-0.571375247896167	0.0119240559052094	0.0631388533997153	74.0927634364197	36.5271926087844	0.160689552643268	0.413872075127638	0.636958523331331	77.1479514052293	88.8898152405699	0.0105685743149747	0.955039733640716	0.981830657299288	64.6379163363724	65.5346453242815	-0.221902087489902	0.456212550575097	0.800029712600079	179.15573628943	115.46540120163		False	False	FBgn0034736	CG6018:FBgn0034736	-0.914222881475265	9.02609113295039e-07	1.00852555742474e-05	160.984464856513	77.7945689337452	-0.245454154321555	0.242791809135901	0.677982805832768	110.509994764709	91.0686340166404	-0.797759405610611	0.000457137185769067	0.00582155661456612
FBgn0261393	alpha-Est5:FBgn0261393	-0.211532027671	0.116455854943435	0.401712510633491	1226.12748948011	1037.00983606691	-0.541117722301326	2.55351590159773e-05	0.000207570200609076	1311.65400699781	882.777009058255	-0.401179342334747	0.00227459656096867	0.016987160443766	1138.1527563133	838.553642628647	-0.277275928056263	0.0238577820419554	0.0958856437854433	944.83180952171	767.769981839044	-0.179059352723037	0.0508932518876971	0.179072218258961	1342.69231009658	1176.27812548689	0.346820074851829			1286.60997717684	1720.52446385536		False	True	FBgn0261393	alpha-Est5:FBgn0261393	-0.0478180914503505	0.726415830392432	0.857696761900164	701.868953809579	677.284490903739	-0.270833897428773	0.111690840337582	0.462285480432467	935.50033477981	762.191948949999	-0.197135802075932	0.0899854969241434	0.341193705033074
FBgn0050095	CG30095:FBgn0050095	0.00593807238369544	0.970488801633372		7.13907529148802	7.38265025247701	-0.0487219950186217	0.817854535263233		3.14263105785421	2.55006985814402	-0.0417180650200207	0.72416496379846		3.22142449723564	2.1631450777293	-0.225947356753807	0.197454783478382	0.408916824240006	5.39552680428008	1.95526608783498	-0.000699782728405744	0.994758413242944		3.49070044473119	3.47017019698533	-0.108962174463393	0.668427674905393		2.95597100366118	2.0843713868034		False	False	FBgn0050095	CG30095:FBgn0050095	-0.3280766781693	0.186403977191996		9.47712525506745	4.10616356642611	-0.0647402448800075	0.722236420246154		2.54628105873884	1.55670038046796	0.0762474552218785	0.528551144474481
FBgn0015577	alpha-Est9:FBgn0015577	0.221052895046114	0.0243061626325085	0.144344002544949	4863.05465106104	5726.06110924353	-0.0859839887261234	0.18725242066614	0.363660521098748	5363.99226379	5050.30239195618	-0.243190349439196	0.000838316018490316	0.0074825858092538	4892.71206121271	4115.07003491085	-0.0670638210218415	0.389631088613137	0.614625451718889	4706.4782768364	4487.00851126511	-0.103994230225148	0.164266947424505	0.389221599081594	4109.13994817961	3812.10997434083	-0.459494554740038	0.000504146501582443	0.013222885959983	4841.12324339681	3466.24302109598		False	True	FBgn0015577	alpha-Est9:FBgn0015577	-0.257917094594646	0.00312541766490768	0.0149893652348238	4493.48414495526	3739.79478480705	-0.34346329454272	0.0344088233151466	0.219206711172687	4445.0152061241	3438.38845694446	-0.440537963869526	0.000154241421756392	0.00227521750820897
FBgn0034076	Jhedup:FBgn0034076	0.0564669548043616	0.510556461135085	0.817756894047037	46.2453095976759	111.930819053427	0.579657538662727	0.0219899472653183	0.0730434305861062	39.9273324270066	198.879598646164	-0.30659086008941	0.177306300375891	0.415941425484615	93.5264351169688	63.9382053927109	-0.110868539459245	0.472424436155097	0.686691115447379	60.8621573969518	31.5183233937688	0.409974120213273	0.00820196496764327	0.047124475991621	8.32073943205128	36.4032884420941	0.76524300919003			26.4533738734103	103.619849452032		False	False	FBgn0034076	Jhedup:FBgn0034076	-0.0959449930784213	0.516732734852344	0.711427812786156	85.5217714154024	34.5143897995766	0.232543344321282	0.436783859817497	0.825728546172201	65.2777831935141	103.692030161555	0.100245594555206	0.680527146774796	0.888898111483944
FBgn0032131	CG3841:FBgn0032131	-0.132699484244529	0.31006938739085		7.19983850063466	3.16802663371144	0.245853598492811			7.63441499041751	185.518952103461	0.130415230946781	0.37373174452673		2.78981209573368	6.60567755506448	-0.421582071356559	0.0522296040746459	0.166708308066976	18.1287530574454	6.53242953871191	-0.366530121913435	0.0218858369481175	0.0981881418850237	13.685346389293	4.15632774413329	-0.00355930619375074	0.982986195322195	0.99421384860629	248.904179118464	241.098009072993		False	False	FBgn0032131	CG3841:FBgn0032131	-0.11838725102643	0.624813774947021		6.47613867013257	4.71739543886771	0.194007754625566	0.515791812295983	0.860910657551245	6.46637005039815	9.49574408854543	0.0665428189924585	0.759720470047399	0.919432955487487
FBgn0027584	CG4757:FBgn0027584	-0.0281933962678174	0.889589711074301	0.969793093705286	1725.22545634378	1656.52621093766	0.678548494235008	1.57506458285398e-07	1.94698676719943e-06	1055.3087457898	1735.19893561706	0.205885684634641	0.114280489580339	0.312470404410864	1666.58161026463	1948.95924361693	0.266032386804246	0.256804276076736	0.47783801145182	3408.57663820328	4683.54682323435	-0.0622890549221898	0.729850172526473	0.880641754438173	3294.39506773257	3084.92971981109	0.00546270814944483	0.982752393275839	0.99421384860629	4042.55391448759	4061.89015212287		False	True	FBgn0027584	CG4757:FBgn0027584	0.616349863031875	0.000113660682153907	0.000837094480563281	462.655627764705	740.335584943912	0.551039930112713	0.0282761347786584	0.191330616476202	2700.00902735117	28637.9747072915	1.21837535420488	9.86373664651447e-10	3.99719677262655e-08
FBgn0034972	CG10339:FBgn0034972	0.0372468268775127	0.81511388267756	0.944533903927939	230.629578858975	238.163561656064	0.388197107857695	0.0211788741241735	0.0710031728191099	162.121429204944	218.153297558714	0.120978395957316	0.457103221094195	0.704326012705665	213.792949680433	235.944091520648	-0.458872679222675	0.00181135350982797	0.0131255629250723	312.723017036111	219.172212732788	-0.316857459008891	0.0108229432753236	0.058127251221618	271.254280038672	211.205076663457	-0.530208679194508	0.0178267524722795	0.182687644562198	272.817189248865	177.014660819606		False	False	FBgn0034972	CG10339:FBgn0034972	-0.582650294451945	0.0010495396610938	0.00598197482423534	195.831783386059	123.890030027368	-0.522091859013317	0.0294767550387152	0.196469296377035	176.013383745325	113.619059618065	-0.463105062377208	0.0128820760442249	0.0896727400754126
FBgn0010052	Jhe:FBgn0010052	0.358984473476315	0.0769985346559564	0.314344846494029	48.2455346404675	77.3774596731851	-0.186309654155819	0.412408064710286	0.616383960616818	113.929239404475	96.9063212410377	1.12472889863398	1.93476880528188e-07	4.67237625499848e-06	37.4148191108894	124.978352364478	-0.337729716326966	0.111881790748346	0.282796560915244	67.1676478861173	48.611576712481	0.611601064749708	0.000564903468335917	0.0054020401694497	56.877832214885	106.408693236042	0.230417730119083	0.430461533228928	0.786597598386966	99.0961832159003	125.786216993697		False	True	FBgn0010052	Jhe:FBgn0010052	1.28697391148079	1.05932688861624e-10	2.15920613468732e-09	73.6724975637238	211.37232000436	0.0258631875980816	0.933537262084199	0.990679170657547	71.9539619502298	74.4162820581795	0.218674079740488	0.334261572144429	0.688406626065965
FBgn0001987	Gli:FBgn0001987	0.012971440273097	0.895275723841995	0.97122770167213	1559.18504193356	1573.84324230549	0.108478742124791	0.1532449881073	0.317068280219564	1489.24876849574	1607.93965070384	0.212287466356443	0.0390651530267861	0.150888423649051	1358.7147087241	1586.62691269862	0.105962795849146	0.2475119242981	0.467234648924035	1953.25205075417	2107.78714224055	-0.0965425637549808	0.272325078090398	0.527287653032972	1674.01357908074	1559.38049228626	-0.269169102746386	0.085339961245885	0.439776458059414	1937.06104034009	1585.88021981694		False	False	FBgn0001987	Gli:FBgn0001987	0.73079668408614	5.9111355897311e-16	2.00940101024214e-14	1244.76276908424	2095.56387865622	0.501587470016475	0.0187067400375803	0.142924782011506	1078.9466308436	1611.62474472656	0.46126863298508	1.87276537844191e-05	0.000357530917520057
FBgn0004108	Nrt:FBgn0004108	0.178154905790735	0.0688792432610721	0.292390550486578	2023.86644083247	2308.95458350412	0.170023546674283	0.0308722598946815	0.0959599366136002	1852.88212289117	2089.01787190333	0.625872760596862	2.78948196212991e-09	1.0011140819644e-07	1436.52318311537	2274.76578205974	-0.0520836135726016	0.545022078902238	0.745223171165468	1936.72467209889	1865.95724126554	-0.245437486801129	0.00749303615720894	0.0440688124414001	1674.59883115428	1397.17593850221	-0.139280790379626	0.509858120146685	0.824049906117375	1427.53933877151	1277.41020337074		False	True	FBgn0004108	Nrt:FBgn0004108	1.76861960740802	3.22765386563374e-141	1.0526186169298e-138	3145.67566476741	10936.3094028735	1.4874941893082	2.59037620276258e-18	2.97920820511344e-16	2382.82389123624	7313.90497506667	1.37737150204947	3.68187247605936e-30	6.57968719041362e-28
FBgn0015568	alpha-Est1:FBgn0015568	-0.156642679451095	0.197316696064225	0.541156209115696	6644.55428528237	5890.37615524905	-0.588747403176459	2.01100669878534e-26	1.24596579672914e-24	5136.96956348249	3401.90104411008	0.29451802729411	0.000464627519350705	0.00456067430200274	3749.5150819327	4633.99478477175	-0.315832289056336	0.00109567551125869	0.00877560737205112	3481.26415530486	2768.60515732868	-0.25368661107331	6.41652723139392e-05	0.000829702909204955	4033.46651202139	3365.70952939223	-0.135829149252249	0.142396946197633	0.556812492938968	3911.12145180612	3552.50488592533		False	True	FBgn0015568	alpha-Est1:FBgn0015568	-0.311475349405186	0.154202020986456	0.32529862361323	10772.8289053821	8244.86870400358	-1.02585916658545	4.89624683609238e-08	1.94607810827187e-06	8115.30356301516	3682.23047107315	0.461714477833874
FBgn0029690	CG6414:FBgn0029690	-0.0210997260694848	0.913139042693786	0.976610415300898	13.6186439709028	13.1561774234068	0.0356450395940377	0.900192764452428	0.951212425083312	15.8524639968992	16.6317702498565	-0.0572114411895719	0.780527724793099	0.910081480482269	16.2755891763712	14.1427692866192	0.261714730465846	0.2708644318345	0.493729248832987	22.7082974919914	32.7812012549116	0.0385279447154218	0.82602897128392	0.924613544854615	17.1929921357548	18.7374854719225	-0.611936143158293	0.0486001505507833	0.327575875081117	32.9975371354985	15.2043707427433		False	False	FBgn0029690	CG6414:FBgn0029690	-0.515940887680927	0.0600060628044239	0.165843027390616	26.6520783836432	14.2282756058589	-0.247762026811087	0.427292296788064	0.822687147124302	30.1882212429741	22.1911355600862	-0.555945034824521	0.0265152282732139	0.152448577745941
FBgn0031327	CG5397:FBgn0031327	0.13601586300733	0.211596162567723	0.560481847334353	2485.41666647286	2752.50310130569	-0.197347444141057	0.0120662781219668	0.0449433475063434	2669.27051159974	2320.96685132565	0.334279784946151	0.0004763813475019	0.00465394858958378	2098.26293857022	2674.92688895063	0.397902509916793	0.000514481243050967	0.00468437685549908	2209.1704660001	2963.67141132192	-0.0451698452618196	0.645562057714828	0.83408375704288	2479.11557575927	2397.21848913222	-0.423949209409471	0.000770050642880827	0.01839734852744	2643.76187444716	1945.48936809425		False	True	FBgn0031327	CG5397:FBgn0031327	-0.219687652295183	0.00162544098692082	0.00862823099669668	2871.96570911391	2460.22777029986	-0.345595313444418	0.0325481397133288	0.210671372386	2479.11284112356	1915.28470034601	0.0321819027298711	0.7404858236943	0.911406145804818
FBgn0039084	CG10175:FBgn0039084	0.258981836483384	0.0236078139790619	0.141414496591427	4527.91692332399	5511.08466185463	-0.0925646733287227	0.458864108131284	0.658640797107215	2964.23486941912	2769.91401462237	-0.622702256253787	8.27697464717117e-09	2.71589872867178e-07	6716.26879945745	4244.35043536198	-0.313769290018466	0.0186440831443102	0.0793828993284585	5771.89103376516	4548.98177015079	-0.438571186008941	2.70359497106756e-05	0.000396787109908448	4826.19626387906	3464.74548636545	-0.91695195623625	0.000151427551449019	0.00512834640907343	5987.2823499551	2744.8580667715		False	True	FBgn0039084	CG10175:FBgn0039084	-0.785275522940062	0.00330494083897788	0.0157131492462748	3291.88382885295	1387.53640337306	-0.690863003421317	3.42148151361331e-05	0.00072814245361562	2502.81221451157	1490.26768369285	-0.413707702441779	0.00222485769749616	0.0222098660809575
[truncated: 20 more columns]
