# Supplementary material for: Downregulation of glial genes involved in synaptic function mitigates Huntington's disease pathogenesis
Source: eLife. 2021 Apr 19;10:e64564. doi: 10.7554/eLife.64564 (PMC8149125; doi:10.7554/eLife.64564)
Supplement: Figure 1—source data 2. [file elife-64564-fig1-data2.zip › Figure_1_source_data_file_2/neuronDown/2/subMouse.csv]

Entrez	Entrez_Striatum 2 months	Symbol_Striatum 2 months	Name_Striatum 2 months	baseMean.continuousQ_Striatum 2 months	log2FoldChange.continuousQ_Striatum 2 months	lfcSE.continuousQ_Striatum 2 months	stat.continuousQ_Striatum 2 months	pvalue.continuousQ_Striatum 2 months	FDR.continuousQ_Striatum 2 months	baseMean.Q.80.vs.20_Striatum 2 months	log2FoldChange.Q.80.vs.20_Striatum 2 months	lfcSE.Q.80.vs.20_Striatum 2 months	stat.Q.80.vs.20_Striatum 2 months	pvalue.Q.80.vs.20_Striatum 2 months	FDR.Q.80.vs.20_Striatum 2 months	baseMean.Q.92.vs.20_Striatum 2 months	log2FoldChange.Q.92.vs.20_Striatum 2 months	lfcSE.Q.92.vs.20_Striatum 2 months	stat.Q.92.vs.20_Striatum 2 months	pvalue.Q.92.vs.20_Striatum 2 months	FDR.Q.92.vs.20_Striatum 2 months	baseMean.Q.111.vs.20_Striatum 2 months	log2FoldChange.Q.111.vs.20_Striatum 2 months	lfcSE.Q.111.vs.20_Striatum 2 months	stat.Q.111.vs.20_Striatum 2 months	pvalue.Q.111.vs.20_Striatum 2 months	FDR.Q.111.vs.20_Striatum 2 months	baseMean.Q.140.vs.20_Striatum 2 months	log2FoldChange.Q.140.vs.20_Striatum 2 months	lfcSE.Q.140.vs.20_Striatum 2 months	stat.Q.140.vs.20_Striatum 2 months	pvalue.Q.140.vs.20_Striatum 2 months	FDR.Q.140.vs.20_Striatum 2 months	baseMean.Q.175.vs.20_Striatum 2 months	log2FoldChange.Q.175.vs.20_Striatum 2 months	lfcSE.Q.175.vs.20_Striatum 2 months	stat.Q.175.vs.20_Striatum 2 months	pvalue.Q.175.vs.20_Striatum 2 months	FDR.Q.175.vs.20_Striatum 2 months	Entrez_Liver 2 months	Symbol_Liver 2 months	Name_Liver 2 months	baseMean.continuousQ_Liver 2 months	log2FoldChange.continuousQ_Liver 2 months	lfcSE.continuousQ_Liver 2 months	stat.continuousQ_Liver 2 months	pvalue.continuousQ_Liver 2 months	FDR.continuousQ_Liver 2 months	baseMean.Q.80.vs.20_Liver 2 months
216152	216152.0	BC005764	cDNA sequence BC005764	2340.0	0.00025	0.000271	0.922	0.356	0.706	2340.0	0.057300000000000004	0.0499	1.15	0.251	0.554	2340.0	0.028	0.0482	0.581	0.561	1.0	2340.0	0.0274	0.049800000000000004	0.55	0.583	0.907	2340.0	0.0371	0.048100000000000004	0.77	0.441	0.727	2340.0	0.049300000000000004	0.048100000000000004	1.03	0.305	0.756	216152.0	BC005764	cDNA sequence BC005764	105.0	-0.000107	0.000606	-0.177	0.86	0.96	105.0
64898	64898.0	Lpin2	lipin 2	1940.0	0.000616	0.0005149999999999999	1.2	0.232	0.635	1940.0	0.08950000000000001	0.0961	0.931	0.352	0.625	1940.0	-0.03	0.09340000000000001	-0.321	0.748	1.0	1940.0	0.0328	0.0961	0.341	0.733	0.937	1940.0	0.149	0.09330000000000001	1.59	0.111	0.629	1940.0	0.07100000000000001	0.09330000000000001	0.761	0.447	0.8140000000000001	64898.0	Lpin2	lipin 2	14100.0	-0.000421	0.000914	-0.461	0.645	0.885	14100.0
333433	333433.0	Gpd1l	glycerol-3-phosphate dehydrogenase 1-like	2570.0	0.00046499999999999997	0.00026000000000000003	1.79	0.0733	0.526	2570.0	-0.0267	0.0468	-0.5710000000000001	0.5680000000000001	0.764	2570.0	0.013900000000000001	0.045200000000000004	0.307	0.759	1.0	2570.0	0.005030000000000001	0.0468	0.108	0.914	0.98	2570.0	0.0217	0.045200000000000004	0.481	0.631	0.8260000000000001	2570.0	0.0756	0.0451	1.6800000000000002	0.0936	0.7020000000000001	333433.0	Gpd1l	glycerol-3-phosphate dehydrogenase 1-like	1480.0	-0.00152	0.000538	-2.83	0.00468	0.128	1480.0
67800	67800.0	Dgat2	diacylglycerol O-acyltransferase 2	3930.0	-0.000517	0.000419	-1.23	0.217	0.63	3930.0	-0.07680000000000001	0.0758	-1.01	0.311	0.593	3930.0	0.051000000000000004	0.0734	0.6940000000000001	0.488	1.0	3930.0	-0.0393	0.0758	-0.519	0.604	0.911	3930.0	-0.0989	0.0734	-1.35	0.178	0.633	3930.0	-0.0654	0.0734	-0.891	0.373	0.782	67800.0	Dgat2	diacylglycerol O-acyltransferase 2	18300.0	-0.000503	0.000525	-0.9580000000000001	0.338	0.71	18300.0
226856	226856.0	Lpgat1	lysophosphatidylglycerol acyltransferase 1	6990.0	0.00043299999999999995	0.0005549999999999999	0.781	0.435	0.748	6990.0	0.121	0.105	1.16	0.247	0.551	6990.0	-0.032600000000000004	0.10200000000000001	-0.32	0.749	1.0	6990.0	0.107	0.105	1.02	0.307	0.904	6990.0	0.122	0.10200000000000001	1.2	0.229	0.642	6990.0	0.05	0.10200000000000001	0.491	0.624	0.88	226856.0	Lpgat1	lysophosphatidylglycerol acyltransferase 1	6020.0	0.00046	0.000544	0.844	0.399	0.755	6020.0
215456	215456.0	Gpat2	glycerol-3-phosphate acyltransferase 2, mitochondrial	81.7	-0.0022700000000000003	0.0006709999999999999	-3.38	0.000718	0.0722	81.7	0.0596	0.131	0.454	0.65	0.8160000000000001	81.7	-0.151	0.129	-1.17	0.242	1.0	81.7	-0.061500000000000006	0.132	-0.467	0.64	0.916	81.7	-0.34400000000000003	0.13	-2.66	0.00788	0.588	81.7	-0.34800000000000003	0.129	-2.69	0.0071	0.366	215456.0	Gpat2	glycerol-3-phosphate acyltransferase 2, mitochondrial	86.4	-0.00159	0.0007400000000000001	-2.14	0.032100000000000004	0.291	86.4
235044	235044.0	BC018242	cDNA sequence BC018242	2880.0	-0.0002	0.000363	-0.551	0.582	0.8190000000000001	2880.0	-0.0917	0.059500000000000004	-1.54	0.123	0.488	2880.0	0.0477	0.0575	0.8290000000000001	0.40700000000000003	1.0	2880.0	-0.145	0.059500000000000004	-2.43	0.015	0.904	2880.0	-0.059800000000000006	0.0575	-1.04	0.298	0.659	2880.0	-0.0154	0.0575	-0.268	0.789	0.934	235044.0	BC018242	cDNA sequence BC018242	289.0	7.52e-07	0.000759	0.000991	0.999	1.0	289.0
104418	104418.0	Dgkz	diacylglycerol kinase zeta	6270.0	8.79e-05	0.000278	0.316	0.752	0.903	6270.0	-0.029500000000000002	0.049	-0.603	0.547	0.751	6270.0	0.0579	0.0473	1.22	0.221	1.0	6270.0	0.0126	0.049	0.256	0.798	0.9520000000000001	6270.0	0.046	0.0473	0.973	0.331	0.674	6270.0	-0.006430000000000001	0.0473	-0.136	0.892	0.969	104418.0	Dgkz	diacylglycerol kinase zeta	1280.0	0.00043099999999999996	0.00043099999999999996	1.0	0.317	0.6980000000000001	1280.0
56077	56077.0	Dgke	diacylglycerol kinase, epsilon	2080.0	0.0006929999999999999	0.000372	1.87	0.062	0.504	2080.0	0.09330000000000001	0.0684	1.36	0.17200000000000001	0.509	2080.0	0.0286	0.06620000000000001	0.431	0.666	1.0	2080.0	0.111	0.0683	1.62	0.10400000000000001	0.904	2080.0	0.101	0.0661	1.53	0.126	0.629	2080.0	0.11	0.0661	1.66	0.0969	0.7020000000000001	56077.0	Dgke	diacylglycerol kinase, epsilon	60.8	0.0019600000000000004	0.000775	2.5300000000000002	0.011300000000000001	0.189	60.8
229791	229791.0	D3Bwg0562e	DNA segment, Chr 3, Brigham & Women's Genetics 0562 expressed	10200.0	0.000108	0.000379	0.28600000000000003	0.775	0.913	10200.0	0.12	0.0678	1.77	0.07640000000000001	0.483	10200.0	0.105	0.0656	1.6	0.109	1.0	10200.0	0.0704	0.0678	1.04	0.299	0.904	10200.0	0.040600000000000004	0.0656	0.619	0.536	0.775	10200.0	0.0468	0.0656	0.714	0.47500000000000003	0.8240000000000001	229791.0	D3Bwg0562e	DNA segment, Chr 3, Brigham & Women's Genetics 0562 expressed	0.717	0.000122	0.000379	0.323	0.747	0.921	0.717
99010	99010.0	Lpcat4	lysophosphatidylcholine acyltransferase 4	4110.0	-0.000996	0.000347	-2.87	0.00413	0.185	4110.0	0.0368	0.056900000000000006	0.646	0.518	0.733	4110.0	0.08320000000000001	0.055	1.51	0.13	1.0	4110.0	0.0324	0.056900000000000006	0.5700000000000001	0.5690000000000001	0.907	4110.0	-0.0823	0.055	-1.5	0.135	0.629	4110.0	-0.139	0.055	-2.5300000000000002	0.0115	0.43	99010.0	Lpcat4	lysophosphatidylcholine acyltransferase 4	22.9	-0.0014700000000000002	0.000939	-1.56	0.11800000000000001	0.49	22.9
16956	16956.0	Lpl	lipoprotein lipase	2720.0	-0.000165	0.000475	-0.34700000000000003	0.728	0.892	2720.0	-0.020800000000000003	0.0873	-0.23900000000000002	0.811	0.908	2720.0	0.0766	0.08460000000000001	0.905	0.366	1.0	2720.0	0.051000000000000004	0.0873	0.584	0.559	0.907	2720.0	-0.0781	0.0847	-0.922	0.357	0.687	2720.0	0.00606	0.08460000000000001	0.0717	0.9430000000000001	0.985	16956.0	Lpl	lipoprotein lipase	1020.0	-0.000118	0.00101	-0.11800000000000001	0.906	0.973	1020.0
320127	320127.0	Dgki	diacylglycerol kinase, iota	1340.0	0.000163	0.000754	0.216	0.8290000000000001	0.935	1340.0	0.221	0.17200000000000001	1.29	0.198	0.522	1340.0	-0.005690000000000001	0.17	-0.0335	0.973	1.0	1340.0	0.011300000000000001	0.17200000000000001	0.0658	0.9480000000000001	0.988	1340.0	0.147	0.17	0.867	0.386	0.6990000000000001	1340.0	0.0341	0.17	0.201	0.841	0.95
28042	28042.0	Ept1	ethanolaminephosphotransferase 1 (CDP-ethanolamine-specific)	3390.0	6.71e-05	0.000368	0.182	0.855	0.9460000000000001	3390.0	0.145	0.0636	2.2800000000000002	0.0227	0.483	3390.0	0.056100000000000004	0.0616	0.91	0.363	1.0	3390.0	0.114	0.0636	1.8	0.0722	0.904	3390.0	0.0673	0.0616	1.09	0.275	0.653	3390.0	0.0198	0.0616	0.321	0.748	0.921	28042.0	Ept1	ethanolaminephosphotransferase 1 (CDP-ethanolamine-specific)	2010.0	0.000107	0.000453	0.23700000000000002	0.8130000000000001	0.9460000000000001	2010.0
18807	18807.0	Pld3	phospholipase D family, member 3	15700.0	-0.0009609999999999999	0.000314	-3.06	0.00222	0.133	15700.0	0.036500000000000005	0.0531	0.6880000000000001	0.492	0.717	15700.0	0.0524	0.051300000000000005	1.02	0.308	1.0	15700.0	-0.0257	0.0531	-0.483	0.629	0.914	15700.0	-0.106	0.051300000000000005	-2.06	0.0392	0.629	15700.0	-0.117	0.051300000000000005	-2.29	0.0222	0.537	18807.0	Pld3	phospholipase D family, member 3	584.0	-0.000153	0.000428	-0.358	0.72	0.912	584.0
[truncated: 303 more columns]
