# Supplementary material for: Downregulation of glial genes involved in synaptic function mitigates Huntington's disease pathogenesis
Source: eLife. 2021 Apr 19;10:e64564. doi: 10.7554/eLife.64564 (PMC8149125; doi:10.7554/eLife.64564)
Supplement: Figure 1—source data 2. [file elife-64564-fig1-data2.zip › Figure_1_source_data_file_2/neuronDown/2/subHuman.csv]

Entrez	Chip	Caudate Probeset	M	t	P.Value	Unnamed: 5	Cerebellum Probeset	M.1	t.1	P.Value.1	Unnamed: 10	Probe Set ID	Title	Gene Symbol	Unigene	Full Length Ref. Sequences	Biological Process (GO)	Cellular Component (GO)	Molecular Function (GO)	Biochemical Function (Proteome)	Cellular Role (Proteome)	Molecular Localization (Proteome)	adjp	Entrez	entrezList	entrezList_filt	validList
79948	A	220798_x_at	-0.27	-4.7	1.48e-05		220798_x_at	0.0272	0.714	0.478		220798_x_at	hypothetical protein FLJ11535	FLJ11535	Hs.225170 // full length	NM_024888 // hypothetical protein FLJ11535	---	---	---	---	---	---	0.00012607781569965872	79948	['79948']	['79948']	True
9663	A	202459_s_at	-0.287	-4.15	0.000104		202459_s_at	-0.037	-0.552	0.583		202459_s_at	lipin 2	LPIN2	Hs.166318 // full length	NM_014646 // lipin 2	---	5634 // nucleus // inferred from electronic annotation	---	---	---	---	0.0006655999999999999	9663	['9663']	['9663']	True
9663	A	202460_s_at	-0.147	-3.34	0.0014		202460_s_at	-0.0407	-1.02	0.311		202460_s_at	lipin 2	LPIN2	Hs.166318 // full length	NM_014646 // lipin 2	---	5634 // nucleus // inferred from electronic annotation	---	---	---	---	0.006124556962025316	9663	['9663']	['9663']	True
23171	A	212510_at	-0.315	-6.1	7.43e-08		212510_at	-0.111	-3.12	0.00282		212510_at	KIAA0089 protein	KIAA0089	Hs.82432 // full length	NM_015141 // KIAA0089 protein	5975 // carbohydrate metabolism // inferred from electronic annotation /// 6072 // glycerol-3-phosphate metabolism // inferred from electronic annotation	9331 // glycerol-3-phosphate dehydrogenase complex // inferred from electronic annotation	16614 // oxidoreductase activity, acting on CH-OH group of donors // inferred from electronic annotation /// 4367 // glycerol-3-phosphate dehydrogenase (NAD+) activity // inferred from electronic annotation	---	---	---	1.4469659297789337e-06	23171	['23171']	['23171']	True
84649	B	224327_s_at	-0.362	-7.87	6.33e-11		224327_s_at_B	0.0154	0.44	0.662		224327_s_at	diacylglycerol O-acyltransferase homolog 2 (mouse) /// diacylglycerol O-acyltransferase homolog 2 (mouse)	DGAT2	Hs.334305		---	---	---				7.665612938005392e-09	84649	['84649']	['84649']	True
84649	B	226064_s_at	-0.512	-7.84	7.05e-11		226064_s_at_B	0.00354	0.1	0.921		226064_s_at	diacylglycerol O-acyltransferase homolog 2 (mouse)	DGAT2	Hs.334305		7242 // intracellular signaling cascade // inferred from electronic annotation	---	5085 // guanyl-nucleotide exchange factor activity // inferred from electronic annotation /// 19992 // diacylglycerol binding // inferred from electronic annotation				8.205761658031088e-09	84649	['84649']	['84649']	True
9926	A	202651_at	0.0709	0.696	0.489		202651_at	0.0223	0.279	0.781		202651_at	KIAA0205 gene product	KIAA0205	Hs.3610 // full length	NM_014873 // KIAA0205 gene product	8152 // metabolism // inferred from electronic annotation /// 6644 // phospholipid metabolism // inferred from electronic annotation	16021 // integral to membrane // inferred from electronic annotation	16740 // transferase activity // inferred from electronic annotation /// 8415 // acyltransferase activity // inferred from electronic annotation	---	---	---	0.645107822410148	9926	['9926']	['9926']	True
9926	B	227476_at	-0.373	-4.21	8.32e-05		227476_at_B	-0.135	-2.47	0.0164		227476_at	Transcribed sequences	---	Hs.3610		6355 // regulation of transcription, DNA-dependent // inferred from electronic annotation	5634 // nucleus // inferred from electronic annotation	3700 // transcription factor activity // inferred from electronic annotation				0.0005491420008814456	9926	['9926']	['9926']	True
150763	B	235557_at	-0.29	-5.0	4.87e-06		235557_at_B	0.00727	0.165	0.87		235557_at	hypothetical protein LOC150763	LOC150763	Hs.440428		---	---	---				4.886095578383207e-05	150763	['150763']	['150763']	True
64748	A	218509_at	-0.289	-6.02	1.02e-07		218509_at	0.00737	0.203	0.84		218509_at	hypothetical protein FLJ13055	FLJ13055	Hs.6846 // full length	NM_022737 // hypothetical protein FLJ13055	---	---	---	---	---	---	1.8804497332786214e-06	64748	['64748']	['64748']	True
64748	A	64899_at	-0.26	-5.27	1.77e-06		64899_at	0.0587	1.86	0.0685		64899_at	hypothetical protein FLJ13055	FLJ13055	Hs.6846 // full length	NM_022737 // hypothetical protein FLJ13055	---	---	---	---	---	---	2.0532548412083655e-05	64748	['64748']	['64748']	True
8525	A	207556_s_at	-0.598	-5.31	1.57e-06		207556_s_at	-0.00734	-0.128	0.899		207556_s_at	diacylglycerol kinase, zeta 104kDa	DGKZ	Hs.277445 // full length	NM_003646 // diacylglycerol kinase, zeta 104kDa	---	---	4143 // diacylglycerol kinase activity // extended:inferred from electronic annotation; DAGKc; 2.5e-66 /// 4143 // diacylglycerol kinase activity // extended:inferred from electronic annotation; 2.7.1.107; 1e-300	---	---	---	1.8513637795275588e-05	8525	['8525']	['8525']	True
8525	B	239342_at	-0.24	-5.87	1.8e-07		239342_at_B	-0.0461	-0.898	0.373		239342_at	diacylglycerol kinase, zeta 104kDa	DGKZ	Hs.277445		6886 // intracellular protein transport // inferred from electronic annotation /// 6904 // vesicle docking during exocytosis // not recorded	139 // Golgi membrane // traceable author statement /// 16020 // membrane // inferred from electronic annotation	8565 // protein transporter activity // inferred from electronic annotation				3.0243231114435302e-06	8525	['8525']	['8525']	True
8526	A	207518_at	0.0129	0.763	0.448		207518_at	-0.000541	-0.0259	0.979		207518_at	diacylglycerol kinase, epsilon 64kDa	DGKE	Hs.54506 // full length	NM_003647 // diacylglycerol kinase epsilon	7242 // intracellular signaling cascade // extended:inferred from electronic annotation; DAG_PE-bind; 4.6e-12 /// 8654 // phospholipid biosynthesis // predicted/computed	---	5524 // ATP binding // experimental evidence /// 4143 // diacylglycerol kinase activity // experimental evidence	---	---	---	0.6080154664088931	8526	['8526']	['8526']	True
8526	B	238457_at	-0.19	-3.85	0.000278		238457_at_B	0.033	0.659	0.513		238457_at	CDNA FLJ26292 fis, clone DMC07053	---	Hs.239514		---	---	---				0.0015396923076923077	8526	['8526']	['8526']	True
8526	B	238694_at	-0.467	-5.41	1.06e-06		238694_at_B	-0.0291	-0.577	0.566		238694_at	CDNA FLJ26292 fis, clone DMC07053	---	Hs.239514		---	---	---				1.3265649025069639e-05	8526	['8526']	['8526']	True
9890	A	213496_at	-1.16	-6.48	1.62e-08		213496_at	-0.12	-1.01	0.315		213496_at	KIAA0455 gene product	KIAA0455	Hs.13245 // ---	NM_014839 // KIAA0455 gene product	---	---	---	---	---	---	4.1805491097070647e-07	9890	['9890']	['9890']	True
254531	A	213078_x_at	-0.645	-8.82	1.39e-12		213078_x_at	-0.0754	-1.4	0.168		213078_x_at	PlSC domain containing hypothetical protein	LOC254531	Hs.352614 // full length	NM_153613 // PlSC domain containing hypothetical protein	---	---	---	---	---	---	6.643608510638298e-10	254531	['254531']	['254531']	True
254531	A	215409_at	-0.208	-4.16	9.99e-05		215409_at	-0.134	-1.84	0.0704		215409_at	PlSC domain containing hypothetical protein	LOC254531	Hs.352614 // full length	NM_153613 // PlSC domain containing hypothetical protein	---	---	---	---	---	---	0.0006434849032258065	254531	['254531']	['254531']	True
254531	A	40472_at	-0.82	-7.89	5.78e-11		40472_at	-0.137	-2.48	0.0162		40472_at	PlSC domain containing hypothetical protein	LOC254531	Hs.352614 // full length	NM_153613 // PlSC domain containing hypothetical protein	---	---	---	---	---	---	7.253738547486033e-09	254531	['254531']	['254531']	True
254531	B	239608_at	-0.183	-5.27	1.79e-06		239608_at_B	-0.0791	-1.7	0.0945		239608_at	PlSC domain containing hypothetical protein	LOC254531	Hs.352614		---	---	---				2.073778236204229e-05	254531	['254531']	['254531']	True
254531	B	239609_s_at	-0.419	-6.88	3.29e-09		239609_s_at_B	-0.0406	-0.427	0.671		239609_s_at	PlSC domain containing hypothetical protein	LOC254531	Hs.352614		8152 // metabolism // inferred from electronic annotation	---	8415 // acyltransferase activity // inferred from electronic annotation				1.22666489626556e-07	254531	['254531']	['254531']	True
4023	A	203548_s_at	-1.55	-8.7	2.29e-12		203548_s_at	-0.0744	-0.569	0.572		203548_s_at	lipoprotein lipase	LPL	Hs.180878 // full length	NM_000237 // lipoprotein lipase precursor	8015 // circulation // traceable author statement /// 6631 // fatty acid metabolism // not recorded /// 16042 // lipid catabolism // inferred from electronic annotation	5576 // extracellular // traceable author statement	4465 // lipoprotein lipase activity // traceable author statement /// 16787 // hydrolase activity // inferred from electronic annotation /// 3824 // enzyme activity // extended:inferred from electronic annotation; lipase; 1.3e-172 /// 8201 // heparin binding // traceable author statement /// 5319 // lipid transporter activity // inferred from electronic annotation	---	---	---	8.795227118644068e-10	4023	['4023']	['4023']	True
4023	A	203549_s_at	-1.58	-8.41	7.1e-12		203549_s_at	-0.111	-0.79	0.433		203549_s_at	lipoprotein lipase	LPL	Hs.180878 // full length	NM_000237 // lipoprotein lipase precursor	8015 // circulation // traceable author statement /// 6631 // fatty acid metabolism // not recorded /// 16042 // lipid catabolism // inferred from electronic annotation	5576 // extracellular // traceable author statement	4465 // lipoprotein lipase activity // traceable author statement /// 16787 // hydrolase activity // inferred from electronic annotation /// 3824 // enzyme activity // extended:inferred from electronic annotation; lipase; 1.3e-172 /// 8201 // heparin binding // traceable author statement /// 5319 // lipid transporter activity // inferred from electronic annotation	---	---	---	1.8021966101694916e-09	4023	['4023']	['4023']	True
9162	A	206806_at	-1.02	-8.56	3.97e-12		206806_at	0.00671	0.089	0.929		206806_at	diacylglycerol kinase, iota	DGKI	Hs.242947 // full length	NM_004717 // diacylglycerol kinase, iota	7205 // protein kinase C activation // inferred from electronic annotation /// 7242 // intracellular signaling cascade // inferred from electronic annotation	5634 // nucleus // traceable author statement /// 5737 // cytoplasm // traceable author statement	4143 // diacylglycerol kinase activity // traceable author statement /// 16740 // transferase activity // inferred from electronic annotation	---	---	---	1.256085633802817e-09	9162	['9162']	['9162']	True
85465	B	224888_at	-0.309	-5.04	4.25e-06		224888_at_B	-0.0523	-1.14	0.26		224888_at	selenoprotein I, 1	KIAA1724	Hs.127243		---	---	---				4.347540983606558e-05	85465	['85465']	['85465']	True
23646	A	201050_at	-0.58	-5.73	3.05e-07		201050_at	-0.224	-3.66	0.000551		201050_at	phospholipase D3	PLD3	Hs.74573 // full length	NM_012268 // similar to vaccinia virus HindIII K4L ORF	8152 // metabolism // inferred from electronic annotation	---	4630 // phospholipase D activity // traceable author statement /// 3824 // enzyme activity // inferred from electronic annotation	---	---	---	4.668838160136286e-06	23646	['23646']	['23646']	True
