# Supplementary material for: Downregulation of glial genes involved in synaptic function mitigates Huntington's disease pathogenesis
Source: eLife. 2021 Apr 19;10:e64564. doi: 10.7554/eLife.64564 (PMC8149125; doi:10.7554/eLife.64564)
Supplement: Figure 1—source data 2. [file elife-64564-fig1-data2.zip › Figure_1_source_data_file_2/neuronDown/2/subFly.csv]

fbgene	gene_x	EN7vsEW7_log2FoldChange	EN7vsEW7_pvalue	EN7vsEW7_padj	EN7vsEW7_grp.mean.EW7	EN7vsEW7_grp.mean.EN7	EN9vsEW9_log2FoldChange	EN9vsEW9_pvalue	EN9vsEW9_padj	EN9vsEW9_grp.mean.EW9	EN9vsEW9_grp.mean.EN9	EN11vsEW11_v2_log2FoldChange	EN11vsEW11_v2_pvalue	EN11vsEW11_v2_padj	EN11vsEW11_v2_grp.mean.EW11	EN11vsEW11_v2_grp.mean.EN11	EF18vsEW18_log2FoldChange	EF18vsEW18_pvalue	EF18vsEW18_padj	EF18vsEW18_grp.mean.EW18	EF18vsEW18_grp.mean.EF18	EF20vsEW20_log2FoldChange	EF20vsEW20_pvalue	EF20vsEW20_padj	EF20vsEW20_grp.mean.EW20	EF20vsEW20_grp.mean.EF20	EF22vsEW22_log2FoldChange	EF22vsEW22_pvalue	EF22vsEW22_padj	EF22vsEW22_grp.mean.EW22	EF22vsEW22_grp.mean.EF22	Unnamed: 31_x	AllSig_x	UnionSig_x	fbgene	gene_y	RN5vsRW5_log2FoldChange	RN5vsRW5_pvalue	RN5vsRW5_padj	RN5vsRW5_grp.mean.RW5	RN5vsRW5_grp.mean.RN5	RN7vsRW7_log2FoldChange	RN7vsRW7_pvalue	RN7vsRW7_padj	RN7vsRW7_grp.mean.RW7	RN7vsRW7_grp.mean.RN7	RN8vsRW8_log2FoldChange	RN8vsRW8_pvalue	RN8vsRW8_padj
FBgn0037166	CG11426:FBgn0037166	-0.6615413045822	2.03861532102775e-06	6.0601941080552e-05	1055.5975117106	621.171496428653	-0.540988343504328	0.000264914603471526	0.00168976603005284	948.895921974843	632.763588349042	0.512934237178562	7.03488039456478e-05	0.000879232451731821	487.44589922374	719.038360762814	0.358578465614507	0.0113197359890733	0.0543868149983155	745.799053612838	983.080566895626	0.19685461586171	0.130719829100025	0.338842742190296	674.230892976936	789.680054738126	0.373542531412323	0.0255430069044585	0.22412827512894	703.908484092676	932.213491229957		False	True	FBgn0037166	CG11426:FBgn0037166	-0.742918651155418	1.21132780075356e-07	1.57036235138685e-06	1646.35455025894	947.241222428936	-0.180769038840759	0.316315975215888	0.750495081409064	887.899789580273	773.585543459485	-0.221141973690337	0.105909091356185	0.376308671731999
FBgn0016078	wun:FBgn0016078	0.00304083890055233	0.971476983500073	0.989875244157872	2727.09633932329	2732.67679212842	0.0593234987397004	0.327878890812874	0.536054289549415	2407.1962793583	2508.94062960131	0.0170201251427292	0.843432525034348	0.939915749730999	2473.24234951712	2503.77485455079	-0.130255633926066	0.116087626678493	0.289605938881242	2755.76604014002	2510.57159667972	-0.315196468908629	1.22719403055282e-06	2.60761266681792e-05	2482.57966254809	1982.03770232038	-0.359429607922593	3.50496157890588e-06	0.000219674604932464	2427.32980250242	1884.23402163537		False	True	FBgn0016078	wun:FBgn0016078	-0.363248821172729	4.11977551875152e-08	5.74785792963781e-07	2950.22093050352	2284.91309621019	-0.21682213772894	0.074407182762315	0.362186426313997	2466.15607856821	2109.54395112927	-0.362839318004376	6.764895807255e-06	0.000145739385760646
FBgn0037167	CG11425:FBgn0037167	-0.833127636220175	5.82643722396963e-06	0.000152593653372065	999.298982093875	444.058563744529	-1.12514383144336	1.52925740915491e-21	7.12788281395553e-20	753.055536602393	332.794136890394	-0.235282116203269	0.212157955064207	0.464498842047543	598.595657038624	485.764795968705	-1.63068182580702	8.57000920437648e-40	6.38808486094222e-37	1142.81594337166	337.408816860794	-0.265626452768355	0.161040980801882	0.384709585857571	1273.49061350789	855.270323218969	-0.0148636961524387	0.955209081929141	0.987825469774989	1162.97499448444	1147.55930527529		False	True	FBgn0037167	CG11425:FBgn0037167	-0.167307381308689	0.272333736244549	0.475979713858333	903.284339950484	795.832193955662	-0.314039144976271	0.0857503122555052	0.39555767468699	1196.3711290938	940.970223508534	-0.770937950912462	1.00589395135433e-07	3.04590276769821e-06
FBgn0037165	CG11437:FBgn0037165	-0.444262175580789	0.0247841868340868	0.146175833978693	37.1219755052547	16.4953853077311	-0.625521393807659	0.0226710609049215	0.0749140324731406	38.3254952980653	19.1959854432685	-0.375754721372608	0.0991315286630651	0.285833703611104	36.8989733642909	20.9925984852848	-0.3571537828426	0.120991167085538	0.29751533740563	18.3282408750436	9.37796402728375	-0.402262441266426	0.0316344749788399	0.127609096114211	36.9258599184244	18.5952990137819	0.0677648969786484	0.827357008630755	0.948779566683672	22.7785287349727	25.3465327862981		False	False	FBgn0037165	CG11437:FBgn0037165	0.091862567949919	0.739758516544869	0.864999426180645	17.4480405143808	20.0267214821697	-0.137983674789655	0.654336311440522	0.918445322111998	22.0848976727447	17.6126484216004	-0.0152315071249262	0.95195068508544	0.981640960878016
FBgn0041087	wun2:FBgn0041087	-0.0843816986071553	0.480380960102103	0.801797520531826	906.349521968655	849.549858632969	-0.015211210069165	0.856177898138228	0.927089089153667	941.229918112502	930.692502519772	0.141584076301023	0.294257731780211	0.558048362306292	653.370319167649	727.908401692386	-0.218906784607182	0.199996229689695	0.411815440913533	612.359221571892	511.967017965502	-0.689257055439237	4.72360273363292e-08	1.40304783584142e-06	716.074819078868	414.378566837783	0.0481048223406913			682.813267089976	717.671936981887		False	True	FBgn0041087	wun2:FBgn0041087	-1.76225248677786	2.82212194940003e-53	3.30917580493693e-51	968.435170113068	269.779313806001	-1.02545403939939	1.02907206143337e-06	3.20613776834471e-05	752.376526066478	332.232632514496	-0.699201558773193	0.000266399454606919	0.00367409441081572
FBgn0037164	CG11438:FBgn0037164	-0.612279741182991	0.00042027809661968	0.00614575372362718	297.197105484181	170.029808999505	-0.753148440131612	0.000104433113102043	0.000736394769069995	243.591335581818	133.130827026785	-0.46228063402842	0.0150561132048825	0.0751424365454684	299.898074595242	198.555256218974	-0.511942226301479	0.000793834423759822	0.00667860247709448	357.347217709201	238.864005349277	-0.426404972476516	0.0037044854772912	0.0250651530964996	267.770299582811	186.399345040373	-1.1262733873773	8.06396140336076e-07	6.17725043374905e-05	412.065267688037	162.676696803597		False	True	FBgn0037164	CG11438:FBgn0037164	-0.763476402296862	1.11575313044046e-06	1.21544881725226e-05	288.91880090052	161.987416077252	-0.600270061902789	0.0202087777315901	0.151299928016773	309.537342357696	182.089735079841	-0.917765819720891	1.36452702041469e-05	0.000271436296524462
FBgn0037163	laza:FBgn0037163	0.181353369356405	0.0238362495509214	0.142452918315587	2378.21944136837	2711.52428766211	0.148862230200182	0.0549134178143514	0.150074028620663	2318.8347395525	2575.77453011007	0.380055240602836	8.01788697821339e-06	0.000130303270136499	2156.21657455547	2834.37188841657	-0.592805271710622	3.77129483248182e-05	0.000524265608007498	1739.55129030211	1100.93432398317	-0.102620045355792	0.156938848063627	0.379077053627371	1841.87798474982	1710.8057803091	-0.0416385744898308	0.845698625251073	0.956244098379596	1996.67951623707	1931.23938840052		False	True	FBgn0037163	laza:FBgn0037163	-0.567824326005436	9.85390237043949e-09	1.54230459356209e-07	3586.21175566303	2386.84556412375	-0.877342550477705	9.87517717474968e-11	5.56044481438639e-09	3934.73683274842	2076.08687815618	-0.608527296269078	1.47805236198549e-07	4.33124967688275e-06
FBgn0033269	Lpin:FBgn0033269	-0.21318831666567	0.00591495137945497	0.0501558787052964	18965.7883275301	16266.4638229605	-0.143314864174449	0.0116825404099482	0.0437707570447949	16833.7613214824	15226.0761812003	-0.0866236447448751	0.220041081841406	0.473821796231828	16580.9643662004	15591.2349560906	0.179613312246043	0.0129219732408693	0.0601250864778028	18817.9188093145	21376.3043213097	0.280382060997319	2.22160463778273e-07	5.77204843013712e-06	15918.2827964267	19412.5793630869	0.113952937991529	0.438640708325787	0.790618135716246	16919.292858231	18401.3721818093		False	True	FBgn0033269	Lpin:FBgn0033269	0.00627777690912355	0.932802949079087	0.96912674253257	17409.7542241251	17488.0724334889	0.0398640422741666	0.716961761782728	0.936582191455725	15037.2278087646	15472.4363826046	0.0446947226073947	0.578634510503181	0.844855987007122
FBgn0001128	Gpdh:FBgn0001128	-0.00658692132980979	0.9624959221295319	0.988191773960898	35530.026896725	35342.6447245777	-0.297249949153096	1.22826245421729e-06	1.3305303621857e-05	37146.4861464668	30154.9960469506	-0.275990733603894	0.00393667876877047	0.0265770814853113	30015.2771181098	24561.8672161953	-0.449684900588038	1.36155961250556e-05	0.000222567222623167	25034.4948671629	18033.1935581378	-0.0611221782289231	0.227672703778199	0.475489858626039	25505.5940719794	24428.3018069032	-0.263842148204641	0.0153886207571207	0.165217983924059	28706.7210284419	23767.7503323444		False	True	FBgn0001128	Gpdh:FBgn0001128	0.0595618351580827	0.519260554127863	0.713214417330664	28589.9803034617	29830.6882660523	-0.117828800462464	0.422215093148968	0.821135134883741	33070.5744268435	30323.0096520686	-0.389326265967155	0.0023220323457218	0.0230113405461031
FBgn0034825	CG3215:FBgn0034825	0.0476038152863288	0.356972068867435		0.0	0.972889941515144	-0.0560857833327149	0.470198898376872		1.00591556567526	0.0				0.0	0.0				0.0	0.0	-0.0226179823510101	0.500767548771849		0.640227434366433	0.0	-0.0682689714215264	0.572230459098525		1.31037595861578	0.326596229435565		False	False	FBgn0034825	CG3215:FBgn0034825				0.0	0.0				0.0	0.0	0.0338601350874331	0.537176520895113
FBgn0263048	CG43343:FBgn0263048	0.042664933857181	0.715847406690123	0.915697965745441	882.805639732723	911.898813264606	0.0458280022807155	0.6079833985637	0.773940354519092	1053.06197380958	1087.63730832295	-0.222012459421634	0.0172192031305452	0.0827114195087583	1122.40312459108	955.303735928699	0.0944528711155184	0.301713961012965	0.527763422729344	1098.80516557798	1176.75257364022	-0.00491418999571508	0.950090608414978	0.98038284491623	1204.42913235879	1200.20989549916	0.0430437396983351	0.711261708644051	0.908143165318889	1130.91804387751	1166.90860174819		False	False	FBgn0263048	CG43343:FBgn0263048	0.0719120098608006	0.463730004097656	0.665838282022402	1034.97977671453	1090.36722585284	0.116214210401217	0.400902364297506	0.808326941639441	823.475905761606	896.318969719714	0.151968063627894	0.177852289455753	0.501103077631729
FBgn0083985	CG34149:FBgn0083985	-0.0728583935129593	0.640712340319972	0.883416804060953	158.735832472216	149.045800552265	0.0259910804186109	0.860430107226343	0.929895247489997	201.283360798512	205.384768448405	0.0551564904098546	0.756170606274365	0.896819206707038	172.177576927678	180.591554825005	-0.29677956108498	0.0466737468377691	0.153895359302004	190.916619495273	151.526030134298	-0.145910302856506	0.323679313271904	0.580208251963948	194.979357632372	172.27402996212	-0.216156293619568	0.321514567015459	0.723876510574576	206.629909245736	173.200792243121		False	False	FBgn0083985	CG34149:FBgn0083985	0.00141965926932695	0.992689469636485	0.99720230349759	164.103735973179	164.289066482383	-0.0273723673759011	0.886746710279726	0.982870753925297	171.705132499327	168.156849957929	0.0883176798289748	0.660214528935919	0.879075766149957
FBgn0033214	CG1941:FBgn0033214	-0.0409135987257144	0.781588361490694	0.934090872041706	227.154874695138	219.556838927125	-0.173048591730766	0.343998190366371	0.552626974278688	234.627839237783	205.029911788027	-0.143078216892896	0.391570278361146	0.65035914085832	233.374196699136	207.323432384233	-1.3667071888814	8.8445034159879e-16	1.03010825723084e-13	281.967147345377	92.323369516614	-1.3858479305582	6.56670035614124e-17	6.87232809234296e-15	236.709327680668	64.4439194888326	-0.346568501905327	0.239826761651482	0.660751539949264	303.328909598029	147.513780804352		False	True	FBgn0033214	CG1941:FBgn0033214	0.0397089980088495	0.84640353723487	0.9261313802495	128.280866300068	132.774433033987	-0.542085984132577	0.0108372475060542	0.0951758592915936	147.431846710496	95.8048621096249	-0.586490383129063	0.00113380127277174	0.0126634914697589
FBgn0033215	CG1942:FBgn0033215	0.100361833284683	0.621023225213808	0.875509030367517	114.504426479026	130.734069972096	-0.0437259138556284	0.822931067833757	0.911566835305658	142.254480276726	137.218658324786	0.164385334823854	0.421407515174688	0.675611614215228	93.6002227860459	109.429702532106	-0.372603845109365	0.1164771598032	0.290239824736358	509.555927233387	311.868752794116	-0.178847337380784			643.219292709598	362.979462187265	-0.415218564180021	0.0609728586366771	0.369667105252014	296.463236464939	211.558046097147		False	False	FBgn0033215	CG1942:FBgn0033215	1.34491142089771	1.29099229449307e-09	2.28740162739044e-08	35.5873542495743	114.391164154006	-0.783632781337585	0.00719148147039607	0.0688636901474331	80.0771801022659	36.0101718422233	-0.801798262915315	0.00170000335104927	0.0178705270296896
FBgn0033216	CG1946:FBgn0033216	-0.00203175765948881	0.989938565476316		5.45673302012335	5.38218232504961	0.428722859150979			2.04305222155763	55.1964069383509	0.0411745429068513	0.775543355007203		3.82150358893063	4.90349827205642	-0.362849241280108	0.116311028978178	0.290090032345528	18.2909931004188	9.42172572626123	-0.196497179956264	0.207971640975321	0.451243254338625	20.3687905965878	10.6262342961602	0.349951093385504			26.8102044372759	87.1486982273641		False	False	FBgn0033216	CG1946:FBgn0033216	0.155943481339082	0.504710024347348		3.59040942484062	5.78704633732029	-0.165628025412362	0.539602731455877	0.873038780270801	4.6188407687078	2.85236582856422	0.00771864297026385	0.970308866583992	0.98913077265813
FBgn0036623	CG4729:FBgn0036623	-0.157632441080532	0.0440797406655486	0.22058979098108	6467.54407131124	5772.88450409496	-0.260305764592082	4.922445477813e-07	5.65163485876361e-06	6695.90911623958	5582.34166525261	-0.0668259390463497	0.431598352929449	0.684727640196282	6219.60302259882	5927.78904413007	-0.126340072583566	0.151459536292702	0.343224376831922	6420.97487824787	5863.00731352868	-0.0248880047672775	0.646156031502307	0.834466063979107	6398.13390695756	6286.27665703772	0.0534358028970221	0.571328397976228	0.852172177068075	6218.14401275107	6459.19946913485		False	True	FBgn0036623	CG4729:FBgn0036623	-0.247153575104995	0.00752989260030611	0.0316990557389248	5778.98180762713	4844.08180348466	-0.227923578336281	0.112692024428527	0.464473303887459	5434.22517556485	4597.32493965292	-0.291262620709448	1.32482717227265e-05	0.000264504414009966
FBgn0036622	CG4753:FBgn0036622	-0.277261013392916	0.0379099285740371	0.200031989656362	1696.36118301984	1362.42077122944	-0.316797974594953	0.147073063113072	0.307618236783022	1659.71134789061	1269.98253880344	0.0390080471656685	0.727862925480999	0.882900034945618	1137.46810990804	1171.19311931597	-0.654030173870472	1.50302303237944e-07	4.23307318010946e-06	1201.30254665041	735.918719456893	0.337669483060617	0.000138474501433994	0.00164611196078329	1340.55154545518	1718.55695591765	0.118760062444105	0.673954440695976	0.889512957964934	1879.66006424987	2109.74248599382		False	True	FBgn0036622	CG4753:FBgn0036622	-0.569483899864705	1.05792473829188e-06	1.1584997448913e-05	1501.44628464671	992.196573135567	-0.361813510949666	0.0714269066728473	0.353569728956114	1433.45700533087	1079.55379118305	-0.231013324431025	0.0623436274001922	0.273594155511069
FBgn0027579	CG5508:FBgn0027579	-0.528638932097694	5.46735177940652e-08	2.39659975245595e-06	12709.790196948	8603.53005352611	-0.348669734924357	2.00415482034046e-08	2.84416440355857e-07	8334.8306400585	6526.69980701863	0.328560453302224	0.000476888367575854	0.00465450251866291	6675.422974392	8471.83212380968	-0.841399315188726	1.73953694732692e-19	3.13705848517134e-17	14085.6822524558	7672.35641672794	-0.465209304864957	9.57086879390858e-09	3.40236789695836e-07	7754.37983081852	5526.69939796237	0.122476540723504	0.287932157110769	0.703998451619915	9011.83056075701	9841.39613988584		False	True	FBgn0027579	CG5508:FBgn0027579	-0.314953684368494	0.00164841956459471	0.00872358345644545	9444.62280818593	7534.5121830799	0.0645151076731796	0.636914932540757	0.915567120050737	7922.65842832855	8304.24434551735	0.211247928463079	0.114620167936861	0.393478150805401
FBgn0037166	CG11426:FBgn0037166	-0.6615413045822	2.03861532102775e-06	6.0601941080552e-05	1055.5975117106	621.171496428653	-0.540988343504328	0.000264914603471526	0.00168976603005284	948.895921974843	632.763588349042	0.512934237178562	7.03488039456478e-05	0.000879232451731821	487.44589922374	719.038360762814	0.358578465614507	0.0113197359890733	0.0543868149983155	745.799053612838	983.080566895626	0.19685461586171	0.130719829100025	0.338842742190296	674.230892976936	789.680054738126	0.373542531412323	0.0255430069044585	0.22412827512894	703.908484092676	932.213491229957		False	True	FBgn0037166	CG11426:FBgn0037166	-0.742918651155418	1.21132780075356e-07	1.57036235138685e-06	1646.35455025894	947.241222428936	-0.180769038840759	0.316315975215888	0.750495081409064	887.899789580273	773.585543459485	-0.221141973690337	0.105909091356185	0.376308671731999
FBgn0016078	wun:FBgn0016078	0.00304083890055233	0.971476983500073	0.989875244157872	2727.09633932329	2732.67679212842	0.0593234987397004	0.327878890812874	0.536054289549415	2407.1962793583	2508.94062960131	0.0170201251427292	0.843432525034348	0.939915749730999	2473.24234951712	2503.77485455079	-0.130255633926066	0.116087626678493	0.289605938881242	2755.76604014002	2510.57159667972	-0.315196468908629	1.22719403055282e-06	2.60761266681792e-05	2482.57966254809	1982.03770232038	-0.359429607922593	3.50496157890588e-06	0.000219674604932464	2427.32980250242	1884.23402163537		False	True	FBgn0016078	wun:FBgn0016078	-0.363248821172729	4.11977551875152e-08	5.74785792963781e-07	2950.22093050352	2284.91309621019	-0.21682213772894	0.074407182762315	0.362186426313997	2466.15607856821	2109.54395112927	-0.362839318004376	6.764895807255e-06	0.000145739385760646
FBgn0037341	CG12746:FBgn0037341	0.0511285317020092	0.547579129106829	0.840157726076878	2328.41032576049	2416.48834882169	0.0965949151195317	0.168255089992955	0.337806751515198	2135.03925449105	2285.83925930978	0.029150942382784	0.726283592307	0.881605074584281	2156.37459556964	2201.68469568747	-0.15289837968637	0.105137435876302	0.27111618654791	2711.57688565443	2427.27814257806	0.0734448080695647	0.337631445609104	0.595870280209732	2308.97444889559	2434.7502992965	0.23153206792319	0.002091940225143	0.0406265735474451	2102.70987954616	2474.03420417102		False	False	FBgn0037341	CG12746:FBgn0037341	0.0961195777161513	0.121202350221173	0.276897488377443	2243.13812470071	2399.77221570944	0.0674120445471143	0.622304616238816	0.908762109848688	2205.51595421081	2317.16962116069	-0.0012360479727403	0.985770752523899	0.994818718570959
FBgn0037167	CG11425:FBgn0037167	-0.833127636220175	5.82643722396963e-06	0.000152593653372065	999.298982093875	444.058563744529	-1.12514383144336	1.52925740915491e-21	7.12788281395553e-20	753.055536602393	332.794136890394	-0.235282116203269	0.212157955064207	0.464498842047543	598.595657038624	485.764795968705	-1.63068182580702	8.57000920437648e-40	6.38808486094222e-37	1142.81594337166	337.408816860794	-0.265626452768355	0.161040980801882	0.384709585857571	1273.49061350789	855.270323218969	-0.0148636961524387	0.955209081929141	0.987825469774989	1162.97499448444	1147.55930527529		False	True	FBgn0037167	CG11425:FBgn0037167	-0.167307381308689	0.272333736244549	0.475979713858333	903.284339950484	795.832193955662	-0.314039144976271	0.0857503122555052	0.39555767468699	1196.3711290938	940.970223508534	-0.770937950912462	1.00589395135433e-07	3.04590276769821e-06
FBgn0037165	CG11437:FBgn0037165	-0.444262175580789	0.0247841868340868	0.146175833978693	37.1219755052547	16.4953853077311	-0.625521393807659	0.0226710609049215	0.0749140324731406	38.3254952980653	19.1959854432685	-0.375754721372608	0.0991315286630651	0.285833703611104	36.8989733642909	20.9925984852848	-0.3571537828426	0.120991167085538	0.29751533740563	18.3282408750436	9.37796402728375	-0.402262441266426	0.0316344749788399	0.127609096114211	36.9258599184244	18.5952990137819	0.0677648969786484	0.827357008630755	0.948779566683672	22.7785287349727	25.3465327862981		False	False	FBgn0037165	CG11437:FBgn0037165	0.091862567949919	0.739758516544869	0.864999426180645	17.4480405143808	20.0267214821697	-0.137983674789655	0.654336311440522	0.918445322111998	22.0848976727447	17.6126484216004	-0.0152315071249262	0.95195068508544	0.981640960878016
FBgn0041087	wun2:FBgn0041087	-0.0843816986071553	0.480380960102103	0.801797520531826	906.349521968655	849.549858632969	-0.015211210069165	0.856177898138228	0.927089089153667	941.229918112502	930.692502519772	0.141584076301023	0.294257731780211	0.558048362306292	653.370319167649	727.908401692386	-0.218906784607182	0.199996229689695	0.411815440913533	612.359221571892	511.967017965502	-0.689257055439237	4.72360273363292e-08	1.40304783584142e-06	716.074819078868	414.378566837783	0.0481048223406913			682.813267089976	717.671936981887		False	True	FBgn0041087	wun2:FBgn0041087	-1.76225248677786	2.82212194940003e-53	3.30917580493693e-51	968.435170113068	269.779313806001	-1.02545403939939	1.02907206143337e-06	3.20613776834471e-05	752.376526066478	332.232632514496	-0.699201558773193	0.000266399454606919	0.00367409441081572
FBgn0037164	CG11438:FBgn0037164	-0.612279741182991	0.00042027809661968	0.00614575372362718	297.197105484181	170.029808999505	-0.753148440131612	0.000104433113102043	0.000736394769069995	243.591335581818	133.130827026785	-0.46228063402842	0.0150561132048825	0.0751424365454684	299.898074595242	198.555256218974	-0.511942226301479	0.000793834423759822	0.00667860247709448	357.347217709201	238.864005349277	-0.426404972476516	0.0037044854772912	0.0250651530964996	267.770299582811	186.399345040373	-1.1262733873773	8.06396140336076e-07	6.17725043374905e-05	412.065267688037	162.676696803597		False	True	FBgn0037164	CG11438:FBgn0037164	-0.763476402296862	1.11575313044046e-06	1.21544881725226e-05	288.91880090052	161.987416077252	-0.600270061902789	0.0202087777315901	0.151299928016773	309.537342357696	182.089735079841	-0.917765819720891	1.36452702041469e-05	0.000271436296524462
FBgn0037163	laza:FBgn0037163	0.181353369356405	0.0238362495509214	0.142452918315587	2378.21944136837	2711.52428766211	0.148862230200182	0.0549134178143514	0.150074028620663	2318.8347395525	2575.77453011007	0.380055240602836	8.01788697821339e-06	0.000130303270136499	2156.21657455547	2834.37188841657	-0.592805271710622	3.77129483248182e-05	0.000524265608007498	1739.55129030211	1100.93432398317	-0.102620045355792	0.156938848063627	0.379077053627371	1841.87798474982	1710.8057803091	-0.0416385744898308	0.845698625251073	0.956244098379596	1996.67951623707	1931.23938840052		False	True	FBgn0037163	laza:FBgn0037163	-0.567824326005436	9.85390237043949e-09	1.54230459356209e-07	3586.21175566303	2386.84556412375	-0.877342550477705	9.87517717474968e-11	5.56044481438639e-09	3934.73683274842	2076.08687815618	-0.608527296269078	1.47805236198549e-07	4.33124967688275e-06
FBgn0261549	rdgA:FBgn0261549	-0.625145444100827	2.44458687313011e-11	1.88725755242768e-09	8196.46067942657	5178.5920012836	-0.438819419859815	2.43960668866734e-10	4.47452049883554e-09	8562.21268716094	6286.70903948346	-0.431304343084634	4.77468683952288e-10	2.00614484444344e-08	7664.66344075465	5643.11416287316	-0.0785771979309959	0.276574921357897	0.500628815881924	9496.22690906471	8981.49023936205	-0.0519879809736235	0.601005303054834	0.803064596217852	8723.3766373732	8390.81772699996	-0.229243061177098	0.314990100511836	0.720791986779155	8730.68557385762	7227.35701487848		False	True	FBgn0261549	rdgA:FBgn0261549	-0.102847805905116	0.323714891719891	0.535301633653745	9143.25630949815	8491.01603217166	-0.162309587122108	0.582668378749084	0.893380774734981	6181.51068224879	5220.79836541204	0.113015962314703	0.217570960237439	0.560504466835921
FBgn0020930	Dgkepsilon:FBgn0020930	-0.0840132838951962	0.264899787809113	0.628191047823318	3146.21867014157	2961.89515727141	-0.175094745126744	0.0114812568500968	0.0431758145276957	3236.69426534691	2861.33345261444	0.155264706762613	0.037781263385493	0.147250052169101	2928.99996122265	3272.41391146309	-0.0899958581706289	0.342047929740035	0.568280357537546	3438.91953754472	3222.17866770117	-0.0975821306480781	0.151476052511495	0.371724006743085	3261.63517803038	3040.95040138379	-0.20283525960349	0.147159081488487	0.564393201822922	3207.29266620355	2764.9955926998		False	False	FBgn0020930	Dgkepsilon:FBgn0020930	-0.0595533497651038	0.371876014845481	0.581582210539104	3877.49891266749	3718.61600591216	-0.263142547009301	0.0377915428998044	0.233465354451306	3538.21036481371	2925.01983192431	-0.120132902625288	0.190354876008394	0.521633610700729
FBgn0085390	Dgk:FBgn0085390	-0.28242159611395	0.00443653865888469	0.0401539741261261	1967.20873605415	1596.36192008825	-0.0909915562199616	0.313952818376893	0.521259777037788	1760.73061129113	1649.79104591766	-0.149550307331008	0.0861814761892079	0.26045957248294	1768.87775704224	1587.94626699425	-0.170427915837124	0.0471634300874805	0.155082407736945	2215.74074795756	1961.10247303562	-0.13985602130095	0.0892821951825683	0.2641432025507	1778.52674582888	1605.98091248041	-0.344348816975852	0.113057315250834	0.505867226905787	1841.50713413945	1394.6846517957		False	False	FBgn0085390	Dgk:FBgn0085390	0.102571362401846	0.385559431006082	0.594152875769585	1852.98320767252	1996.79008790266	-0.250569272939594	0.368449900438904	0.791112390916791	1522.01405096219	1198.84383139998	-0.00890980928763353	0.929537452982196	0.97591968707917
FBgn0051140	CG31140:FBgn0051140	0.0460731078178006	0.68846251441575	0.904629075527872	7725.38223222864	8000.39061450668	0.280460860613857	1.82372948109789e-06	1.90843617481315e-05	7221.47649618727	8788.95879821872	0.0631277526777254	0.454630735782026	0.702321600478357	7661.22842717843	8017.18385005851	0.470085432132035	9.48621789723824e-08	2.85122049217798e-06	7847.35445055622	11002.6393308896	0.241065276031237	0.000748224878903377	0.00677334049632984	7256.84067761884	8631.68856561997	0.15786764831628	0.502640501414276	0.821136278892162	6614.58615678248	7549.90377176893		False	True	FBgn0051140	CG31140:FBgn0051140	-0.138025705455495	0.150668012406126	0.319841021797203	8876.6330699745	8042.45976054003	-0.102640257135534	0.708331103076521	0.934390268655946	6678.57103452931	6067.00176890802	-0.059507873927063	0.569842668467906	0.839439855266032
FBgn0037166	CG11426:FBgn0037166	-0.6615413045822	2.03861532102775e-06	6.0601941080552e-05	1055.5975117106	621.171496428653	-0.540988343504328	0.000264914603471526	0.00168976603005284	948.895921974843	632.763588349042	0.512934237178562	7.03488039456478e-05	0.000879232451731821	487.44589922374	719.038360762814	0.358578465614507	0.0113197359890733	0.0543868149983155	745.799053612838	983.080566895626	0.19685461586171	0.130719829100025	0.338842742190296	674.230892976936	789.680054738126	0.373542531412323	0.0255430069044585	0.22412827512894	703.908484092676	932.213491229957		False	True	FBgn0037166	CG11426:FBgn0037166	-0.742918651155418	1.21132780075356e-07	1.57036235138685e-06	1646.35455025894	947.241222428936	-0.180769038840759	0.316315975215888	0.750495081409064	887.899789580273	773.585543459485	-0.221141973690337	0.105909091356185	0.376308671731999
FBgn0016078	wun:FBgn0016078	0.00304083890055233	0.971476983500073	0.989875244157872	2727.09633932329	2732.67679212842	0.0593234987397004	0.327878890812874	0.536054289549415	2407.1962793583	2508.94062960131	0.0170201251427292	0.843432525034348	0.939915749730999	2473.24234951712	2503.77485455079	-0.130255633926066	0.116087626678493	0.289605938881242	2755.76604014002	2510.57159667972	-0.315196468908629	1.22719403055282e-06	2.60761266681792e-05	2482.57966254809	1982.03770232038	-0.359429607922593	3.50496157890588e-06	0.000219674604932464	2427.32980250242	1884.23402163537		False	True	FBgn0016078	wun:FBgn0016078	-0.363248821172729	4.11977551875152e-08	5.74785792963781e-07	2950.22093050352	2284.91309621019	-0.21682213772894	0.074407182762315	0.362186426313997	2466.15607856821	2109.54395112927	-0.362839318004376	6.764895807255e-06	0.000145739385760646
FBgn0037167	CG11425:FBgn0037167	-0.833127636220175	5.82643722396963e-06	0.000152593653372065	999.298982093875	444.058563744529	-1.12514383144336	1.52925740915491e-21	7.12788281395553e-20	753.055536602393	332.794136890394	-0.235282116203269	0.212157955064207	0.464498842047543	598.595657038624	485.764795968705	-1.63068182580702	8.57000920437648e-40	6.38808486094222e-37	1142.81594337166	337.408816860794	-0.265626452768355	0.161040980801882	0.384709585857571	1273.49061350789	855.270323218969	-0.0148636961524387	0.955209081929141	0.987825469774989	1162.97499448444	1147.55930527529		False	True	FBgn0037167	CG11425:FBgn0037167	-0.167307381308689	0.272333736244549	0.475979713858333	903.284339950484	795.832193955662	-0.314039144976271	0.0857503122555052	0.39555767468699	1196.3711290938	940.970223508534	-0.770937950912462	1.00589395135433e-07	3.04590276769821e-06
FBgn0037165	CG11437:FBgn0037165	-0.444262175580789	0.0247841868340868	0.146175833978693	37.1219755052547	16.4953853077311	-0.625521393807659	0.0226710609049215	0.0749140324731406	38.3254952980653	19.1959854432685	-0.375754721372608	0.0991315286630651	0.285833703611104	36.8989733642909	20.9925984852848	-0.3571537828426	0.120991167085538	0.29751533740563	18.3282408750436	9.37796402728375	-0.402262441266426	0.0316344749788399	0.127609096114211	36.9258599184244	18.5952990137819	0.0677648969786484	0.827357008630755	0.948779566683672	22.7785287349727	25.3465327862981		False	False	FBgn0037165	CG11437:FBgn0037165	0.091862567949919	0.739758516544869	0.864999426180645	17.4480405143808	20.0267214821697	-0.137983674789655	0.654336311440522	0.918445322111998	22.0848976727447	17.6126484216004	-0.0152315071249262	0.95195068508544	0.981640960878016
FBgn0041087	wun2:FBgn0041087	-0.0843816986071553	0.480380960102103	0.801797520531826	906.349521968655	849.549858632969	-0.015211210069165	0.856177898138228	0.927089089153667	941.229918112502	930.692502519772	0.141584076301023	0.294257731780211	0.558048362306292	653.370319167649	727.908401692386	-0.218906784607182	0.199996229689695	0.411815440913533	612.359221571892	511.967017965502	-0.689257055439237	4.72360273363292e-08	1.40304783584142e-06	716.074819078868	414.378566837783	0.0481048223406913			682.813267089976	717.671936981887		False	True	FBgn0041087	wun2:FBgn0041087	-1.76225248677786	2.82212194940003e-53	3.30917580493693e-51	968.435170113068	269.779313806001	-1.02545403939939	1.02907206143337e-06	3.20613776834471e-05	752.376526066478	332.232632514496	-0.699201558773193	0.000266399454606919	0.00367409441081572
FBgn0037164	CG11438:FBgn0037164	-0.612279741182991	0.00042027809661968	0.00614575372362718	297.197105484181	170.029808999505	-0.753148440131612	0.000104433113102043	0.000736394769069995	243.591335581818	133.130827026785	-0.46228063402842	0.0150561132048825	0.0751424365454684	299.898074595242	198.555256218974	-0.511942226301479	0.000793834423759822	0.00667860247709448	357.347217709201	238.864005349277	-0.426404972476516	0.0037044854772912	0.0250651530964996	267.770299582811	186.399345040373	-1.1262733873773	8.06396140336076e-07	6.17725043374905e-05	412.065267688037	162.676696803597		False	True	FBgn0037164	CG11438:FBgn0037164	-0.763476402296862	1.11575313044046e-06	1.21544881725226e-05	288.91880090052	161.987416077252	-0.600270061902789	0.0202087777315901	0.151299928016773	309.537342357696	182.089735079841	-0.917765819720891	1.36452702041469e-05	0.000271436296524462
FBgn0037163	laza:FBgn0037163	0.181353369356405	0.0238362495509214	0.142452918315587	2378.21944136837	2711.52428766211	0.148862230200182	0.0549134178143514	0.150074028620663	2318.8347395525	2575.77453011007	0.380055240602836	8.01788697821339e-06	0.000130303270136499	2156.21657455547	2834.37188841657	-0.592805271710622	3.77129483248182e-05	0.000524265608007498	1739.55129030211	1100.93432398317	-0.102620045355792	0.156938848063627	0.379077053627371	1841.87798474982	1710.8057803091	-0.0416385744898308	0.845698625251073	0.956244098379596	1996.67951623707	1931.23938840052		False	True	FBgn0037163	laza:FBgn0037163	-0.567824326005436	9.85390237043949e-09	1.54230459356209e-07	3586.21175566303	2386.84556412375	-0.877342550477705	9.87517717474968e-11	5.56044481438639e-09	3934.73683274842	2076.08687815618	-0.608527296269078	1.47805236198549e-07	4.33124967688275e-06
FBgn0052699	CG32699:FBgn0052699	-0.211557555986662	0.00571788679620969	0.0489665057175408	3823.52961795994	3283.27513168356	-0.0605378142269752	0.320603389760853	0.528239183291718	3420.27199972754	3278.15023858666	-0.0877263570260944	0.282029020596604	0.543548751983312	3391.04340281389	3183.69618675573	-0.113414604935693	0.121509531969232	0.298267949638163	4458.81234426949	4114.09652668298	-0.100900305473694	0.133739519988664	0.343253528497149	3419.12849825028	3180.61755699635	-0.024810725511481	0.757271370772324	0.927648764494669	3297.91445083046	3240.7417796136		False	False	FBgn0052699	CG32699:FBgn0052699	0.040718937697014	0.523564301985655	0.716730415078103	4310.67050180317	4436.19862502024	0.135749651398276	0.419017532593832	0.819091743606923	3438.24605022178	3807.29432896942	0.200493831471006	0.0290028198969864	0.16296893798817
FBgn0005391	Yp2:FBgn0005391	-0.15129630876492	0.345753124242745	0.70477886267435	726784.247812849	638201.28025589	-0.982678719196535	1.24016923026864e-55	4.06495469314827e-53	657175.909267777	329759.333937234	-0.422825436513589	0.00150152072000805	0.0121914518161848	553249.440567382	400452.331358969	-0.794114698319182	5.84252840850704e-05	0.000751729690857505	416048.470624016	204989.996722013	0.754021644665732	2.54100624119226e-11	1.41563123825229e-09	312973.912693894	558699.697934678	0.414645012203905	0.0815793332987559	0.429649681179081	317808.579351493	450699.666893652		False	True	FBgn0005391	Yp2:FBgn0005391	-1.20636071497662	6.06307324398374e-57	7.44402733814286e-55	532049.494784746	226845.526068592	-1.28787303173783	2.44199449776404e-12	1.6815543003393e-10	1228637.56140021	458073.674319009	-0.203877153348696	0.421407113409029	0.75184270757313
FBgn0031426	CG18641:FBgn0031426	-0.00179207490551635	0.991891462354557	0.996559602103613	8.76205023402246	8.77988205359937	0.123606685960985	0.658352555394335		9.35950190279185	11.5316305335685	0.330921479656947	0.115048219187777	0.313839639357313	7.51665716021649	16.9207716944177	0.18685379651434	0.387609795274254	0.612870609131593	8.57045881664873	13.4005850566602	-0.0163461446143967	0.900674571370143	0.958460716300978	13.3600209388247	12.2725746606016	0.269202217254438	0.377717176833307	0.75786769894373	8.23819426905075	13.1904778260602		False	False	FBgn0031426	CG18641:FBgn0031426	-0.229531056380598	0.367823576907737		10.669377893615	6.2765511805502	-0.184251393130888	0.509738494844473	0.859046433010693	8.94292422445418	5.67454618388541	-0.251406179374285	0.285726197896005	0.641102936890081
FBgn0039476	CG6271:FBgn0039476	-0.0324074470836441	0.446120758562203		0.977263252431496	0.0	0.0657101095310772			0.0	9.31194663506727				0.0	0.0	0.0402506616786205	0.469665955017718		0.0	0.652255715246907				0.0	0.0	0.126992935191689			3.08595032367688	69.4890561349472		False	False	FBgn0039476	CG6271:FBgn0039476	0.0395457215594843	0.536853106403748		0.0	0.324003851257668	0.00463863014421098	0.959128494314529		0.302655853353603	0.369355844102142	-0.00141535309664172	0.984600743616406
FBgn0036367	CG10116:FBgn0036367	-0.253754634422001	0.191871450329419	0.534361382718215	24.8244774398348	15.04726926204	0.444539872277254			12.3353745398041	87.3210146789044	0.137397616026095	0.506245071528932	0.741677822798319	11.6855398055526	16.3935262586742	-0.33579213705911	0.155243926286676	0.349956116897444	24.2397769679845	14.3403018784489	-0.145073091353868	0.436338692526221	0.688089097156544	31.2647935383015	24.3096067481638	-0.106737243510482	0.57221902164776	0.852172177068075	585.940567587488	277.578476200538		False	False	FBgn0036367	CG10116:FBgn0036367	-0.238559251203727	0.322905403456069	0.534555962954876	20.3892357382573	10.5760705618653	-0.866321856358699	0.00347931894833503	0.0391822053650521	15.5869334607778	2.09856140373842	-0.175885635258347	0.413123721571969	0.74721448296931
FBgn0032612	CG13282:FBgn0032612	0.476085122553978	0.0157117799089565	0.105202824050586	29.2453846306475	49.8532431233035	0.340989727614528	0.178927620016534	0.35254674170797	37.6702417702048	52.1507841552292	0.304545412136421	0.171797714409386	0.407567715362652	38.1412482202292	53.8500399643525	0.353997533604071	0.0931440788277024	0.250286937123898	50.0049495825447	69.8254112687804	0.185648755907381	0.313828629485701	0.571505046910298	53.3845402406199	65.6438650857342	0.398369117199173	0.201248742819136	0.626958443155877	60.7165791563519	105.998608506111		False	False	FBgn0032612	CG13282:FBgn0032612	0.126992659605379	0.618516956381714	0.786504564006283	43.2799368283704	49.2625431874097	0.323435720598371	0.247707858018484	0.685253237727182	33.4648658048121	45.4950490094338	0.119720668597414	0.639683872254893	0.872514298781795
FBgn0250847	CG14034:FBgn0250847	0.713881793607654	0.000422377524789586	0.00614575372362718	21.4851821087785	54.0594890107982	1.35355224823902	8.31507793816622e-08	1.07356425577772e-06	22.0155626011102	80.7428923333771	0.583606440162824	0.0107422670260347	0.0584071919942636	20.7918508781127	47.7983278593937	0.322342507750968	0.17353184385104	0.376115107981317	17.733526993183	28.8412829402242	0.507705992205694	0.00690080878931875	0.0412354625521832	13.6784502393108	31.7116852965158	0.493557298925445	0.112305924871227	0.50584300552784	13.6568877475353	28.8660809485556		False	True	FBgn0250847	CG14034:FBgn0250847	0.0167528822831165	0.943275055790094	0.973296547195582	51.157138785054	51.9072098701137	-0.00463526832143138	0.986288441168261	0.997064198551204	48.3464737980322	48.257999983841	0.0756758487833771	0.762388155714277	0.919640730932979
FBgn0032029	CG17292:FBgn0032029	0.0753222205769956	0.409936845540887	0.755037654096356	2111.43929493159	2231.21813914615	-0.143000448710914	0.0455547349131117	0.128864605081327	2434.82439826557	2202.17483335858	0.0466357760062161	0.652447925159557	0.83869888991792	2176.10408586344	2251.92671681159	-0.0460032304844207	0.660907942151696	0.825364150166999	2121.87559964923	2051.39768716461	0.0743956258513566	0.231568244505082	0.480170586063633	2325.41092151595	2452.09795870405	0.303990216416358	0.0261812981879382	0.228276323495916	2291.83122593208	2860.90197981896		False	False	FBgn0032029	CG17292:FBgn0032029	-0.192928980874168	0.00843491504669785	0.0348344968054368	1799.33273557138	1570.07986154504	-0.0839073306441629	0.475948660306578	0.842681665029411	2016.62836490504	1898.08239671365	0.0242642523441724	0.732638267564114	0.909157784583639
FBgn0031976	CG7367:FBgn0031976	-0.0490447550098739	0.809274364273579	0.943211277423409	33.5728007028179	31.2967164946265	-0.422036478683374	0.122020370764053	0.269590995288877	51.6063262532493	32.5844231873458	-0.591811485116795	0.00596866903699825	0.037348830662124	88.2311819573198	47.9104608605733	-0.275001584598482	0.234745082591962	0.453713609182958	56.42305363991	41.3246670436819	-0.643886805486712	0.00044987614099499	0.00445898792156457	91.2256499367023	44.6765614691151	-0.0541721213541028	0.832319643776204	0.95015919351769	65.1601680107731	62.3417673238864		False	True	FBgn0031976	CG7367:FBgn0031976	-0.119416889823639	0.629401657215557	0.794116899711246	53.3119138865789	47.4523400132597	0.414652432492387	0.160983221836382	0.563391767205135	27.4340492511059	42.5850679721464	0.384458173349809	0.104919035217877	0.374745217205136
FBgn0032289	CG6431:FBgn0032289	0.0407210571357767	0.691191434413386		2.0558697279693	3.09175297507245	0.314183248032204	0.0675337927777898		0.0	3.84213039390565	-0.201127404807351	0.10490933208383		5.80065323022802	0.907525042463209	0.0928921138041496	0.608449438679438	0.789233641336963	3.35810117648581	4.87931762692736	0.143481690055549	0.240120458293585	0.490848647676445	2.8556847436498	6.94903608153307	0.68612954462389	0.0198447495330646	0.193671913542103	1.97064733577412	9.23095147279539		False	False	FBgn0032289	CG6431:FBgn0032289	-0.07896569686365	0.378531620287431		1.00825777010653	0.0	0.135243507914313	0.513278424090406		1.07905061995903	2.29078569410025	-0.0415589138260016	0.494398398151652
FBgn0030827	CG18258:FBgn0030827	0.0146646091558731	0.761284529858698		0.325754417477165	0.708317933035631	-0.00412336225280468	0.968332841680541		0.685229407160967	0.629004661191196	0.0286195599540042	0.672042371253403		0.557962419146736	1.60371502806896	-0.0346844130087326	0.623008049743268		1.04561089620414	0.319531851821965	0.127530882852086	0.151494883559825		0.640227434366433	4.23714065490761	0.0922210288714135			22.8535801888796	58.7515649544163		False	False	FBgn0030827	CG18258:FBgn0030827	0.0497964132895165	0.678882488698321		0.66078301605989	1.36449180696149	-0.118508987566584	0.446559357867512		1.30406348375571	0.311340076093593	-0.0403324819596092	0.686455495004772
FBgn0004047	Yp3:FBgn0004047	-0.227512153974576	0.255735456681254	0.617775906288327	955254.814637922	729928.116070692	-1.05662682513781	2.00749905358417e-32	1.90637363396904e-30	850110.172175405	401029.030043596	-0.554204171777636	0.0120381356135219	0.0634827396435522	824368.638297771	450562.73566042	-0.589442859743076	0.00541859459210833	0.0309582555617595	477868.791952975	272205.950170952	0.583364798401214	0.000285806010233485	0.00306609862076174	427725.309937311	725044.031874615	0.229666498189313	0.325651106132025	0.728275637037726	501277.082727121	607128.09443672		False	True	FBgn0004047	Yp3:FBgn0004047	-0.501901487465879	8.62129414433521e-10	1.55930373813314e-08	434328.526323416	304287.700265347	-0.628391085453155	0.00341463158094462	0.0386146255455986	1047434.27580915	632717.736781578	-0.0652300513496915	0.792518146870781	0.932063827142435
FBgn0038398	sxe2:FBgn0038398	0.853097189583124	9.76824396289529e-15	1.2631560474519e-12	1123.48364118827	2135.46681575252	0.718216559454721	3.26319325638155e-18	1.13942634632622e-16	1136.91057188979	1891.09973937813	0.337482720832394	0.00186067335652899	0.0145040931929681	1359.72517489679	1743.13795872068	0.0854674860581994	0.401796510637951	0.626392468689755	661.111255506441	703.413432884699	0.120893040370559	0.263949237462526	0.518250451373544	1191.77326241505	1306.75622505819	-0.221450416541034	0.327317762648215	0.729455332505326	1127.80842249075	940.59101826766		False	True	FBgn0038398	sxe2:FBgn0038398	0.497412816622397			1397.73047255153	2008.88644843763	0.301549286860248	0.0854291360706276	0.394803546512005	1551.66604906063	1949.93455772069	0.678683755467198	9.9624074046654e-06	0.000206464264483379
FBgn0031405	CG4267:FBgn0031405	0.368270528007719	2.51706195097009e-05	0.000547037938713983	1312.20951005233	1715.43047767088	-0.00157697019890053	0.990540827062086	0.995683412995555	1179.37425758816	1177.8116071471	0.466543163064835	5.24912217018004e-06	9.07273022591653e-05	1373.23184332946	1932.02081118355	-0.0369973943154774	0.775425560118972	0.889142978944747	2258.42825520707	2195.66425210553	-0.0867877594793445	0.375929471389333	0.63436682046681	2079.69073353235	1948.76352894283	-0.0595003562726337	0.605522991283663	0.862657882011303	2192.00923273892	2100.44893898347		False	True	FBgn0031405	CG4267:FBgn0031405	-0.605230303476095	5.72950907172082e-06	5.51597386277477e-05	1710.36511730269	1093.26904087463	-0.672728230161028	0.000401274263091884	0.00651207974806973	1771.00693750879	1053.72083208057	-0.46917504190377	3.42175606908552e-05	0.000613496100478639
FBgn0051686	CG31686:FBgn0051686	0.454631384725818	0.0245341172085428	0.14536394187994	23.1125583158479	41.1067431492381	0.317312185894698	0.256797956434539	0.453480020043683	18.3789947375754	26.7192395298423	0.381409107435702	0.0839368198160344	0.256110185444251	12.1171522070545	25.889262384221	0.0423796959419658	0.850647515090993	0.929725304617047	44.4637311252803	46.4824394297165	-0.274583773033173	0.131598382238187	0.340216829236282	28.6733333565516	16.7388586492739	0.432173405790737			47.476557338478	129.484254639476		False	False	FBgn0051686	CG31686:FBgn0051686	-0.629436027363505	0.0216955332159219	0.0765690174641057	28.1753716254139	13.0559101045101	-0.223177405159694	0.475913871210922	0.842681665029411	25.0351731955706	18.286847330415	-0.0256380463419618	0.920168612455539	0.97366853390981
FBgn0030828	CG5162:FBgn0030828	0.266985166348241	0.0124675014630639	0.0895047207740433	3438.65695480106	4199.60074395941	-0.140883222867975	0.0476166498878525	0.133507941366024	3582.88991685614	3243.79343871338	0.149880405414758	0.0585233725221622	0.199044941885182	2890.86949264691	3218.4518109711	-0.184402708513537	0.0716891399320836	0.207872477588337	3928.86716294719	3434.1422887946	-0.0587631024196061	0.457251225191445	0.703724466697884	3543.56787594773	3395.68924629309	-0.00375391497557346	0.977369989845595	0.992205520846192	3139.5645559131	3131.47059769084		False	False	FBgn0030828	CG5162:FBgn0030828	-0.605563382468811	4.20892841968427e-22	1.98752837048982e-20	3986.51660218666	2605.31502353355	-0.663166196020464	0.00157635643450729	0.0209618565971197	3310.45141556598	1953.57539282712	-0.395795390746187	0.000771664994972819	0.00917330437317198
FBgn0039472	CG17192:FBgn0039472	-0.272963878390184	0.0748214165612576		7.48941416868712	2.29803694963391	0.180987391188989			12.0632493508721	1093.05210231643	-0.202281450039123	0.276607837514928	0.536798410930327	13.1909603727997	6.8361604524251	-0.886365047365605	0.000106921025476703	0.00125050626135461	39.4272058469735	6.16076465957536	-0.416437195564329	0.0131999046331486	0.0679285533465066	33.0563492400647	10.5844078169213	0.262133401256974			14.6881971126292	1108.09423322398		False	True	FBgn0039472	CG17192:FBgn0039472	0.283474346387434			10.3835326442671	48.5858891729472	-0.113954605119647	0.689560745047044	0.92946131237866	7.45198060001589	5.65288438854922	0.467077049521864
FBgn0030162	CG1986:FBgn0030162				0.0	0.0	-0.0522671651562056	0.486011145332068		0.7038144974428	0.0				0.0	0.0	0.028874265768207	0.542458024672404		0.0	0.331222805519205	0.0394772170827245	0.36609169395919		0.0	1.02105263023034	0.0612932068996611	0.491167702919353		0.0	0.634431923281807		False	False	FBgn0030162	CG1986:FBgn0030162	0.0816344510271294	0.368847636082298		0.0	1.04302558481215	0.0614392947335849	0.493725216349046		0.0	0.622680152187185	-0.0772254890437083
FBgn0039471	CG6295:FBgn0039471	-1.35957177763517	3.85698894713011e-12	3.41030347504795e-10	103.323856090699	22.5915912655589	0.249556811925444			48.3643132619349	997.447369755563	0.125017273833903	0.373441813226996	0.634016849788802	25.8765206750203	65.4920490731294	-0.32109823054862	0.0743827585629047	0.212933929881313	268.88486660449	65.9416512209494	-0.372090455300698	0.0214525061992879	0.0964759696464361	239.023876267101	76.5450922559121	0.354920466335398			93.3170887782866	2762.81778458242		False	True	FBgn0039471	CG6295:FBgn0039471	0.239433663999008			105.972370883822	661.199523779202	-1.54275765275614	8.15450187456382e-07	2.59289175782087e-05	97.2887218863619	11.3030850866691	0.369870228067353	0.145743483463888	0.449069962672477
FBgn0035453	CG10357:FBgn0035453	0.102787937637484	0.472167366473027	0.795921689125544	5.93813764570586	9.82485678811811	0.455327011571822	0.0495897157214538		1.38706087448491	7.8859529658166	0.193075102790674	0.26481260717304		4.21099931788433	9.86990466517694	-0.0509882045231104	0.827500001848878	0.916884106696294	18.3853945344765	16.891187480499	0.360358479820989	0.0350566353694159	0.136883374886495	6.67302074072479	16.6570217443579	0.402381690261857	0.196732815033072	0.623222162175819	18.60905369653	32.4753682271125		False	False	FBgn0035453	CG10357:FBgn0035453	-0.110656461341503	0.525996779920483		4.19205017503536	2.08097591140765	0.282070453159923	0.292610414170519	0.73224044208613	2.62392404829578	6.12317903204695	-0.0890973654869984	0.480564850457745
FBgn0039344	CG4582:FBgn0039344	-0.00876427376509113	0.93823215331435		2.39101780288175	2.20844999159561	-0.0333442009846395	0.789952281714681		1.03515362576351	0.659389243005497	0.0786775651704485	0.330885949680499		0.0	1.59414110781738	0.0335268332342107	0.836939115245915		2.71482341029705	3.2217025414256	0.194011662864415	0.0494541651270701		0.320300874594009	4.90693082107238	-0.0781231719081575	0.684869478206805		4.16692027748681	2.51605091455318		False	False	FBgn0039344	CG4582:FBgn0039344	0.33694318579454	0.157039392606732		3.99583739630537	10.8094332011302	0.465222639562041	0.112151429713041	0.463478594936625	3.47796180445814	9.71579867367278	0.346011636943834	0.0385964654491531
FBgn0039470	CG6296:FBgn0039470	-0.0776063921895901	0.231867864523215		1.69173592879995	0.0	0.148869227616564			3.15725008789834	500.575677361454	0.0495716296045991	0.444431344243726		0.0	1.228268048077	-0.317099912837354	0.0368595929387758		5.44932296889408	0.331222805519205	-0.159071048476982	0.0633642476732183		3.8171488396642	0.0	0.055353546752675			26.5300167020883	147.822638124661		False	False	FBgn0039470	CG6296:FBgn0039470	0.0236467006563667	0.854179653423458		1.33010765512813	1.79121026111539	-0.0615514634595025	0.492846692095132		0.621108787491569	0.0	0.201379961071013	0.146058517761264
FBgn0039475	CG6277:FBgn0039475	-0.0218115902766614	0.532546432778827		0.346742364615207	0.0	0.126401879134789			1.34122075423368	134.32725498054	0.10940152920662	0.243555953951494		0.0	4.72160828198441	-0.0368100419091112	0.709956078945464		1.771572563035	0.993668416557613	-0.18663024079042	0.122766285619883	0.326230865299347	7.35163055641154	2.10655079025182	0.0686315179578052			131.357750314722	1435.37116937872		False	False	FBgn0039475	CG6277:FBgn0039475	-0.32196775951134	0.0732447059080799		4.83758808871888	0.324003851257668	-0.217581105077265	0.271842375652058		2.92657990164938	0.619595902472519	0.117068296452369	0.504893303514739
FBgn0039473	CG17191:FBgn0039473	-0.0817677583727793	0.219167756290407		3.81416601076728	0.0	-0.129826933631475	0.261248126910352		1.38706087448491	0.0				0.0	0.0	-0.0424111490343592	0.454789962128466		0.943250847262051	0.0	-0.0464522863271175	0.331179235044349		1.28064202614366	0.0	-0.0419668694382634	0.79213343556011		4.37338568181207	2.85494365476813		False	False	FBgn0039473	CG17191:FBgn0039473	0.0404775486073408	0.53198118709223		0.0	0.358242052223079	-0.0214067289628923	0.818729054878783		0.605311706707207	0.309797951236259
FBgn0085476	CG34447:FBgn0085476				0.0	0.0	0.0984666382499202	0.401642867958768		0.349924218602547	2.44477077743314				0.0	0.0	0.0939221728279623	0.403980316359942		0.677397782502783	2.28348677754271	0.023483370280622	0.488084049111777		0.0	0.702524928131153	0.0612932068996611	0.491167702919353		0.0	0.634431923281807		False	False	FBgn0085476	CG34447:FBgn0085476	0.126131761289701	0.257619172365369		0.0	1.72273385918457	0.0330560669605382	0.744229414825768		0.388197383302715	0.929393853708778	-0.0335782424850865	0.540637132396994
FBgn0039474	CG6283:FBgn0039474	-0.105664871508913	0.159454706067487		3.09969333439882	0.0	0.306122465197772			8.49091201462595	218.317094422288	0.0234677941413517	0.800799749583475		1.03169149319695	1.53943713343921	-0.241126093454057	0.127232341093852	0.30745295132275	5.81753608259543	1.30451143049381	-0.129908681228856	0.189718584439586	0.427716671744409	8.59872761969833	2.13826155807657	0.111953203799033			66.4582161251276	1419.45022327064		False	False	FBgn0039474	CG6283:FBgn0039474	-0.0660500952158123	0.787238297884282		5.6136284444217	4.71993306797603	-0.354296542820152	0.176931374916183	0.584241018393051	7.56123531562348	2.40681723011735	0.177412824510586	0.350917952367826	0.703585397941003
FBgn0032973	CG6675:FBgn0032973	0.382172097587591	0.00327534821776511	0.0321780411327446	289.989075124428	391.659095230632	0.592697231534049	1.11265438611551e-05	9.73788218546051e-05	205.100025157753	317.455469558283	0.315181841903818	0.0812490366011673	0.250893702646681	189.706220604478	248.336285778087	-0.357198665789918	0.0271037642549653	0.10493323688877	510.361386993245	383.964842325797	0.0883870011882435	0.486100354545377	0.724910343614214	243.357384025215	260.927559199358	-0.3683442186462	0.122631058073735	0.525436362178423	292.311801497557	214.359184255615		False	True	FBgn0032973	CG6675:FBgn0032973	0.0984857920642405	0.621623649507781	0.789012941652056	179.107209032361	194.048075574455	-0.247139984851259			271.924665900595	204.940360918886	0.405785616656999	0.0992812100823431	0.363618034758931
FBgn0004045	Yp1:FBgn0004045	-0.265705928325552	0.0835484686372802	0.330138992354354	1132733.2938425	906725.43042446	-0.761167414405342	1.51255710216605e-29	1.17321318435948e-27	1068540.84348377	625662.365422988	-0.7728763138041			1101901.69265294	537375.587005352	-0.408698046932505	0.0408241408186949	0.139972598322996	742562.235015137	514164.804690893	0.718958770027994	3.12795283640875e-13	2.17557862497548e-11	580423.944180976	993409.174040957	0.124367626917687	0.594112634754904	0.857851705998349	827162.392300558	917526.640612415		False	True	FBgn0004045	Yp1:FBgn0004045	-0.507680595515553	3.76261450957726e-06	3.750395895124e-05	559737.472466132	387826.999061722	-0.278495094043374	0.103083628814744	0.441536097906574	1016342.23522266	823799.464172362	0.132909008172788	0.479787731905619	0.791920072005528
FBgn0036977	CG5665:FBgn0036977	0.0244140606987017	0.855103084948308		3.09029967696354	3.53359699971438	-0.304203718548976	0.117228847564893		4.1671317138113	0.620098677774741	0.00725210228414457	0.957916204127003		3.6530368987376	3.89130657436077	0.0524825260641306	0.769794152904127	0.886169813262156	4.20609904055873	5.15508777977184	0.0492849242010305	0.642978984295474		2.55476221712674	3.81273697348849	0.423986768741082	0.0821068887837858		0.962383067406476	6.03261711970064		False	False	FBgn0036977	CG5665:FBgn0036977	0.0454719164349056	0.624894212207515		0.315146405653576	1.07472615666924	0.125534551719847	0.395635146639891		0.302655853353603	1.86187195713222	0.0486254360826906	0.695505272509603
FBgn0034166	CG6472:FBgn0034166	-0.0132219825816396	0.937415200261218	0.984112386229612	175.792778463152	173.942477068357	0.0527414574475263	0.747725413251908	0.866545923538578	164.646289623952	171.292637256031	-0.238332813056991	0.172841405356474	0.408897353036955	178.8522346054	146.075785676694	0.417241576758511	0.0213572013399623	0.0881781520181623	148.189259631074	210.336250029252	0.438132130283196	0.00787146898064904	0.0458132586514075	137.287396974281	206.033319994231	0.206785984709948	0.317563388880732	0.721299248872431	145.952720397266	172.165469245905		False	False	FBgn0034166	CG6472:FBgn0034166	0.303135142558271	0.0598862261401658	0.165643428571103	145.564913242173	183.786969662141	0.403489709421677	0.0702019523245065	0.348944049002409	166.163816810693	231.13055500861	-0.225711092601852	0.264482458549197	0.617900403052893
FBgn0261549	rdgA:FBgn0261549	-0.625145444100827	2.44458687313011e-11	1.88725755242768e-09	8196.46067942657	5178.5920012836	-0.438819419859815	2.43960668866734e-10	4.47452049883554e-09	8562.21268716094	6286.70903948346	-0.431304343084634	4.77468683952288e-10	2.00614484444344e-08	7664.66344075465	5643.11416287316	-0.0785771979309959	0.276574921357897	0.500628815881924	9496.22690906471	8981.49023936205	-0.0519879809736235	0.601005303054834	0.803064596217852	8723.3766373732	8390.81772699996	-0.229243061177098	0.314990100511836	0.720791986779155	8730.68557385762	7227.35701487848		False	True	FBgn0261549	rdgA:FBgn0261549	-0.102847805905116	0.323714891719891	0.535301633653745	9143.25630949815	8491.01603217166	-0.162309587122108	0.582668378749084	0.893380774734981	6181.51068224879	5220.79836541204	0.113015962314703	0.217570960237439	0.560504466835921
FBgn0033844	bbc:FBgn0033844	-0.0436112520643542	0.524725781190668	0.825595164474139	6703.02562724131	6497.8378368086	0.0140673981987695	0.763015992545593	0.875742639775758	6507.06295063	6571.07969538741	0.015287876512261	0.83603653684807	0.936390873351529	6522.63728644079	6593.16547662755	-0.132646061746899	0.0677225778085484	0.199688169989599	7822.12711560833	7119.49660234179	-0.104792821184941	0.070970922453125	0.227103869386532	6712.75313155288	6231.19432254748	-0.0625683240272726	0.509715003212338	0.824049906117375	6525.2885132748	6242.18857922129		False	False	FBgn0033844	bbc:FBgn0033844	-0.163264817222174	0.00757435607838127	0.0318348691236355	6890.29812942158	6144.60422456162	-0.223581360757934	0.0270087277113202	0.184814492234217	6201.20955456588	5288.42060244579	-0.185007918119764	0.00601882715856064	0.0496678537891519
FBgn0053116	CG33116:FBgn0053116	-0.234797342733112	0.0440447615762047	0.220543590757908	1595.89515101674	1333.95954749938	-0.271848278720271	0.000148673976601531	0.00101455760661394	1790.92964700568	1478.77497245687	-0.350179617992781	0.00314706830516507	0.0222795191795796	1780.52017826983	1370.35741051673	-0.184198040121206	0.0695192166763428	0.203320523583099	1821.98390231896	1593.12573459553	-0.27753054471721	0.00271897543424124	0.0196559631456639	1878.30637765199	1529.94823564687	-0.0654276838388347	0.701160510847638	0.90424942832474	1815.6623347303	1727.92219646871		False	True	FBgn0053116	CG33116:FBgn0053116	0.230177398106589	0.0208804367789051	0.0742194271882335	1757.62958609204	2072.3993534304	0.276273650252313	0.0404578792267204	0.243535708418749	1472.13224115223	1800.23267013569	0.281240177980735	0.00408887046914177	0.0364752675811084
FBgn0031948	CG7149:FBgn0031948	-0.0710407221103907	0.298381217376568	0.661626821958717	5009.85251858828	4762.20695984685	-0.181967429462605	0.00884209798677029	0.0349046455491736	5633.9025245557	4957.05402954461	-0.200936089100128	0.0182029770455884	0.0860686050975303	5467.09063153609	4732.31743521145	-0.279444330718286	0.0022849362582296	0.015789785107086	5955.21733248528	4868.53383199392	-0.0393832716104955	0.533981454326518	0.760537766588021	5044.82668444187	4905.36846825822	-0.02693453760104	0.909451089797735	0.974158500310015	4531.71798438262	4430.57123342839		False	False	FBgn0031948	CG7149:FBgn0031948	-0.326748912529662	1.62315741486472e-06	1.71527927282815e-05	5412.45427111034	4300.34330955673	-0.184782810357725	0.131056358550327	0.508013729755317	4920.39582899109	4305.31265579239	-0.39966798964803	0.000365441743219779	0.0048170259284629
FBgn0051697	CG31697:FBgn0051697	0.0537675549956736	0.781239109948708	0.933967640636677	15.0208042316503	16.8298605599212	0.113390925836598	0.68991702464635	0.829389641773863	14.8718204310745	17.5342361473764	-0.0332768401794794	0.873301157099614	0.950679735795351	13.233077045348	12.2669041602251	-0.0640085594509816	0.785101950983087	0.89264032071811	17.9633852561612	16.1894833442003	-0.190026617182669	0.25738922418271	0.510674084407865	17.7450955538566	10.7280142989135	-0.0959884576249546	0.758113080467861	0.927648764494669	17.5739126955584	15.3592716230156		False	False	FBgn0051697	CG31697:FBgn0051697	0.316560857920634	0.251305783772437	0.452879841037671	14.0587092039979	21.0082687977378	0.0854180899507258	0.780786248878676	0.955298629867647	13.3827833928716	15.4399209300429	-0.0216619078047538	0.920097904837327	0.97366853390981
FBgn0263051	CG43346:FBgn0263051	-0.098850861446281	0.389765088757684	0.741471100257124	888.061471683996	823.73552926018	0.0515610981670592	0.559029131007991	0.73894822429715	819.530915900727	850.253265960532	-0.119988781624403	0.281213119187706	0.542887336556617	937.497870688629	857.625147465099	-0.0468828880992936	0.670378975663827	0.831343090373037	818.359884697155	790.855639956402	0.0968957194310282	0.263747352166985	0.518250451373544	770.280791017524	826.845950937688	-0.0187100682223545	0.850518516188063	0.957341658104628	823.372113177935	812.070939582571		False	False	FBgn0263051	CG43346:FBgn0263051	0.00700075525984243	0.935784077633294	0.970024746287843	867.143317189771	871.655818981847	0.0138576448990861	0.943132859935685	0.993105030560504	907.677736855763	917.719727840191	-0.140453890043173	0.261603666256505	0.615395245114838
FBgn0263050	CG43345:FBgn0263050	0.00795082413039302	0.963732664800054	0.98855687132229	114.766344352208	115.26311039485	-0.163374948567605	0.353754316555541	0.562167283472138	143.808612280503	126.632972076525	-0.101462428132946	0.596032616414203	0.805516883271078	138.015853310553	125.878564737985	-0.266036396275199	0.142632763609788	0.330528566083127	139.12815007977	111.106324560861	-0.013768875625952	0.925093682010466	0.97005036542181	156.583524314437	154.678568026584	0.0585661797186764			155.324204466044	166.59179946728		False	False	FBgn0263050	CG43345:FBgn0263050	-0.301060172229963	0.0644593270058319	0.174364317426869	152.925241583552	121.341099328155	-0.312501003214588	0.137287210407358	0.51877386638027	150.87556465362	117.292510323657	-0.0109548230006589	0.960573219462567	0.984598840184433
FBgn0032923	CG9248:FBgn0032923	-0.134178342856815	0.132969355459598	0.431889476367204	2098.70757415135	1902.71574970376	-0.319912588548982	9.3911107683789e-05	0.000667761207260308	2100.35557361853	1675.14825566275	0.0911977427442562	0.428932846316923	0.682798615325365	1784.63616459813	1910.85416566252	-0.0493806007099958	0.58093964700565	0.772169067186183	1859.18895638088	1794.06649839185	-0.033960121313522	0.625213484513052	0.821826575839554	1704.96136791843	1663.79000538938	0.185199260933085	0.105076851310392	0.492536118511398	1707.81249958975	1950.21578181		False	True	FBgn0032923	CG9248:FBgn0032923	-0.221133067302325	0.0165610131050876	0.0611790204476794	2787.02196083571	2379.84170502784	-0.291872565381887	0.0292646619614553	0.195404424277097	2433.92412917644	1967.83798974644	-0.0103277638607554	0.913250130205721	0.972303874746158
[truncated: 20 more columns]
