# Supplementary material for: Downregulation of glial genes involved in synaptic function mitigates Huntington's disease pathogenesis
Source: eLife. 2021 Apr 19;10:e64564. doi: 10.7554/eLife.64564 (PMC8149125; doi:10.7554/eLife.64564)
Supplement: Figure 1—source data 2. [file elife-64564-fig1-data2.zip › Figure_1_source_data_file_2/neuronDown/13/subMouse.csv]

Entrez	Entrez_Striatum 2 months	Symbol_Striatum 2 months	Name_Striatum 2 months	baseMean.continuousQ_Striatum 2 months	log2FoldChange.continuousQ_Striatum 2 months	lfcSE.continuousQ_Striatum 2 months	stat.continuousQ_Striatum 2 months	pvalue.continuousQ_Striatum 2 months	FDR.continuousQ_Striatum 2 months	baseMean.Q.80.vs.20_Striatum 2 months	log2FoldChange.Q.80.vs.20_Striatum 2 months	lfcSE.Q.80.vs.20_Striatum 2 months	stat.Q.80.vs.20_Striatum 2 months	pvalue.Q.80.vs.20_Striatum 2 months	FDR.Q.80.vs.20_Striatum 2 months	baseMean.Q.92.vs.20_Striatum 2 months	log2FoldChange.Q.92.vs.20_Striatum 2 months	lfcSE.Q.92.vs.20_Striatum 2 months	stat.Q.92.vs.20_Striatum 2 months	pvalue.Q.92.vs.20_Striatum 2 months	FDR.Q.92.vs.20_Striatum 2 months	baseMean.Q.111.vs.20_Striatum 2 months	log2FoldChange.Q.111.vs.20_Striatum 2 months	lfcSE.Q.111.vs.20_Striatum 2 months	stat.Q.111.vs.20_Striatum 2 months	pvalue.Q.111.vs.20_Striatum 2 months	FDR.Q.111.vs.20_Striatum 2 months	baseMean.Q.140.vs.20_Striatum 2 months	log2FoldChange.Q.140.vs.20_Striatum 2 months	lfcSE.Q.140.vs.20_Striatum 2 months	stat.Q.140.vs.20_Striatum 2 months	pvalue.Q.140.vs.20_Striatum 2 months	FDR.Q.140.vs.20_Striatum 2 months	baseMean.Q.175.vs.20_Striatum 2 months	log2FoldChange.Q.175.vs.20_Striatum 2 months	lfcSE.Q.175.vs.20_Striatum 2 months	stat.Q.175.vs.20_Striatum 2 months	pvalue.Q.175.vs.20_Striatum 2 months	FDR.Q.175.vs.20_Striatum 2 months	Entrez_Liver 2 months	Symbol_Liver 2 months	Name_Liver 2 months	baseMean.continuousQ_Liver 2 months	log2FoldChange.continuousQ_Liver 2 months	lfcSE.continuousQ_Liver 2 months	stat.continuousQ_Liver 2 months	pvalue.continuousQ_Liver 2 months	FDR.continuousQ_Liver 2 months	baseMean.Q.80.vs.20_Liver 2 months
68202	68202.0	Ndufa5	NADH dehydrogenase (ubiquinone) 1 alpha subcomplex, 5	2020.0	-0.0012900000000000001	0.000696	-1.85	0.064	0.507	2020.0	-0.262	0.14200000000000002	-1.84	0.0654	0.483	2020.0	-0.0171	0.139	-0.123	0.902	1.0	2020.0	-0.162	0.14200000000000002	-1.1400000000000001	0.255	0.904	2020.0	-0.243	0.139	-1.75	0.07980000000000001	0.629	2020.0	-0.23700000000000002	0.139	-1.7000000000000002	0.0886	0.7010000000000001	68202.0	Ndufa5	NADH dehydrogenase (ubiquinone) 1 alpha subcomplex, 5	1340.0	-0.000103	0.000444	-0.232	0.8170000000000001	0.9470000000000001	1340.0
68342	68342.0	Ndufb10	NADH dehydrogenase (ubiquinone) 1 beta subcomplex, 10	3480.0	-0.0011	0.000633	-1.73	0.0834	0.537	3480.0	-0.201	0.123	-1.63	0.10300000000000001	0.483	3480.0	0.026500000000000003	0.12	0.221	0.8250000000000001	1.0	3480.0	-0.10400000000000001	0.123	-0.847	0.397	0.904	3480.0	-0.193	0.12	-1.61	0.107	0.629	3480.0	-0.187	0.12	-1.56	0.11900000000000001	0.717	68342.0	Ndufb10	NADH dehydrogenase (ubiquinone) 1 beta subcomplex, 10	2900.0	0.00015000000000000001	0.000426	0.35100000000000003	0.725	0.913	2900.0
17993	17993.0	Ndufs4	NADH dehydrogenase (ubiquinone) Fe-S protein 4	2250.0	-0.00128	0.000633	-2.03	0.042800000000000005	0.462	2250.0	-0.209	0.124	-1.69	0.09140000000000001	0.483	2250.0	-0.0112	0.121	-0.09290000000000001	0.926	1.0	2250.0	-0.146	0.124	-1.18	0.23600000000000002	0.904	2250.0	-0.23800000000000002	0.121	-1.97	0.0485	0.629	2250.0	-0.21	0.121	-1.74	0.08170000000000001	0.7010000000000001	17993.0	Ndufs4	NADH dehydrogenase (ubiquinone) Fe-S protein 4	1890.0	0.00045099999999999996	0.000355	1.27	0.20400000000000001	0.599	1890.0
67530	67530.0	Uqcrb	ubiquinol-cytochrome c reductase binding protein	919.0	-0.00118	0.000713	-1.66	0.0965	0.554	919.0	-0.245	0.148	-1.66	0.0976	0.483	919.0	-0.000719	0.145	-0.00496	0.996	1.0	919.0	-0.131	0.148	-0.885	0.376	0.904	919.0	-0.224	0.145	-1.55	0.122	0.629	919.0	-0.222	0.145	-1.53	0.126	0.719	67530.0	Uqcrb	ubiquinol-cytochrome c reductase binding protein	1500.0	-5.230000000000001e-05	0.00040899999999999997	-0.128	0.898	0.971	1500.0
22333	22333.0	Vdac1	voltage-dependent anion channel 1	15200.0	-0.0009119999999999999	0.00045000000000000004	-2.03	0.0426	0.461	15200.0	-0.117	0.0823	-1.42	0.154	0.502	15200.0	0.014400000000000001	0.07970000000000001	0.181	0.856	1.0	15200.0	-0.0436	0.0823	-0.529	0.596	0.91	15200.0	-0.131	0.07970000000000001	-1.64	0.101	0.629	15200.0	-0.149	0.07970000000000001	-1.86	0.0625	0.675	22333.0	Vdac1	voltage-dependent anion channel 1	6790.0	-0.000579	0.000327	-1.77	0.07690000000000001	0.41500000000000004	6790.0
22335	22335.0	Vdac3	voltage-dependent anion channel 3	1020.0	-0.0008500000000000001	0.000647	-1.31	0.189	0.609	1020.0	-0.24	0.128	-1.88	0.059800000000000006	0.483	1020.0	-0.034	0.124	-0.273	0.785	1.0	1020.0	-0.117	0.128	-0.92	0.358	0.904	1020.0	-0.181	0.124	-1.46	0.145	0.629	1020.0	-0.159	0.124	-1.27	0.202	0.723	22335.0	Vdac3	voltage-dependent anion channel 3	646.0	-5.2e-06	0.00044	-0.0118	0.991	0.997	646.0
12857	12857.0	Cox4i1	cytochrome c oxidase subunit IV isoform 1	13000.0	-0.000878	0.00067	-1.31	0.19	0.609	13000.0	-0.22	0.133	-1.65	0.09870000000000001	0.483	13000.0	0.0304	0.13	0.233	0.8150000000000001	1.0	13000.0	-0.11900000000000001	0.133	-0.89	0.373	0.904	13000.0	-0.192	0.13	-1.47	0.14100000000000001	0.629	13000.0	-0.148	0.13	-1.1400000000000001	0.254	0.735	12857.0	Cox4i1	cytochrome c oxidase subunit IV isoform 1	9150.0	-4.06e-05	0.00033299999999999996	-0.122	0.903	0.972	9150.0
69487	69487.0	Ndufaf5	NADH dehydrogenase (ubiquinone) complex I, assembly factor 5	899.0	-0.00117	0.0005769999999999999	-2.02	0.043000000000000003	0.464	899.0	-0.213	0.11	-1.9300000000000002	0.0531	0.483	899.0	-0.0417	0.107	-0.389	0.6970000000000001	1.0	899.0	-0.147	0.11	-1.33	0.183	0.904	899.0	-0.212	0.107	-1.97	0.048400000000000006	0.629	899.0	-0.196	0.107	-1.83	0.0669	0.68	69487.0	Ndufaf5	NADH dehydrogenase (ubiquinone) complex I, assembly factor 5	154.0	0.00043599999999999997	0.00055	0.792	0.428	0.775	154.0
27425	27425.0	Atp5l	ATP synthase, H+ transporting, mitochondrial F0 complex, subunit G	126.0	-0.000279	0.0007469999999999999	-0.374	0.708	0.883	126.0	-0.188	0.161	-1.17	0.242	0.548	126.0	0.2	0.158	1.27	0.20600000000000002	1.0	126.0	0.016300000000000002	0.16	0.101	0.919	0.982	126.0	-0.15	0.158	-0.9520000000000001	0.341	0.679	126.0	-0.0184	0.158	-0.117	0.907	0.975	27425.0	Atp5l	ATP synthase, H+ transporting, mitochondrial F0 complex, subunit G	183.0	-0.000753	0.00102	-0.735	0.462	0.795	183.0
[truncated: 303 more columns]
