# Supplementary material for: Downregulation of glial genes involved in synaptic function mitigates Huntington's disease pathogenesis
Source: eLife. 2021 Apr 19;10:e64564. doi: 10.7554/eLife.64564 (PMC8149125; doi:10.7554/eLife.64564)
Supplement: Figure 1—source data 2. [file elife-64564-fig1-data2.zip › Figure_1_source_data_file_2/neuronDown/13/subHuman.csv]

Entrez	Chip	Caudate Probeset	M	t	P.Value	Unnamed: 5	Cerebellum Probeset	M.1	t.1	P.Value.1	Unnamed: 10	Probe Set ID	Title	Gene Symbol	Unigene	Full Length Ref. Sequences	Biological Process (GO)	Cellular Component (GO)	Molecular Function (GO)	Biochemical Function (Proteome)	Cellular Role (Proteome)	Molecular Localization (Proteome)	adjp	Entrez	entrezList	entrezList_filt	validList
4698	A	201304_at	-0.487	-4.3	6.15e-05		201304_at	-0.143	-1.86	0.0678		201304_at	NADH dehydrogenase (ubiquinone) 1 alpha subcomplex, 5, 13kDa	NDUFA5	Hs.83916 // full length	NM_005000 // NADH dehydrogenase (ubiquinone) 1 alpha subcomplex, 5	---	5748 // NADH dehydrogenase complex (ubiquinone) (sensu Eukarya) // predicted/computed	8137 // NADH dehydrogenase (ubiquinone) activity // predicted/computed	---	---	---	0.00042600555041628126	4698	['4698']	['4698']	True
4698	A	215850_s_at	-0.0124	-0.641	0.524		215850_s_at	0.0245	0.867	0.389		215850_s_at	NADH dehydrogenase (ubiquinone) 1 alpha subcomplex, 5, 13kDa	NDUFA5	Hs.83916 // full length	NM_005000 // NADH dehydrogenase (ubiquinone) 1 alpha subcomplex, 5	---	5748 // NADH dehydrogenase complex (ubiquinone) (sensu Eukarya) // predicted/computed	8137 // NADH dehydrogenase (ubiquinone) activity // predicted/computed	---	---	---	0.6743897562233235	4698	['4698']	['4698']	True
4716	B	223112_s_at	-0.341	-4.91	6.82e-06		223112_s_at_B	-0.154	-3.27	0.0018		223112_s_at	NADH dehydrogenase (ubiquinone) 1 beta subcomplex, 10, 22kDa	NDUFB10	Hs.198274		6333 // chromatin assembly/disassembly // inferred from electronic annotation	785 // chromatin // inferred from electronic annotation /// 5622 // intracellular // inferred from electronic annotation /// 5634 // nucleus // inferred from electronic annotation	3677 // DNA binding // inferred from electronic annotation /// 3682 // chromatin binding // inferred from electronic annotation				6.486218458933107e-05	4716	['4716']	['4716']	True
4716	B	228301_x_at	-0.0695	-1.87	0.0665		228301_x_at_B	-0.0601	-1.71	0.0932		228301_x_at	NADH dehydrogenase (ubiquinone) 1 beta subcomplex, 10, 22kDa	NDUFB10	Hs.198274		---	---	---				0.14937813109344533	4716	['4716']	['4716']	True
4724	A	209303_at	-0.34	-3.67	0.000505		209303_at	-0.17	-2.56	0.0133		209303_at	NADH dehydrogenase (ubiquinone) Fe-S protein 4, 18kDa (NADH-coenzyme Q reductase)	NDUFS4	Hs.10758 // full length	NM_002495 // NADH dehydrogenase (ubiquinone) Fe-S protein 4, 18kDa (NADH-coenzyme Q reductase)	6120 // oxidative phosphorylation, NADH to ubiquinone // traceable author statement	5624 // membrane fraction // traceable author statement /// 5739 // mitochondrion // inferred from electronic annotation	3954 // NADH dehydrogenase activity // inferred from electronic annotation /// 16491 // oxidoreductase activity // inferred from electronic annotation /// 8137 // NADH dehydrogenase (ubiquinone) activity // traceable author statement	---	---	---	0.0025607945823927767	4724	['4724']	['4724']	True
7381	A	205849_s_at	-0.132	-2.41	0.019		205849_s_at	-0.117	-2.57	0.0129		205849_s_at	ubiquinol-cytochrome c reductase binding protein	UQCRB	Hs.131255 // full length	NM_006294 // ubiquinol-cytochrome c reductase binding protein	9060 // aerobic respiration // traceable author statement /// 6122 // oxidative phosphorylation, ubiquinone to cytochrome c // inferred from electronic annotation	19866 // inner membrane // inferred from electronic annotation /// 5746 // mitochondrial electron transport chain // traceable author statement /// 5739 // mitochondrion // inferred from electronic annotation	8121 // ubiquinol-cytochrome c reductase activity // inferred from electronic annotation /// 16491 // oxidoreductase activity // inferred from electronic annotation	---	---	---	0.054625455941639464	7381	['7381']	['7381']	True
7381	A	209065_at	-0.293	-4.88	7.63e-06		209065_at	-0.14	-2.58	0.0125		209065_at	ubiquinol-cytochrome c reductase binding protein	UQCRB	Hs.131255 // full length	NM_006294 // ubiquinol-cytochrome c reductase binding protein	9060 // aerobic respiration // traceable author statement /// 6122 // oxidative phosphorylation, ubiquinone to cytochrome c // inferred from electronic annotation	19866 // inner membrane // inferred from electronic annotation /// 5746 // mitochondrial electron transport chain // traceable author statement /// 5739 // mitochondrion // inferred from electronic annotation	8121 // ubiquinol-cytochrome c reductase activity // inferred from electronic annotation /// 16491 // oxidoreductase activity // inferred from electronic annotation	---	---	---	7.14912700729927e-05	7381	['7381']	['7381']	True
7381	A	209066_x_at	-0.186	-3.66	0.000514		209066_x_at	-0.147	-3.18	0.00236		209066_x_at	ubiquinol-cytochrome c reductase binding protein	UQCRB	Hs.131255 // full length	NM_006294 // ubiquinol-cytochrome c reductase binding protein	9060 // aerobic respiration // traceable author statement /// 6122 // oxidative phosphorylation, ubiquinone to cytochrome c // inferred from electronic annotation	19866 // inner membrane // inferred from electronic annotation /// 5746 // mitochondrial electron transport chain // traceable author statement /// 5739 // mitochondrion // inferred from electronic annotation	8121 // ubiquinol-cytochrome c reductase activity // inferred from electronic annotation /// 16491 // oxidoreductase activity // inferred from electronic annotation	---	---	---	0.0026005621621621624	7381	['7381']	['7381']	True
7381	B	244293_at	-0.106	-2.05	0.0441		244293_at_B	-0.106	-1.12	0.266		244293_at	Transcribed sequences	---	Hs.160893		---	---	---				0.1077626890025019	7381	['7381']	['7381']	True
7416	A	212038_s_at	-0.529	-5.11	3.31e-06		212038_s_at	-0.154	-2.24	0.0292		212038_s_at	voltage-dependent anion channel 1	VDAC1	Hs.149155 // full length	NM_003374 // voltage-dependent anion channel 1	6820 // anion transport // traceable author statement /// 8632 // apoptotic program // traceable author statement	5741 // mitochondrial outer membrane // traceable author statement /// 5739 // mitochondrion // traceable author statement /// 16021 // integral to membrane // inferred from electronic annotation	15283 // apoptogenic cytochrome c release channel activity // traceable author statement /// 8308 // voltage-dependent ion-selective channel activity // inferred from electronic annotation /// 15482 // voltage-dependent anion channel porin activity // traceable author statement	---	---	---	3.512321209258385e-05	7416	['7416']	['7416']	True
7416	A	217139_at	-0.0143	-0.454	0.651		217139_at	-0.00798	-0.271	0.787		217139_at	---	---	--- // ---	---	---	---	---	---	---	---	0.7751133725552553	7416	['7416']	['7416']	True
7416	A	217140_s_at	-0.653	-4.87	7.8e-06		217140_s_at	-0.101	-1.09	0.282		217140_s_at	---	---	--- // ---	---	---	---	---	---	---	---	7.284107254209104e-05	7416	['7416']	['7416']	True
7419	A	208844_at	-0.0682	-1.14	0.259		208844_at	0.0363	0.939	0.352		208844_at	---	---	--- // ---	---	---	---	---	---	---	---	0.41552463933723754	7419	['7419']	['7419']	True
7419	A	208845_at	-0.131	-3.41	0.00114		208845_at	-0.0624	-1.82	0.0746		208845_at	---	---	--- // ---	---	---	---	---	---	---	---	0.005137203610832497	7419	['7419']	['7419']	True
7419	A	208846_s_at	-0.269	-3.4	0.00119		208846_s_at	-0.126	-2.04	0.0462		208846_s_at	voltage-dependent anion channel 3	VDAC3	Hs.7381 // full length	NM_005662 // voltage-dependent anion channel 3	6820 // anion transport // inferred from electronic annotation /// 15853 // adenine transport // traceable author statement	5739 // mitochondrion // inferred from electronic annotation /// 5741 // mitochondrial outer membrane // traceable author statement /// 5887 // integral to plasma membrane // not recorded	8308 // voltage-dependent ion-selective channel activity // inferred from electronic annotation /// 15482 // voltage-dependent anion channel porin activity // traceable author statement	---	---	---	0.0053256619185177816	7419	['7419']	['7419']	True
1327	A	200086_s_at	-0.296	-5.65	4.22e-07		200086_s_at	-0.151	-3.73	0.000445		200086_s_at	cytochrome c oxidase subunit IV isoform 1	COX4I1	Hs.433419 // full length	NM_001861 // cytochrome c oxidase subunit IV isoform 1 precursor	6118 // electron transport // inferred from electronic annotation /// 6091 // energy pathways // traceable author statement	19866 // inner membrane // inferred from electronic annotation /// 5739 // mitochondrion // inferred from electronic annotation	9482 // ba3-type cytochrome c oxidase // inferred from electronic annotation /// 9481 // aa3-type cytochrome c oxidase // inferred from electronic annotation /// 9483 // caa3-type cytochrome c oxidase // inferred from electronic annotation /// 4129 // cytochrome c oxidase activity // traceable author statement /// 16491 // oxidoreductase activity // inferred from electronic annotation /// 9485 //…	---	---	---	6.117978702807357e-06	1327	['1327']	['1327']	True
1327	A	202698_x_at	-0.348	-6.94	2.63e-09		202698_x_at	-0.121	-3.13	0.00272		202698_x_at	cytochrome c oxidase subunit IV isoform 1	COX4I1	Hs.433419 // full length	NM_001861 // cytochrome c oxidase subunit IV isoform 1 precursor	6118 // electron transport // inferred from electronic annotation /// 6091 // energy pathways // traceable author statement	19866 // inner membrane // inferred from electronic annotation /// 5739 // mitochondrion // inferred from electronic annotation	9482 // ba3-type cytochrome c oxidase // inferred from electronic annotation /// 9481 // aa3-type cytochrome c oxidase // inferred from electronic annotation /// 9483 // caa3-type cytochrome c oxidase // inferred from electronic annotation /// 4129 // cytochrome c oxidase activity // traceable author statement /// 16491 // oxidoreductase activity // inferred from electronic annotation /// 9485 //…	---	---	---	1.0392316622691292e-07	1327	['1327']	['1327']	True
1327	A	213758_at	-0.0383	-0.756	0.452		213758_at	-0.0709	-2.17	0.034		213758_at	Homo sapiens cDNA: FLJ23483 fis, clone KAIA04052.	---	Hs.373513 // ---	---	---	---	---	---	---	---	0.6117256378588427	1327	['1327']	['1327']	True
1327	B	200086_s_at	-0.296	-5.45	8.9e-07		200086_s_at_B	-0.157	-3.26	0.00189		200086_s_at	cytochrome c oxidase subunit IV isoform 1 /// cytochrome c oxidase subunit IV isoform 1	COX4I1	Hs.433419		6355 // regulation of transcription, DNA-dependent // inferred from electronic annotation /// 6368 // RNA elongation from Pol II promoter // traceable author statement /// 6461 // protein complex assembly // traceable author statement	5634 // nucleus // inferred from electronic annotation	5515 // protein binding // traceable author statement				1.1463853211009172e-05	1327	['1327']	['1327']	True
1327	B	227323_at	-0.0491	-1.64	0.106		227323_at_B	-8e-05	-0.00203	0.998		227323_at	neighbor of COX4	NOC4	Hs.173162		79 // regulation of cyclin dependent protein kinase activity // traceable author statement	5634 // nucleus // traceable author statement	---				0.2140871207012812	1327	['1327']	['1327']	True
79133	A	219524_s_at	-0.0454	-1.83	0.0726		219524_s_at	0.0228	1.01	0.316		219524_s_at	chromosome 20 open reading frame 7	C20orf7	Hs.44296 // full length	NM_024120 // chromosome 20 open reading frame 7	---	---	---	---	---	---	0.16017348261638184	79133	['79133']	['79133']	True
79133	B	222894_x_at	-0.237	-3.53	0.000784		222894_x_at_B	-0.0926	-1.69	0.0955		222894_x_at	chromosome 20 open reading frame 7	C20orf7	Hs.420282		---	---	---				0.0037309132507149663	79133	['79133']	['79133']	True
79133	B	227160_s_at	-0.267	-4.24	7.54e-05		227160_s_at_B	-0.102	-1.85	0.0691		227160_s_at	chromosome 20 open reading frame 7	C20orf7	Hs.420282		---	---	---				0.0005054567591763653	79133	['79133']	['79133']	True
10632	A	207573_x_at	-0.279	-3.96	0.000194		207573_x_at	-0.133	-2.59	0.0121		207573_x_at	ATP synthase, H+ transporting, mitochondrial F0 complex, subunit g	ATP5L	Hs.107476 // full length	NM_006476 // ATP synthase, H+ transporting, mitochondrial F0 complex, subunit g	15992 // proton transport // inferred from electronic annotation /// 6754 // ATP biosynthesis // inferred from electronic annotation	5739 // mitochondrion // inferred from electronic annotation	15078 // hydrogen ion transporter activity // inferred from electronic annotation	---	---	---	0.0011353434935521688	10632	['10632']	['10632']	True
10632	A	208745_at	-0.442	-8.01	3.62e-11		208745_at	-0.132	-2.44	0.018		208745_at	ATP synthase, H+ transporting, mitochondrial F0 complex, subunit g	ATP5L	Hs.107476 // full length	NM_006476 // ATP synthase, H+ transporting, mitochondrial F0 complex, subunit g	15992 // proton transport // inferred from electronic annotation /// 6754 // ATP biosynthesis // inferred from electronic annotation	5739 // mitochondrion // inferred from electronic annotation	15078 // hydrogen ion transporter activity // inferred from electronic annotation	---	---	---	5.347881290322581e-09	10632	['10632']	['10632']	True
10632	A	208746_x_at	-0.301	-3.72	0.000422		208746_x_at	-0.15	-2.6	0.0117		208746_x_at	ATP synthase, H+ transporting, mitochondrial F0 complex, subunit g	ATP5L	Hs.107476 // full length	NM_006476 // ATP synthase, H+ transporting, mitochondrial F0 complex, subunit g	15992 // proton transport // inferred from electronic annotation /// 6754 // ATP biosynthesis // inferred from electronic annotation	5739 // mitochondrion // inferred from electronic annotation	15078 // hydrogen ion transporter activity // inferred from electronic annotation	---	---	---	0.0021979615117087873	10632	['10632']	['10632']	True
10632	A	210453_x_at	-0.294	-3.85	0.000284		210453_x_at	-0.156	-2.82	0.00663		210453_x_at	ATP synthase, H+ transporting, mitochondrial F0 complex, subunit g	ATP5L	Hs.107476 // full length	NM_006476 // ATP synthase, H+ transporting, mitochondrial F0 complex, subunit g	15992 // proton transport // inferred from electronic annotation /// 6754 // ATP biosynthesis // inferred from electronic annotation	5739 // mitochondrion // inferred from electronic annotation	15078 // hydrogen ion transporter activity // inferred from electronic annotation	---	---	---	0.0015688616746587975	10632	['10632']	['10632']	True
