# Supplementary material for: Downregulation of glial genes involved in synaptic function mitigates Huntington's disease pathogenesis
Source: eLife. 2021 Apr 19;10:e64564. doi: 10.7554/eLife.64564 (PMC8149125; doi:10.7554/eLife.64564)
Supplement: Figure 1—source data 2. [file elife-64564-fig1-data2.zip › Figure_1_source_data_file_2/neuronDown/13/subFly.csv]

fbgene	gene_x	EN7vsEW7_log2FoldChange	EN7vsEW7_pvalue	EN7vsEW7_padj	EN7vsEW7_grp.mean.EW7	EN7vsEW7_grp.mean.EN7	EN9vsEW9_log2FoldChange	EN9vsEW9_pvalue	EN9vsEW9_padj	EN9vsEW9_grp.mean.EW9	EN9vsEW9_grp.mean.EN9	EN11vsEW11_v2_log2FoldChange	EN11vsEW11_v2_pvalue	EN11vsEW11_v2_padj	EN11vsEW11_v2_grp.mean.EW11	EN11vsEW11_v2_grp.mean.EN11	EF18vsEW18_log2FoldChange	EF18vsEW18_pvalue	EF18vsEW18_padj	EF18vsEW18_grp.mean.EW18	EF18vsEW18_grp.mean.EF18	EF20vsEW20_log2FoldChange	EF20vsEW20_pvalue	EF20vsEW20_padj	EF20vsEW20_grp.mean.EW20	EF20vsEW20_grp.mean.EF20	EF22vsEW22_log2FoldChange	EF22vsEW22_pvalue	EF22vsEW22_padj	EF22vsEW22_grp.mean.EW22	EF22vsEW22_grp.mean.EF22	Unnamed: 31_x	AllSig_x	UnionSig_x	fbgene	gene_y	RN5vsRW5_log2FoldChange	RN5vsRW5_pvalue	RN5vsRW5_padj	RN5vsRW5_grp.mean.RW5	RN5vsRW5_grp.mean.RN5	RN7vsRW7_log2FoldChange	RN7vsRW7_pvalue	RN7vsRW7_padj	RN7vsRW7_grp.mean.RW7	RN7vsRW7_grp.mean.RN7	RN8vsRW8_log2FoldChange	RN8vsRW8_pvalue	RN8vsRW8_padj
FBgn0047038	CG6463:FBgn0047038	-0.112434229662716	0.242114072765228	0.603572488958112	2568.17714155638	2364.31613614975	-0.133466867703758	0.0455840747625237	0.128911712680769	2454.5473539357	2234.70692420369	-0.16702082116782	0.136718959369266	0.351458356717244	2533.11479886684	2237.92357469027	-0.00655313655267778	0.938559771637897	0.97307766917749	2349.64979686775	2338.07409964209	0.144577376461034	0.0304389430559013	0.123992464292464	2203.75891670383	2443.94456474931	-0.1182481588951	0.132356338823491	0.539410806049929	2485.50988258274	2287.03435254174		False	False	FBgn0047038	CG6463:FBgn0047038	0.164810454884736	0.0456987666890488	0.136377560528142	2361.91255547129	2654.77696713235	0.207155999155502	0.331177643060948	0.763670471193442	2443.42160402172	2884.44333617747	0.00220733878330101	0.97489743297191	0.991265452553567
FBgn0053493	CG33493:FBgn0053493	-0.335716076650796			1222.29378958266	885.385031289071	-0.824511634085286			1170.36613867371	635.2230317121	-0.0816096505752744	0.7178955576078	0.875742769200309	927.592344743064	841.459272998959	-0.953794838474025	7.66916693725081e-17	1.07186194406752e-14	1430.27607735306	706.823064671465	-0.0701519846218582	0.581658868056277	0.791954688448176	944.572435625324	893.047253420397	-0.255924477832763	0.254100964271917	0.670682901097904	1126.13136569464	913.526844669944		False	True	FBgn0053493	CG33493:FBgn0053493	0.439343957684086	1.8844203254514e-05	0.000162125395848399	671.289914328623	920.009770157614	-0.404989613838248	0.0517989572090663	0.288506402290114	1324.83145035147	960.961318729003	-0.37339126622013	0.0286989108036501	0.162308625324013
FBgn0021967	Pdsw:FBgn0021967	-0.130442317348436	0.245660846619508	0.609285994628629	5550.03209519675	5028.99719738396	-0.256283406143077	3.40866873871664e-05	0.000269327239923016	5338.11003371014	4459.46926409738	-0.182926011113568	0.0506284394672536	0.180136161904831	5281.8430081043	4625.44122407459	0.0160090798082418	0.870570490156487	0.9399235854036	4855.06164189198	4911.60494662282	0.142122772958582			4779.32210343694	5302.21530608452	0.00813162545599129	0.898931858760981	0.971197990114861	5124.94412580243	5154.10193209023		False	True	FBgn0021967	Pdsw:FBgn0021967	-0.0718553608312309	0.207651778325	0.398363514352963	5037.46174415746	4790.15718164229	0.0114387835836082	0.958903582576212	0.99399483691611	5266.86777371808	5316.54413490291	-0.21605148500795
FBgn0031021	CG12203:FBgn0031021	-0.202156154395596	0.18664040927447	0.527807944628039	3009.32619210664	2541.58435702844	-0.311573710646489	0.0100413606044363	0.0388243017890705	2842.53618574322	2265.40809803761	-0.0660495718330715	0.665071137245443	0.845220124747191	2730.72884220284	2590.81979142805	-0.166810683822046	0.172912728237208	0.375259552488398	2844.39661821069	2511.38376297974	0.186838178178838	0.059957842751367	0.20071985743791	2268.48306780444	2608.52622368518	-0.241759226609796	0.129538662098642	0.535356099677554	2984.18562177342	2491.98455583992		False	False	FBgn0031021	CG12203:FBgn0031021	0.163133483766814	0.110145997334314	0.25883966136239	2563.67208393931	2882.71684661985	0.0965283647215351	0.686376495268106	0.927783982288508	2815.41961516067	3054.26452437677	-0.130308493467273	0.453714414387473	0.773965109212613
FBgn0030733	CG3560:FBgn0030733	-0.103276641928401	0.0729685476266733	0.303766448771805	10278.6874397733	9554.51412440516	-0.138433778717501	0.0182850064024758	0.0630023567499344	9425.77014265851	8555.15148779632	-0.314454089832272	1.56281028667943e-06	3.08267311509897e-05	9805.5512163449	7848.40204591996	0.16151653263908	0.0129953390631702	0.0603408995287814	7942.06026629204	8901.96734109284	0.0705533758308619	0.243893830595391	0.494858328502843	8283.28939746542	8709.479052072	0.0397446766919537	0.463718504832117	0.8053667980698	7958.0101952471	8182.2978770262		False	True	FBgn0030733	CG3560:FBgn0030733	-0.0172196284013011	0.777106422195985	0.885999639679163	9260.34390321616	9148.96364456681	0.163997808188833	0.386849962620746	0.800862068793573	9007.41685932788	10223.3125004198	-0.0353910614152798	0.625091985959381	0.867054713598351
FBgn0069354	Porin2:FBgn0069354	-0.230918932539716	0.255829094493881	0.617775906288327	25.8864972327696	18.717148598726	0.195393509467691	0.487338093211707	0.681414939469403	21.9278484208455	27.8274198544315	-0.0199852786894913	0.928152701175617	0.971168161791085	24.2764210866573	23.4184110742915	0.119353776557813	0.615601324236501	0.793891396342366	18.3933531493609	21.7177370610144	0.579643998533858	0.00222243099560814	0.0166578194704283	23.2332430643277	49.3994793528081	0.468553741598523	0.114153655402168	0.507451754075014	21.5126526061507	35.2572358062216		False	False	FBgn0069354	Porin2:FBgn0069354	0.420393927143658	0.124194484642138	0.28145355954948	16.788446546768	27.6773002314765	0.526612570240828	0.0849186813884687	0.393857612117667	13.9104696745038	25.3865690628444	0.782512516760019	0.00225186842546437	0.022433834661817
FBgn0004363	porin:FBgn0004363	-0.0916881294828099	0.167846859892908	0.497386355082249	33444.7212506624	31329.2559890162	-0.116893715963352	0.0135387806544478	0.0494669364364775	31282.4432145575	28831.8211103776	-0.209224252385596	0.000260676864148786	0.00274374344994079	30564.3541065611	26376.262114179	0.149955467900703	0.0123716536157913	0.0580402227291579	28107.2077711902	31239.5303385863	0.119858889404309	0.0201551725825433	0.0922721269743743	28220.475411022	30713.7844347621	0.161601979704331	0.12072250726091	0.521581754736929	28299.2819713303	31757.9076271972		False	True	FBgn0004363	porin:FBgn0004363	0.0169391886457435	0.717145431031632	0.850736018365453	29008.8872620471	29353.9687120607	0.113650262992355	0.443705734546949	0.828596309905377	29039.7765934371	31577.8224639094	-0.023639179280493	0.653270088556375	0.877573327440435
FBgn0260454	CG17139:FBgn0260454	0.269964802109895	0.067244095475441		2.00229954399046	7.58492661690266	0.770968989782146	0.00413248628576941		2.42618056048613	14.2657584116344	0.308110241689378	0.0735924532821974	0.233257159498556	2.74769542318542	13.0499827341258	1.00284174661443	1.70433123246108e-05	0.000267544844146175	3.83788592685738	26.2382643108595	1.13409368680963	1.03933180816826e-09	4.34270059248814e-08	4.13726255684742	42.3773020539215	1.25269983078199	5.22989839885198e-05	0.00211209118601336	5.61493983898609	28.5394190049947		False	True	FBgn0260454	CG17139:FBgn0260454	0.628053485239364	0.0134877873613596		2.29933359747358	11.3103375833506	0.495397562154434	0.0641327126331764	0.329377081366874	1.91727373085509	9.42539132167821	0.0900715193839256	0.559629194721464
FBgn0260453	CG17140:FBgn0260453	0.517930146969995	0.00331443608708807	0.0325003235269442	3.73821199933397	18.5717418279905	0.67441731511879	0.0145426303265857	0.0524743134760075	5.10862206895349	18.7492882729631	0.393565664217238	0.053392001278485	0.186250329130753	5.3269241561778	16.3818592588262	0.944982518433309	5.42849246343754e-05	0.000706588757086091	7.42436265696954	40.4730300964846	0.773924717917603	2.72190011725297e-05	0.000398950752787943	9.90136819766403	44.3866725524158	1.15359789565168	0.00020767686068733	0.00655064398481735	8.56324655977947	40.3614635347005		False	True	FBgn0260453	CG17140:FBgn0260453	0.486647973133851	0.0659236149795431		4.5901255719388	12.3533631681627	0.33677199656452	0.211623763679765	0.639604279883126	4.42406208763303	11.9084013061403	0.352183685202996	0.106715291762584	0.378184001608584
FBgn0069354	Porin2:FBgn0069354	-0.230918932539716	0.255829094493881	0.617775906288327	25.8864972327696	18.717148598726	0.195393509467691	0.487338093211707	0.681414939469403	21.9278484208455	27.8274198544315	-0.0199852786894913	0.928152701175617	0.971168161791085	24.2764210866573	23.4184110742915	0.119353776557813	0.615601324236501	0.793891396342366	18.3933531493609	21.7177370610144	0.579643998533858	0.00222243099560814	0.0166578194704283	23.2332430643277	49.3994793528081	0.468553741598523	0.114153655402168	0.507451754075014	21.5126526061507	35.2572358062216		False	False	FBgn0069354	Porin2:FBgn0069354	0.420393927143658	0.124194484642138	0.28145355954948	16.788446546768	27.6773002314765	0.526612570240828	0.0849186813884687	0.393857612117667	13.9104696745038	25.3865690628444	0.782512516760019	0.00225186842546437	0.022433834661817
FBgn0004363	porin:FBgn0004363	-0.0916881294828099	0.167846859892908	0.497386355082249	33444.7212506624	31329.2559890162	-0.116893715963352	0.0135387806544478	0.0494669364364775	31282.4432145575	28831.8211103776	-0.209224252385596	0.000260676864148786	0.00274374344994079	30564.3541065611	26376.262114179	0.149955467900703	0.0123716536157913	0.0580402227291579	28107.2077711902	31239.5303385863	0.119858889404309	0.0201551725825433	0.0922721269743743	28220.475411022	30713.7844347621	0.161601979704331	0.12072250726091	0.521581754736929	28299.2819713303	31757.9076271972		False	True	FBgn0004363	porin:FBgn0004363	0.0169391886457435	0.717145431031632	0.850736018365453	29008.8872620471	29353.9687120607	0.113650262992355	0.443705734546949	0.828596309905377	29039.7765934371	31577.8224639094	-0.023639179280493	0.653270088556375	0.877573327440435
FBgn0260454	CG17139:FBgn0260454	0.269964802109895	0.067244095475441		2.00229954399046	7.58492661690266	0.770968989782146	0.00413248628576941		2.42618056048613	14.2657584116344	0.308110241689378	0.0735924532821974	0.233257159498556	2.74769542318542	13.0499827341258	1.00284174661443	1.70433123246108e-05	0.000267544844146175	3.83788592685738	26.2382643108595	1.13409368680963	1.03933180816826e-09	4.34270059248814e-08	4.13726255684742	42.3773020539215	1.25269983078199	5.22989839885198e-05	0.00211209118601336	5.61493983898609	28.5394190049947		False	True	FBgn0260454	CG17139:FBgn0260454	0.628053485239364	0.0134877873613596		2.29933359747358	11.3103375833506	0.495397562154434	0.0641327126331764	0.329377081366874	1.91727373085509	9.42539132167821	0.0900715193839256	0.559629194721464
FBgn0260453	CG17140:FBgn0260453	0.517930146969995	0.00331443608708807	0.0325003235269442	3.73821199933397	18.5717418279905	0.67441731511879	0.0145426303265857	0.0524743134760075	5.10862206895349	18.7492882729631	0.393565664217238	0.053392001278485	0.186250329130753	5.3269241561778	16.3818592588262	0.944982518433309	5.42849246343754e-05	0.000706588757086091	7.42436265696954	40.4730300964846	0.773924717917603	2.72190011725297e-05	0.000398950752787943	9.90136819766403	44.3866725524158	1.15359789565168	0.00020767686068733	0.00655064398481735	8.56324655977947	40.3614635347005		False	True	FBgn0260453	CG17140:FBgn0260453	0.486647973133851	0.0659236149795431		4.5901255719388	12.3533631681627	0.33677199656452	0.211623763679765	0.639604279883126	4.42406208763303	11.9084013061403	0.352183685202996	0.106715291762584	0.378184001608584
FBgn0032833	CG10664:FBgn0032833	-0.14523439910165	0.289075159299277	0.654060371116723	15650.9459618704	13939.9151124513	-0.236842482751957	0.00345755579369076	0.0158552372127573	14221.782525899	12026.4204004798	-0.168286740627286	0.141920060223327	0.360060319702579	14370.2365165422	12680.6177082887	0.0745302704842677	0.48988817461687	0.70070867089564	11838.2569218272	12502.8971597736	0.332707134876124			10525.2550399567	13463.4870976755	-0.093583408083296	0.467797295620616	0.807786737124136	13349.1544491999	12472.5472604009		False	False	FBgn0032833	CG10664:FBgn0032833	0.171391446357179	0.00615594675004223	0.0268576338977595	12394.52142719	13979.8339607495	0.164627423106305	0.462075847293989	0.836506637541617	14518.1172250251	16605.2244149136	-0.105490724222547	0.461847231041866	0.779832968964953
FBgn0033020	CG10396:FBgn0033020	0.191652562495472	0.336895018912021	0.696505260621397	16.1587780360184	22.332339891015	-0.116485021904099	0.680253177558271	0.823353488644382	29.0844212740508	25.0793244498471	-0.170141109169613	0.452727225326761	0.701321474787755	26.8452041436303	20.4106490751631	0.0483691392382541	0.83355102973902	0.92025681695153	19.1318838987388	20.9623988394954	-0.0242486035414003	0.89737422932858	0.956928040086032	27.6391932867168	26.6284132314848	-0.00833382349089233	0.978669773597377	0.992357416814028	25.3596301148206	25.0604395851512		False	False	FBgn0033020	CG10396:FBgn0033020	0.0853089022484359	0.756381810314419	0.874035020249593	24.0423283077212	26.7395268786689	0.717125613377638	0.0179016859884179	0.138042173481302	19.2977891049429	43.0952013973165	0.0514685306957224	0.840160365257668	0.949971605809126
FBgn0038306	Art3:FBgn0038306	0.149055080170254	0.210732467818406	0.559986483324277	578.073636053939	647.717186153799	0.0387615226013873	0.708578446727525	0.841597381320676	779.985784479684	802.489925245808	-0.0252090935348098	0.817616362529714	0.927474387431577	795.98633355657	781.742150691343	-0.382063113555036	0.00179521864372838	0.0130339867893032	830.196472457421	624.354691782092	-0.101202978420208	0.276357306253849	0.531664300327528	786.301579278524	729.333374444885	0.22876653052502			849.647749983896	1024.96258416876		False	False	FBgn0038306	Art3:FBgn0038306	0.00128215358228412	0.988114380154527	0.995423639140398	735.279367772841	736.114318384031	0.163170933696826	0.256894568516667	0.69645166370519	679.234098565804	766.119301522666	0.0306147675133751	0.796720309339676	0.933174684097051
FBgn0033891	CG8067:FBgn0033891	-0.209630974793563	0.0362254451330137	0.193570366684415	765.297269850346	655.447999765337	-0.227831793286284	0.00811157465981938	0.0325648795410607	807.679491527463	686.999215814387	-0.300255464160647	0.00381693312356345	0.0259380807134463	829.77978676525	665.653352429756	-0.0677937746527002	0.460770106007969	0.67663127860193	817.472859215696	778.369229895003	-0.152424121018781	0.0762571905982769	0.239055391060061	834.362843109661	746.094868669994	0.103997761850775	0.234763056899975	0.658148968922296	756.741506475298	814.32877524286		False	False	FBgn0033891	CG8067:FBgn0033891	-0.013751196156692	0.892682481347193	0.948259424832299	638.920628117951	632.35632061068	0.0227138268200392	0.884748692046034	0.982456926850638	646.85068931251	658.41720515262	-0.0494356947496759	0.630518276819417	0.868922813475222
FBgn0010612	l(2)06225:FBgn0010612	-0.169898830273808	0.152876692531586	0.468332845556979	11883.5983563781	10434.8131720947	-0.184055495965243	0.00104827125639811	0.00566267104532758	10840.6792092243	9529.87030018704	-0.262709735385279	0.00346496396417619	0.0240039326633546	11232.363241084	9290.76384684161	0.032351806568137	0.715366134169822	0.85692938391274	9443.866143489	9666.18214496367	0.194011980562279	0.00415372560139465	0.0274902005227053	8655.14329638052	9945.81400634475	0.0621629854763856	0.448889487440593	0.796217083515927	9164.16538241521	9574.55683255492		False	True	FBgn0010612	l(2)06225:FBgn0010612	0.0899816468786873	0.0662897961488703	0.178253108118941	9256.18962601794	9857.13245046909	0.119142387638344	0.554972087792199	0.880123696805261	10145.0058386575	11140.8224092635	-0.018566007063747	0.807345173840803	0.937264444410923
FBgn0031941	CG7211:FBgn0031941	0.0338355362143049	0.438407145703915		0.0	1.06247689955345	-0.00495709421640861	0.956811473602611		0.7038144974428	0.611192694358286	0.0188798042711789	0.641752479210019		0.0	0.338521072551294	0.0286587906553447	0.544022044065324		0.0	0.321032909727702				0.0	0.0				0.0	0.0		False	False	FBgn0031941	CG7211:FBgn0031941	0.0495935231967998	0.487796374964129		0.0	0.716484104446158	-0.0524270124835169	0.528241151773169		0.388197383302715	0.0
[truncated: 20 more columns]
