# Supplementary material for: Downregulation of glial genes involved in synaptic function mitigates Huntington's disease pathogenesis
Source: eLife. 2021 Apr 19;10:e64564. doi: 10.7554/eLife.64564 (PMC8149125; doi:10.7554/eLife.64564)
Supplement: Figure 1—source data 2. [file elife-64564-fig1-data2.zip › Figure_1_source_data_file_2/neuronDown/5/subMouse.csv]

Entrez	Entrez_Striatum 2 months	Symbol_Striatum 2 months	Name_Striatum 2 months	baseMean.continuousQ_Striatum 2 months	log2FoldChange.continuousQ_Striatum 2 months	lfcSE.continuousQ_Striatum 2 months	stat.continuousQ_Striatum 2 months	pvalue.continuousQ_Striatum 2 months	FDR.continuousQ_Striatum 2 months	baseMean.Q.80.vs.20_Striatum 2 months	log2FoldChange.Q.80.vs.20_Striatum 2 months	lfcSE.Q.80.vs.20_Striatum 2 months	stat.Q.80.vs.20_Striatum 2 months	pvalue.Q.80.vs.20_Striatum 2 months	FDR.Q.80.vs.20_Striatum 2 months	baseMean.Q.92.vs.20_Striatum 2 months	log2FoldChange.Q.92.vs.20_Striatum 2 months	lfcSE.Q.92.vs.20_Striatum 2 months	stat.Q.92.vs.20_Striatum 2 months	pvalue.Q.92.vs.20_Striatum 2 months	FDR.Q.92.vs.20_Striatum 2 months	baseMean.Q.111.vs.20_Striatum 2 months	log2FoldChange.Q.111.vs.20_Striatum 2 months	lfcSE.Q.111.vs.20_Striatum 2 months	stat.Q.111.vs.20_Striatum 2 months	pvalue.Q.111.vs.20_Striatum 2 months	FDR.Q.111.vs.20_Striatum 2 months	baseMean.Q.140.vs.20_Striatum 2 months	log2FoldChange.Q.140.vs.20_Striatum 2 months	lfcSE.Q.140.vs.20_Striatum 2 months	stat.Q.140.vs.20_Striatum 2 months	pvalue.Q.140.vs.20_Striatum 2 months	FDR.Q.140.vs.20_Striatum 2 months	baseMean.Q.175.vs.20_Striatum 2 months	log2FoldChange.Q.175.vs.20_Striatum 2 months	lfcSE.Q.175.vs.20_Striatum 2 months	stat.Q.175.vs.20_Striatum 2 months	pvalue.Q.175.vs.20_Striatum 2 months	FDR.Q.175.vs.20_Striatum 2 months	Entrez_Liver 2 months	Symbol_Liver 2 months	Name_Liver 2 months	baseMean.continuousQ_Liver 2 months	log2FoldChange.continuousQ_Liver 2 months	lfcSE.continuousQ_Liver 2 months	stat.continuousQ_Liver 2 months	pvalue.continuousQ_Liver 2 months	FDR.continuousQ_Liver 2 months	baseMean.Q.80.vs.20_Liver 2 months
67005	67005.0	Polr3k	polymerase (RNA) III (DNA directed) polypeptide K	1000.0	-0.00011399999999999999	0.000254	-0.45	0.653	0.854	1000.0	-0.0444	0.0461	-0.965	0.335	0.611	1000.0	-0.0315	0.044500000000000005	-0.708	0.47900000000000004	1.0	1000.0	-0.0603	0.046	-1.31	0.19	0.904	1000.0	-0.0063300000000000006	0.0442	-0.14300000000000002	0.886	0.9520000000000001	1000.0	-0.0315	0.0442	-0.713	0.47600000000000003	0.8240000000000001	67005.0	Polr3k	polymerase (RNA) III (DNA directed) polypeptide K	463.0	0.000483	0.00048199999999999995	1.0	0.316	0.6970000000000001	463.0
207728	207728.0	Pde2a	phosphodiesterase 2A, cGMP-stimulated	27200.0	-0.00044699999999999997	0.000376	-1.19	0.234	0.635	27200.0	0.133	0.065	2.04	0.0412	0.483	27200.0	0.056900000000000006	0.0629	0.904	0.366	1.0	27200.0	0.031200000000000002	0.065	0.48	0.631	0.914	27200.0	-0.024200000000000003	0.0629	-0.385	0.7	0.865	27200.0	-0.033	0.0629	-0.524	0.6000000000000001	0.871	207728.0	Pde2a	phosphodiesterase 2A, cGMP-stimulated	763.0	-0.0007419999999999999	0.0005189999999999999	-1.43	0.153	0.544	763.0
18574	18574.0	Pde1b	phosphodiesterase 1B, Ca2+-calmodulin dependent	45500.0	-0.0015600000000000002	0.00039099999999999996	-3.99	6.690000000000001e-05	0.0167	45500.0	0.113	0.0591	1.91	0.056600000000000004	0.483	45500.0	0.0792	0.0572	1.39	0.166	1.0	45500.0	0.0181	0.0591	0.305	0.76	0.9450000000000001	45500.0	-0.147	0.0572	-2.56	0.010400000000000001	0.618	45500.0	-0.2	0.0572	-3.5	0.00046699999999999997	0.08030000000000001	18574.0	Pde1b	phosphodiesterase 1B, Ca2+-calmodulin dependent	55.4	0.0005409999999999999	0.0007689999999999999	0.7030000000000001	0.482	0.806	55.4
14528	14528.0	Gch1	GTP cyclohydrolase 1	49.7	9.890000000000002e-05	0.000686	0.14400000000000002	0.885	0.9570000000000001	49.7	-0.0703	0.14100000000000001	-0.5	0.617	0.796	49.7	-0.0296	0.137	-0.215	0.8290000000000001	1.0	49.7	0.023100000000000002	0.14	0.165	0.869	0.97	49.7	-0.134	0.137	-0.977	0.328	0.673	49.7	0.059800000000000006	0.136	0.44	0.66	0.891	14528.0	Gch1	GTP cyclohydrolase 1	5640.0	-0.000479	0.000446	-1.07	0.28300000000000003	0.673	5640.0
23984	23984.0	Pde10a	phosphodiesterase 10A	48900.0	-0.0011500000000000002	0.0006659999999999999	-1.72	0.0848	0.54	48900.0	0.26	0.127	2.04	0.041100000000000005	0.483	48900.0	0.0711	0.124	0.5730000000000001	0.5670000000000001	1.0	48900.0	0.0989	0.127	0.778	0.437	0.904	48900.0	-0.057800000000000004	0.124	-0.466	0.641	0.8320000000000001	48900.0	-0.153	0.124	-1.24	0.216	0.726	23984.0	Pde10a	phosphodiesterase 10A	25.2	0.000194	0.000954	0.20400000000000001	0.839	0.9530000000000001	25.2
18102	18102.0	Nme1	NME/NM23 nucleoside diphosphate kinase 1	2770.0	-0.000811	0.000634	-1.28	0.2	0.619	2770.0	-0.213	0.123	-1.73	0.08370000000000001	0.483	2770.0	0.0161	0.12	0.134	0.893	1.0	2770.0	-0.14400000000000002	0.123	-1.17	0.243	0.904	2770.0	-0.14200000000000002	0.12	-1.18	0.23800000000000002	0.645	2770.0	-0.151	0.12	-1.26	0.209	0.726	18102.0	Nme1	NME/NM23 nucleoside diphosphate kinase 1	1580.0	0.0009509999999999999	0.000531	1.79	0.0732	0.406	1580.0
171567	171567.0	Nme7	NME/NM23 family member 7	1250.0	-0.00136	0.000685	-1.99	0.0466	0.47300000000000003	1250.0	-0.301	0.138	-2.18	0.028900000000000002	0.483	1250.0	-0.046200000000000005	0.135	-0.343	0.732	1.0	1250.0	-0.156	0.138	-1.13	0.259	0.904	1250.0	-0.243	0.135	-1.8	0.07200000000000001	0.629	1250.0	-0.267	0.135	-1.98	0.048	0.645	171567.0	Nme7	NME/NM23 family member 7	202.0	0.00111	0.000578	1.91	0.0557	0.363	202.0
109674	109674.0	Ampd2	adenosine monophosphate deaminase 2	2560.0	-0.000523	0.000258	-2.03	0.0427	0.462	2560.0	0.09140000000000001	0.0425	2.15	0.0316	0.483	2560.0	0.0235	0.0412	0.5710000000000001	0.5680000000000001	1.0	2560.0	0.0221	0.0425	0.52	0.603	0.911	2560.0	-0.0304	0.041100000000000005	-0.739	0.46	0.735	2560.0	-0.0606	0.041100000000000005	-1.47	0.14	0.719	109674.0	Ampd2	adenosine monophosphate deaminase 2	1060.0	0.00024099999999999998	0.000525	0.459	0.646	0.885	1060.0
60596	60596.0	Gucy1a3	guanylate cyclase 1, soluble, alpha 3	5950.0	-9.550000000000002e-05	0.00033000000000000005	-0.29	0.772	0.911	5950.0	0.019700000000000002	0.0591	0.334	0.738	0.867	5950.0	0.0393	0.057100000000000005	0.6880000000000001	0.491	1.0	5950.0	0.014400000000000001	0.0591	0.243	0.808	0.9550000000000001	5950.0	-0.0597	0.057100000000000005	-1.04	0.296	0.658	5950.0	0.021	0.057100000000000005	0.368	0.713	0.908	60596.0	Gucy1a3	guanylate cyclase 1, soluble, alpha 3	242.0	-0.0010400000000000001	0.000627	-1.66	0.09730000000000001	0.458	242.0
66420	66420.0	Polr2e	polymerase (RNA) II (DNA directed) polypeptide E	1230.0	-0.0009339999999999999	0.000549	-1.7000000000000002	0.0887	0.546	1230.0	-0.166	0.10200000000000001	-1.62	0.105	0.483	1230.0	0.041600000000000005	0.0994	0.418	0.676	1.0	1230.0	-0.112	0.10200000000000001	-1.09	0.276	0.904	1230.0	-0.127	0.0994	-1.28	0.202	0.634	1230.0	-0.164	0.0994	-1.65	0.0983	0.7020000000000001	66420.0	Polr2e	polymerase (RNA) II (DNA directed) polypeptide E	577.0	6.07e-07	0.00037000000000000005	0.0016400000000000002	0.999	1.0	577.0
12497	12497.0	Entpd6	ectonucleoside triphosphate diphosphohydrolase 6	1410.0	-0.000534	0.000307	-1.74	0.0818	0.534	1410.0	-0.0521	0.055200000000000006	-0.9440000000000001	0.34500000000000003	0.62	1410.0	0.0111	0.0533	0.209	0.834	1.0	1410.0	-0.0921	0.055200000000000006	-1.67	0.095	0.904	1410.0	-0.0625	0.053200000000000004	-1.17	0.24	0.645	1410.0	-0.0796	0.053200000000000004	-1.5	0.134	0.719	12497.0	Entpd6	ectonucleoside triphosphate diphosphohydrolase 6	188.0	0.000538	0.000444	1.21	0.226	0.62	188.0
234889	234889.0	Gucy1a2	guanylate cyclase 1, soluble, alpha 2	2300.0	0.000323	0.000504	0.64	0.522	0.791	2300.0	0.14300000000000002	0.0945	1.51	0.131	0.493	2300.0	0.0601	0.0917	0.655	0.513	1.0	2300.0	0.127	0.0945	1.34	0.179	0.904	2300.0	0.09240000000000001	0.0917	1.01	0.314	0.666	2300.0	0.0597	0.0917	0.651	0.515	0.84	234889.0	Gucy1a2	guanylate cyclase 1, soluble, alpha 2	79.0	-0.00116	0.000663	-1.75	0.08070000000000001	0.424	79.0
54195	54195.0	Gucy1b3	guanylate cyclase 1, soluble, beta 3	7410.0	-9.92e-06	0.000289	-0.034300000000000004	0.973	0.991	7410.0	0.0205	0.051300000000000005	0.4	0.6890000000000001	0.839	7410.0	0.058600000000000006	0.049600000000000005	1.18	0.23700000000000002	1.0	7410.0	0.047	0.051300000000000005	0.917	0.359	0.904	7410.0	-0.0269	0.049600000000000005	-0.542	0.588	0.803	7410.0	0.0223	0.0495	0.45	0.653	0.889	54195.0	Gucy1b3	guanylate cyclase 1, soluble, beta 3	227.0	-0.0015700000000000002	0.000518	-3.04	0.0024000000000000002	0.09730000000000001	227.0
[truncated: 303 more columns]
