# Supplementary material for: Downregulation of glial genes involved in synaptic function mitigates Huntington's disease pathogenesis
Source: eLife. 2021 Apr 19;10:e64564. doi: 10.7554/eLife.64564 (PMC8149125; doi:10.7554/eLife.64564)
Supplement: Figure 1—source data 2. [file elife-64564-fig1-data2.zip › Figure_1_source_data_file_2/neuronDown/5/subHuman.csv]

Entrez	Chip	Caudate Probeset	M	t	P.Value	Unnamed: 5	Cerebellum Probeset	M.1	t.1	P.Value.1	Unnamed: 10	Probe Set ID	Title	Gene Symbol	Unigene	Full Length Ref. Sequences	Biological Process (GO)	Cellular Component (GO)	Molecular Function (GO)	Biochemical Function (Proteome)	Cellular Role (Proteome)	Molecular Localization (Proteome)	adjp	Entrez	entrezList	entrezList_filt	validList
51728	A	218866_s_at	-0.276	-5.67	3.97e-07		218866_s_at	-0.12	-2.83	0.00634		218866_s_at	polymerase (RNA) III (DNA directed) polypeptide K, 12.3 kDa	POLR3K	Hs.110857 // full length	NM_016310 // DNA directed RNA polymerase III polypeptide K	6355 // regulation of transcription, DNA-dependent // inferred from electronic annotation /// 6383 // transcription from Pol III promoter // traceable author statement /// 6354 // RNA elongation // inferred from electronic annotation /// 6350 // transcription // inferred from electronic annotation	5666 // DNA-directed RNA polymerase III complex // not recorded /// 5634 // nucleus // inferred from electronic annotation	3677 // DNA binding activity // extended:Unknown; RNA_POL_M_15KD; 3.8e-05 /// 3899 // DNA-directed RNA polymerase activity // inferred from electronic annotation /// 3700 // transcription factor activity // inferred from electronic annotation /// 3900 // DNA-directed RNA polymerase I activity // inferred from electronic annotation /// 3902 // DNA-directed RNA polymerase III activity // traceable …	---	---	---	5.800460487804878e-06	51728	['51728']	['51728']	True
51728	B	222766_at	-0.109	-3.86	0.000269		222766_at_B	-0.0215	-0.68	0.499		222766_at	polymerase (RNA) III (DNA directed) polypeptide K, 12.3 kDa	POLR3K	Hs.437186		---	---	---				0.0014987142857142855	51728	['51728']	['51728']	True
5138	A	204134_at	-0.899	-7.33	5.56e-10		204134_at	0.0203	0.563	0.576		204134_at	phosphodiesterase 2A, cGMP-stimulated	PDE2A	Hs.154437 // full length	NM_002599 // phosphodiesterase 2A, cGMP-stimulated	7165 // signal transduction // inferred from electronic annotation	16020 // membrane // inferred from electronic annotation	4118 // cGMP-stimulated cyclic-nucleotide phosphodiesterase activity // traceable author statement /// 16787 // hydrolase activity // inferred from electronic annotation	---	---	---	3.256840677966102e-08	5138	['5138']	['5138']	True
5153	A	206444_at	-0.907	-8.74	1.9e-12		206444_at	0.0169	0.506	0.615		206444_at	phosphodiesterase 1B, calmodulin-dependent	PDE1B	Hs.203238 // full length	NM_000924 // phosphodiesterase 1B, calmodulin-dependent	6915 // apoptosis // traceable author statement /// 7165 // signal transduction // inferred from electronic annotation	---	5516 // calmodulin binding // inferred from electronic annotation /// 16787 // hydrolase activity // inferred from electronic annotation /// 4114 // 3',5'-cyclic-nucleotide phosphodiesterase activity // extended:Unknown; PDEase; 6.4e-144 /// 4117 // calmodulin-dependent cyclic-nucleotide phosphodiesterase activity // traceable author statement	---	---	---	8.129828571428572e-10	5153	['5153']	['5153']	True
2643	A	204224_s_at	-0.42	-5.4	1.09e-06		204224_s_at	-0.026	-0.597	0.553		204224_s_at	GTP cyclohydrolase 1 (dopa-responsive dystonia)	GCH1	Hs.86724 // full length	NM_000161 // GTP cyclohydrolase 1 (dopa-responsive dystonia)	6729 // tetrahydrobiopterin biosynthesis // inferred from electronic annotation /// 1506 // neurotransmitter biosynthesis and storage // traceable author statement /// 6809 // nitric oxide biosynthesis // traceable author statement /// 6559 // phenylalanine catabolism // inferred from electronic annotation	---	3934 // GTP cyclohydrolase I activity // traceable author statement /// 16787 // hydrolase activity // inferred from electronic annotation	---	---	---	1.3588102108768034e-05	2643	['2643']	['2643']	True
10846	A	205501_at	-2.23	-8.21	1.61e-11		205501_at	-0.483	-4.71	1.6e-05		205501_at	Homo sapiens cDNA FLJ25677 fis, clone TST04054.	---	Hs.348762 // ---	---	---	---	---	---	---	---	2.9767111111111115e-09	10846	['10846']	['10846']	True
10846	A	211170_s_at	-0.465	-5.49	7.83e-07		211170_s_at	-0.0124	-0.537	0.594		211170_s_at	phosphodiesterase 10A	PDE10A	Hs.128291 // full length	NM_006661 // phosphodiesterase 10A	7165 // signal transduction // inferred from electronic annotation	---	16787 // hydrolase activity // inferred from electronic annotation /// 4114 // 3',5'-cyclic-nucleotide phosphodiesterase activity // traceable author statement /// 30553 // 3',5'-cGMP binding // inferred from electronic annotation	---	---	---	1.0286147368421053e-05	10846	['10846']	['10846']	True
10846	A	211171_s_at	-0.303	-5.67	3.85e-07		211171_s_at	0.0465	1.63	0.109		211171_s_at	phosphodiesterase 10A	PDE10A	Hs.128291 // full length	NM_006661 // phosphodiesterase 10A	7165 // signal transduction // inferred from electronic annotation	---	16787 // hydrolase activity // inferred from electronic annotation /// 4114 // 3',5'-cyclic-nucleotide phosphodiesterase activity // traceable author statement /// 30553 // 3',5'-cGMP binding // inferred from electronic annotation	---	---	---	5.660104712041885e-06	10846	['10846']	['10846']	True
4830	A	201577_at	-0.458	-5.8	2.38e-07		201577_at	-0.308	-4.1	0.000133		201577_at	non-metastatic cells 1, protein (NM23A) expressed in	NME1	Hs.118638 // full length	NM_000269 // non-metastatic cells 1 protein	6183 // GTP biosynthesis // inferred from electronic annotation /// 6228 // UTP biosynthesis // inferred from electronic annotation /// 9142 // nucleoside triphosphate biosynthesis // non-traceable author statement /// 6241 // CTP biosynthesis // inferred from electronic annotation /// 45786 // negative regulation of cell cycle // inferred from electronic annotation /// 8285 // negative regulatio…	5634 // nucleus // non-traceable author statement	4550 // nucleoside-diphosphate kinase activity // non-traceable author statement /// 16301 // kinase activity // inferred from electronic annotation /// 16740 // transferase activity // inferred from electronic annotation /// 5524 // ATP binding // non-traceable author statement	---	---	---	3.8107141838916602e-06	4830	['4830']	['4830']	True
29922	A	219553_at	0.0864	1.26	0.213		219553_at	0.0543	1.42	0.162		219553_at	non-metastatic cells 7, protein expressed in (nucleoside-diphosphate kinase)	NME7	Hs.274479 // full length	NM_013330 // NME7	6183 // GTP biosynthesis // inferred from electronic annotation /// 6228 // UTP biosynthesis // inferred from electronic annotation /// 6241 // CTP biosynthesis // inferred from electronic annotation	---	4550 // nucleoside-diphosphate kinase activity // inferred from electronic annotation /// 16301 // kinase activity // inferred from electronic annotation /// 16740 // transferase activity // inferred from electronic annotation /// 5524 // ATP binding // inferred from electronic annotation	---	---	---	0.36011379543915106	29922	['29922']	['29922']	True
29922	B	227556_at	-0.49	-2.7	0.00898		227556_at_B	-0.329	-1.84	0.0715		227556_at	non-metastatic cells 7, protein expressed in (nucleoside-diphosphate kinase)	NME7	Hs.274479		398 // nuclear mRNA splicing, via spliceosome // inferred from electronic annotation /// 6355 // regulation of transcription, DNA-dependent // inferred from electronic annotation /// 6406 // mRNA-nucleus export // inferred from electronic annotation /// 6810 // transport // inferred from electronic annotation	5634 // nucleus // inferred from electronic annotation	3677 // DNA binding // inferred from electronic annotation /// 3723 // RNA binding // inferred from electronic annotation /// 3676 // KH;nucleic acid binding;1.7e-15 // extended:inferred from electronic annotation				0.02942982274418265	29922	['29922']	['29922']	True
271	A	212360_at	-0.554	-6.67	7.81e-09		212360_at	0.0253	0.63	0.531		212360_at	adenosine monophosphate deaminase 2 (isoform L)	AMPD2	Hs.82927 // full length	NM_004037 // adenosine monophosphate deaminase 2 (isoform L)	---	---	3876 // AMP deaminase activity // extended:inferred from electronic annotation; 3.5.4.6; 9.69e-266 /// 16814 // hydrolase activity, acting on carbon-nitrogen (but not peptide) bonds, in cyclic amidines // extended:Unknown; A_deaminase; 2.5e-237	---	---	---	2.3517941018766756e-07	271	['271']	['271']	True
2982	A	221942_s_at	-0.788	-8.9	1.03e-12		221942_s_at	-0.0323	-0.731	0.468		221942_s_at	guanylate cyclase 1, soluble, alpha 3	GUCY1A3	Hs.75295 // full length	NM_000856 // guanylate cyclase 1, soluble, alpha 3	7263 // nitric oxide mediated signal transduction // traceable author statement /// 8015 // circulation // traceable author statement /// 6182 // cGMP biosynthesis // inferred from electronic annotation	8074 // guanylate cyclase complex, soluble // traceable author statement	8075 // receptor guanylate cyclase activity // traceable author statement /// 4383 // guanylate cyclase activity // traceable author statement /// 16829 // lyase activity // inferred from electronic annotation	---	---	---	5.444216470588235e-10	2982	['2982']	['2982']	True
2982	B	227235_at	-1.02	-7.73	1.11e-10		227235_at_B	-0.0868	-1.35	0.183		227235_at	CDNA FLJ42250 fis, clone TKIDN2007828	---	Hs.22247		---	---	---				1.0841321739130435e-08	2982	['2982']	['2982']	True
2982	B	229530_at	-0.947	-6.79	4.87e-09		229530_at_B	-0.0771	-0.923	0.36		229530_at	Transcribed sequences	---	Hs.444412		6355 // regulation of transcription, DNA-dependent // inferred from electronic annotation /// 7498 // mesoderm development // traceable author statement	5634 // nucleus // inferred from electronic annotation	3677 // DNA binding // inferred from electronic annotation /// 3702 // RNA polymerase II transcription factor activity // not recorded				1.6593498489425983e-07	2982	['2982']	['2982']	True
2982	B	239580_at	-0.574	-7.17	1.06e-09		239580_at_B	-0.0223	-0.521	0.605		239580_at	CDNA FLJ42250 fis, clone TKIDN2007828	---	Hs.22247		6725 // aromatic compound metabolism // inferred from electronic annotation	---	16787 // hydrolase activity // inferred from electronic annotation				5.2391287128712875e-08	2982	['2982']	['2982']	True
5434	A	213887_s_at	-0.309	-4.16	9.86e-05		213887_s_at	-0.117	-1.95	0.0563		213887_s_at	polymerase (RNA) II (DNA directed) polypeptide E, 25kDa	POLR2E	Hs.24301 // full length	NM_002695 // DNA directed RNA polymerase II polypeptide E	6350 // transcription // inferred from electronic annotation /// 6366 // transcription from Pol II promoter // traceable author statement	5634 // nucleus // inferred from electronic annotation /// 5665 // DNA-directed RNA polymerase II, core complex // not recorded	3902 // DNA-directed RNA polymerase III activity // inferred from electronic annotation /// 3899 // DNA-directed RNA polymerase activity // inferred from electronic annotation /// 3901 // DNA-directed RNA polymerase II activity // traceable author statement /// 3900 // DNA-directed RNA polymerase I activity // inferred from electronic annotation /// 3677 // DNA binding // inferred from electronic…	---	---	---	0.0006363885648613706	5434	['5434']	['5434']	True
5434	A	217854_s_at	-0.119	-2.4	0.0195		217854_s_at	-0.0892	-2.35	0.0222		217854_s_at	polymerase (RNA) II (DNA directed) polypeptide E, 25kDa	POLR2E	Hs.24301 // full length	NM_002695 // DNA directed RNA polymerase II polypeptide E	6350 // transcription // inferred from electronic annotation /// 6366 // transcription from Pol II promoter // traceable author statement	5634 // nucleus // inferred from electronic annotation /// 5665 // DNA-directed RNA polymerase II, core complex // not recorded	3902 // DNA-directed RNA polymerase III activity // inferred from electronic annotation /// 3899 // DNA-directed RNA polymerase activity // inferred from electronic annotation /// 3901 // DNA-directed RNA polymerase II activity // traceable author statement /// 3900 // DNA-directed RNA polymerase I activity // inferred from electronic annotation /// 3677 // DNA binding // inferred from electronic…	---	---	---	0.055805847506210586	5434	['5434']	['5434']	True
955	A	201704_at	-0.585	-6.18	5.29e-08		201704_at	-0.189	-3.41	0.00121		201704_at	ectonucleoside triphosphate diphosphohydrolase 6 (putative function)	ENTPD6	Hs.12330 // full length	NM_001247 // ectonucleoside triphosphate diphosphohydrolase 6 (putative function)	---	5794 // Golgi apparatus // inferred from electronic annotation /// 16021 // integral to membrane // inferred from electronic annotation	45134 // uridine diphosphatase activity // inferred from electronic annotation /// 16787 // hydrolase activity // inferred from electronic annotation /// 287 // magnesium ion binding // inferred from electronic annotation	---	---	---	1.089725447042641e-06	955	['955']	['955']	True
955	B	234946_at	-0.0176	-0.462	0.645		234946_at_B	0.0598	1.28	0.205		234946_at	ectonucleoside triphosphate diphosphohydrolase 6 (putative function)	ENTPD6	Hs.438431		---	---	---				0.7705629271146329	955	['955']	['955']	True
2977	A	206927_s_at	-0.148	-3.75	0.000383		206927_s_at	0.0241	0.633	0.529		206927_s_at	guanylate cyclase 1, soluble, alpha 2	GUCY1A2	Hs.178295 // full length	NM_000855 // guanylate cyclase 1, soluble, alpha 2	6182 // cGMP biosynthesis // inferred from electronic annotation /// 7242 // intracellular signaling cascade // inferred from electronic annotation	8074 // guanylate cyclase complex, soluble // not recorded /// 5737 // cytoplasm // not recorded	8075 // receptor guanylate cyclase activity // inferred from electronic annotation /// 4383 // guanylate cyclase activity // traceable author statement /// 16829 // lyase activity // inferred from electronic annotation	---	---	---	0.0020277426349281165	2977	['2977']	['2977']	True
2977	B	228731_at	-1.07	-6.78	4.9e-09		228731_at_B	-0.0864	-0.911	0.366		228731_at	Clone IMAGE:5274212, mRNA	---	Hs.24321		6508 // proteolysis and peptidolysis // inferred from electronic annotation	---	16805 // dipeptidase activity // inferred from electronic annotation				1.660235294117647e-07	2977	['2977']	['2977']	True
2977	B	228732_at	-0.91	-8.36	8.98e-12		228732_at_B	-0.0296	-0.517	0.607		228732_at	Clone IMAGE:5274212, mRNA	---	Hs.24321		---	---	---				2.157505026737968e-09	2977	['2977']	['2977']	True
2977	B	230665_at	-0.333	-5.94	1.37e-07		230665_at_B	0.0153	0.423	0.674		230665_at	CDNA FLJ40823 fis, clone TRACH2011093	---	Hs.74052		7010 // cytoskeleton organization and biogenesis // inferred from electronic annotation	5737 // cytoplasm // inferred from electronic annotation	3779 // actin binding // inferred from electronic annotation				2.4071709034024245e-06	2977	['2977']	['2977']	True
2977	B	236335_at	-1.3	-7.89	5.8200000000000003e-11		236335_at_B	-0.0681	-0.839	0.405		236335_at	Clone IMAGE:5274212, mRNA	---	Hs.24321		---	---	---				7.263360000000001e-09	2977	['2977']	['2977']	True
2977	B	242342_at	-0.761	-8.05	3e-11		242342_at_B	-0.0174	-0.474	0.638		242342_at	CDNA FLJ40823 fis, clone TRACH2011093	---	Hs.74052		6355 // regulation of transcription, DNA-dependent // inferred from electronic annotation	---	3700 // transcription factor activity // inferred from electronic annotation /// 16301 // kinase activity // inferred from electronic annotation				4.813714285714286e-09	2977	['2977']	['2977']	True
2983	A	203817_at	-1.08	-7.63	1.64e-10		203817_at	-0.0856	-1.43	0.158		203817_at	guanylate cyclase 1, soluble, beta 3	GUCY1B3	Hs.77890 // full length	NM_000857 // guanylate cyclase 1, soluble, beta 3	7263 // nitric oxide mediated signal transduction // traceable author statement /// 8015 // circulation // traceable author statement /// 6182 // cGMP biosynthesis // inferred from electronic annotation	5737 // cytoplasm // not recorded /// 8074 // guanylate cyclase complex, soluble // traceable author statement	8075 // receptor guanylate cyclase activity // traceable author statement /// 4383 // guanylate cyclase activity // traceable author statement /// 16829 // lyase activity // inferred from electronic annotation	---	---	---	1.395490909090909e-08	2983	['2983']	['2983']	True
2983	A	211555_s_at	-1.03	-7.68	1.34e-10		211555_s_at	-0.0209	-0.236	0.814		211555_s_at	guanylate cyclase 1, soluble, beta 3	GUCY1B3	Hs.77890 // full length	NM_000857 // guanylate cyclase 1, soluble, beta 3	7263 // nitric oxide mediated signal transduction // traceable author statement /// 8015 // circulation // traceable author statement /// 6182 // cGMP biosynthesis // inferred from electronic annotation	5737 // cytoplasm // not recorded /// 8074 // guanylate cyclase complex, soluble // traceable author statement	8075 // receptor guanylate cyclase activity // traceable author statement /// 4383 // guanylate cyclase activity // traceable author statement /// 16829 // lyase activity // inferred from electronic annotation	---	---	---	1.2137806451612904e-08	2983	['2983']	['2983']	True
