# Supplementary material for: Downregulation of glial genes involved in synaptic function mitigates Huntington's disease pathogenesis
Source: eLife. 2021 Apr 19;10:e64564. doi: 10.7554/eLife.64564 (PMC8149125; doi:10.7554/eLife.64564)
Supplement: Figure 1—source data 2. [file elife-64564-fig1-data2.zip › Figure_1_source_data_file_2/neuronDown/5/subFly.csv]

fbgene	gene_x	EN7vsEW7_log2FoldChange	EN7vsEW7_pvalue	EN7vsEW7_padj	EN7vsEW7_grp.mean.EW7	EN7vsEW7_grp.mean.EN7	EN9vsEW9_log2FoldChange	EN9vsEW9_pvalue	EN9vsEW9_padj	EN9vsEW9_grp.mean.EW9	EN9vsEW9_grp.mean.EN9	EN11vsEW11_v2_log2FoldChange	EN11vsEW11_v2_pvalue	EN11vsEW11_v2_padj	EN11vsEW11_v2_grp.mean.EW11	EN11vsEW11_v2_grp.mean.EN11	EF18vsEW18_log2FoldChange	EF18vsEW18_pvalue	EF18vsEW18_padj	EF18vsEW18_grp.mean.EW18	EF18vsEW18_grp.mean.EF18	EF20vsEW20_log2FoldChange	EF20vsEW20_pvalue	EF20vsEW20_padj	EF20vsEW20_grp.mean.EW20	EF20vsEW20_grp.mean.EF20	EF22vsEW22_log2FoldChange	EF22vsEW22_pvalue	EF22vsEW22_padj	EF22vsEW22_grp.mean.EW22	EF22vsEW22_grp.mean.EF22	Unnamed: 31_x	AllSig_x	UnionSig_x	fbgene	gene_y	RN5vsRW5_log2FoldChange	RN5vsRW5_pvalue	RN5vsRW5_padj	RN5vsRW5_grp.mean.RW5	RN5vsRW5_grp.mean.RN5	RN7vsRW7_log2FoldChange	RN7vsRW7_pvalue	RN7vsRW7_padj	RN7vsRW7_grp.mean.RW7	RN7vsRW7_grp.mean.RN7	RN8vsRW8_log2FoldChange	RN8vsRW8_pvalue	RN8vsRW8_padj
FBgn0061361	CG33786:FBgn0061361	-0.543473608635255	0.000288569812980568	0.00447564425080056	261.047778343237	166.64095405534	-0.549013881144695	0.000461280331830328	0.00277341387676211	314.957419904047	207.997357999214	0.185961780560663	0.265989526833141	0.527285721010231	188.042779023057	219.258361350708	-0.23637940026012	0.144073632029128	0.332526402108129	240.487009412149	199.213131623759	-0.180314753990914	0.164849546251586	0.390106766467721	275.035638026549	237.918150322279	-0.0885316723225619	0.661786552505951	0.885192535102588	275.729991568002	256.915874983329		False	True	FBgn0061361	CG33786:FBgn0061361	0.0885073109803036	0.481609450149584	0.6824839514417	332.149596951526	354.634125333403	0.191977019672416	0.383431575968391	0.798155083176454	232.47767090897	271.978735184402	0.182996025596438	0.290793904695784	0.646004555754788
FBgn0061362	CG33785:FBgn0061362	-0.543473608635255	0.000288569812980568	0.00447564425080056	261.047778343237	166.64095405534	-0.549013881144695	0.000461280331830328	0.00277341387676211	314.957419904047	207.997357999214	0.185961780560663	0.265989526833141	0.527285721010231	188.042779023057	219.258361350708	-0.23637940026012	0.144073632029128	0.332526402108129	240.487009412149	199.213131623759	-0.180314753990914	0.164849546251586	0.390106766467721	275.035638026549	237.918150322279	-0.0885316723225619	0.661786552505951	0.885192535102588	275.729991568002	256.915874983329		False	True	FBgn0061362	CG33785:FBgn0061362	0.0885073109803036	0.481609450149584	0.6824839514417	332.149596951526	354.634125333403	0.191977019672416	0.383431575968391	0.798155083176454	232.47767090897	271.978735184402	0.182996025596438	0.290793904695784	0.646004555754788
FBgn0038237	Pde6:FBgn0038237	-0.0447857905055138	0.697786179146055	0.907890478089344	3887.88983227623	3757.54086768359	-0.0319156626442369	0.551901916431025	0.732866381151867	3887.71356423153	3802.23488624197	-0.164919095131531	0.0484667774542955	0.174734541805726	3993.96429366967	3548.40727644685	-0.34298920530184	7.15027782669069e-05	0.000898283779553131	3935.87284776582	3077.38312968377	-0.440050639295055	3.45634735449622e-07	8.37752763542178e-06	3823.41038276769	2769.09717773076	-0.417295923210379	0.0182871309737104	0.185993032832721	3321.07743417781	2418.55236779979		False	True	FBgn0038237	Pde6:FBgn0038237	-0.419180247353771	6.05536214013013e-12	1.40119200209308e-10	4642.31063600356	3459.14620977664	-0.337837943182485	0.122470820161115	0.486776484103608	3566.24293855074	2713.8734828288	-0.258623892222318	0.0179183529830359	0.114629087950748
FBgn0085370	Pde11:FBgn0085370	-0.113809166185219	0.122086734374568	0.41260609836815	3779.41549256396	3482.87375392421	-0.0735405885943926	0.155256507863835	0.319753240746924	3753.6042376638	3565.67265920585	-0.0727899074394436	0.372738331573193	0.633759400417918	3690.76256504292	3503.50341487821	-0.493687914645297	1.81865658023431e-11	1.11727468261537e-09	4318.57145405605	3040.92078608821	-0.546776157161988	9.55021008421168e-15	7.92172240911129e-13	3491.84080386397	2357.17587083702	-0.455130786066227	3.50126663178429e-11	6.9117780806547e-09	3449.63497469463	2506.27602007668		False	True	FBgn0085370	Pde11:FBgn0085370	-0.29168161914693	7.27333548505756e-06	6.85677769846981e-05	4007.54680422482	3264.52982255246	-0.319449385594974	0.170874584562963	0.575849480582979	3414.26167998198	2617.47807732228	-0.141548905171385	0.0828448693324785	0.326143705523058
FBgn0000479	dnc:FBgn0000479	-0.180366705217114	0.0191055096879571	0.121778495207589	1774.12416039339	1558.40892247964	-0.0483965831977786	0.602670241922002	0.77037769885136	1754.80126902104	1694.5968887866	0.0130068474917377	0.896799248780906	0.959755336032247	1579.94041618812	1595.09625188107	0.175179494103777	0.0844933940677197	0.232976729733952	1665.07373121929	1891.81398293781	0.0174636639325151	0.83138522350803	0.926630012226826	1725.03985760877	1746.80846075999	-0.114770232717612	0.184037222418268	0.614288135614417	1789.15244566046	1649.6066147057		False	False	FBgn0000479	dnc:FBgn0000479	0.0256778415036718	0.793038596038533	0.896053410311796	1920.28495614494	1956.23177549775	-0.110279413169912			1604.92858921362	1472.28659129831	-0.0186325924925033	0.847864191875619	0.952547413752049
FBgn0259171	Pde9:FBgn0259171	-0.325475889958725	0.00420361740317408	0.0385130358847952	667.025860213812	521.158174709742	-0.673887259802882	5.48544298452838e-09	8.49658325698063e-08	729.909179244272	447.565095561654	-0.123793062311137	0.429201334329896	0.682798615325365	572.30841531414	518.309866536053	-0.230343858321496	0.0560235206254847	0.174290201478449	854.650315407834	719.644772870585	-0.137374416609925	0.171516221127614	0.400133050872296	775.124241308368	699.481426615603	0.128971822638927	0.54463429472618	0.842296896540883	669.707867925374	742.793691737453		False	True	FBgn0259171	Pde9:FBgn0259171	0.395568728552749	0.000153018804771603	0.00109003702839348	477.221803262763	634.413268492262	0.48733043060379	0.00199992131177276	0.0252592055108661	454.299007552665	652.513003332845	0.340221983640619	0.0038738352094438	0.0348997335687164
FBgn0259225	Pde1c:FBgn0259225	-0.12901567327823	0.0431537748422943	0.217874963759656	6179.03079213341	5637.34113360852	0.0282699335201409	0.636319241898061	0.793524768891286	5991.37760336291	6111.00878636532	-0.0666314855568084	0.310979438108509	0.573838474928722	6008.60866084779	5731.23372012751	-0.297970264129844	8.62807198173582e-05	0.00105202260444698	6124.76069472428	4954.84801711225	-0.314730962293953	9.76255138623632e-07	2.12273884316649e-05	5813.78160556876	4643.51017752965	-0.530882302330816	0.00345298445554487	0.0595146535087841	5975.64602766383	3982.08978681485		False	True	FBgn0259225	Pde1c:FBgn0259225	0.203260857071929	0.00491298186919625	0.0220809124836055	5634.74604434838	6503.6556925742	0.0261252721017791	0.897835288809674	0.983075765112044	4937.5291284587	5039.70909529764	0.0635610125317002	0.368788050552499	0.71406013127403
FBgn0003162	Pu:FBgn0003162	0.0832452333149603	0.419063351329301	0.761684049644687	5269.92279962983	5606.63219204973	0.0184642336377735	0.738201684936011	0.860563922060652	4294.40838752638	4350.72303054973	0.30921492253744	0.00270138747822639	0.0196216029339058	4373.29417137589	5483.9390239383	-0.299304082207503	0.00983803186254466	0.0488436373264652	5601.36640600472	4488.11329677227	-0.148184375916902	0.0200206242636945	0.0916936402882825	4189.81356565447	3769.3263066497	-0.186841433661257	0.374387040348002	0.755189908764664	3908.78456757115	3367.9468961513		False	False	FBgn0003162	Pu:FBgn0003162	-0.451427763173839	1.72415150822344e-05	0.000149818860448125	4259.43367277949	3076.92569489851	-0.455063905847568	0.00325903091860348	0.0370487731451338	5079.54748757522	3624.4381236477	-0.450849602584814	0.00042391021465235	0.00548166696313792
FBgn0038237	Pde6:FBgn0038237	-0.0447857905055138	0.697786179146055	0.907890478089344	3887.88983227623	3757.54086768359	-0.0319156626442369	0.551901916431025	0.732866381151867	3887.71356423153	3802.23488624197	-0.164919095131531	0.0484667774542955	0.174734541805726	3993.96429366967	3548.40727644685	-0.34298920530184	7.15027782669069e-05	0.000898283779553131	3935.87284776582	3077.38312968377	-0.440050639295055	3.45634735449622e-07	8.37752763542178e-06	3823.41038276769	2769.09717773076	-0.417295923210379	0.0182871309737104	0.185993032832721	3321.07743417781	2418.55236779979		False	True	FBgn0038237	Pde6:FBgn0038237	-0.419180247353771	6.05536214013013e-12	1.40119200209308e-10	4642.31063600356	3459.14620977664	-0.337837943182485	0.122470820161115	0.486776484103608	3566.24293855074	2713.8734828288	-0.258623892222318	0.0179183529830359	0.114629087950748
FBgn0085370	Pde11:FBgn0085370	-0.113809166185219	0.122086734374568	0.41260609836815	3779.41549256396	3482.87375392421	-0.0735405885943926	0.155256507863835	0.319753240746924	3753.6042376638	3565.67265920585	-0.0727899074394436	0.372738331573193	0.633759400417918	3690.76256504292	3503.50341487821	-0.493687914645297	1.81865658023431e-11	1.11727468261537e-09	4318.57145405605	3040.92078608821	-0.546776157161988	9.55021008421168e-15	7.92172240911129e-13	3491.84080386397	2357.17587083702	-0.455130786066227	3.50126663178429e-11	6.9117780806547e-09	3449.63497469463	2506.27602007668		False	True	FBgn0085370	Pde11:FBgn0085370	-0.29168161914693	7.27333548505756e-06	6.85677769846981e-05	4007.54680422482	3264.52982255246	-0.319449385594974	0.170874584562963	0.575849480582979	3414.26167998198	2617.47807732228	-0.141548905171385	0.0828448693324785	0.326143705523058
FBgn0000479	dnc:FBgn0000479	-0.180366705217114	0.0191055096879571	0.121778495207589	1774.12416039339	1558.40892247964	-0.0483965831977786	0.602670241922002	0.77037769885136	1754.80126902104	1694.5968887866	0.0130068474917377	0.896799248780906	0.959755336032247	1579.94041618812	1595.09625188107	0.175179494103777	0.0844933940677197	0.232976729733952	1665.07373121929	1891.81398293781	0.0174636639325151	0.83138522350803	0.926630012226826	1725.03985760877	1746.80846075999	-0.114770232717612	0.184037222418268	0.614288135614417	1789.15244566046	1649.6066147057		False	False	FBgn0000479	dnc:FBgn0000479	0.0256778415036718	0.793038596038533	0.896053410311796	1920.28495614494	1956.23177549775	-0.110279413169912			1604.92858921362	1472.28659129831	-0.0186325924925033	0.847864191875619	0.952547413752049
FBgn0259171	Pde9:FBgn0259171	-0.325475889958725	0.00420361740317408	0.0385130358847952	667.025860213812	521.158174709742	-0.673887259802882	5.48544298452838e-09	8.49658325698063e-08	729.909179244272	447.565095561654	-0.123793062311137	0.429201334329896	0.682798615325365	572.30841531414	518.309866536053	-0.230343858321496	0.0560235206254847	0.174290201478449	854.650315407834	719.644772870585	-0.137374416609925	0.171516221127614	0.400133050872296	775.124241308368	699.481426615603	0.128971822638927	0.54463429472618	0.842296896540883	669.707867925374	742.793691737453		False	True	FBgn0259171	Pde9:FBgn0259171	0.395568728552749	0.000153018804771603	0.00109003702839348	477.221803262763	634.413268492262	0.48733043060379	0.00199992131177276	0.0252592055108661	454.299007552665	652.513003332845	0.340221983640619	0.0038738352094438	0.0348997335687164
FBgn0000150	awd:FBgn0000150	-0.167956089186413	0.301932814602152	0.664317300558488	19377.109641317	16751.9589422344	-0.417851479650128	1.55301828609232e-06	1.64931266452226e-05	19082.5688320091	14182.2533427908	-0.113012185685066	0.401463585791938	0.658718212204677	15949.3493865455	14625.5715485509	-0.120041117065507	0.351571110501835	0.577684056241025	17328.5181211119	15830.0567680671	0.421826885979633	2.49665367775292e-05	0.000368346875935141	11903.4126179854	16328.0082927781	0.100949666350086	0.487272596452365	0.817410712033875	17046.626480819	18359.9483899868		False	True	FBgn0000150	awd:FBgn0000150	0.469697164749915	1.47223720263931e-10	2.91542076788308e-09	11958.0424999814	16657.5812695826	0.215619763685849	0.389614653010121	0.802030997218762	16125.4808364132	19438.8107463674	0.0504567203542547	0.739268897455378	0.911224773850324
FBgn0039809	CG15547:FBgn0039809	-0.167762159283329	0.111213639425209	0.390613406897947	803.048885102789	708.720807880811	-0.257344224316591	0.0067127868793721	0.0278630014220997	944.672436780952	785.685348091016	-0.287719436419011	0.00861099168686663	0.0491730442405821	818.767779751999	662.285766094189	-0.317900228031181	0.0101312857362556	0.0499461665860115	861.814285053116	679.31578963272	-0.136514235739448	0.197924130991496	0.439578424998566	908.77038083861	819.458993552319	-0.218039864119504	0.18527222959707	0.615123234937876	838.992815903892	712.82201793604		False	False	FBgn0039809	CG15547:FBgn0039809	0.325981487715214	0.00254155013815391	0.0126182765184463	838.938002750139	1061.20069099441	0.604793631905849	0.000766435164213151	0.0113056631802807	698.999140715899	1108.72010971416	0.562878990449656	2.49081263798977e-05	0.000459430601805863
FBgn0030573	nmdyn-D6:FBgn0030573	-0.0129510696320919	0.939753353064285	0.98488813620234	97.5933972841059	96.510783233104	0.0483234858451143	0.79105239754387	0.895682075071861	114.402490064549	118.8594736458	-0.0126242883164766	0.947931746570676	0.97975379963547	112.370807350313	111.081181333521	0.0898635867723355	0.649828582516094	0.818305370099386	94.4664138462428	102.553526967731	0.177185252528053	0.261427996123726	0.515309047807337	110.954213098924	129.827434207407	0.134615051649848	0.607895476617171	0.862837046523363	112.380339126708	126.677854016882		False	False	FBgn0030573	nmdyn-D6:FBgn0030573	-0.0163396058249415	0.928502020261233	0.967533408232274	119.369647976567	117.850569040474	0.0479397132696907	0.825075790008053	0.967745163196494	110.077196354674	114.291572307355	0.0314536864348962	0.869827857758251	0.960231149655081
FBgn0028997	nmdyn-D7:FBgn0028997	-0.162074134885507	0.425175323681601	0.764679889340432	39.3878703772592	31.3043240942832	0.0580869582762801	0.820866011791157	0.910569819411566	46.4879837169459	49.2392325206299	0.0488989386049509	0.828858824747764	0.933237625163617	43.5945223940518	46.1911499781627	-0.672767231349999	0.00365841130381466	0.022877347196841	63.5317557225456	29.6149513661607	-0.627170245971662	0.000515134682743505	0.0049771166327539	87.3427212731999	44.8668260760636	0.431222367634006			83.1190126296	214.611327111615		False	True	FBgn0028997	nmdyn-D7:FBgn0028997	0.0410955352165111	0.866517532199988	0.93585275918072	52.1684237472479	54.0681208197175	0.200882450090228	0.51998916940865	0.864116050822617	49.6241568318816	64.2279578675322	0.204659816146265	0.423307643913781	0.753236529461132
FBgn0000150	awd:FBgn0000150	-0.167956089186413	0.301932814602152	0.664317300558488	19377.109641317	16751.9589422344	-0.417851479650128	1.55301828609232e-06	1.64931266452226e-05	19082.5688320091	14182.2533427908	-0.113012185685066	0.401463585791938	0.658718212204677	15949.3493865455	14625.5715485509	-0.120041117065507	0.351571110501835	0.577684056241025	17328.5181211119	15830.0567680671	0.421826885979633	2.49665367775292e-05	0.000368346875935141	11903.4126179854	16328.0082927781	0.100949666350086	0.487272596452365	0.817410712033875	17046.626480819	18359.9483899868		False	True	FBgn0000150	awd:FBgn0000150	0.469697164749915	1.47223720263931e-10	2.91542076788308e-09	11958.0424999814	16657.5812695826	0.215619763685849	0.389614653010121	0.802030997218762	16125.4808364132	19438.8107463674	0.0504567203542547	0.739268897455378	0.911224773850324
FBgn0039809	CG15547:FBgn0039809	-0.167762159283329	0.111213639425209	0.390613406897947	803.048885102789	708.720807880811	-0.257344224316591	0.0067127868793721	0.0278630014220997	944.672436780952	785.685348091016	-0.287719436419011	0.00861099168686663	0.0491730442405821	818.767779751999	662.285766094189	-0.317900228031181	0.0101312857362556	0.0499461665860115	861.814285053116	679.31578963272	-0.136514235739448	0.197924130991496	0.439578424998566	908.77038083861	819.458993552319	-0.218039864119504	0.18527222959707	0.615123234937876	838.992815903892	712.82201793604		False	False	FBgn0039809	CG15547:FBgn0039809	0.325981487715214	0.00254155013815391	0.0126182765184463	838.938002750139	1061.20069099441	0.604793631905849	0.000766435164213151	0.0113056631802807	698.999140715899	1108.72010971416	0.562878990449656	2.49081263798977e-05	0.000459430601805863
FBgn0030573	nmdyn-D6:FBgn0030573	-0.0129510696320919	0.939753353064285	0.98488813620234	97.5933972841059	96.510783233104	0.0483234858451143	0.79105239754387	0.895682075071861	114.402490064549	118.8594736458	-0.0126242883164766	0.947931746570676	0.97975379963547	112.370807350313	111.081181333521	0.0898635867723355	0.649828582516094	0.818305370099386	94.4664138462428	102.553526967731	0.177185252528053	0.261427996123726	0.515309047807337	110.954213098924	129.827434207407	0.134615051649848	0.607895476617171	0.862837046523363	112.380339126708	126.677854016882		False	False	FBgn0030573	nmdyn-D6:FBgn0030573	-0.0163396058249415	0.928502020261233	0.967533408232274	119.369647976567	117.850569040474	0.0479397132696907	0.825075790008053	0.967745163196494	110.077196354674	114.291572307355	0.0314536864348962	0.869827857758251	0.960231149655081
FBgn0028997	nmdyn-D7:FBgn0028997	-0.162074134885507	0.425175323681601	0.764679889340432	39.3878703772592	31.3043240942832	0.0580869582762801	0.820866011791157	0.910569819411566	46.4879837169459	49.2392325206299	0.0488989386049509	0.828858824747764	0.933237625163617	43.5945223940518	46.1911499781627	-0.672767231349999	0.00365841130381466	0.022877347196841	63.5317557225456	29.6149513661607	-0.627170245971662	0.000515134682743505	0.0049771166327539	87.3427212731999	44.8668260760636	0.431222367634006			83.1190126296	214.611327111615		False	True	FBgn0028997	nmdyn-D7:FBgn0028997	0.0410955352165111	0.866517532199988	0.93585275918072	52.1684237472479	54.0681208197175	0.200882450090228	0.51998916940865	0.864116050822617	49.6241568318816	64.2279578675322	0.204659816146265	0.423307643913781	0.753236529461132
FBgn0052626	CG32626:FBgn0052626	-0.0699615388813955	0.26130373627538	0.624755981251804	13983.2331184042	13305.6078614656	-0.146906882109182	0.00568939242349815	0.0243000909689637	15430.8807298707	13923.9301891218	0.014127359464231	0.858188069933854	0.945452130764903	14635.682243741	14785.1890635751	0.0190360368734137	0.821104725555895	0.913914443189364	12946.0096840812	13123.2646225802	-0.062693136829579	0.288974587889975	0.545430250162005	13099.1728273853	12528.5917201246	-0.0377324279689527	0.783392186112556	0.93445695042117	12194.7016427689	11863.5250044646		False	False	FBgn0052626	CG32626:FBgn0052626	-0.133807876741495	0.0168608070857927	0.0620449163425008	15823.93588951	14409.1167109697	-0.0477054793222754	0.621007569542793	0.908697128198816	13969.6515015177	13503.8863557342	-0.00642342928643225	0.937279157037244	0.978010920921125
FBgn0013972	Gycalpha99B:FBgn0013972	-0.0261565865466277	0.718506224725753	0.916403266525449	6224.05713044694	6108.50467305691	-0.0503049046742332	0.458724080188193	0.658532831137641	5623.64351987143	5427.49190806534	0.0289438832633748	0.670144747568216	0.848434114510667	5404.82220740971	5517.00168436871	0.0141638817183278	0.873488568673	0.942164353302413	5740.69158372289	5799.63757941898	-0.011463386079692	0.848025549858684	0.933370771536427	4290.97794024465	4256.01236803347	-0.285438426182002	0.258753258156069	0.6742775228455	4064.34334620682	3166.66019786119		False	False	FBgn0013972	Gycalpha99B:FBgn0013972	0.144742284747767	0.0480787746287558	0.141385141243908	6272.85542408462	6948.08593351565	0.132713757221866	0.397429970612207	0.805326422535464	5936.73547780461	6552.37672686465	-0.0964172295575952	0.375019797500131	0.718848393273946
FBgn0038436	Gyc-89Db:FBgn0038436	-0.330898823981311	0.0297693509023235	0.166466991937588	190.66101559264	144.658093782972	-0.00792771764876877	0.964419741691636	0.98403297130986	153.80357315424	152.990907638662	-0.39715044219129	0.0409161315603834	0.155937556467692	186.989862209351	130.415452149562	-0.6194315753677	5.86253376219821e-05	0.000753436666610784	211.496839496346	129.752840420609	-0.646971515382517	2.1273330436619e-05	0.000317202069546284	175.856353997196	100.31908396319	-0.753409684347431	0.00996935216480201	0.124000241101378	159.330698295648	73.3809430748481		False	True	FBgn0038436	Gyc-89Db:FBgn0038436	-0.0432577594164542	0.775161275493225	0.885442325147807	222.891558696121	215.431021637629	0.0246727583222594	0.893591836785999	0.982879029884406	176.604188092167	180.156536755035	-0.190576232483047	0.315158334174646	0.670873071829295
FBgn0038435	Gyc-89Da:FBgn0038435	-0.241196759680046	0.179928493168428	0.518340368094511	136.057574592912	108.655858483761	-0.140330411371046	0.49220086687826	0.685953674597659	123.225791735158	109.844217374495	-0.475516829605675	0.0189756932993572	0.0888488488422631	124.108909504433	79.267392860035	-0.893189457769774	4.03902873633293e-07	1.01942167722209e-05	172.097038676049	81.8270912265605	-0.751837174378764	1.66338325346509e-06	3.40522224356529e-05	180.600270351336	92.6639472366717	-0.95322524350637	7.98233331255503e-07	6.1636384906225e-05	131.355216793016	62.7191970256918		False	True	FBgn0038435	Gyc-89Da:FBgn0038435	-0.155055670559704	0.349399823041051	0.560113141821262	150.573469199581	133.64561327534	0.0989607822257176	0.6463774469663	0.916996305968494	100.761819134256	109.187602542459	-0.263132928501874	0.202606922095888	0.538985973239249
FBgn0013973	Gycbeta100B:FBgn0013973	-0.0858775805157226	0.276737059677212	0.641174665702298	2996.05969859278	2816.022053884	-0.0752890218032001	0.3024501498985	0.507803295971817	3015.69959976278	2859.07611204728	-0.155520675690524	0.0678986349396547	0.220553202619821	3157.87845360361	2824.57669805459	-0.214732601869046	0.0196780254207831	0.0826643468197493	3314.15764400572	2839.1944829165	-0.223071809087197	0.000624803038196774	0.00586293954734829	2696.05013912373	2298.62754475278	-0.46209330792409	0.0834267570180062	0.435070639683607	2532.74509405937	1660.04709613029		False	True	FBgn0013973	Gycbeta100B:FBgn0013973	0.114522550333856	0.186640689115332	0.369949141805812	3322.13965717934	3604.43506988249	-0.0194351842209272			2706.0597866048	2662.25964523022	0.132751639414369	0.11752404830159	0.39811362664252
FBgn0038295	Gyc88E:FBgn0038295	-0.105011720284127	0.358980185566742	0.716505888421367	1008.77672278965	931.37382143978	-0.140432289795334	0.0853279798932875	0.207172665160261	1035.40079280549	937.608558602593	-0.322650033705672	0.00995838763602759	0.0550721747490536	1076.87056732286	844.439431090086	-0.281011533698346	0.00724268230684405	0.0390079146786239	1093.4659502316	890.979646348513	-0.397842466025971	7.89372285003705e-06	0.000134133396774985	954.440654968678	712.095815858274	-0.554629496329758	0.0192835520762814	0.19038759814523	820.93274726635	515.217854919091		False	True	FBgn0038295	Gyc88E:FBgn0038295	0.132449721015462	0.123021832321049	0.279707155142151	1095.93786419184	1204.58037816115	0.104888672112864	0.646612039944526	0.916996305968494	886.642332718847	966.287704057725	0.250320628871472	0.0165170308335537	0.107622327027238
FBgn0033571	Rpb5:FBgn0033571	0.0013081737940024	0.989517171033933	0.99582503155698	676.529304118054	677.021417128126	-0.0963720143212754	0.285259377203932	0.487752450592618	736.540783715341	687.554357505977	-0.111964102075531	0.307100880666683	0.569976246835712	767.983421870568	706.879268627248	-0.406135662355936	2.14507532045671e-05	0.000325870749429707	825.89449862105	615.651436690934	-0.0456696525352034	0.603489744394255	0.805026902847159	803.803671518443	777.069642317839	0.182829958506611	0.295166726741269	0.70880320076968	812.521299485401	932.967620543864		False	True	FBgn0033571	Rpb5:FBgn0033571	0.0832641414831585	0.460739824068236	0.663394150658955	652.920490458875	693.007985520915	0.0390550996384748	0.837820972246544	0.970604643265901	688.213953614863	709.674020568804	0.021805420917601	0.852172137878178	0.953722774463177
FBgn0024947	NTPase:FBgn0024947	-0.034154999277555	0.642305947493161	0.883729050037036	4912.28423116281	4793.14009720858	-0.0436514581084695	0.41471743415826	0.618541495187664	4737.37736253216	4595.5782096268	0.0942466832627901	0.188641033306288	0.430426758033992	4638.80849140983	4959.67025011273	-0.213467077144171	0.00957156795465365	0.047941371407539	6125.75849193021	5258.04230254143	-0.391935451310345	4.73221119328002e-10	2.11120720885855e-08	6315.22134005892	4774.89933661497	-0.186084905409638	0.109717878626362	0.500443319505333	5075.22883640258	4439.92757383599		False	True	FBgn0024947	NTPase:FBgn0024947	0.0881599558308634	0.14225881670961	0.307532719276104	4602.41975391208	4895.78933771857	0.080859816895047	0.409782900714941	0.813590778544719	4316.16160161387	4571.95577225155	0.00751948621104248	0.923528612361642	0.974509148752131
FBgn0013972	Gycalpha99B:FBgn0013972	-0.0261565865466277	0.718506224725753	0.916403266525449	6224.05713044694	6108.50467305691	-0.0503049046742332	0.458724080188193	0.658532831137641	5623.64351987143	5427.49190806534	0.0289438832633748	0.670144747568216	0.848434114510667	5404.82220740971	5517.00168436871	0.0141638817183278	0.873488568673	0.942164353302413	5740.69158372289	5799.63757941898	-0.011463386079692	0.848025549858684	0.933370771536427	4290.97794024465	4256.01236803347	-0.285438426182002	0.258753258156069	0.6742775228455	4064.34334620682	3166.66019786119		False	False	FBgn0013972	Gycalpha99B:FBgn0013972	0.144742284747767	0.0480787746287558	0.141385141243908	6272.85542408462	6948.08593351565	0.132713757221866	0.397429970612207	0.805326422535464	5936.73547780461	6552.37672686465	-0.0964172295575952	0.375019797500131	0.718848393273946
FBgn0038436	Gyc-89Db:FBgn0038436	-0.330898823981311	0.0297693509023235	0.166466991937588	190.66101559264	144.658093782972	-0.00792771764876877	0.964419741691636	0.98403297130986	153.80357315424	152.990907638662	-0.39715044219129	0.0409161315603834	0.155937556467692	186.989862209351	130.415452149562	-0.6194315753677	5.86253376219821e-05	0.000753436666610784	211.496839496346	129.752840420609	-0.646971515382517	2.1273330436619e-05	0.000317202069546284	175.856353997196	100.31908396319	-0.753409684347431	0.00996935216480201	0.124000241101378	159.330698295648	73.3809430748481		False	True	FBgn0038436	Gyc-89Db:FBgn0038436	-0.0432577594164542	0.775161275493225	0.885442325147807	222.891558696121	215.431021637629	0.0246727583222594	0.893591836785999	0.982879029884406	176.604188092167	180.156536755035	-0.190576232483047	0.315158334174646	0.670873071829295
FBgn0038435	Gyc-89Da:FBgn0038435	-0.241196759680046	0.179928493168428	0.518340368094511	136.057574592912	108.655858483761	-0.140330411371046	0.49220086687826	0.685953674597659	123.225791735158	109.844217374495	-0.475516829605675	0.0189756932993572	0.0888488488422631	124.108909504433	79.267392860035	-0.893189457769774	4.03902873633293e-07	1.01942167722209e-05	172.097038676049	81.8270912265605	-0.751837174378764	1.66338325346509e-06	3.40522224356529e-05	180.600270351336	92.6639472366717	-0.95322524350637	7.98233331255503e-07	6.1636384906225e-05	131.355216793016	62.7191970256918		False	True	FBgn0038435	Gyc-89Da:FBgn0038435	-0.155055670559704	0.349399823041051	0.560113141821262	150.573469199581	133.64561327534	0.0989607822257176	0.6463774469663	0.916996305968494	100.761819134256	109.187602542459	-0.263132928501874	0.202606922095888	0.538985973239249
FBgn0013973	Gycbeta100B:FBgn0013973	-0.0858775805157226	0.276737059677212	0.641174665702298	2996.05969859278	2816.022053884	-0.0752890218032001	0.3024501498985	0.507803295971817	3015.69959976278	2859.07611204728	-0.155520675690524	0.0678986349396547	0.220553202619821	3157.87845360361	2824.57669805459	-0.214732601869046	0.0196780254207831	0.0826643468197493	3314.15764400572	2839.1944829165	-0.223071809087197	0.000624803038196774	0.00586293954734829	2696.05013912373	2298.62754475278	-0.46209330792409	0.0834267570180062	0.435070639683607	2532.74509405937	1660.04709613029		False	True	FBgn0013973	Gycbeta100B:FBgn0013973	0.114522550333856	0.186640689115332	0.369949141805812	3322.13965717934	3604.43506988249	-0.0194351842209272			2706.0597866048	2662.25964523022	0.132751639414369	0.11752404830159	0.39811362664252
FBgn0038295	Gyc88E:FBgn0038295	-0.105011720284127	0.358980185566742	0.716505888421367	1008.77672278965	931.37382143978	-0.140432289795334	0.0853279798932875	0.207172665160261	1035.40079280549	937.608558602593	-0.322650033705672	0.00995838763602759	0.0550721747490536	1076.87056732286	844.439431090086	-0.281011533698346	0.00724268230684405	0.0390079146786239	1093.4659502316	890.979646348513	-0.397842466025971	7.89372285003705e-06	0.000134133396774985	954.440654968678	712.095815858274	-0.554629496329758	0.0192835520762814	0.19038759814523	820.93274726635	515.217854919091		False	True	FBgn0038295	Gyc88E:FBgn0038295	0.132449721015462	0.123021832321049	0.279707155142151	1095.93786419184	1204.58037816115	0.104888672112864	0.646612039944526	0.916996305968494	886.642332718847	966.287704057725	0.250320628871472	0.0165170308335537	0.107622327027238
FBgn0013972	Gycalpha99B:FBgn0013972	-0.0261565865466277	0.718506224725753	0.916403266525449	6224.05713044694	6108.50467305691	-0.0503049046742332	0.458724080188193	0.658532831137641	5623.64351987143	5427.49190806534	0.0289438832633748	0.670144747568216	0.848434114510667	5404.82220740971	5517.00168436871	0.0141638817183278	0.873488568673	0.942164353302413	5740.69158372289	5799.63757941898	-0.011463386079692	0.848025549858684	0.933370771536427	4290.97794024465	4256.01236803347	-0.285438426182002	0.258753258156069	0.6742775228455	4064.34334620682	3166.66019786119		False	False	FBgn0013972	Gycalpha99B:FBgn0013972	0.144742284747767	0.0480787746287558	0.141385141243908	6272.85542408462	6948.08593351565	0.132713757221866	0.397429970612207	0.805326422535464	5936.73547780461	6552.37672686465	-0.0964172295575952	0.375019797500131	0.718848393273946
FBgn0038436	Gyc-89Db:FBgn0038436	-0.330898823981311	0.0297693509023235	0.166466991937588	190.66101559264	144.658093782972	-0.00792771764876877	0.964419741691636	0.98403297130986	153.80357315424	152.990907638662	-0.39715044219129	0.0409161315603834	0.155937556467692	186.989862209351	130.415452149562	-0.6194315753677	5.86253376219821e-05	0.000753436666610784	211.496839496346	129.752840420609	-0.646971515382517	2.1273330436619e-05	0.000317202069546284	175.856353997196	100.31908396319	-0.753409684347431	0.00996935216480201	0.124000241101378	159.330698295648	73.3809430748481		False	True	FBgn0038436	Gyc-89Db:FBgn0038436	-0.0432577594164542	0.775161275493225	0.885442325147807	222.891558696121	215.431021637629	0.0246727583222594	0.893591836785999	0.982879029884406	176.604188092167	180.156536755035	-0.190576232483047	0.315158334174646	0.670873071829295
FBgn0038435	Gyc-89Da:FBgn0038435	-0.241196759680046	0.179928493168428	0.518340368094511	136.057574592912	108.655858483761	-0.140330411371046	0.49220086687826	0.685953674597659	123.225791735158	109.844217374495	-0.475516829605675	0.0189756932993572	0.0888488488422631	124.108909504433	79.267392860035	-0.893189457769774	4.03902873633293e-07	1.01942167722209e-05	172.097038676049	81.8270912265605	-0.751837174378764	1.66338325346509e-06	3.40522224356529e-05	180.600270351336	92.6639472366717	-0.95322524350637	7.98233331255503e-07	6.1636384906225e-05	131.355216793016	62.7191970256918		False	True	FBgn0038435	Gyc-89Da:FBgn0038435	-0.155055670559704	0.349399823041051	0.560113141821262	150.573469199581	133.64561327534	0.0989607822257176	0.6463774469663	0.916996305968494	100.761819134256	109.187602542459	-0.263132928501874	0.202606922095888	0.538985973239249
FBgn0013973	Gycbeta100B:FBgn0013973	-0.0858775805157226	0.276737059677212	0.641174665702298	2996.05969859278	2816.022053884	-0.0752890218032001	0.3024501498985	0.507803295971817	3015.69959976278	2859.07611204728	-0.155520675690524	0.0678986349396547	0.220553202619821	3157.87845360361	2824.57669805459	-0.214732601869046	0.0196780254207831	0.0826643468197493	3314.15764400572	2839.1944829165	-0.223071809087197	0.000624803038196774	0.00586293954734829	2696.05013912373	2298.62754475278	-0.46209330792409	0.0834267570180062	0.435070639683607	2532.74509405937	1660.04709613029		False	True	FBgn0013973	Gycbeta100B:FBgn0013973	0.114522550333856	0.186640689115332	0.369949141805812	3322.13965717934	3604.43506988249	-0.0194351842209272			2706.0597866048	2662.25964523022	0.132751639414369	0.11752404830159	0.39811362664252
FBgn0038295	Gyc88E:FBgn0038295	-0.105011720284127	0.358980185566742	0.716505888421367	1008.77672278965	931.37382143978	-0.140432289795334	0.0853279798932875	0.207172665160261	1035.40079280549	937.608558602593	-0.322650033705672	0.00995838763602759	0.0550721747490536	1076.87056732286	844.439431090086	-0.281011533698346	0.00724268230684405	0.0390079146786239	1093.4659502316	890.979646348513	-0.397842466025971	7.89372285003705e-06	0.000134133396774985	954.440654968678	712.095815858274	-0.554629496329758	0.0192835520762814	0.19038759814523	820.93274726635	515.217854919091		False	True	FBgn0038295	Gyc88E:FBgn0038295	0.132449721015462	0.123021832321049	0.279707155142151	1095.93786419184	1204.58037816115	0.104888672112864	0.646612039944526	0.916996305968494	886.642332718847	966.287704057725	0.250320628871472	0.0165170308335537	0.107622327027238
[truncated: 20 more columns]
