# Supplementary material for: Downregulation of glial genes involved in synaptic function mitigates Huntington's disease pathogenesis
Source: eLife. 2021 Apr 19;10:e64564. doi: 10.7554/eLife.64564 (PMC8149125; doi:10.7554/eLife.64564)
Supplement: Figure 1—source data 2. [file elife-64564-fig1-data2.zip › Figure_1_source_data_file_2/neuronDown/14/subMouse.csv]

Entrez	Entrez_Striatum 2 months	Symbol_Striatum 2 months	Name_Striatum 2 months	baseMean.continuousQ_Striatum 2 months	log2FoldChange.continuousQ_Striatum 2 months	lfcSE.continuousQ_Striatum 2 months	stat.continuousQ_Striatum 2 months	pvalue.continuousQ_Striatum 2 months	FDR.continuousQ_Striatum 2 months	baseMean.Q.80.vs.20_Striatum 2 months	log2FoldChange.Q.80.vs.20_Striatum 2 months	lfcSE.Q.80.vs.20_Striatum 2 months	stat.Q.80.vs.20_Striatum 2 months	pvalue.Q.80.vs.20_Striatum 2 months	FDR.Q.80.vs.20_Striatum 2 months	baseMean.Q.92.vs.20_Striatum 2 months	log2FoldChange.Q.92.vs.20_Striatum 2 months	lfcSE.Q.92.vs.20_Striatum 2 months	stat.Q.92.vs.20_Striatum 2 months	pvalue.Q.92.vs.20_Striatum 2 months	FDR.Q.92.vs.20_Striatum 2 months	baseMean.Q.111.vs.20_Striatum 2 months	log2FoldChange.Q.111.vs.20_Striatum 2 months	lfcSE.Q.111.vs.20_Striatum 2 months	stat.Q.111.vs.20_Striatum 2 months	pvalue.Q.111.vs.20_Striatum 2 months	FDR.Q.111.vs.20_Striatum 2 months	baseMean.Q.140.vs.20_Striatum 2 months	log2FoldChange.Q.140.vs.20_Striatum 2 months	lfcSE.Q.140.vs.20_Striatum 2 months	stat.Q.140.vs.20_Striatum 2 months	pvalue.Q.140.vs.20_Striatum 2 months	FDR.Q.140.vs.20_Striatum 2 months	baseMean.Q.175.vs.20_Striatum 2 months	log2FoldChange.Q.175.vs.20_Striatum 2 months	lfcSE.Q.175.vs.20_Striatum 2 months	stat.Q.175.vs.20_Striatum 2 months	pvalue.Q.175.vs.20_Striatum 2 months	FDR.Q.175.vs.20_Striatum 2 months	Entrez_Liver 2 months	Symbol_Liver 2 months	Name_Liver 2 months	baseMean.continuousQ_Liver 2 months	log2FoldChange.continuousQ_Liver 2 months	lfcSE.continuousQ_Liver 2 months	stat.continuousQ_Liver 2 months	pvalue.continuousQ_Liver 2 months	FDR.continuousQ_Liver 2 months	baseMean.Q.80.vs.20_Liver 2 months
104112	104112.0	Acly	ATP citrate lyase	9180.0	0.000212	0.000325	0.654	0.513	0.788	9180.0	0.107	0.055200000000000006	1.9300000000000002	0.053700000000000005	0.483	9180.0	-0.00992	0.0534	-0.186	0.853	1.0	9180.0	0.101	0.055200000000000006	1.83	0.0673	0.904	9180.0	0.0756	0.0534	1.42	0.157	0.629	9180.0	0.023700000000000002	0.0534	0.443	0.658	0.89	104112.0	Acly	ATP citrate lyase	12800.0	-4.7600000000000005e-05	0.000851	-0.056	0.9550000000000001	0.987	12800.0
11429	11429.0	Aco2	aconitase 2, mitochondrial	14000.0	0.000149	0.00014199999999999998	1.05	0.295	0.675	14000.0	0.0218	0.025400000000000002	0.86	0.39	0.649	14000.0	0.020200000000000003	0.0245	0.8250000000000001	0.40900000000000003	1.0	14000.0	0.0478	0.025400000000000002	1.88	0.059500000000000004	0.904	14000.0	0.018600000000000002	0.0245	0.758	0.448	0.73	14000.0	0.024900000000000002	0.0245	1.02	0.31	0.76	11429.0	Aco2	aconitase 2, mitochondrial	5760.0	0.00038899999999999997	0.000443	0.879	0.379	0.743	5760.0
109264	109264.0	Me3	malic enzyme 3, NADP(+)-dependent, mitochondrial	2150.0	-0.000571	0.000298	-1.92	0.055400000000000005	0.493	2150.0	0.0257	0.051000000000000004	0.505	0.614	0.794	2150.0	0.07440000000000001	0.049300000000000004	1.51	0.131	1.0	2150.0	0.0149	0.051000000000000004	0.293	0.769	0.9460000000000001	2150.0	-0.0495	0.049300000000000004	-1.0	0.315	0.667	2150.0	-0.0713	0.049300000000000004	-1.45	0.148	0.719	109264.0	Me3	malic enzyme 3, NADP(+)-dependent, mitochondrial	4.93	-0.00107	0.00101	-1.06	0.28800000000000003	0.677	4.93
15929	15929.0	Idh3g	isocitrate dehydrogenase 3 (NAD+), gamma	3480.0	-0.0006839999999999999	0.000466	-1.47	0.14200000000000002	0.579	3480.0	-0.125	0.0868	-1.44	0.15	0.499	3480.0	-0.010100000000000001	0.08410000000000001	-0.12	0.905	1.0	3480.0	-0.065	0.0868	-0.75	0.453	0.904	3480.0	-0.123	0.08410000000000001	-1.47	0.14300000000000002	0.629	3480.0	-0.11	0.08410000000000001	-1.3	0.192	0.721	15929.0	Idh3g	isocitrate dehydrogenase 3 (NAD+), gamma	1890.0	-0.000656	0.000235	-2.8	0.005180000000000001	0.133	1890.0
52633	52633.0	Nit2	nitrilase family, member 2	435.0	-0.0018000000000000002	0.000579	-3.11	0.00185	0.11900000000000001	435.0	-0.124	0.111	-1.11	0.266	0.5650000000000001	435.0	-0.0010400000000000001	0.108	-0.00961	0.992	1.0	435.0	-0.147	0.111	-1.33	0.185	0.904	435.0	-0.245	0.108	-2.26	0.023700000000000002	0.629	435.0	-0.28600000000000003	0.108	-2.64	0.00821	0.376	52633.0	Nit2	nitrilase family, member 2	4610.0	-2.4100000000000003e-05	0.000329	-0.0731	0.9420000000000001	0.983	4610.0
208982	208982.0	Hmgcll1	3-hydroxymethyl-3-methylglutaryl-Coenzyme A lyase-like 1	802.0	-2.76e-05	0.000285	-0.0965	0.923	0.973	802.0	-0.007220000000000001	0.051500000000000004	-0.14	0.888	0.9460000000000001	802.0	0.046200000000000005	0.049600000000000005	0.931	0.352	1.0	802.0	0.0162	0.051300000000000005	0.316	0.752	0.9420000000000001	802.0	-0.0341	0.049600000000000005	-0.687	0.492	0.751	802.0	0.015300000000000001	0.0494	0.311	0.756	0.924	208982.0	Hmgcll1	3-hydroxymethyl-3-methylglutaryl-Coenzyme A lyase-like 1	2.19	-0.00135	0.000892	-1.51	0.13	0.51	2.19
208691	208691.0	Eif5a2	eukaryotic translation initiation factor 5A2	1870.0	8.300000000000001e-05	0.00042	0.198	0.843	0.9410000000000001	1870.0	-0.008110000000000001	0.0726	-0.112	0.911	0.9580000000000001	1870.0	-0.0551	0.0703	-0.784	0.433	1.0	1870.0	0.129	0.07250000000000001	1.78	0.075	0.904	1870.0	0.057	0.0702	0.812	0.417	0.717	1870.0	-0.0368	0.0702	-0.524	0.6000000000000001	0.871	208691.0	Eif5a2	eukaryotic translation initiation factor 5A2	12.3	0.000401	0.000977	0.41100000000000003	0.681	0.897	12.3
67834	67834.0	Idh3a	isocitrate dehydrogenase 3 (NAD+) alpha	5000.0	-0.00023	0.00037099999999999996	-0.62	0.535	0.796	5000.0	-0.075	0.0669	-1.12	0.263	0.5630000000000001	5000.0	0.0313	0.0648	0.483	0.629	1.0	5000.0	0.0229	0.0669	0.343	0.732	0.937	5000.0	-0.030100000000000002	0.06470000000000001	-0.465	0.642	0.8320000000000001	5000.0	-0.049600000000000005	0.06470000000000001	-0.767	0.443	0.8140000000000001	67834.0	Idh3a	isocitrate dehydrogenase 3 (NAD+) alpha	1250.0	0.0007869999999999999	0.000474	1.66	0.097	0.457	1250.0
108156	108156.0	Mthfd1	methylenetetrahydrofolate dehydrogenase (NADP+ dependent), methenyltetrahydrofolate cyclohydrolase, formyltetrahydrofolate synthase	1470.0	0.000334	0.000225	1.48	0.138	0.577	1470.0	0.0589	0.040100000000000004	1.47	0.14200000000000002	0.496	1470.0	0.0175	0.0388	0.451	0.652	1.0	1470.0	0.0746	0.04	1.86	0.062200000000000005	0.904	1470.0	0.0683	0.0386	1.77	0.07680000000000001	0.629	1470.0	0.0442	0.0386	1.15	0.252	0.735	108156.0	Mthfd1	methylenetetrahydrofolate dehydrogenase (NADP+ dependent), methenyltetrahydrofolate cyclohydrolase, formyltetrahydrofolate synthase	8730.0	4.83e-05	0.000358	0.135	0.893	0.969	8730.0
[truncated: 303 more columns]
