# Supplementary material for: Downregulation of glial genes involved in synaptic function mitigates Huntington's disease pathogenesis
Source: eLife. 2021 Apr 19;10:e64564. doi: 10.7554/eLife.64564 (PMC8149125; doi:10.7554/eLife.64564)
Supplement: Figure 1—source data 2. [file elife-64564-fig1-data2.zip › Figure_1_source_data_file_2/neuronDown/14/subHuman.csv]

Entrez	Chip	Caudate Probeset	M	t	P.Value	Unnamed: 5	Cerebellum Probeset	M.1	t.1	P.Value.1	Unnamed: 10	Probe Set ID	Title	Gene Symbol	Unigene	Full Length Ref. Sequences	Biological Process (GO)	Cellular Component (GO)	Molecular Function (GO)	Biochemical Function (Proteome)	Cellular Role (Proteome)	Molecular Localization (Proteome)	adjp	Entrez	entrezList	entrezList_filt	validList
47	A	201127_s_at	-0.151	-3.78	0.000351		201127_s_at	-0.0664	-1.88	0.0657		201127_s_at	ATP citrate lyase	ACLY	Hs.174140 // full length	NM_001096 // ATP citrate lyase	8152 // metabolism // inferred from electronic annotation /// 8610 // lipid biosynthesis // inferred from electronic annotation /// 15936 // coenzyme A metabolism // traceable author statement /// 6200 // ATP catabolism // traceable author statement /// 6101 // citrate metabolism // traceable author statement	9346 // citrate lyase complex // traceable author statement	16740 // transferase activity // inferred from electronic annotation /// 3878 // ATP-citrate (pro-S)-lyase activity // traceable author statement /// 46913 // ATP citrate synthase activity // inferred from electronic annotation /// 5524 // ATP binding // inferred from electronic annotation /// 287 // magnesium ion binding // inferred from electronic annotation	---	---	---	0.001881604581792149	47	['47']	['47']	True
47	A	201128_s_at	-0.0709	-0.97	0.336		201128_s_at	-0.187	-3.96	0.000211		201128_s_at	ATP citrate lyase	ACLY	Hs.174140 // full length	NM_001096 // ATP citrate lyase	8152 // metabolism // inferred from electronic annotation /// 8610 // lipid biosynthesis // inferred from electronic annotation /// 15936 // coenzyme A metabolism // traceable author statement /// 6200 // ATP catabolism // traceable author statement /// 6101 // citrate metabolism // traceable author statement	9346 // citrate lyase complex // traceable author statement	16740 // transferase activity // inferred from electronic annotation /// 3878 // ATP-citrate (pro-S)-lyase activity // traceable author statement /// 46913 // ATP citrate synthase activity // inferred from electronic annotation /// 5524 // ATP binding // inferred from electronic annotation /// 287 // magnesium ion binding // inferred from electronic annotation	---	---	---	0.4997122711774637	47	['47']	['47']	True
47	A	210337_s_at	-0.404	-5.05	4.08e-06		210337_s_at	-0.0937	-1.2	0.236		210337_s_at	ATP citrate lyase	ACLY	Hs.174140 // full length	NM_001096 // ATP citrate lyase	8152 // metabolism // inferred from electronic annotation /// 8610 // lipid biosynthesis // inferred from electronic annotation /// 15936 // coenzyme A metabolism // traceable author statement /// 6200 // ATP catabolism // traceable author statement /// 6101 // citrate metabolism // traceable author statement	9346 // citrate lyase complex // traceable author statement	16740 // transferase activity // inferred from electronic annotation /// 3878 // ATP-citrate (pro-S)-lyase activity // traceable author statement /// 46913 // ATP citrate synthase activity // inferred from electronic annotation /// 5524 // ATP binding // inferred from electronic annotation /// 287 // magnesium ion binding // inferred from electronic annotation	---	---	---	4.2013807013522806e-05	47	['47']	['47']	True
50	A	200793_s_at	-0.329	-4.67	1.64e-05		200793_s_at	-0.141	-2.84	0.00615		200793_s_at	aconitase 2, mitochondrial	ACO2	Hs.300463 // full length	NM_001098 // aconitase 2	6091 // energy pathways // traceable author statement /// 6101 // citrate metabolism // traceable author statement /// 6099 // tricarboxylic acid cycle // inferred from electronic annotation	5739 // mitochondrion // traceable author statement	3994 // aconitate hydratase activity // not recorded /// 16829 // lyase activity // inferred from electronic annotation /// 5506 // iron ion binding // traceable author statement	---	---	---	0.00013751758118701006	50	['50']	['50']	True
50	A	217307_at	-0.131	-3.31	0.00153		217307_at	-0.0119	-0.32	0.75		217307_at	Homo sapiens aconitase precursor (ACON) mRNA, nuclear gene encoding mitochondrial protein, partial cds	---	Hs.367779 // ---	---	---	---	---	---	---	---	0.006607693934441988	50	['50']	['50']	True
10873	A	204663_at	-0.757	-8.92	9.39e-13		204663_at	-0.132	-2.31	0.0245		204663_at	malic enzyme 3, NADP(+)-dependent, mitochondrial	ME3	Hs.376590 // full length	NM_006680 // malic enzyme 3, NADP(+)-dependent, mitochondrial	6090 // pyruvate metabolism // not recorded /// 6108 // malate metabolism // inferred from electronic annotation	5739 // mitochondrion // inferred from electronic annotation	4473 // malate dehydrogenase (oxaloacetate decarboxylating) (NADP+) activity // traceable author statement /// 4470 // malic enzyme activity // extended:Unknown; malic; 3.4e-122 /// 16491 // oxidoreductase activity // inferred from electronic annotation /// 5489 // electron transporter activity // traceable author statement	---	---	---	5.20832e-10	10873	['10873']	['10873']	True
10873	B	231295_at	-0.0817	-2.22	0.0303		231295_at_B	-0.0539	-1.53	0.132		231295_at	malic enzyme 3, NADP(+)-dependent, mitochondrial	ME3	Hs.376590		6486 // protein amino acid glycosylation // inferred from electronic annotation	16020 // membrane // inferred from electronic annotation	4576 // oligosaccharyl transferase activity // inferred from electronic annotation				0.07970248243559719	10873	['10873']	['10873']	True
3421	A	202471_s_at	-0.38	-4.21	8.29e-05		202471_s_at	-0.111	-2.05	0.0447		202471_s_at	isocitrate dehydrogenase 3 (NAD+) gamma	IDH3G	Hs.75253 // full length	NM_004135 // isocitrate dehydrogenase 3 (NAD+) gamma isoform a precursor /// NM_174869 // isocitrate dehydrogenase 3 (NAD+) gamma isoform b precursor	5975 // carbohydrate metabolism // not recorded	---	4449 // isocitrate dehydrogenase (NAD+) activity // predicted/computed /// 16491 // oxidoreductase activity // extended:Unknown; isodh; 7e-75 /// 16491 // oxidoreductase activity // extended:Unknown; isodh; 2.6e-87	---	---	---	0.0005474836395707775	3421	['3421']	['3421']	True
3421	A	214333_x_at	-0.154	-4.11	0.000117		214333_x_at	-0.0427	-1.23	0.223		214333_x_at	isocitrate dehydrogenase 3 (NAD+) gamma	IDH3G	Hs.75253 // full length	NM_004135 // isocitrate dehydrogenase 3 (NAD+) gamma isoform a precursor /// NM_174869 // isocitrate dehydrogenase 3 (NAD+) gamma isoform b precursor	5975 // carbohydrate metabolism // not recorded	---	4449 // isocitrate dehydrogenase (NAD+) activity // predicted/computed /// 16491 // oxidoreductase activity // extended:Unknown; isodh; 7e-75 /// 16491 // oxidoreductase activity // extended:Unknown; isodh; 2.6e-87	---	---	---	0.0007365245901639344	3421	['3421']	['3421']	True
56954	A	218557_at	-0.352	-4.59	2.21e-05		218557_at	-0.039	-0.755	0.453		218557_at	Nit protein 2	NIT2	Hs.15627 // full length	NM_020202 // Nit protein 2	6807 // nitrogen metabolism // inferred from electronic annotation	---	16810 // hydrolase activity, acting on carbon-nitrogen (but not peptide) bonds // inferred from electronic annotation	---	---	---	0.00017708378812199036	56954	['56954']	['56954']	True
54511	B	232305_at	-0.341	-3.7	0.000456		232305_at_B	-0.123	-1.68	0.099		232305_at	3-hydroxymethyl-3-methylglutaryl-Coenzyme A lyase-like 1	HMGCLL1	Hs.3837		---	---	---				0.0023451428571428573	54511	['54511']	['54511']	True
54511	B	233576_at	-0.03	-1.4	0.168		233576_at_B	0.00133	0.0545	0.957		233576_at	3-hydroxymethyl-3-methylglutaryl-Coenzyme A lyase-like 1	HMGCLL1	Hs.3837		6355 // regulation of transcription, DNA-dependent // inferred from electronic annotation /// 7222 // frizzled signaling pathway // inferred from electronic annotation	5634 // nucleus // non-traceable author statement	---				0.30305564924114675	54511	['54511']	['54511']	True
56648	A	220198_s_at	0.00495	0.239	0.812		220198_s_at	0.00133	0.0645	0.949		220198_s_at	eukaryotic translation initiation factor 5A2	EIF5A2	Hs.104660 // full length	NM_020390 // eIF-5A2 protein	6413 // translational initiation // inferred from electronic annotation	---	3743 // translation initiation factor activity // inferred from electronic annotation	---	---	---	0.8859687689729704	56648	['56648']	['56648']	True
56648	B	235289_at	-0.0856	-2.41	0.0189		235289_at_B	-0.0302	-0.664	0.509		235289_at	eukaryotic translation initiation factor 5A2	EIF5A2	Hs.164144		---	---	---				0.05440758633946306	56648	['56648']	['56648']	True
56648	B	235296_at	-0.455	-6.84	3.86e-09		235296_at_B	-0.137	-1.51	0.136		235296_at	eukaryotic translation initiation factor 5A2	EIF5A2	Hs.164144		---	---	---				1.3840549082202716e-07	56648	['56648']	['56648']	True
3419	A	202069_s_at	-0.424	-4.43	3.81e-05		202069_s_at	-0.0592	-0.654	0.516		202069_s_at	isocitrate dehydrogenase 3 (NAD+) alpha	IDH3A	Hs.250616 // full length	NM_005530 // isocitrate dehydrogenase 3 (NAD+) alpha precursor	5975 // carbohydrate metabolism // not recorded /// 6099 // tricarboxylic acid cycle // inferred from electronic annotation	5739 // mitochondrion // not recorded	4449 // isocitrate dehydrogenase (NAD+) activity // inferred from electronic annotation /// 16491 // oxidoreductase activity // inferred from electronic annotation	---	---	---	0.0002813538461538462	3419	['3419']	['3419']	True
3419	A	202070_s_at	-0.198	-3.84	0.000287		202070_s_at	-0.0948	-2.43	0.018		202070_s_at	isocitrate dehydrogenase 3 (NAD+) alpha	IDH3A	Hs.250616 // full length	NM_005530 // isocitrate dehydrogenase 3 (NAD+) alpha precursor	5975 // carbohydrate metabolism // not recorded /// 6099 // tricarboxylic acid cycle // inferred from electronic annotation	5739 // mitochondrion // not recorded	4449 // isocitrate dehydrogenase (NAD+) activity // inferred from electronic annotation /// 16491 // oxidoreductase activity // inferred from electronic annotation	---	---	---	0.0015827097090953723	3419	['3419']	['3419']	True
3419	B	231137_at	-0.0413	-1.33	0.19		231137_at_B	0.016	0.392	0.696		231137_at	lipidosin	BG1	Hs.277543		---	---	---				0.33154619955722997	3419	['3419']	['3419']	True
4522	A	202309_at	-0.453	-7.12	1.28e-09		202309_at	-0.0417	-1.02	0.312		202309_at	methylenetetrahydrofolate dehydrogenase (NADP+ dependent), methenyltetrahydrofolate cyclohydrolase, formyltetrahydrofolate synthetase	MTHFD1	Hs.172665 // full length	NM_005956 // methylenetetrahydrofolate dehydrogenase 1	6730 // one-carbon compound metabolism // inferred from electronic annotation /// 8652 // amino acid biosynthesis // inferred from electronic annotation /// 9086 // methionine biosynthesis // inferred from electronic annotation /// 6164 // purine nucleotide biosynthesis // inferred from electronic annotation /// 9396 // folic acid and derivative biosynthesis // inferred from electronic annotation…	5739 // mitochondrion // traceable author statement	4488 // methylenetetrahydrofolate dehydrogenase (NADP+) activity // inferred from electronic annotation /// 4329 // formate-tetrahydrofolate ligase activity // traceable author statement /// 16874 // ligase activity // inferred from electronic annotation /// 3824 // enzyme activity // extended:inferred from electronic annotation; THF_DHG_CYH; 1.5e-66 /// 4477 // methenyltetrahydrofolate cyclohydr…	---	---	---	6.015464435146444e-08	4522	['4522']	['4522']	True
4522	B	239846_at	0.123	3.16	0.00243		239846_at_B	-0.0099	-0.2	0.842		239846_at	methylenetetrahydrofolate dehydrogenase (NADP+ dependent), methenyltetrahydrofolate cyclohydrolase, formyltetrahydrofolate synthetase	MTHFD1	Hs.435974		---	---	---				0.009801152706706166	4522	['4522']	['4522']	True
