# Supplementary material for: Downregulation of glial genes involved in synaptic function mitigates Huntington's disease pathogenesis
Source: eLife. 2021 Apr 19;10:e64564. doi: 10.7554/eLife.64564 (PMC8149125; doi:10.7554/eLife.64564)
Supplement: Figure 1—source data 2. [file elife-64564-fig1-data2.zip › Figure_1_source_data_file_2/neuronDown/14/subFly.csv]

fbgene	gene_x	EN7vsEW7_log2FoldChange	EN7vsEW7_pvalue	EN7vsEW7_padj	EN7vsEW7_grp.mean.EW7	EN7vsEW7_grp.mean.EN7	EN9vsEW9_log2FoldChange	EN9vsEW9_pvalue	EN9vsEW9_padj	EN9vsEW9_grp.mean.EW9	EN9vsEW9_grp.mean.EN9	EN11vsEW11_v2_log2FoldChange	EN11vsEW11_v2_pvalue	EN11vsEW11_v2_padj	EN11vsEW11_v2_grp.mean.EW11	EN11vsEW11_v2_grp.mean.EN11	EF18vsEW18_log2FoldChange	EF18vsEW18_pvalue	EF18vsEW18_padj	EF18vsEW18_grp.mean.EW18	EF18vsEW18_grp.mean.EF18	EF20vsEW20_log2FoldChange	EF20vsEW20_pvalue	EF20vsEW20_padj	EF20vsEW20_grp.mean.EW20	EF20vsEW20_grp.mean.EF20	EF22vsEW22_log2FoldChange	EF22vsEW22_pvalue	EF22vsEW22_padj	EF22vsEW22_grp.mean.EW22	EF22vsEW22_grp.mean.EF22	Unnamed: 31_x	AllSig_x	UnionSig_x	fbgene	gene_y	RN5vsRW5_log2FoldChange	RN5vsRW5_pvalue	RN5vsRW5_padj	RN5vsRW5_grp.mean.RW5	RN5vsRW5_grp.mean.RN5	RN7vsRW7_log2FoldChange	RN7vsRW7_pvalue	RN7vsRW7_padj	RN7vsRW7_grp.mean.RW7	RN7vsRW7_grp.mean.RN7	RN8vsRW8_log2FoldChange	RN8vsRW8_pvalue	RN8vsRW8_padj
FBgn0020236	ATPCL:FBgn0020236	0.0324066740543628	0.763560567078475	0.93019250577499	21060.6160058344	21579.3940606623	-0.304910885708817	6.79784498502585e-05	0.000500891246503609	20277.8178074064	16348.9318978555	0.0261565882106564	0.743438177543707	0.890609295675911	16648.1961196331	16962.6573585523	-0.0448969937383176	0.585226048923841	0.774257503440163	20807.1012237295	20148.9983579579	0.176346409280836	0.00153327060462708	0.0122552207213519	22044.367408187	24978.470847989	0.331588976368628	0.00483106142526314	0.0754521114508735	22162.2428110844	28136.7184087466		False	True	FBgn0020236	ATPCL:FBgn0020236	0.112692184354254	0.101825207356899	0.244926700286476	14740.7275577974	15958.1486726801	-0.0147023747527595	0.918273420668258	0.987899683300484	14185.3789232906	14032.2110686704	0.130797739576885	0.399994883194378	0.740044844144929
FBgn0064766	CG7600:FBgn0064766	0.0779138121556912	0.366501747949178	0.722913367881342	2373.33428693293	2511.66532910763	-0.0032728317819238	0.956434013059034	0.980163994623585	2679.73052484129	2673.84344878189	0.0410473671696584	0.582281876901392	0.795356875862665	2492.00282237384	2565.90372660344	0.000982214305701178	0.990354218291656	0.995904857389983	2220.08914376589	2221.70810373728	0.00440949746043172	0.956476859179507	0.981995770522795	2333.93966582612	2341.86693767786	-0.0791660831389188	0.376594145551306	0.757391404816625	2389.21578908604	2258.78673353166		False	False	FBgn0064766	CG7600:FBgn0064766	-0.0538965258730786	0.383623215236009	0.592535948966726	2815.04101145194	2710.26188111874	-0.0807523004130488	0.475185781142013	0.842681665029411	2403.02954616147	2267.70215373654	0.059799364753336	0.484915207995016	0.794480585728832
FBgn0010100	Acon:FBgn0010100	-0.0529595576133728	0.440787615316694	0.774669940138655	28673.5310871811	27609.5163314387	-0.0657051584010268	0.205864921908515	0.389750972892197	27534.6449778718	26297.7269674948	-0.07218253487255	0.328398990289222	0.590524002023208	26735.1922039112	25395.2749047005	0.186059313760387	0.0550825352277537	0.172611498425312	23604.7269999329	27012.2917578869	0.0507011024975974	0.504889115584896	0.737730909730749	26069.7109618487	27043.2612021045	-0.00490340547971599	0.960665150459273	0.98878852687319	23118.1765807624	23037.7824032926		False	False	FBgn0010100	Acon:FBgn0010100	-0.0954075699010868	0.0762271407825035	0.197739607558093	27421.1446201121	25650.6067609145	-0.0766654262244192	0.400991522163598	0.808326941639441	24816.0197775627	23503.9436639855	-0.0611776612420199	0.448148209589613	0.769575241451855
FBgn0024958	Irp-1A:FBgn0024958	-0.150995715818784	0.0747117550684535	0.308786698435138	3406.51224096265	3053.07017390902	-0.317815558438917	6.82913638857353e-08	8.98845270003829e-07	3436.3855306152	2750.80411222381	0.105050069248597	0.150050049471694	0.373264915990773	2690.10981629358	2899.37765480856	-0.0568398577694779	0.476266959118893	0.690411107209691	2673.12321354127	2566.39417761326	0.0842057014769314	0.238841396305646	0.489126912185557	2518.4334140007	2675.87716862094	0.00162003261414412	0.980993516119954	0.993551880124847	2575.1205539086	2578.92743413415		False	True	FBgn0024958	Irp-1A:FBgn0024958	-0.473067887240563	6.75557734425611e-07	7.74738518292932e-06	4939.88595898937	3522.47402654707	-0.530047562577667	1.09138141818038e-06	3.39049554941038e-05	3687.96351849524	2523.93805901242	-0.199806255324168	0.0597490501126091	0.266281437153537
FBgn0024957	Irp-1B:FBgn0024957	0.205307536312404	0.131353793988806	0.429291080976305	6516.47175709031	7672.26467999409	-0.300859609407613	3.0937539913792e-06	3.05200333071884e-05	7354.68837789241	5953.60067629253	0.107650383312802	0.172550712231596	0.408510616641218	6066.85778147781	6552.55176750241	-1.38991687350603	6.06865917409517e-62	1.35707356451116e-58	11964.6505670729	4422.22224078689	-0.361039552772227	3.96473729004848e-08	1.19027153281402e-06	6343.27841374405	4899.28787359282	-0.297464684469723	0.000208997181195577	0.00657081691498275	7289.19766266014	5909.38317303692		False	True	FBgn0024957	Irp-1B:FBgn0024957	0.2242511295697	0.0311736938293317	0.101316932046996	5962.09479700172	7005.53393824941	0.243719497082388	0.0717818698468773	0.354353331011229	5984.24668897299	7146.75051876889	0.341301908000773	0.00734341478865194	0.0580918465973112
FBgn0037862	CG4706:FBgn0037862	0.0460251133656238	0.365300609860347		0.0	0.924292662667616	0.0500785230072886	0.499176752479292		0.0	0.611192694358286	0.0351017326473483	0.521242527600298		0.0	1.35408429020518				0.0	0.0	0.0232934943202633	0.489821093646608		0.0	0.669790166164768	0.0622311278781971	0.487732898271732		0.0	0.691663706336245		False	False	FBgn0037862	CG4706:FBgn0037862	-0.0205194391592909	0.802086504011164		0.630292811307152	0.326541480365993	-0.0524270124835169	0.528241151773169		0.388197383302715	0.0	-0.0517744095880137	0.443691162340969
FBgn0029155	Men-b:FBgn0029155	0.0775411870650626	0.272047411969159	0.635863189521226	10300.0001873548	10887.4543705875	0.100165323040468	0.0555090487502723	0.151294915330343	9722.1195252559	10426.3414720981	0.039557711768827	0.543370028669552	0.768089799826106	9603.62138296235	9875.98258713935	0.091304788153101	0.251407550587039	0.471959003209147	8260.33635754309	8816.36650671996	-0.049028831827074	0.470058057354	0.712756956838198	8395.80041690729	8105.9923950173	-0.0152663433491014	0.826015413904526	0.948453577802342	7709.51989077834	7627.90428561107		False	False	FBgn0029155	Men-b:FBgn0029155	-0.0801933224167596	0.11390633712485	0.264749784907559	11273.8300895725	10659.4142710155	0.0216316668351014	0.881880053473204	0.982380758176075	9364.65669620312	9514.3151432206	-0.0157794161123935	0.826859243633683	0.944853286937046
FBgn0002719	Men:FBgn0002719	-0.134833837366222	0.362813021454661	0.720956724346613	40124.0715821917	35910.0522865644	-0.623815034241067	1.11026758059223e-19	4.40680815874907e-18	34565.7955123059	22285.2303572547	-0.384486666460062	0.00042406521596493	0.00421050727398032	30432.3321794913	22916.9311947128	-0.535417586084642	2.85968366066329e-08	9.80801319321358e-07	43538.2290900853	29541.8783999469	0.223510642085245	0.00663725422957183	0.0399591251950244	27531.7635542236	32405.3886508528	0.130231610357702	0.355196179850289	0.746836735584088	36240.7158258769	39869.4580612603		False	True	FBgn0002719	Men:FBgn0002719	0.0484060718374208	0.569122876452951	0.752199384329153	20256.2820430028	20964.268917471	-0.0628339180227031	0.622007365125297	0.908762109848688	26044.0212472518	24884.0771796224	-0.318182363690902	0.0468105016076619	0.22579523144786
FBgn0034127	CG7848:FBgn0034127	0.0375446115152774	0.595591537973904		0.65150883495433	1.59162091651247				0.0	0.0	-0.0252348029392675	0.651705915514249		1.03169149319695	0.338521072551294	0.0166386063059785	0.856441148070261		0.943250847262051	1.29432153470231	0.0400880622889756	0.47131322757126		0.313779039433428	1.35594771331273	0.0727009681221534	0.451549111639762		0.0	1.87223872347671		False	False	FBgn0034127	CG7848:FBgn0034127	0.235562400990064	0.138642665944332		0.338933131038294	4.22727584099963	0.0519941416821754	0.676975547184562		0.388197383302715	0.930935978566111	-0.00204599616794565	0.977801751048786
FBgn0029153	Menl-2:FBgn0029153	0.199821314123471	0.19025643203351		3.46023062098427	8.08487741996306	0.266485434296806	0.273570212521453		3.49255527645676	7.64497022258054	0.136063504817194	0.329507507371617		1.63177058489195	4.68121952138172	0.304406186914098	0.110079546987289	0.279917992919008	3.1893758803827	9.65223312222249	0.243659184058962	0.0900815551432498	0.265439293688704	4.143784392008	11.6228518222764	0.280662163268048	0.312399447560576	0.720116069080293	5.33832351017448	11.0356279691365		False	False	FBgn0029153	Menl-2:FBgn0029153	-0.169468608938421	0.480328294820221		6.55906766138243	4.10616356642611	-0.00731570447598845	0.979796324647973	0.996722021209046	6.87828061935934	6.63720976055188	0.0887520417341951	0.634910666803547	0.870269921285117
FBgn0029154	Menl-1:FBgn0029154	0.105072630254868	0.504389719988968		5.45673302012335	8.17826817782974	0.183902025094757	0.238228952217072		0.349924218602547	2.51077929291327	0.0847677444750013	0.373861306737628		0.515845746598477	3.29495061725977	0.0851890581408551	0.542348685072388	0.743501795953209	3.26682750073889	6.09480460156047	0.115996309196108	0.172792505958841		0.634079914027437	4.21105359222037	-0.00312314993432677	0.988679236561591		3.32179497343919	3.23782149097167		False	False	FBgn0029154	Menl-1:FBgn0029154	-0.170682289332673	0.355095418577959		3.67885284701147	1.36956706517814	0.163363768129992	0.495893167620474		2.07255970996896	3.90395971771943	0.105589501074138	0.498457299206376
FBgn0034105	CG7755:FBgn0034105	0.0214766691959122	0.539813625945478		0.0	0.354158966517815				0.0	0.0	0.0188798042711789	0.641752479210019		0.0	0.338521072551294	0.0286263867204574	0.544258289538484		0.0	0.319531851821965	0.0193420356298602	0.528583555826242		0.0	0.358934157486354				0.0	0.0		False	False	FBgn0034105	CG7755:FBgn0034105	0.00168232495985036	0.981461753747941		0.330391508029945	0.358242052223079				0.0	0.0
FBgn0039358	CG5028:FBgn0039358	0.012761814915021	0.856115720817129	0.95808277064617	9767.28514955381	9856.67585447643	0.0970059931262424	0.0751352232812092	0.189466540785521	9355.25889492441	10011.4057096123	-0.180416689058663	0.00447857886325093	0.0297538171532035	9736.24797202908	8569.89220884501	0.277770883471791	0.00109095756221997	0.0087488719603607	7520.34983846304	9177.30838758733	0.165643016232899	0.00503884802459775	0.0320414651785608	7411.37204990064	8337.63986117091	-0.0398470877228662	0.66309286150109	0.885302564955785	7856.75650444212	7638.17523797342		False	True	FBgn0039358	CG5028:FBgn0039358	0.0585866215928589	0.236706367506794	0.435827037985339	9835.32566294426	10246.4086792454	0.24584487989173	0.011901719009616	0.102280989040508	8473.74199924471	10092.1016364452	0.0771561242124583	0.302958576220189	0.66037821223281
FBgn0027291	l(1)G0156:FBgn0027291	-0.0429876612290994	0.579176585420728	0.856307242557872	8549.50560861315	8289.26994350373	0.00874768388332449	0.869297366079563	0.935177839109566	8127.68638760785	8177.07833785462	-0.11718141135172	0.18211322869103	0.422234708782074	8261.91336808255	7592.04597626456	0.104631746234628	0.23923974277125	0.459325077845278	7080.61942566316	7634.36015737052	0.11057082931065	0.0801741113582865	0.247188793774805	6376.92108003562	6900.13053613591	-0.00430431307278188	0.965190482404526	0.989798961376829	7025.57311712946	7003.68766970073		False	False	FBgn0027291	l(1)G0156:FBgn0027291	-0.0482586040786646	0.417167215566439	0.623361549491889	8778.50277350194	8486.5265355054	-0.0408492284680186	0.700947046394471	0.932162786698453	8177.94814527172	7942.90511709362	-0.0464581604924836	0.501355899161763	0.801747558114882
FBgn0038922	CG6439:FBgn0038922	-0.0208922666488751	0.724775111801399	0.919184943481544	7830.52936965136	7715.35101831279	-0.00870174337261868	0.870445026357592	0.935737612443874	7648.1895890612	7601.91453965691	-0.114098951934164	0.104962661840057	0.296349990680381	7776.96046043588	7170.63862792782	0.160317715904547	0.026352801214607	0.102594244561463	7263.61187576767	8139.58698875689	0.0509024434611061	0.416367204155007	0.669127432854157	7332.7847208974	7603.64727798591	0.0449273941421811	0.495683491397474	0.81854933959077	6936.05025758971	7158.65086663665		False	False	FBgn0038922	CG6439:FBgn0038922	-0.004011630135142	0.941225569597778	0.972345084569631	8225.48064185742	8201.93161700061	0.0906945270086356	0.389086657626343	0.802030997218762	7147.33322491279	7626.15520305523	-0.0291719362053926	0.651448157135931	0.877573327440435
FBgn0029848	Btd:FBgn0029848	0.14425008978762	0.459588077887455	0.78689815719062	12.5306438379298	16.6840687233787	-0.104079856749356	0.703413238479754		9.72999424179509	7.9379939547783	0.0789058307998036	0.651625533142392		6.35861564937476	8.81732420687859	0.262732461552868	0.146531709808379	0.336421159623714	3.28986114385775	10.0050192676818	0.164972834161977	0.32879549962695	0.586562371327479	11.1507111498803	17.0333472769691	0.141880835070515	0.531400157738583	0.834674421886542	23.3301720400496	44.1903034137321		False	False	FBgn0029848	Btd:FBgn0029848	-0.0663723880899927	0.810724898201566	0.906607925795532	23.0586417667152	21.0748223251985	-0.124283061302923	0.691171606306675	0.930426626295786	13.6473065231111	11.5745863810903	0.169265764656466	0.497618053674219	0.800551122063556
FBgn0052750	CG32750:FBgn0052750	-0.235407127005654	0.226748909999329	0.581054613312623	58.8701618136819	45.7203192135406	0.29523403664786	0.269443617191046	0.469125530205315	55.4210075823714	75.3933697582259	-0.226868466819197	0.316467721334139	0.579621167575318	46.3422178172372	35.1949043730099	-0.135571195030235	0.565501908372387	0.76096724485638	34.2977618439608	29.0876669540513	0.21311111998888	0.261720988904729	0.515705020896561	33.6649032856822	44.7246396179231	-0.157630376446447	0.578237930770981	0.853999804836653	126.230920496014	86.6407077435246		False	False	FBgn0052750	CG32750:FBgn0052750	-0.0607079316615577	0.800646002873818	0.900867028139209	49.0881844583438	46.4777713170975	0.0136173758539697	0.963051020319581	0.99399483691611	35.6676558938715	36.177978599486	0.474464044047451	0.0558591690780275	0.255849076520831
FBgn0024945	NitFhit:FBgn0024945	-0.194197873235922	0.0258672548093641	0.150250842786565	1208.70948080368	1049.73667894601	-0.28198768489296	0.000415799883224924	0.00253286116400049	1148.01747063558	940.761945318405	-0.182237417183604	0.0519556945521612	0.182520007853298	1143.14207915215	1002.09150850397	-0.155020786221175	0.184642176751151	0.390556976589976	1208.72141728407	1077.00123140885	0.122358458298092	0.163094533660393	0.387453516840949	990.166250962839	1083.28342871955	0.173136688975832	0.126698702404649	0.530740104011458	1165.95890773941	1320.02718656377		False	True	FBgn0024945	NitFhit:FBgn0024945	-0.149423765414963	0.1137189314361	0.264373082750533	1082.05512191994	972.467884529646	-0.0858773677469537	0.521441813306622	0.864650680214849	1046.56066184749	983.589357804739	-0.0454655230224333	0.603390850616765	0.855785019850815
FBgn0040069	vanin-like:FBgn0040069	-0.0594440347189585	0.476305410397715		1.69753307365133	0.614927175168952	0.110171663336049			2.34713631990894	126.089259647933	0.00216848147821497	0.98178384261536		2.06338298639391	2.13579309054021	-0.0132743026439512	0.934016524080086		3.15525586406867	2.91536270120661	0.0433553674184526	0.598861657020484		1.88919607176115	3.5412634260556	-0.0257459439714453	0.810268488018701	0.942773462216327	464.099662486531	254.521664802114		False	False	FBgn0040069	vanin-like:FBgn0040069	0.116689989817594	0.595247512982383		3.26001791681067	4.93360942901249	0.161941247321235	0.392394540599375		0.923764640845173	3.10414801179193	0.336538817033397	0.0456777382069579	0.22219233565107
FBgn0037687	CG8132:FBgn0037687	0.0428094435783238	0.72496347496828	0.919199307335072	660.012479439981	682.081911889084	0.218791276958117	0.0681301430905033	0.176419567773344	681.407115194065	798.877280979966	-0.798362844651829	9.46273894288462e-10	3.74738964420136e-08	891.250665860978	485.247088104197	0.821010561987967	3.38148373816268e-06	6.54124042844237e-05	316.863142905624	626.679776663113	0.704983661293301	1.40925072138569e-11	8.1765749109207e-10	349.479340922107	595.109882764303	0.00160319565012698	0.994921022368492	0.998853516528051	705.926467146451	706.755450471192		False	True	FBgn0037687	CG8132:FBgn0037687	0.446441890578144	0.00266412028126669	0.0131268929439562	361.699327087958	505.65066928488	0.806476268275773	2.87993396994732e-07	9.94727353006406e-06	383.645463992618	698.951846103557	0.360977953569652	0.0209647942692857	0.128032057327442
FBgn0052751	CG32751:FBgn0052751	-0.0355378521791874	0.424107561414297		0.678293926943753	0.0	0.0670722349305687			0.0	85.4926637124242				0.0	0.0	-0.133022527204024	0.173612483206378		2.85528278299538	0.0	-0.0209881078604121	0.765943416393337		1.58846070264888	1.05276339805509	-0.0552672565095557	0.673611342919791	0.889421417747263	21.2106454121482	8.8820469259453		False	False	FBgn0052751	CG32751:FBgn0052751	-0.0393692086340609	0.539563731229751		0.330391508029945	0.0				0.0	0.0	0.216176054839233	0.140721458332837
FBgn0031877	CG10399:FBgn0031877	-0.435385555553965	0.00596401359335745	0.050365486223088	287.497217734288	198.42792444972	-0.488489360555952	0.000803290862253449	0.00451201683325445	317.960050971721	221.0491035793	-0.387754382436502	0.0236607934913206	0.105731933214998	276.326857297415	199.846326560203	-0.650234861802824	2.05844471506134e-05	0.000313647197893865	248.990453126222	149.358500365081	-0.3328218289868	0.02706809184814	0.11310018377443	266.700760653929	200.366802083667	-0.175454666388202	0.43964483177664	0.791144679514535	255.087802882967	220.503738786063		False	True	FBgn0031877	CG10399:FBgn0031877	-0.0619459021439335	0.67214739356049	0.823494975252086	205.604619970452	196.131490433702	0.13571042158755	0.53235816020529	0.870409892741793	234.701838510056	261.712707839268	-0.0572177045187198	0.764091214277342	0.920230528000839
FBgn0034967	eIF-5A:FBgn0034967	-0.123685425895784	0.202887562334206	0.548581242119018	33421.7121420675	30506.1129697857	-0.167259939208791	0.0419394607436058	0.120721490259427	34044.8188021227	30242.1841609763	-0.322630380862457	0.000193363686301663	0.0021352639547158	35349.9505007215	28023.8763816524	0.0407483688550774	0.62824105120646	0.803120983592071	29461.6704428759	30333.7365947775	0.266988079328166	0.000691215972330625	0.00635487393937466	24656.6460077934	29928.4086361759	0.230197649316431	0.0552210632217032	0.351811024564937	30664.3842182578	36200.1347072628		False	True	FBgn0034967	eIF-5A:FBgn0034967	0.00549165083496014	0.960320403911632	0.981192846604836	24426.1555453047	24522.753335799	0.263432366896904	0.0430977741598478	0.255444098926598	27223.3879922268	32961.3763579934	0.0937260615208	0.325339591449912	0.681500170329649
FBgn0034105	CG7755:FBgn0034105	0.0214766691959122	0.539813625945478		0.0	0.354158966517815				0.0	0.0	0.0188798042711789	0.641752479210019		0.0	0.338521072551294	0.0286263867204574	0.544258289538484		0.0	0.319531851821965	0.0193420356298602	0.528583555826242		0.0	0.358934157486354				0.0	0.0		False	False	FBgn0034105	CG7755:FBgn0034105	0.00168232495985036	0.981461753747941		0.330391508029945	0.358242052223079				0.0	0.0
FBgn0052026	CG32026:FBgn0052026	0.0710723068229925	0.455819229536176		1.05761852839976	2.56070705819924	-0.0514282318327729	0.819043271398859		4.17778468361772	3.4453803012836	0.0977527704709445	0.41040455319792		1.03169149319695	3.17870829538318	0.0648522580191192	0.689646971697899	0.841213757705342	3.0003526233563	4.22856296958619	0.0405849488471147	0.71638390356274	0.873397695244648	4.4435839740663	5.99038099281058	0.251744041563243	0.26989126249189		2.25492794745354	7.31181141034538		False	False	FBgn0052026	CG32026:FBgn0052026	2.18959299433125	2.43039798482221e-15	7.87690477316911e-14	1.00825777010653	46.5646453907056	1.43993865558796	2.96251541790191e-06	8.37256485127132e-05	1.47514654365393	31.0665546749219	0.937923198448252	7.10430996204082e-05	0.00117162001355835
FBgn0039358	CG5028:FBgn0039358	0.012761814915021	0.856115720817129	0.95808277064617	9767.28514955381	9856.67585447643	0.0970059931262424	0.0751352232812092	0.189466540785521	9355.25889492441	10011.4057096123	-0.180416689058663	0.00447857886325093	0.0297538171532035	9736.24797202908	8569.89220884501	0.277770883471791	0.00109095756221997	0.0087488719603607	7520.34983846304	9177.30838758733	0.165643016232899	0.00503884802459775	0.0320414651785608	7411.37204990064	8337.63986117091	-0.0398470877228662	0.66309286150109	0.885302564955785	7856.75650444212	7638.17523797342		False	True	FBgn0039358	CG5028:FBgn0039358	0.0585866215928589	0.236706367506794	0.435827037985339	9835.32566294426	10246.4086792454	0.24584487989173	0.011901719009616	0.102280989040508	8473.74199924471	10092.1016364452	0.0771561242124583	0.302958576220189	0.66037821223281
FBgn0027291	l(1)G0156:FBgn0027291	-0.0429876612290994	0.579176585420728	0.856307242557872	8549.50560861315	8289.26994350373	0.00874768388332449	0.869297366079563	0.935177839109566	8127.68638760785	8177.07833785462	-0.11718141135172	0.18211322869103	0.422234708782074	8261.91336808255	7592.04597626456	0.104631746234628	0.23923974277125	0.459325077845278	7080.61942566316	7634.36015737052	0.11057082931065	0.0801741113582865	0.247188793774805	6376.92108003562	6900.13053613591	-0.00430431307278188	0.965190482404526	0.989798961376829	7025.57311712946	7003.68766970073		False	False	FBgn0027291	l(1)G0156:FBgn0027291	-0.0482586040786646	0.417167215566439	0.623361549491889	8778.50277350194	8486.5265355054	-0.0408492284680186	0.700947046394471	0.932162786698453	8177.94814527172	7942.90511709362	-0.0464581604924836	0.501355899161763	0.801747558114882
FBgn0038922	CG6439:FBgn0038922	-0.0208922666488751	0.724775111801399	0.919184943481544	7830.52936965136	7715.35101831279	-0.00870174337261868	0.870445026357592	0.935737612443874	7648.1895890612	7601.91453965691	-0.114098951934164	0.104962661840057	0.296349990680381	7776.96046043588	7170.63862792782	0.160317715904547	0.026352801214607	0.102594244561463	7263.61187576767	8139.58698875689	0.0509024434611061	0.416367204155007	0.669127432854157	7332.7847208974	7603.64727798591	0.0449273941421811	0.495683491397474	0.81854933959077	6936.05025758971	7158.65086663665		False	False	FBgn0038922	CG6439:FBgn0038922	-0.004011630135142	0.941225569597778	0.972345084569631	8225.48064185742	8201.93161700061	0.0906945270086356	0.389086657626343	0.802030997218762	7147.33322491279	7626.15520305523	-0.0291719362053926	0.651448157135931	0.877573327440435
FBgn0020385	pug:FBgn0020385	-0.455541399776168	0.00350517996113873	0.0335750802759076	27808.4551216263	18923.9820846979	-1.31295204564298	2.09990619227724e-59	9.27702035640394e-57	23402.5192389141	9240.7807847259	-0.0738412694700091	0.54576802458195	0.770056104420299	12791.3315581539	12101.5126070538	0.0688498742746589	0.544921987874992	0.745223171165468	20690.6344537004	21768.5325330445	0.622278343343821	5.49645835413288e-09	2.01801116883869e-07	11573.6373909397	18555.9141277686	0.91630435157126	2.22132408531413e-11	4.56174895137276e-09	15247.3451496259	29772.2597432066		False	True	FBgn0020385	pug:FBgn0020385	-0.307690040461413	0.00107423923646899	0.00609943453307421	22185.8358733721	17807.743537032	0.164726235379061	0.298224396656375	0.734570793292438	18521.2432294376	20935.9326654642	0.447683214975688	0.0577457520988114	0.261695401809358
FBgn0010222	Nmdmc:FBgn0010222	0.140581217209683	0.311968392599128	0.674333014255427	1503.78614543605	1683.38063218921	0.127828981509362	0.25641474324217	0.453039507230689	1236.98869293449	1356.33694246438	0.810480022547759	1.02518286905316e-07	2.68260509735025e-06	764.245817658264	1455.2990000466	-0.22490286138218	0.156402076481773	0.35143320280199	1563.10002138976	1307.06367917577	-0.309304804220035	0.00898478350260211	0.0505078341677402	1234.77682242212	970.583859757	0.300075893116865	0.136665710582253	0.546889485298467	1261.44197638408	1597.22982163296		False	True	FBgn0010222	Nmdmc:FBgn0010222	0.491205387313327	0.000129713728201737	0.000944097516273542	1592.75249368796	2285.64379401327	1.26140395467371	7.04953265348911e-11	4.03240727602491e-09	1058.78922355125	2819.09354628313	0.717068933222474	1.35682347355912e-06	3.2868294856151e-05
[truncated: 20 more columns]
