# Supplementary material for: Downregulation of glial genes involved in synaptic function mitigates Huntington's disease pathogenesis
Source: eLife. 2021 Apr 19;10:e64564. doi: 10.7554/eLife.64564 (PMC8149125; doi:10.7554/eLife.64564)
Supplement: Figure 1—source data 2. [file elife-64564-fig1-data2.zip › Figure_1_source_data_file_2/neuronDown/22/subMouse.csv]

Entrez	Entrez_Striatum 2 months	Symbol_Striatum 2 months	Name_Striatum 2 months	baseMean.continuousQ_Striatum 2 months	log2FoldChange.continuousQ_Striatum 2 months	lfcSE.continuousQ_Striatum 2 months	stat.continuousQ_Striatum 2 months	pvalue.continuousQ_Striatum 2 months	FDR.continuousQ_Striatum 2 months	baseMean.Q.80.vs.20_Striatum 2 months	log2FoldChange.Q.80.vs.20_Striatum 2 months	lfcSE.Q.80.vs.20_Striatum 2 months	stat.Q.80.vs.20_Striatum 2 months	pvalue.Q.80.vs.20_Striatum 2 months	FDR.Q.80.vs.20_Striatum 2 months	baseMean.Q.92.vs.20_Striatum 2 months	log2FoldChange.Q.92.vs.20_Striatum 2 months	lfcSE.Q.92.vs.20_Striatum 2 months	stat.Q.92.vs.20_Striatum 2 months	pvalue.Q.92.vs.20_Striatum 2 months	FDR.Q.92.vs.20_Striatum 2 months	baseMean.Q.111.vs.20_Striatum 2 months	log2FoldChange.Q.111.vs.20_Striatum 2 months	lfcSE.Q.111.vs.20_Striatum 2 months	stat.Q.111.vs.20_Striatum 2 months	pvalue.Q.111.vs.20_Striatum 2 months	FDR.Q.111.vs.20_Striatum 2 months	baseMean.Q.140.vs.20_Striatum 2 months	log2FoldChange.Q.140.vs.20_Striatum 2 months	lfcSE.Q.140.vs.20_Striatum 2 months	stat.Q.140.vs.20_Striatum 2 months	pvalue.Q.140.vs.20_Striatum 2 months	FDR.Q.140.vs.20_Striatum 2 months	baseMean.Q.175.vs.20_Striatum 2 months	log2FoldChange.Q.175.vs.20_Striatum 2 months	lfcSE.Q.175.vs.20_Striatum 2 months	stat.Q.175.vs.20_Striatum 2 months	pvalue.Q.175.vs.20_Striatum 2 months	FDR.Q.175.vs.20_Striatum 2 months	Entrez_Liver 2 months	Symbol_Liver 2 months	Name_Liver 2 months	baseMean.continuousQ_Liver 2 months	log2FoldChange.continuousQ_Liver 2 months	lfcSE.continuousQ_Liver 2 months	stat.continuousQ_Liver 2 months	pvalue.continuousQ_Liver 2 months	FDR.continuousQ_Liver 2 months	baseMean.Q.80.vs.20_Liver 2 months
66993	66993.0	Smarcd3	SWI/SNF related, matrix associated, actin dependent regulator of chromatin, subfamily d, member 3	3830.0	-0.0013200000000000002	0.000414	-3.19	0.0014	0.105	3830.0	-0.146	0.0738	-1.97	0.0485	0.483	3830.0	-0.010400000000000001	0.0714	-0.146	0.884	1.0	3830.0	-0.129	0.0738	-1.75	0.0801	0.904	3830.0	-0.209	0.07150000000000001	-2.92	0.0034600000000000004	0.484	3830.0	-0.195	0.0714	-2.73	0.0062900000000000005	0.34400000000000003	66993.0	Smarcd3	SWI/SNF related, matrix associated, actin dependent regulator of chromatin, subfamily d, member 3	164.0	0.0006659999999999999	0.000558	1.19	0.233	0.629	164.0
11655	11655.0	Alas1	aminolevulinic acid synthase 1	1300.0	9.86e-05	0.00022	0.448	0.654	0.854	1300.0	-0.0025	0.038900000000000004	-0.06430000000000001	0.9490000000000001	0.975	1300.0	0.0668	0.0375	1.78	0.0748	1.0	1300.0	0.032600000000000004	0.0388	0.841	0.401	0.904	1300.0	0.0142	0.0374	0.38	0.704	0.866	1300.0	0.0195	0.0373	0.521	0.602	0.872	11655.0	Alas1	aminolevulinic acid synthase 1	22500.0	-0.00047099999999999996	0.00101	-0.465	0.642	0.884	22500.0
29861	29861.0	Dpf1	D4, zinc and double PHD fingers family 1	1870.0	-0.000605	0.00034399999999999996	-1.76	0.0786	0.532	1870.0	0.0112	0.0621	0.181	0.856	0.93	1870.0	0.0419	0.0601	0.6980000000000001	0.485	1.0	1870.0	0.004260000000000001	0.0621	0.06860000000000001	0.9450000000000001	0.987	1870.0	-0.046400000000000004	0.0601	-0.773	0.44	0.727	1870.0	-0.0888	0.0601	-1.48	0.139	0.719	29861.0	Dpf1	D4, zinc and double PHD fingers family 1	3.88	0.0007329999999999999	0.00092	0.796	0.426	0.774	3.88
[truncated: 303 more columns]
