# Supplementary material for: Downregulation of glial genes involved in synaptic function mitigates Huntington's disease pathogenesis
Source: eLife. 2021 Apr 19;10:e64564. doi: 10.7554/eLife.64564 (PMC8149125; doi:10.7554/eLife.64564)
Supplement: Figure 1—source data 2. [file elife-64564-fig1-data2.zip › Figure_1_source_data_file_2/neuronDown/22/subHuman.csv]

Entrez	Chip	Caudate Probeset	M	t	P.Value	Unnamed: 5	Cerebellum Probeset	M.1	t.1	P.Value.1	Unnamed: 10	Probe Set ID	Title	Gene Symbol	Unigene	Full Length Ref. Sequences	Biological Process (GO)	Cellular Component (GO)	Molecular Function (GO)	Biochemical Function (Proteome)	Cellular Role (Proteome)	Molecular Localization (Proteome)	adjp	Entrez	entrezList	entrezList_filt	validList
6604	A	204099_at	-0.43	-6.05	8.79e-08		204099_at	-0.00764	-0.13	0.897		204099_at	SWI/SNF related, matrix associated, actin dependent regulator of chromatin, subfamily d, member 3	SMARCD3	Hs.71622 // full length	NM_003078 // SWI/SNF-related matrix-associated actin-dependent regulator of chromatin d3	6357 // regulation of transcription from Pol II promoter // predicted/computed /// 6338 // chromatin modeling // not recorded	5654 // nucleoplasm // predicted/computed	3713 // transcription co-activator activity // predicted/computed	---	---	---	1.6579224181360202e-06	6604	['6604']	['6604']	True
6604	B	231144_at	-0.0113	-0.305	0.761		231144_at_B	0.0275	0.664	0.509		231144_at	SWI/SNF related, matrix associated, actin dependent regulator of chromatin, subfamily d, member 3	SMARCD3	Hs.444445		---	---	---				0.8520499414359408	6604	['6604']	['6604']	True
211	A	205633_s_at	-0.285	-3.94	0.000206		205633_s_at	-0.0452	-0.732	0.467		205633_s_at	aminolevulinate, delta-, synthase 1	ALAS1	Hs.78712 // full length	NM_000688 // aminolevulinate, delta-, synthase 1	9058 // biosynthesis // inferred from electronic annotation /// 6520 // amino acid metabolism // inferred from electronic annotation /// 6783 // heme biosynthesis // traceable author statement	5739 // mitochondrion // inferred from electronic annotation	3870 // 5-aminolevulinate synthase activity // inferred from electronic annotation /// 8483 // transaminase activity // inferred from electronic annotation /// 16740 // transferase activity // inferred from electronic annotation /// 8415 // acyltransferase activity // inferred from electronic annotation	---	---	---	0.0011942152258064514	211	['211']	['211']	True
8193	A	206531_at	-0.316	-5.33	1.42e-06		206531_at	-0.00863	-0.233	0.817		206531_at	D4, zinc and double PHD fingers family 1	DPF1	Hs.377913 // full length	NM_004647 // Neuro-d4 (rat) homolog	6355 // regulation of transcription, DNA-dependent // inferred from electronic annotation /// 6917 // induction of apoptosis // traceable author statement	5634 // nucleus // inferred from electronic annotation	3677 // DNA binding // not recorded	---	---	---	1.7049107429182255e-05	8193	['8193']	['8193']	True
8193	B	231599_x_at	-0.229	-5.98	1.18e-07		231599_x_at_B	-0.0229	-0.548	0.586		231599_x_at	D4, zinc and double PHD fingers family 1	DPF1	Hs.389057		---	---	---				2.124e-06	8193	['8193']	['8193']	True
