# Supplementary material for: Downregulation of glial genes involved in synaptic function mitigates Huntington's disease pathogenesis
Source: eLife. 2021 Apr 19;10:e64564. doi: 10.7554/eLife.64564 (PMC8149125; doi:10.7554/eLife.64564)
Supplement: Figure 1—source data 2. [file elife-64564-fig1-data2.zip › Figure_1_source_data_file_2/neuronDown/22/subFly.csv]

fbgene	gene_x	EN7vsEW7_log2FoldChange	EN7vsEW7_pvalue	EN7vsEW7_padj	EN7vsEW7_grp.mean.EW7	EN7vsEW7_grp.mean.EN7	EN9vsEW9_log2FoldChange	EN9vsEW9_pvalue	EN9vsEW9_padj	EN9vsEW9_grp.mean.EW9	EN9vsEW9_grp.mean.EN9	EN11vsEW11_v2_log2FoldChange	EN11vsEW11_v2_pvalue	EN11vsEW11_v2_padj	EN11vsEW11_v2_grp.mean.EW11	EN11vsEW11_v2_grp.mean.EN11	EF18vsEW18_log2FoldChange	EF18vsEW18_pvalue	EF18vsEW18_padj	EF18vsEW18_grp.mean.EW18	EF18vsEW18_grp.mean.EF18	EF20vsEW20_log2FoldChange	EF20vsEW20_pvalue	EF20vsEW20_padj	EF20vsEW20_grp.mean.EW20	EF20vsEW20_grp.mean.EF20	EF22vsEW22_log2FoldChange	EF22vsEW22_pvalue	EF22vsEW22_padj	EF22vsEW22_grp.mean.EW22	EF22vsEW22_grp.mean.EF22	Unnamed: 31_x	AllSig_x	UnionSig_x	fbgene	gene_y	RN5vsRW5_log2FoldChange	RN5vsRW5_pvalue	RN5vsRW5_padj	RN5vsRW5_grp.mean.RW5	RN5vsRW5_grp.mean.RN5	RN7vsRW7_log2FoldChange	RN7vsRW7_pvalue	RN7vsRW7_padj	RN7vsRW7_grp.mean.RW7	RN7vsRW7_grp.mean.RN7	RN8vsRW8_log2FoldChange	RN8vsRW8_pvalue	RN8vsRW8_padj
FBgn0035370	CG1240:FBgn0035370	-0.0898985900754409	0.297203084092266	0.661317231066557	2051.16037096035	1921.84713914715	-0.177503469909114	0.018830744370097	0.0645354582766123	2049.00336634417	1807.53491314108	-0.108385350377729	0.192964578111349	0.436524814917686	2066.97526039393	1911.79882849274	-0.0652674406178762	0.413408171220081	0.636713916815511	2149.49019836788	2051.43740071322	-0.0235712724024425	0.764307629500382	0.895304458311111	2159.58622236693	2122.79206662118	0.0558171653687133			2332.30032747665	2440.53485666362		False	False	FBgn0035370	CG1240:FBgn0035370	0.0734708344882562	0.298082765606806	0.505491020778782	1880.90270552416	1980.76344222243	0.0487152501045118	0.77766592681326	0.95362212944764	1931.45872593765	2004.17244579049	0.103917665828082	0.433823550918524	0.761269388903396
FBgn0020258	ppk:FBgn0020258	-0.972948483053296	6.30248537384878e-08	2.71663379968607e-06	157.04491106616	62.1773634444883	-0.704187213332774	0.00138559003225941	0.00724600119289131	126.509401822309	69.4599334236737	-1.10729007911912	1.41308144635322e-08	4.41257094547036e-07	209.28713365471	76.6740054947318	-1.50165948886652	2.34734466827571e-13	1.91574165956137e-11	187.553515775009	46.7150829026809	-1.59033645985784	7.89914324335423e-20	1.13403341075744e-17	249.127648182671	49.999076054042	-2.13165369714692	2.84061790844715e-18	1.44303389749115e-15	192.609544307999	30.6154260144152		True	True	FBgn0020258	ppk:FBgn0020258	-0.611225528835473	0.00193518542990713	0.010017656322674	218.687668888945	132.747271576264	-0.300312466956358	0.198654538848422	0.619360285881076	150.526666762977	117.426790893343	-0.123208514208886	0.495962589591321	0.799421586446103
FBgn0025463	Bap60:FBgn0025463	-0.0526540861782549	0.532095779754317	0.829432346622322	1864.2212804675	1794.47116721297	-0.124556359712661	0.0586542579653094	0.157587691495505	2039.14701210313	1867.78225459944	-0.0452127235148193	0.613309423851401	0.815901705811704	1968.09056409272	1904.64470507132	0.11154478186892	0.162674076124073	0.360813101595568	1860.58991467182	2014.98068579969	0.0719091394451148	0.357642510274754	0.61851441390837	1986.20403921916	2092.16273966253	0.214790154757613	0.233604580710005	0.658148968922296	2149.60097999335	2532.29740801076		False	False	FBgn0025463	Bap60:FBgn0025463	0.0203712267150985	0.781622191191704	0.889435087479732	1863.55367782112	1890.4466995237	-0.0403551608087755	0.786839340978573	0.958049342867367	1932.33372179281	1875.89054111727	0.0586063705653492	0.635432263522012	0.870445465147252
FBgn0034730	ppk12:FBgn0034730	0.119509591146274	0.42977170175865		4.38392368943692	7.37884645264864	-0.157697810390337	0.547969587114558		8.60712643576681	6.00802277440902	-0.107435971208717	0.455501606753518		9.32734011132084	4.86657236461576	0.0172238470301344	0.941611772589017	0.975442917059935	16.4044914058947	16.8591167352187	0.365030271616242	0.0484003951798481	0.17332511199998	14.2741477720179	27.7449941948994	0.160357813293766	0.604456442573511	0.862657882011303	19.0499301313273	24.4214439896324		False	False	FBgn0034730	ppk12:FBgn0034730	0.443052937071807	0.0775800017083267		3.59040942484062	10.978720844768	0.969280385830587	0.000682586677806035	0.010235013278448	0.605311706707207	16.2555544438291	0.249379825932431	0.257626311727904	0.611966817166673
FBgn0036208	CG10361:FBgn0036208	-0.245293184112275	0.0690820625582568	0.292509507498222	1862.80662523484	1533.61240101887	-0.93125301205356	5.98713598187483e-20	2.42371668174622e-18	1949.1651397843	999.136310643304	-0.65573660300674	3.18473580989703e-10	1.38308526601242e-08	1705.50251787971	1054.43137373527	0.0941273073969768	0.519141064864556	0.724658707397078	1198.58776948111	1288.58014327199	0.177195892026365	0.0629000352020687	0.20832729789789	1480.5737885316	1688.67572017821	0.142126914136235	0.548344057635479	0.842907603805963	1322.4190875572	1490.40067006822		False	True	FBgn0036208	CG10361:FBgn0036208	-0.841105020463	2.88029189406391e-08	4.15750016686736e-07	550.876431395918	291.788200885465	-1.07176002925667	2.04684296698237e-07	7.37613977201546e-06	959.274269773607	410.652559154268	-1.6279504771859	2.23068817370712e-19	2.33814728669051e-17
FBgn0020764	Alas:FBgn0020764	-0.0584243038508274	0.476930818437786	0.799799055927502	4479.45786029541	4294.3045083992	-0.243614291967283	0.00445254509039568	0.019696260628433	4405.6856857666	3705.92012144862	0.229985571516674	0.00343466443228545	0.0238579916479183	3569.98053870133	4207.71834054404	0.034944413007056	0.683074219100559	0.838175246242685	3437.03812644979	3524.18473304379	0.075824403441845	0.45482758324277	0.701634381799675	3675.55533364157	3890.54224521387	-0.0352606579082827	0.848525770987487	0.956422294373046	4208.83937689503	4096.03977704673		False	False	FBgn0020764	Alas:FBgn0020764	-0.224689143541602	0.00988044686711502	0.0398578830712069	6308.84497402342	5377.67152064811	-0.28554434044542	0.147472646558251	0.538789981190282	5076.7736175893	4063.5665457669	-0.0902241215909909	0.477015113936723	0.790329554247335
FBgn0087008	e(y)3:FBgn0087008	-0.0219601289729821	0.828174637847701	0.949021365209037	3348.88397253582	3295.04890602698	-0.0221828938854709	0.81992946949594	0.910145761764353	3295.13300230422	3242.69249022614	0.0888160249441682	0.407175168795913	0.663706441361702	3187.48480456269	3402.7149981251	0.0486820329106597	0.615763774334459	0.794009313900771	3480.10303234589	3605.21717857134	0.173898778810944	0.0176960992911628	0.0839309275147992	3194.45344474517	3620.88821569577	0.029456210397334	0.74929211288595	0.92506619001985	3605.91921747073	3681.16215376355		False	False	FBgn0087008	e(y)3:FBgn0087008	0.0473821228388554	0.696499539941192	0.836922187544765	3305.08617576885	3421.84645955458	-0.200492220890002	0.484752090483369	0.847179898191998	3224.02578172445	2643.42324085419	-0.0218140093378279	0.882858189370156	0.964429013160044
FBgn0030502	tth:FBgn0030502	-0.198691524676879	0.109437921658409	0.386250739066843	2267.65065269279	1944.48838626004	-0.365375567514691	2.39321149263596e-06	2.42359623354199e-05	2449.99814958012	1893.04537967303	-0.204097094430195	0.109932718683447	0.304546925840823	2201.75046769756	1886.02283537314	-0.214355982861792	0.0409735286290112	0.140313942909946	2359.00585580044	2016.58533267727	-0.0139845626567404	0.873053510540172	0.945681293386423	2140.65798435165	2119.21044587481	0.0220408859423278	0.87096197183038	0.963277753192028	2393.63575340032	2432.3442762609902		False	True	FBgn0030502	tth:FBgn0030502	-0.0919702877407028	0.344445530698752	0.555498927271238	1776.15372825967	1662.35269962737	-0.161207515918547	0.298155924339366	0.734570793292438	1968.294179341	1745.78930179418	-0.152770184535213	0.0894212862097136	0.340237850252038
FBgn0033015	d4:FBgn0033015	0.0535233690021472	0.562404858177189	0.847869171938651	2404.08077278385	2499.96788556867	0.0941238486854077	0.180625159919961	0.354790692044601	2562.95403841624	2738.99968583583	0.0194927468673038	0.802976159019772	0.921032103368778	2662.16957866369	2699.34765989227	0.0223654611079405	0.810050369368108	0.907714289427221	2709.51795682483	2754.18000203176	-0.0980861896976648	0.140985287865768	0.354218813892949	3128.44257480974	2916.37464162729	0.197037297298962	0.118376543952339	0.514491697189761	2702.98069424075	3117.1316334943		False	False	FBgn0033015	d4:FBgn0033015	0.108786403537603	0.0935632669854269	0.230180635139065	2521.22474486462	2721.60826158298	0.202081358115747	0.0494472453497926	0.28017514123512	2305.31864436316	2662.57449647685	0.216181795614069	0.0166427773198604	0.10824756298556
[truncated: 20 more columns]
