# Supplementary material for: Downregulation of glial genes involved in synaptic function mitigates Huntington's disease pathogenesis
Source: eLife. 2021 Apr 19;10:e64564. doi: 10.7554/eLife.64564 (PMC8149125; doi:10.7554/eLife.64564)
Supplement: Figure 1—source data 2. [file elife-64564-fig1-data2.zip › Figure_1_source_data_file_2/neuronDown/25/subMouse.csv]

Entrez	Entrez_Striatum 2 months	Symbol_Striatum 2 months	Name_Striatum 2 months	baseMean.continuousQ_Striatum 2 months	log2FoldChange.continuousQ_Striatum 2 months	lfcSE.continuousQ_Striatum 2 months	stat.continuousQ_Striatum 2 months	pvalue.continuousQ_Striatum 2 months	FDR.continuousQ_Striatum 2 months	baseMean.Q.80.vs.20_Striatum 2 months	log2FoldChange.Q.80.vs.20_Striatum 2 months	lfcSE.Q.80.vs.20_Striatum 2 months	stat.Q.80.vs.20_Striatum 2 months	pvalue.Q.80.vs.20_Striatum 2 months	FDR.Q.80.vs.20_Striatum 2 months	baseMean.Q.92.vs.20_Striatum 2 months	log2FoldChange.Q.92.vs.20_Striatum 2 months	lfcSE.Q.92.vs.20_Striatum 2 months	stat.Q.92.vs.20_Striatum 2 months	pvalue.Q.92.vs.20_Striatum 2 months	FDR.Q.92.vs.20_Striatum 2 months	baseMean.Q.111.vs.20_Striatum 2 months	log2FoldChange.Q.111.vs.20_Striatum 2 months	lfcSE.Q.111.vs.20_Striatum 2 months	stat.Q.111.vs.20_Striatum 2 months	pvalue.Q.111.vs.20_Striatum 2 months	FDR.Q.111.vs.20_Striatum 2 months	baseMean.Q.140.vs.20_Striatum 2 months	log2FoldChange.Q.140.vs.20_Striatum 2 months	lfcSE.Q.140.vs.20_Striatum 2 months	stat.Q.140.vs.20_Striatum 2 months	pvalue.Q.140.vs.20_Striatum 2 months	FDR.Q.140.vs.20_Striatum 2 months	baseMean.Q.175.vs.20_Striatum 2 months	log2FoldChange.Q.175.vs.20_Striatum 2 months	lfcSE.Q.175.vs.20_Striatum 2 months	stat.Q.175.vs.20_Striatum 2 months	pvalue.Q.175.vs.20_Striatum 2 months	FDR.Q.175.vs.20_Striatum 2 months	Entrez_Liver 2 months	Symbol_Liver 2 months	Name_Liver 2 months	baseMean.continuousQ_Liver 2 months	log2FoldChange.continuousQ_Liver 2 months	lfcSE.continuousQ_Liver 2 months	stat.continuousQ_Liver 2 months	pvalue.continuousQ_Liver 2 months	FDR.continuousQ_Liver 2 months	baseMean.Q.80.vs.20_Liver 2 months
268902	268902.0	Robo2	roundabout homolog 2 (Drosophila)	4890.0	0.000609	0.00045099999999999996	1.35	0.177	0.599	4890.0	0.14100000000000001	0.0834	1.69	0.0908	0.483	4890.0	0.0678	0.0809	0.838	0.402	1.0	4890.0	0.129	0.0834	1.54	0.123	0.904	4890.0	0.0641	0.0809	0.792	0.428	0.722	4890.0	0.133	0.0809	1.64	0.101	0.7020000000000001	268902.0	Robo2	roundabout homolog 2 (Drosophila)	76.1	-0.0022	0.000722	-3.04	0.00233	0.0955	76.1
107448	107448.0	Unc5a	unc-5 homolog A (C. elegans)	1870.0	0.000423	0.000308	1.37	0.17	0.596	1870.0	0.0196	0.0541	0.363	0.717	0.854	1870.0	0.10200000000000001	0.0523	1.9500000000000002	0.0511	1.0	1870.0	0.0154	0.0541	0.28400000000000003	0.777	0.9480000000000001	1870.0	0.10300000000000001	0.0522	1.97	0.048600000000000004	0.629	1870.0	0.0526	0.0522	1.01	0.313	0.761	107448.0	Unc5a	unc-5 homolog A (C. elegans)	49.5	-0.000278	0.000714	-0.39	0.6970000000000001	0.902	49.5
20563	20563.0	Slit2	slit homolog 2 (Drosophila)	427.0	0.00117	0.0007379999999999999	1.58	0.113	0.5630000000000001	427.0	0.025	0.159	0.157	0.875	0.9390000000000001	427.0	0.0011500000000000002	0.157	0.00736	0.994	1.0	427.0	-0.0494	0.159	-0.31	0.757	0.9440000000000001	427.0	0.186	0.157	1.19	0.23600000000000002	0.643	427.0	0.198	0.157	1.27	0.20600000000000002	0.725	20563.0	Slit2	slit homolog 2 (Drosophila)	3.63	-0.00013099999999999999	0.0009729999999999999	-0.134	0.893	0.969	3.63
13176	13176.0	Dcc	deleted in colorectal carcinoma	2080.0	0.0005009999999999999	0.0005639999999999999	0.889	0.374	0.715	2080.0	0.202	0.106	1.9	0.0568	0.483	2080.0	0.0449	0.10300000000000001	0.435	0.663	1.0	2080.0	0.121	0.106	1.1400000000000001	0.255	0.904	2080.0	0.159	0.10300000000000001	1.54	0.124	0.629	2080.0	0.0818	0.10300000000000001	0.793	0.428	0.808
[truncated: 303 more columns]
