# Supplementary material for: Downregulation of glial genes involved in synaptic function mitigates Huntington's disease pathogenesis
Source: eLife. 2021 Apr 19;10:e64564. doi: 10.7554/eLife.64564 (PMC8149125; doi:10.7554/eLife.64564)
Supplement: Figure 1—source data 2. [file elife-64564-fig1-data2.zip › Figure_1_source_data_file_2/neuronDown/25/subHuman.csv]

Entrez	Chip	Caudate Probeset	M	t	P.Value	Unnamed: 5	Cerebellum Probeset	M.1	t.1	P.Value.1	Unnamed: 10	Probe Set ID	Title	Gene Symbol	Unigene	Full Length Ref. Sequences	Biological Process (GO)	Cellular Component (GO)	Molecular Function (GO)	Biochemical Function (Proteome)	Cellular Role (Proteome)	Molecular Localization (Proteome)	adjp	Entrez	entrezList	entrezList_filt	validList
6092	B	226709_at	-0.342	-5.52	6.85e-07		226709_at_B	-0.141	-2.37	0.021		226709_at	roundabout, axon guidance receptor, homolog 2 (Drosophila)	ROBO2	Hs.13305		---	---	---				9.214275449101797e-06	6092	['6092']	['6092']	True
6092	B	226766_at	-0.714	-6.37	2.5e-08		226766_at_B	-0.281	-3.21	0.00214		226766_at	roundabout, axon guidance receptor, homolog 2 (Drosophila)	ROBO2	Hs.13305		---	---	3779 // actin binding // inferred from electronic annotation				5.958620689655172e-07	6092	['6092']	['6092']	True
6092	B	240425_x_at	-0.133	-3.52	0.000805		240425_x_at_B	-0.0713	-1.85	0.0691		240425_x_at	Transcribed sequences	---	Hs.529544		---	---	---				0.0038162962962962964	6092	['6092']	['6092']	True
90249	B	236448_at	-0.612	-6.78	5.05e-09		236448_at_B	0.2	2.67	0.00973		236448_at	unc-5 homolog A (C. elegans)	UNC5A	Hs.33191		---	---	---				1.6982514970059878e-07	90249	['90249']	['90249']	True
90249	B	243833_at	-0.0426	-1.31	0.196		243833_at_B	0.041	1.17	0.248		243833_at	unc-5 homolog A (C. elegans)	UNC5A	Hs.33191		---	---	---				0.33901397497593844	90249	['90249']	['90249']	True
9353	A	209897_s_at	-0.416	-5.8	2.36e-07		209897_s_at	-0.00196	-0.048	0.962		209897_s_at	slit homolog 2 (Drosophila)	SLIT2	Hs.29802 // full length	NM_004787 // slit homolog 2	7509 // mesoderm migration // inferred from mutant phenotype /// 8347 // glia cell migration // inferred from mutant phenotype /// 7608 // olfaction // traceable author statement /// 8038 // neuronal cell recognition // traceable author statement /// 7399 // neurogenesis // traceable author statement /// 8045 // motor axon guidance // traceable author statement	5615 // extracellular space // not recorded	5515 // protein binding // traceable author statement /// 5509 // calcium ion binding // inferred from electronic annotation /// 45499 // chemorepellant activity // inferred from mutant phenotype	---	---	---	3.7854366297750805e-06	9353	['9353']	['9353']	True
9353	B	228850_s_at	-0.42	-7.08	1.48e-09		228850_s_at_B	-0.0604	-1.09	0.281		228850_s_at	slit homolog 2 (Drosophila)	SLIT2	Hs.29802		6468 // protein amino acid phosphorylation // inferred from electronic annotation /// 7169 // transmembrane receptor protein tyrosine kinase signaling pathway // traceable author statement /// 7399 // neurogenesis // inferred from electronic annotation	5887 // integral to plasma membrane // traceable author statement	4714 // transmembrane receptor protein tyrosine kinase activity // inferred from electronic annotation /// 4872 // receptor activity // inferred from electronic annotation /// 5016 // neurotrophin TRKC receptor activity // traceable author statement /// 5524 // ATP binding // inferred from electronic annotation /// 16301 // kinase activity // inferred from electronic annotation /// 16740 // trans…				6.736924012158055e-08	9353	['9353']	['9353']	True
9353	B	230130_at	-0.559	-5.12	3.19e-06		230130_at_B	-0.033	-0.487	0.628		230130_at	slit homolog 2 (Drosophila)	SLIT2	Hs.29802		---	---	---				3.4010517323208354e-05	9353	['9353']	['9353']	True
1630	A	206939_at	-0.2	-3.37	0.0013		206939_at	0.0874	1.84	0.0716		206939_at	deleted in colorectal carcinoma	DCC	Hs.211567 // full length	NM_005215 // deleted in colorectal carcinoma	7409 // axonogenesis // traceable author statement /// 7048 // oncogenesis // traceable author statement /// 6917 // induction of apoptosis // traceable author statement /// 45786 // negative regulation of cell cycle // inferred from electronic annotation	5887 // integral to plasma membrane // not recorded	4888 // transmembrane receptor activity // traceable author statement	---	---	---	0.005748661417322835	1630	['1630']	['1630']	True
1630	B	238914_at	-0.628	-7.47	3.17e-10		238914_at_B	0.00667	0.179	0.859		238914_at	Transcribed sequences	---	Hs.162025		---	---	---				2.1710634146341463e-08	1630	['1630']	['1630']	True
1630	B	242653_at	-0.00798	-0.277	0.783		242653_at_B	0.0076	0.266	0.791		242653_at	deleted in colorectal carcinoma	DCC	Hs.172562		---	---	---				0.8669383409729411	1630	['1630']	['1630']	True
