# Supplementary material for: Downregulation of glial genes involved in synaptic function mitigates Huntington's disease pathogenesis
Source: eLife. 2021 Apr 19;10:e64564. doi: 10.7554/eLife.64564 (PMC8149125; doi:10.7554/eLife.64564)
Supplement: Figure 1—source data 2. [file elife-64564-fig1-data2.zip › Figure_1_source_data_file_2/neuronDown/25/subFly.csv]

fbgene	gene_x	EN7vsEW7_log2FoldChange	EN7vsEW7_pvalue	EN7vsEW7_padj	EN7vsEW7_grp.mean.EW7	EN7vsEW7_grp.mean.EN7	EN9vsEW9_log2FoldChange	EN9vsEW9_pvalue	EN9vsEW9_padj	EN9vsEW9_grp.mean.EW9	EN9vsEW9_grp.mean.EN9	EN11vsEW11_v2_log2FoldChange	EN11vsEW11_v2_pvalue	EN11vsEW11_v2_padj	EN11vsEW11_v2_grp.mean.EW11	EN11vsEW11_v2_grp.mean.EN11	EF18vsEW18_log2FoldChange	EF18vsEW18_pvalue	EF18vsEW18_padj	EF18vsEW18_grp.mean.EW18	EF18vsEW18_grp.mean.EF18	EF20vsEW20_log2FoldChange	EF20vsEW20_pvalue	EF20vsEW20_padj	EF20vsEW20_grp.mean.EW20	EF20vsEW20_grp.mean.EF20	EF22vsEW22_log2FoldChange	EF22vsEW22_pvalue	EF22vsEW22_padj	EF22vsEW22_grp.mean.EW22	EF22vsEW22_grp.mean.EF22	Unnamed: 31_x	AllSig_x	UnionSig_x	fbgene	gene_y	RN5vsRW5_log2FoldChange	RN5vsRW5_pvalue	RN5vsRW5_padj	RN5vsRW5_grp.mean.RW5	RN5vsRW5_grp.mean.RN5	RN7vsRW7_log2FoldChange	RN7vsRW7_pvalue	RN7vsRW7_padj	RN7vsRW7_grp.mean.RW7	RN7vsRW7_grp.mean.RN7	RN8vsRW8_log2FoldChange	RN8vsRW8_pvalue	RN8vsRW8_padj
FBgn0005631	robo:FBgn0005631	0.0642574498929126	0.503932826871419	0.814971162983144	3035.96386216578	3183.07923048534	0.0465979417017189	0.456800136840856	0.656698668709668	3026.74294555772	3127.13372158888	-0.0129956566658123	0.863217583679663	0.946583983720179	3050.035021568	3022.4311331873	0.142771388796317	0.0657812866670046	0.195667854960298	2954.19761660306	3271.10690185347	0.00790475353575733	0.90793545859094	0.961242437865307	2843.37230684324	2859.42728676196	-0.176041552456753	0.467791337401701	0.807786737124136	2814.3599419096	2422.86060421574		False	False	FBgn0005631	robo:FBgn0005631	-0.165389975607054	0.0528491631131952	0.151327421114056	3454.36552648135	3071.5938458784	-0.128403002667157	0.592398680328139	0.896819014069257	2818.62055744982	2528.94962761692	-0.116447398718954	0.166222875847182	0.483198818562703
FBgn0041097	robo3:FBgn0041097	-0.158059262889048	0.0700660240351729	0.294527841789461	2705.55188714899	2411.30273860293	-0.0398299541201953	0.580275536253959	0.754855936996092	2461.17484419995	2392.48353658022	-0.144313232604743	0.0828817038303157	0.254203350382832	2467.17821660711	2225.02428014323	-0.229737742656566	0.0216507690986221	0.0889662805188142	2720.45590685449	2302.56160933174	-0.387022253949179	1.45409493003325e-08	4.88977628423793e-07	2186.01825126472	1656.33980882723	-0.620382676448809	0.00982292946017878	0.12310560418319	2112.75690726526	1249.47313761619		False	True	FBgn0041097	robo3:FBgn0041097	-0.053870475846374	0.511224949495755	0.706922429168902	2962.14124214804	2851.77540179285	-0.000843675856348672	0.995991132357672	0.999059035045901	2302.46283516437	2300.62874101946	-0.044803436150283	0.534350330202637	0.821945884773982
FBgn0002543	lea:FBgn0002543	-0.138678090163714	0.196902974234682	0.540451384573569	1213.60356301083	1094.03092452288	-0.112432351821142	0.214614255956853	0.400385919524244	985.545881161618	909.419319765355	0.00348845733067818	0.972191212182402	0.988351369048618	864.509918477541	867.123652127194	-0.863850340572437	1.77052171082635e-19	3.14225448392847e-17	1532.46074556864	820.296045371653	-0.817537730436392	2.23724469653781e-14	1.77678483062627e-12	1121.22643465147	602.528996523056	-0.625024183636277	0.00406791493727201	0.0658810076157815	873.405920157718	527.443994064697		False	True	FBgn0002543	lea:FBgn0002543	-0.26373321356254	0.0109414047110861	0.0433996577593671	1099.07935470729	909.604794149036	-0.316528827877663	0.120377140920298	0.48182053701938	917.450408157357	714.500375697628	-0.0908400221281473	0.49049045902624	0.797586212428015
FBgn0034013	unc-5:FBgn0034013	-0.200126670727554	0.00795251375991226	0.0628485522125992	2258.56925230157	1955.98015957129	-0.257482525314926	3.7956133250512e-05	0.000296431811030095	2403.0229930785	2005.92674596421	-0.239249131736127	0.00283970506544858	0.0204823388391323	2196.44209711413	1851.19692343452	-0.39879540367733	2.41169837219672e-06	4.88770690388468e-05	2443.60947844624	1836.26443171009	-0.245229123723147	0.000344348460657771	0.00358365619186405	2122.69284849695	1780.5448480516	-0.309369894085398			1794.21232652125	1371.69836317624		False	True	FBgn0034013	unc-5:FBgn0034013	-0.114635233185245	0.121954337053944	0.278006872323057	2208.96754503607	2037.37520327963	-0.313553452426522	0.0511251302691286	0.285935738923719	2072.86876871093	1639.92206014012	-0.142807311255092	0.0959209673266021	0.355416201504857
FBgn0033250	CG14762:FBgn0033250	-0.32920165324703	2.64709736301002e-06	7.56470227081178e-05	22546.0925512139	17817.121893765	-0.29355299466974	6.00914019081805e-08	7.98155208874539e-07	22035.3685733608	17943.6655778202	-0.177963858353825	0.0621562219765145	0.207450969203237	21082.1128252213	18526.73954734	-0.079296441332657	0.396121897043422	0.621259989106038	19223.3067901227	18153.0777066276	-0.0644279030989083	0.414908912410703	0.667358517836118	19852.1880650906	18944.9351165135	-0.144330656942373	0.539079059983004	0.83852070376851	18992.5670619488	16832.4948151985		False	True	FBgn0033250	CG14762:FBgn0033250	-0.350743553859202	2.65028730687852e-12	6.32915293697579e-11	21557.5302854461	16871.102124761	-0.158575009945719	0.26880547877355	0.710396333528475	20557.2236695052	18298.4581364424	-0.0740328352869025
FBgn0053464	CG33464:FBgn0053464	-0.0880671821458428	0.398453386740461	0.748080388820128	1505.54914054497	1410.27171037933	-0.0494098080569018	0.642279480632597	0.797813483315201	1558.44576184222	1503.56867070188	0.0955615568336281	0.275996158430397	0.53622362560036	1413.6473918673	1514.29946696857	0.054915140186999	0.597610776749156	0.782836299933251	1492.14663033882	1553.25549463052	0.1925835248459	0.0426275517082815	0.157666729594134	1293.41364494929	1492.23941613292	-0.186044430495379	0.48086212905279	0.815387028330876	1385.17250962466	1170.69147171746		False	False	FBgn0053464	CG33464:FBgn0053464	0.0757910538734173	0.528474297932603	0.72055889381038	1623.17672493223	1715.75283599686	-0.161534878616328	0.486268116861088	0.847460132158486	1381.88347061463	1208.2034049294	0.0713572581638038	0.531357301477523	0.81995743723802
FBgn0003425	sli:FBgn0003425	-0.258979872470973	0.0485438096378489	0.234228409843072	3393.71915962428	2768.10798302514	-0.172248900311864	0.0718829538322805	0.183465511907057	3454.63288168703	3054.73943997595	-0.34131198455094	9.67380984905937e-05	0.00116536711654869	3258.28135392738	2547.85942736003	0.139791920982995	0.0541904793762104	0.170869641823296	3130.03059192834	3457.16424488665	-0.153620276220428	0.0975475431383353	0.279656269345386	3079.59252536221	2748.76533858508	-0.176874263743193	0.433170152180135	0.787752634861377	2907.99003221715	2515.4111668496		False	True	FBgn0003425	sli:FBgn0003425	-0.0592894341015198	0.653012596874431	0.810036783665941	3577.23530639255	3424.35097831194	-0.0251179854934961	0.933605423427858	0.990679170657547	2547.98511821704	2478.89222779936	-0.0917053846707678	0.489849870186313	0.797586212428015
FBgn0039595	AR-2:FBgn0039595	-0.184649380224957	0.360963925417728	0.719432758174293	42.2479617150005	33.417866493905	-0.225288085154131	0.410150054639637	0.614499366734497	48.0601934193103	37.759287358524	0.644798727082628	0.0045766940318832	0.0303235317394518	21.865659043858	50.1734399668074	-0.0317052520600643	0.888667034251696	0.949740595485396	38.4427279176444	37.1614370603899	0.208522748954632	0.272230219362144	0.527228294088082	29.8947173940177	39.5124764933098	0.21178939621279			58.4283880794607	87.5189609153422		False	False	FBgn0039595	AR-2:FBgn0039595	1.74349189344489	1.05844799905671e-17	4.17393608732614e-16	44.9764406272022	191.213067195346	1.12151712617213	1.40901902578275e-06	4.25500130942383e-05	56.1313795630875	142.589263973059	1.16424430247068	6.80381628562131e-08	2.10108785636141e-06
FBgn0011592	fra:FBgn0011592	0.0113802282803029	0.918858902411698	0.979655296861694	1434.53055828955	1446.58514130775	0.0591353786316093	0.44163579934204	0.643149837732076	1350.84264531588	1408.2554139627	0.116604823293502	0.21737625955238	0.470534244760921	1336.18529462702	1454.08649082971	-0.129635550104713	0.139474184464669	0.326055293828893	1577.72376653227	1437.0904641657	-0.349901541290762	0.00034532369897368	0.00358732138947093	1500.88967092937	1156.22535692791	-0.332981491968237			1472.51702101678	1151.37078220251		False	True	FBgn0011592	fra:FBgn0011592	-0.169952607542277	0.0161305431540713	0.0599282123018471	1659.44534923328	1472.35865053651	-0.121565802570118	0.586030432903725	0.894854381391732	1377.54374175481	1247.2947119548	-0.00462810251280053	0.957624086819623	0.983332721403609
FBgn0028961	AlstR:FBgn0028961	0.0215369308733534	0.873279289750683	0.963671253933462	292.286000909509	296.927437703146	0.0124745610532728	0.921458958637563	0.961041697702097	309.001596167473	311.825167806876	-0.142911218966683	0.373387755303953	0.634016849788802	315.572916742977	281.253713164679	-0.0566699553128591	0.675803708995595	0.833563931283264	287.442411326789	275.364172399609	-0.575305843528877	0.000148796689666727	0.00174656743279666	309.103182001273	187.976080039328	-0.383257117352378	0.190088180552879	0.617497142188822	224.423113398522	151.323968631838		False	True	FBgn0028961	AlstR:FBgn0028961	0.563509510803755	6.47812866749348e-05	0.000503768634679299	398.433847764144	606.026441590168	0.407639151054676	0.0583190712062317	0.310584964931316	348.914474217863	483.980684626199	0.58715947826548	0.000180580017042381	0.00260383963727381
FBgn0038880	SIFR:FBgn0038880	0.209445684387117	0.0435472852286725	0.218793912428663	608.502954171387	710.807407432349	0.444191850196663	1.9059664974064e-06	1.97617607960678e-05	626.069998708814	859.069822156168	0.309009988481605	0.00680044409634981	0.0412012838100068	660.560154655028	830.956634692955	1.38495773075367	4.91707737129833e-56	6.10864912094295e-53	670.308520443788	1814.46427304675	1.31937261397071	3.04254411165123e-52	4.2588011202838e-49	787.359736961183	2072.73142277066	0.901758243105893	0.000351416917101752	0.0099794434447425	752.561967115175	1655.09589910804		False	True	FBgn0038880	SIFR:FBgn0038880	0.193319478688363	0.063947082307723	0.173293105937003	692.149259320878	795.480099449821	0.185644837847702	0.425458790717182	0.822081754466868	513.002088359555	598.108399737293	0.12550757867548	0.284572382551255	0.639613101482728
[truncated: 20 more columns]
