# Supplementary material for: Downregulation of glial genes involved in synaptic function mitigates Huntington's disease pathogenesis
Source: eLife. 2021 Apr 19;10:e64564. doi: 10.7554/eLife.64564 (PMC8149125; doi:10.7554/eLife.64564)
Supplement: Figure 1—source data 2. [file elife-64564-fig1-data2.zip › Figure_1_source_data_file_2/neuronUp/32/subMouse.csv]

Entrez	Entrez_Striatum 2 months	Symbol_Striatum 2 months	Name_Striatum 2 months	baseMean.continuousQ_Striatum 2 months	log2FoldChange.continuousQ_Striatum 2 months	lfcSE.continuousQ_Striatum 2 months	stat.continuousQ_Striatum 2 months	pvalue.continuousQ_Striatum 2 months	FDR.continuousQ_Striatum 2 months	baseMean.Q.80.vs.20_Striatum 2 months	log2FoldChange.Q.80.vs.20_Striatum 2 months	lfcSE.Q.80.vs.20_Striatum 2 months	stat.Q.80.vs.20_Striatum 2 months	pvalue.Q.80.vs.20_Striatum 2 months	FDR.Q.80.vs.20_Striatum 2 months	baseMean.Q.92.vs.20_Striatum 2 months	log2FoldChange.Q.92.vs.20_Striatum 2 months	lfcSE.Q.92.vs.20_Striatum 2 months	stat.Q.92.vs.20_Striatum 2 months	pvalue.Q.92.vs.20_Striatum 2 months	FDR.Q.92.vs.20_Striatum 2 months	baseMean.Q.111.vs.20_Striatum 2 months	log2FoldChange.Q.111.vs.20_Striatum 2 months	lfcSE.Q.111.vs.20_Striatum 2 months	stat.Q.111.vs.20_Striatum 2 months	pvalue.Q.111.vs.20_Striatum 2 months	FDR.Q.111.vs.20_Striatum 2 months	baseMean.Q.140.vs.20_Striatum 2 months	log2FoldChange.Q.140.vs.20_Striatum 2 months	lfcSE.Q.140.vs.20_Striatum 2 months	stat.Q.140.vs.20_Striatum 2 months	pvalue.Q.140.vs.20_Striatum 2 months	FDR.Q.140.vs.20_Striatum 2 months	baseMean.Q.175.vs.20_Striatum 2 months	log2FoldChange.Q.175.vs.20_Striatum 2 months	lfcSE.Q.175.vs.20_Striatum 2 months	stat.Q.175.vs.20_Striatum 2 months	pvalue.Q.175.vs.20_Striatum 2 months	FDR.Q.175.vs.20_Striatum 2 months	Entrez_Liver 2 months	Symbol_Liver 2 months	Name_Liver 2 months	baseMean.continuousQ_Liver 2 months	log2FoldChange.continuousQ_Liver 2 months	lfcSE.continuousQ_Liver 2 months	stat.continuousQ_Liver 2 months	pvalue.continuousQ_Liver 2 months	FDR.continuousQ_Liver 2 months	baseMean.Q.80.vs.20_Liver 2 months
19684	19684.0	Rdx	radixin	3010.0	0.000566	0.000243	2.33	0.019700000000000002	0.368	3010.0	0.019200000000000002	0.042300000000000004	0.455	0.649	0.8150000000000001	3010.0	-0.0364	0.0409	-0.892	0.373	1.0	3010.0	0.0471	0.0422	1.12	0.264	0.904	3010.0	0.038400000000000004	0.0407	0.9430000000000001	0.34500000000000003	0.681	3010.0	0.0883	0.0407	2.17	0.029900000000000003	0.5750000000000001	19684.0	Rdx	radixin	7900.0	-0.0009839999999999998	0.00035099999999999997	-2.8	0.00508	0.133	7900.0
17698	17698.0	Msn	moesin	1110.0	0.000113	0.00031099999999999997	0.364	0.716	0.886	1110.0	0.0442	0.056	0.79	0.43	0.674	1110.0	-0.0511	0.0543	-0.9420000000000001	0.34600000000000003	1.0	1110.0	0.0143	0.056	0.255	0.799	0.9520000000000001	1110.0	0.00566	0.0541	0.105	0.917	0.965	1110.0	0.0233	0.054	0.431	0.667	0.892	17698.0	Msn	moesin	962.0	-0.00046499999999999997	0.000634	-0.733	0.464	0.796	962.0
22350	22350.0	Ezr	ezrin	1880.0	0.000472	0.000303	1.56	0.11900000000000001	0.5670000000000001	1880.0	0.0499	0.0553	0.903	0.366	0.633	1880.0	0.038	0.053500000000000006	0.71	0.47800000000000004	1.0	1880.0	-0.0016600000000000002	0.0553	-0.030100000000000002	0.976	0.995	1880.0	0.0562	0.0534	1.05	0.292	0.657	1880.0	0.0862	0.0533	1.62	0.106	0.706	22350.0	Ezr	ezrin	176.0	-0.0011300000000000001	0.0006169999999999999	-1.84	0.0658	0.389	176.0
72333	72333.0	Palld	palladin, cytoskeletal associated protein	62.4	0.0011200000000000001	0.000754	1.48	0.138	0.577	62.4	0.245	0.17300000000000001	1.42	0.156	0.502	62.4	0.00159	0.17200000000000001	0.00928	0.993	1.0	62.4	0.169	0.17300000000000001	0.977	0.328	0.904	62.4	0.2	0.171	1.17	0.243	0.645	62.4	0.25	0.171	1.46	0.145	0.719	72333.0	Palld	palladin, cytoskeletal associated protein	578.0	0.000412	0.0008449999999999999	0.487	0.626	0.876	578.0
[truncated: 303 more columns]
