# Supplementary material for: Downregulation of glial genes involved in synaptic function mitigates Huntington's disease pathogenesis
Source: eLife. 2021 Apr 19;10:e64564. doi: 10.7554/eLife.64564 (PMC8149125; doi:10.7554/eLife.64564)
Supplement: Figure 1—source data 2. [file elife-64564-fig1-data2.zip › Figure_1_source_data_file_2/neuronUp/32/subHuman.csv]

Entrez	Chip	Caudate Probeset	M	t	P.Value	Unnamed: 5	Cerebellum Probeset	M.1	t.1	P.Value.1	Unnamed: 10	Probe Set ID	Title	Gene Symbol	Unigene	Full Length Ref. Sequences	Biological Process (GO)	Cellular Component (GO)	Molecular Function (GO)	Biochemical Function (Proteome)	Cellular Role (Proteome)	Molecular Localization (Proteome)	adjp	Entrez	entrezList	entrezList_filt	validList
5962	A	204969_s_at	0.196	2.8	0.00686		204969_s_at	0.0327	1.09	0.281		204969_s_at	radixin	RDX	Hs.263671 // full length	NM_002906 // radixin	7016 // cytoskeletal anchoring // not recorded	5886 // plasma membrane // not recorded /// 5856 // cytoskeleton // extended:Unknown; Band_41; 8.2e-131 /// 15629 // actin cytoskeleton // not recorded	3779 // actin binding // inferred from electronic annotation /// 5200 // structural constituent of cytoskeleton // inferred from electronic annotation	---	---	---	0.02354155820348304	5962	['5962']	['5962']	True
5962	A	212397_at	0.479	4.49	3.1e-05		212397_at	0.0244	0.276	0.784		212397_at	radixin	RDX	Hs.263671 // full length	NM_002906 // radixin	7016 // cytoskeletal anchoring // not recorded	5886 // plasma membrane // not recorded /// 5856 // cytoskeleton // extended:Unknown; Band_41; 8.2e-131 /// 15629 // actin cytoskeleton // not recorded	3779 // actin binding // inferred from electronic annotation /// 5200 // structural constituent of cytoskeleton // inferred from electronic annotation	---	---	---	0.00023606237288135594	5962	['5962']	['5962']	True
5962	A	212398_at	0.485	4.75	1.24e-05		212398_at	0.0178	0.314	0.754		212398_at	radixin	RDX	Hs.263671 // full length	NM_002906 // radixin	7016 // cytoskeletal anchoring // not recorded	5886 // plasma membrane // not recorded /// 5856 // cytoskeleton // extended:Unknown; Band_41; 8.2e-131 /// 15629 // actin cytoskeleton // not recorded	3779 // actin binding // inferred from electronic annotation /// 5200 // structural constituent of cytoskeleton // inferred from electronic annotation	---	---	---	0.00010807123181377303	5962	['5962']	['5962']	True
5962	B	244739_at	-0.00462	-0.0723	0.943		244739_at_B	-0.128	-1.95	0.0558		244739_at	Transcribed sequence with weak similarity to protein ref:NP_055301.1 (H.sapiens) neuronal thread protein [Homo sapiens]	---	Hs.96297		---	---	---				0.9672854794520548	5962	['5962']	['5962']	True
4478	A	200600_at	0.485	5.28	1.71e-06		200600_at	0.171	1.91	0.0611		200600_at	moesin	MSN	Hs.170328 // full length	NM_002444 // moesin	6928 // cell motility // not recorded	5856 // cytoskeleton // traceable author statement /// 5886 // plasma membrane // traceable author statement	5200 // structural constituent of cytoskeleton // traceable author statement	---	---	---	1.9913654743390358e-05	4478	['4478']	['4478']	True
4478	B	233749_at	0.00315	0.101	0.92		233749_at_B	0.0182	0.444	0.659		233749_at	CDNA clone IMAGE:30330955, partial cds	---	Hs.437588		6633 // fatty acid biosynthesis // inferred from electronic annotation /// 6695 // cholesterol biosynthesis // non-traceable author statement	---	---				0.9545903002309468	4478	['4478']	['4478']	True
7430	A	208621_s_at	0.0545	0.618	0.539		208621_s_at	0.102	2.71	0.00897		208621_s_at	villin 2 (ezrin)	VIL2	Hs.155191 // full length	NM_003379 // villin 2	7016 // cytoskeletal anchoring // not recorded	5856 // cytoskeleton // extended:Unknown; Band_41; 1.8e-135 /// 5902 // microvillus // not recorded	---	---	---	---	0.6869257084503447	7430	['7430']	['7430']	True
7430	A	208622_s_at	0.414	3.69	0.000474		208622_s_at	0.103	2.48	0.0163		208622_s_at	villin 2 (ezrin)	VIL2	Hs.155191 // full length	NM_003379 // villin 2	7016 // cytoskeletal anchoring // not recorded	5856 // cytoskeleton // extended:Unknown; Band_41; 1.8e-135 /// 5902 // microvillus // not recorded	---	---	---	---	0.0024268799999999997	7430	['7430']	['7430']	True
7430	A	208623_s_at	0.856	7.1	1.39e-09		208623_s_at	0.139	1.88	0.0645		208623_s_at	villin 2 (ezrin)	VIL2	Hs.155191 // full length	NM_003379 // villin 2	7016 // cytoskeletal anchoring // not recorded	5856 // cytoskeleton // extended:Unknown; Band_41; 1.8e-135 /// 5902 // microvillus // not recorded	---	---	---	---	6.39855737704918e-08	7430	['7430']	['7430']	True
7430	A	217230_at	0.0107	0.321	0.749		217230_at	0.0457	1.5	0.139		217230_at	villin 2 (ezrin)	VIL2	Hs.155191 // full length	NM_003379 // villin 2	7016 // cytoskeletal anchoring // not recorded	5856 // cytoskeleton // extended:Unknown; Band_41; 1.8e-135 /// 5902 // microvillus // not recorded	---	---	---	---	0.8443163388197511	7430	['7430']	['7430']	True
7430	A	217234_s_at	0.243	2.14	0.0365		217234_s_at	0.0946	2.71	0.00892		217234_s_at	villin 2 (ezrin)	VIL2	Hs.155191 // full length	NM_003379 // villin 2	7016 // cytoskeletal anchoring // not recorded	5856 // cytoskeleton // extended:Unknown; Band_41; 1.8e-135 /// 5902 // microvillus // not recorded	---	---	---	---	0.09252790159679512	7430	['7430']	['7430']	True
23022	A	200897_s_at	0.761	6.28	3.61e-08		200897_s_at	0.115	1.37	0.176		200897_s_at	palladin	KIAA0992	Hs.194431 // full length	NM_016081 // palladin	6520 // amino acid metabolism // inferred from electronic annotation	---	---	---	---	---	7.966113948919449e-07	23022	['23022']	['23022']	True
23022	A	200906_s_at	0.357	4.43	3.93e-05		200906_s_at	0.0725	1.88	0.0648		200906_s_at	palladin	KIAA0992	Hs.194431 // full length	NM_016081 // palladin	6520 // amino acid metabolism // inferred from electronic annotation	---	---	---	---	---	0.0002889331369661267	23022	['23022']	['23022']	True
23022	A	200907_s_at	0.789	6.2	4.99e-08		200907_s_at	0.116	1.63	0.108		200907_s_at	palladin	KIAA0992	Hs.194431 // full length	NM_016081 // palladin	6520 // amino acid metabolism // inferred from electronic annotation	---	---	---	---	---	1.0398456400742115e-06	23022	['23022']	['23022']	True
