# Supplementary material for: Downregulation of glial genes involved in synaptic function mitigates Huntington's disease pathogenesis
Source: eLife. 2021 Apr 19;10:e64564. doi: 10.7554/eLife.64564 (PMC8149125; doi:10.7554/eLife.64564)
Supplement: Figure 1—source data 2. [file elife-64564-fig1-data2.zip › Figure_1_source_data_file_2/neuronUp/32/subFly.csv]

fbgene	gene_x	EN7vsEW7_log2FoldChange	EN7vsEW7_pvalue	EN7vsEW7_padj	EN7vsEW7_grp.mean.EW7	EN7vsEW7_grp.mean.EN7	EN9vsEW9_log2FoldChange	EN9vsEW9_pvalue	EN9vsEW9_padj	EN9vsEW9_grp.mean.EW9	EN9vsEW9_grp.mean.EN9	EN11vsEW11_v2_log2FoldChange	EN11vsEW11_v2_pvalue	EN11vsEW11_v2_padj	EN11vsEW11_v2_grp.mean.EW11	EN11vsEW11_v2_grp.mean.EN11	EF18vsEW18_log2FoldChange	EF18vsEW18_pvalue	EF18vsEW18_padj	EF18vsEW18_grp.mean.EW18	EF18vsEW18_grp.mean.EF18	EF20vsEW20_log2FoldChange	EF20vsEW20_pvalue	EF20vsEW20_padj	EF20vsEW20_grp.mean.EW20	EF20vsEW20_grp.mean.EF20	EF22vsEW22_log2FoldChange	EF22vsEW22_pvalue	EF22vsEW22_padj	EF22vsEW22_grp.mean.EW22	EF22vsEW22_grp.mean.EF22	Unnamed: 31_x	AllSig_x	UnionSig_x	fbgene	gene_y	RN5vsRW5_log2FoldChange	RN5vsRW5_pvalue	RN5vsRW5_padj	RN5vsRW5_grp.mean.RW5	RN5vsRW5_grp.mean.RN5	RN7vsRW7_log2FoldChange	RN7vsRW7_pvalue	RN7vsRW7_padj	RN7vsRW7_grp.mean.RW7	RN7vsRW7_grp.mean.RN7	RN8vsRW8_log2FoldChange	RN8vsRW8_pvalue	RN8vsRW8_padj
FBgn0086384	Mer:FBgn0086384	-0.0733063149199509	0.487945814159218	0.806821266955784	1514.40333575971	1433.56138242169	-0.0887964964150405	0.270456598092734	0.470164156239567	1504.6018483654	1412.77385961064	0.128675645120509	0.190281489838421	0.432728158189202	1360.17834658727	1493.14113464129	-0.0925614977446832	0.265375580640557	0.487219107905102	1427.35715811821	1335.99256038004	0.00469349429050265	0.960232839835585	0.98395747991205	1615.88088621026	1621.42221442214	0.128976230114416	0.427648431053275	0.784130443868961	1631.34841709252	1796.13175954192		False	False	FBgn0086384	Mer:FBgn0086384	-0.0619685423078613	0.4441549269912	0.648642711738058	1675.11098229866	1603.16602332358	-0.287773683129645	0.0466044540640284	0.268858459384318	1647.33724203704	1333.0781612124	-0.0174444182197422	0.890642366120139	0.965550610697569
FBgn0011661	Moe:FBgn0011661	0.0781020490428275	0.274878283425227	0.637980384752942	19571.2587509525	20697.055662345	0.115285747494749	0.0225807964365119	0.0746655899114098	21204.9000104707	22983.2711817118	0.122279958420746	0.0706765953482069	0.226726657206414	20762.8814354306	22642.4521194123	0.208653000286847	0.00329336653622736	0.021045850592133	24661.8356913085	28596.1460236744	0.225252964753961	2.96411117507343e-05	0.000429949701275548	17686.0524269736	20742.8725912956	-0.123082273353067	0.246871460675502	0.664611389021867	20159.8139982653	18462.8264410651		False	True	FBgn0011661	Moe:FBgn0011661	0.0456405258667253	0.490361240010371	0.690170351556065	20035.65951484	20689.3895292677	0.0392613039370669	0.730931400166959	0.942030479300744	16315.8719978775	16781.9993611858	0.021512020321913	0.797392497836718	0.933409411463812
FBgn0086384	Mer:FBgn0086384	-0.0733063149199509	0.487945814159218	0.806821266955784	1514.40333575971	1433.56138242169	-0.0887964964150405	0.270456598092734	0.470164156239567	1504.6018483654	1412.77385961064	0.128675645120509	0.190281489838421	0.432728158189202	1360.17834658727	1493.14113464129	-0.0925614977446832	0.265375580640557	0.487219107905102	1427.35715811821	1335.99256038004	0.00469349429050265	0.960232839835585	0.98395747991205	1615.88088621026	1621.42221442214	0.128976230114416	0.427648431053275	0.784130443868961	1631.34841709252	1796.13175954192		False	False	FBgn0086384	Mer:FBgn0086384	-0.0619685423078613	0.4441549269912	0.648642711738058	1675.11098229866	1603.16602332358	-0.287773683129645	0.0466044540640284	0.268858459384318	1647.33724203704	1333.0781612124	-0.0174444182197422	0.890642366120139	0.965550610697569
FBgn0011661	Moe:FBgn0011661	0.0781020490428275	0.274878283425227	0.637980384752942	19571.2587509525	20697.055662345	0.115285747494749	0.0225807964365119	0.0746655899114098	21204.9000104707	22983.2711817118	0.122279958420746	0.0706765953482069	0.226726657206414	20762.8814354306	22642.4521194123	0.208653000286847	0.00329336653622736	0.021045850592133	24661.8356913085	28596.1460236744	0.225252964753961	2.96411117507343e-05	0.000429949701275548	17686.0524269736	20742.8725912956	-0.123082273353067	0.246871460675502	0.664611389021867	20159.8139982653	18462.8264410651		False	True	FBgn0011661	Moe:FBgn0011661	0.0456405258667253	0.490361240010371	0.690170351556065	20035.65951484	20689.3895292677	0.0392613039370669	0.730931400166959	0.942030479300744	16315.8719978775	16781.9993611858	0.021512020321913	0.797392497836718	0.933409411463812
FBgn0086384	Mer:FBgn0086384	-0.0733063149199509	0.487945814159218	0.806821266955784	1514.40333575971	1433.56138242169	-0.0887964964150405	0.270456598092734	0.470164156239567	1504.6018483654	1412.77385961064	0.128675645120509	0.190281489838421	0.432728158189202	1360.17834658727	1493.14113464129	-0.0925614977446832	0.265375580640557	0.487219107905102	1427.35715811821	1335.99256038004	0.00469349429050265	0.960232839835585	0.98395747991205	1615.88088621026	1621.42221442214	0.128976230114416	0.427648431053275	0.784130443868961	1631.34841709252	1796.13175954192		False	False	FBgn0086384	Mer:FBgn0086384	-0.0619685423078613	0.4441549269912	0.648642711738058	1675.11098229866	1603.16602332358	-0.287773683129645	0.0466044540640284	0.268858459384318	1647.33724203704	1333.0781612124	-0.0174444182197422	0.890642366120139	0.965550610697569
FBgn0011661	Moe:FBgn0011661	0.0781020490428275	0.274878283425227	0.637980384752942	19571.2587509525	20697.055662345	0.115285747494749	0.0225807964365119	0.0746655899114098	21204.9000104707	22983.2711817118	0.122279958420746	0.0706765953482069	0.226726657206414	20762.8814354306	22642.4521194123	0.208653000286847	0.00329336653622736	0.021045850592133	24661.8356913085	28596.1460236744	0.225252964753961	2.96411117507343e-05	0.000429949701275548	17686.0524269736	20742.8725912956	-0.123082273353067	0.246871460675502	0.664611389021867	20159.8139982653	18462.8264410651		False	True	FBgn0011661	Moe:FBgn0011661	0.0456405258667253	0.490361240010371	0.690170351556065	20035.65951484	20689.3895292677	0.0392613039370669	0.730931400166959	0.942030479300744	16315.8719978775	16781.9993611858	0.021512020321913	0.797392497836718	0.933409411463812
FBgn0052311	zormin:FBgn0052311	0.104278166913397	0.222679309613968	0.574270604643713	9879.10166385029	10656.7380871519	0.0855170834524466	0.143425407920585	0.301915386343705	9903.7524349663	10514.8297561763	0.170560875848296	0.0134122046146608	0.0688336293098797	10025.5532025257	11316.4450085897	0.356358626502727	6.40565478169361e-07	1.53365366411384e-05	10519.0862351624	13545.2394200444	-0.014775473029936	0.822219574978148	0.923539237542429	13249.6341911849	13109.9686599539	0.0592317914375825	0.396091689053362	0.767639248191311	11768.917689004	12269.2751572515		False	True	FBgn0052311	zormin:FBgn0052311	-0.248848251500555	0.00925453814264927	0.0376825439159921	12718.8835595896	10645.8447574223	-0.273856395852282	0.136039702436194	0.516847051489772	10403.410350714	8434.63363698561	-0.221391537241532	0.00288614302438879	0.02745361702344
[truncated: 20 more columns]
