# Supplementary material for: Downregulation of glial genes involved in synaptic function mitigates Huntington's disease pathogenesis
Source: eLife. 2021 Apr 19;10:e64564. doi: 10.7554/eLife.64564 (PMC8149125; doi:10.7554/eLife.64564)
Supplement: Figure 1—source data 2. [file elife-64564-fig1-data2.zip › Figure_1_source_data_file_2/neuronUp/35/subMouse.csv]

Entrez	Entrez_Striatum 2 months	Symbol_Striatum 2 months	Name_Striatum 2 months	baseMean.continuousQ_Striatum 2 months	log2FoldChange.continuousQ_Striatum 2 months	lfcSE.continuousQ_Striatum 2 months	stat.continuousQ_Striatum 2 months	pvalue.continuousQ_Striatum 2 months	FDR.continuousQ_Striatum 2 months	baseMean.Q.80.vs.20_Striatum 2 months	log2FoldChange.Q.80.vs.20_Striatum 2 months	lfcSE.Q.80.vs.20_Striatum 2 months	stat.Q.80.vs.20_Striatum 2 months	pvalue.Q.80.vs.20_Striatum 2 months	FDR.Q.80.vs.20_Striatum 2 months	baseMean.Q.92.vs.20_Striatum 2 months	log2FoldChange.Q.92.vs.20_Striatum 2 months	lfcSE.Q.92.vs.20_Striatum 2 months	stat.Q.92.vs.20_Striatum 2 months	pvalue.Q.92.vs.20_Striatum 2 months	FDR.Q.92.vs.20_Striatum 2 months	baseMean.Q.111.vs.20_Striatum 2 months	log2FoldChange.Q.111.vs.20_Striatum 2 months	lfcSE.Q.111.vs.20_Striatum 2 months	stat.Q.111.vs.20_Striatum 2 months	pvalue.Q.111.vs.20_Striatum 2 months	FDR.Q.111.vs.20_Striatum 2 months	baseMean.Q.140.vs.20_Striatum 2 months	log2FoldChange.Q.140.vs.20_Striatum 2 months	lfcSE.Q.140.vs.20_Striatum 2 months	stat.Q.140.vs.20_Striatum 2 months	pvalue.Q.140.vs.20_Striatum 2 months	FDR.Q.140.vs.20_Striatum 2 months	baseMean.Q.175.vs.20_Striatum 2 months	log2FoldChange.Q.175.vs.20_Striatum 2 months	lfcSE.Q.175.vs.20_Striatum 2 months	stat.Q.175.vs.20_Striatum 2 months	pvalue.Q.175.vs.20_Striatum 2 months	FDR.Q.175.vs.20_Striatum 2 months	Entrez_Liver 2 months	Symbol_Liver 2 months	Name_Liver 2 months	baseMean.continuousQ_Liver 2 months	log2FoldChange.continuousQ_Liver 2 months	lfcSE.continuousQ_Liver 2 months	stat.continuousQ_Liver 2 months	pvalue.continuousQ_Liver 2 months	FDR.continuousQ_Liver 2 months	baseMean.Q.80.vs.20_Liver 2 months
105670	105670.0	Rcbtb2	regulator of chromosome condensation (RCC1) and BTB (POZ) domain containing protein 2	772.0	-4.02e-05	0.000271	-0.149	0.882	0.9560000000000001	772.0	-0.037200000000000004	0.049	-0.759	0.448	0.6880000000000001	772.0	-0.051500000000000004	0.047400000000000005	-1.09	0.277	1.0	772.0	0.0152	0.0487	0.312	0.755	0.9430000000000001	772.0	-0.025500000000000002	0.0471	-0.542	0.588	0.803	772.0	-0.0149	0.046900000000000004	-0.317	0.751	0.922	105670.0	Rcbtb2	regulator of chromosome condensation (RCC1) and BTB (POZ) domain containing protein 2	1010.0	-0.000125	0.000306	-0.41	0.682	0.897	1010.0
54670	54670.0	Atp8b1	ATPase, class I, type 8B, member 1	161.0	-1.79e-06	0.0006600000000000001	-0.00271	0.998	0.999	161.0	0.007320000000000001	0.135	0.054400000000000004	0.9570000000000001	0.979	161.0	0.06810000000000001	0.131	0.518	0.604	1.0	161.0	0.0509	0.134	0.379	0.705	0.929	161.0	-0.024800000000000003	0.131	-0.189	0.85	0.936	161.0	0.0199	0.131	0.152	0.879	0.965	54670.0	Atp8b1	ATPase, class I, type 8B, member 1	1430.0	-0.000797	0.000588	-1.36	0.17500000000000002	0.5730000000000001	1430.0
[truncated: 303 more columns]
