# Supplementary material for: Downregulation of glial genes involved in synaptic function mitigates Huntington's disease pathogenesis
Source: eLife. 2021 Apr 19;10:e64564. doi: 10.7554/eLife.64564 (PMC8149125; doi:10.7554/eLife.64564)
Supplement: Figure 1—source data 2. [file elife-64564-fig1-data2.zip › Figure_1_source_data_file_2/neuronUp/35/subHuman.csv]

Entrez	Chip	Caudate Probeset	M	t	P.Value	Unnamed: 5	Cerebellum Probeset	M.1	t.1	P.Value.1	Unnamed: 10	Probe Set ID	Title	Gene Symbol	Unigene	Full Length Ref. Sequences	Biological Process (GO)	Cellular Component (GO)	Molecular Function (GO)	Biochemical Function (Proteome)	Cellular Role (Proteome)	Molecular Localization (Proteome)	adjp	Entrez	entrezList	entrezList_filt	validList
1102	A	204759_at	0.315	4.24	7.61e-05		204759_at	0.0332	0.703	0.485		204759_at	chromosome condensation 1-like	CHC1L	Hs.27007 // full length	NM_001268 // RCC1-like G exchanging factor RLG	---	---	5515 // protein binding // inferred from electronic annotation /// 5087 // Ran guanyl-nucleotide exchange factor activity // traceable author statement	---	---	---	0.0005092375335120644	1102	['1102']	['1102']	True
5205	A	214594_x_at	0.423	5.41	1.07e-06		214594_x_at	0.0863	1.48	0.144		214594_x_at	ATPase, Class I, type 8B, member 1	ATP8B1	Hs.406187 // full length	NM_005603 // ATPase, Class I, type 8B, member 1	6812 // cation transport // inferred from electronic annotation /// 7586 // digestion // traceable author statement /// 6629 // lipid metabolism // traceable author statement /// 15721 // bile acid transport // traceable author statement	5887 // integral to plasma membrane // traceable author statement	16887 // ATPase activity // inferred from electronic annotation /// 16787 // hydrolase activity // inferred from electronic annotation /// 4012 // phospholipid-translocating ATPase activity // inferred from electronic annotation /// 287 // magnesium ion binding // inferred from electronic annotation	---	---	---	1.3372172461752433e-05	5205	['5205']	['5205']	True
5205	B	226302_at	0.0488	1.62	0.11		226302_at_B	-0.0479	-1.56	0.123		226302_at	ATPase, Class I, type 8B, member 1	ATP8B1	Hs.418426		---	---	---				0.22016661469238652	5205	['5205']	['5205']	True
