# Supplementary material for: Downregulation of glial genes involved in synaptic function mitigates Huntington's disease pathogenesis
Source: eLife. 2021 Apr 19;10:e64564. doi: 10.7554/eLife.64564 (PMC8149125; doi:10.7554/eLife.64564)
Supplement: Figure 1—source data 2. [file elife-64564-fig1-data2.zip › Figure_1_source_data_file_2/neuronUp/35/subFly.csv]

fbgene	gene_x	EN7vsEW7_log2FoldChange	EN7vsEW7_pvalue	EN7vsEW7_padj	EN7vsEW7_grp.mean.EW7	EN7vsEW7_grp.mean.EN7	EN9vsEW9_log2FoldChange	EN9vsEW9_pvalue	EN9vsEW9_padj	EN9vsEW9_grp.mean.EW9	EN9vsEW9_grp.mean.EN9	EN11vsEW11_v2_log2FoldChange	EN11vsEW11_v2_pvalue	EN11vsEW11_v2_padj	EN11vsEW11_v2_grp.mean.EW11	EN11vsEW11_v2_grp.mean.EN11	EF18vsEW18_log2FoldChange	EF18vsEW18_pvalue	EF18vsEW18_padj	EF18vsEW18_grp.mean.EW18	EF18vsEW18_grp.mean.EF18	EF20vsEW20_log2FoldChange	EF20vsEW20_pvalue	EF20vsEW20_padj	EF20vsEW20_grp.mean.EW20	EF20vsEW20_grp.mean.EF20	EF22vsEW22_log2FoldChange	EF22vsEW22_pvalue	EF22vsEW22_padj	EF22vsEW22_grp.mean.EW22	EF22vsEW22_grp.mean.EF22	Unnamed: 31_x	AllSig_x	UnionSig_x	fbgene	gene_y	RN5vsRW5_log2FoldChange	RN5vsRW5_pvalue	RN5vsRW5_padj	RN5vsRW5_grp.mean.RW5	RN5vsRW5_grp.mean.RN5	RN7vsRW7_log2FoldChange	RN7vsRW7_pvalue	RN7vsRW7_padj	RN7vsRW7_grp.mean.RW7	RN7vsRW7_grp.mean.RN7	RN8vsRW8_log2FoldChange	RN8vsRW8_pvalue	RN8vsRW8_padj
FBgn0000247	ca:FBgn0000247	0.00807585005471981	0.914271373843716	0.977175740615918	3851.15338355677	3873.31971366714	0.0100214813496822	0.867899110258683	0.934384706435525	3892.25784461914	3919.11956446563	0.053498913747368	0.453762862310506	0.702017473416385	3805.62769984419	3953.65735041069	0.0527446321712932	0.482583465395402	0.695311579708513	3885.68015594188	4034.68796033675	0.034261165908053	0.570341888431375	0.783317462925662	3850.38482471535	3945.52235147563	-0.039309694062912	0.770623271957082	0.931862029946968	3723.891812021	3619.03504367878		False	False	FBgn0000247	ca:FBgn0000247	-0.0908061609342387	0.266201688399868	0.469984912898159	4228.31110504609	3965.06365273075	-0.10345764812217	0.568433819619476	0.887440859101203	3554.06207695576	3283.75573910785	-0.0608908668633991	0.440155353714297	0.765405131842615
FBgn0031107	HERC2:FBgn0031107	-0.113445565345482	0.384476730403269	0.738304108470659	7336.77556603415	6712.22971716282	-0.442371254007305	7.34800802490376e-05	0.000534836028230996	7794.22000229823	5662.6939508729	0.44704599591806	0.000149416545251361	0.00169897625051493	5491.81311832191	7668.19787361653	0.0151038208980449	0.874687313068527	0.942638925052453	6254.94699444996	6324.02944242889	0.225800502597941	0.00432886104514843	0.0283591455098099	5448.95259497216	6419.51366271181	-0.133187671098394	0.522131766026604	0.831004898312241	5893.67438551142	5301.99185611422		False	True	FBgn0031107	HERC2:FBgn0031107	-0.298761232403607			9450.55237847077	7607.60443199008	-0.945639121328732	1.47290729927125e-06	4.42322244789485e-05	8840.57732531462	4230.3765217006	-0.52469993698017	0.000347509630989592	0.00461413214058166
FBgn0031344	CG7420:FBgn0031344	0.0420901893817587	0.703701734613991	0.910355150329928	545.745154542289	563.188160740654	-0.120362001517834	0.242188213106579	0.43555299705769	606.782717736422	556.936557021619	0.0507922420120597	0.673646359525318	0.850927213405739	550.821138386275	572.523390851121	-0.195660379204645	0.0592306363367517	0.181839029346848	572.540068447256	496.250087889671	0.04472231414323	0.642379091711756	0.832179670174484	536.138491920443	554.360233905849	0.194637623397179	0.261853974435791	0.678204954555902	545.493164499584	631.725357583064		False	False	FBgn0031344	CG7420:FBgn0031344	0.0975473592734987	0.38783361738263	0.59565530103525	550.076579729084	590.628815716309	0.0480542878683848	0.75267050523102	0.948190222724634	531.487582396058	551.279913924271	-0.0674467856207106	0.625651264713621	0.867161403260417
FBgn0002638	Bj1:FBgn0002638	-0.186789433572022	0.0785029333592356	0.318600567124869	1192.85845641368	1037.64014241601	-0.226102585307994	0.016436056757321	0.0576282859596751	1264.81747128838	1076.63896079456	-0.0526150944954191	0.587426299299434	0.799425705011053	1073.8391688048	1033.78523382921	-0.0131681624458879	0.882773819381974	0.946790798514134	1220.41233258353	1208.71352358146	-0.0677358843089358	0.38232759873318	0.639764562255552	1152.22483276529	1097.03110594606	0.469706186432183			1314.47726949012	2456.78133926217		False	False	FBgn0002638	Bj1:FBgn0002638	-0.0385005871163243	0.62315319235134	0.789851842694516	1403.87297928018	1365.92620838307	-0.150765850256217	0.430763088353218	0.824307942496853	1485.3488842159	1321.34195710643	0.386277692557387	0.0449222030747559	0.219595038438526
FBgn0031286	CG3862:FBgn0031286	-0.0528615351632083	0.582898596533828	0.857994547639341	660.238306056254	634.815488511423	0.00842953609494699	0.939065657892382	0.971575822201863	695.838801634967	700.226465960532	-0.140270275536058	0.169169948930519	0.404473882060108	740.474796642185	668.123480433655	0.205516795219242	0.0400373607106351	0.138379514715799	636.15638285591	738.358852230843	0.177404847203358	0.0599940423131737	0.200767516531023	683.294824077696	779.345614853063	0.0773178012663787	0.557748799386555	0.846605870300379	626.132900450713	662.093665951516		False	False	FBgn0031286	CG3862:FBgn0031286	-0.115953420356799	0.26973479268738	0.47381792568347	685.514396958928	630.323579165611	0.0125112104226479	0.932120456640084	0.990388879451525	623.567234525693	629.687555822851	-0.132593875040433	0.251016537243747	0.603901109222272
FBgn0038917	CG6678:FBgn0038917	0.0738662219614168	0.623506234916468	0.877216374297683	130.52774727292	138.779484805312	-0.0187926473151689	0.919507365387043	0.960675745891671	154.945728125489	152.706259551577	0.141196342660939	0.418963319861708	0.674098235187837	134.615516447105	151.610381400492	0.26539519927159	0.13747630897737	0.3237410721727	99.3957388714368	124.120226211951	-0.0654330009490495	0.693973366028793	0.862543530011963	137.001764007008	128.82427668673	-0.00254106635611089	0.992261385603367	0.997844018945999	145.210905662009	144.675438673228		False	False	FBgn0038917	CG6678:FBgn0038917	0.202740711853882	0.245809317157012	0.446133223278361	125.781265358436	147.383135015412	0.248259767183273	0.312843865820471	0.747925668063551	110.517998691993	136.186143951067	0.282341544990522	0.135388294174248	0.431540290875286
FBgn0053288	CG33288:FBgn0053288	-0.0391121475576909	0.821293297283508	0.94708272883713	79.5988953518159	76.8344430580692	-0.323886796870016	0.196851905823761	0.377264882949489	72.3866546622223	53.324795186549	-0.480547989970461	0.0185099383917917	0.0871214586600905	104.243625422382	65.8509050933419	-0.31216159929358	0.139454812503515	0.326055293828893	89.4269231492322	66.3929461038792	-0.379290414317937	0.041426959386977	0.154736187863699	84.318047965525	54.37022773924	-0.847490142390156	0.000571999453391671	0.0146833476705755	90.0928166372418	43.590854934164		False	False	FBgn0053288	CG33288:FBgn0053288	-0.600821020054219	0.00861678219191319	0.035412838198299	106.778361491024	62.5195006046894	-0.435410501509362	0.123012314555863	0.487673682678195	63.4569308233826	41.7377068602599	-0.205954362865842	0.410854265646134	0.745752311371219
FBgn0037116	CG7158:FBgn0037116	0.1242180361446	0.127251034281026	0.422349593224142	4560.44021386415	4989.09331147438	0.138496693132727	0.00886520950850851	0.0349687087794856	4615.96080598827	5084.61213543864	0.132465473406395	0.0494116476449519	0.177138621382516	4715.2058902865	5179.67797461327	0.0229496202659509	0.72198079760115	0.861063178451036	4408.1731956784	4480.16333458648	0.0482694106249334	0.496882424594073	0.732213368943865	4356.04375232534	4510.15669513505	-0.0691766205258773	0.625495715355124	0.868659732674017	4279.49413222222	4068.10277654603		False	False	FBgn0037116	CG7158:FBgn0037116	-0.000672348035121713	0.990994185189094	0.996538982567227	5275.44892932607	5273.54062558334	-0.0545099636155743	0.738497560939684	0.944293886915023	4472.39665531223	4293.24005188848	0.036039869732732	0.63539974634485	0.870445465147252
FBgn0259221	CG42321:FBgn0259221	0.0268315629315637	0.782359108701515	0.93435616024274	9399.9264612929	9587.61456675433	0.0284308677819708	0.542987403879781	0.7270121242354	9676.36716725263	9870.35119987879	0.0809276231922181	0.29719633958062	0.560725760626811	9217.73241795157	9766.63638281591	0.145950990606011	0.0308351487160246	0.115334711817884	9195.73189281273	10196.8506759511	-0.0579638090227791	0.354290666174066	0.615474228950852	9162.26767005745	8791.66318847879	-0.178136758408745			8817.4294487763	7721.85519698712		False	False	FBgn0259221	CG42321:FBgn0259221	-0.0131602713958201	0.786170542308012	0.892134683420375	10768.2166875366	10669.6529740563	-0.0358745030340719	0.863612108722362	0.977645079308634	8379.73741283037	8143.90822983274	0.0597872639616553	0.479992770187056	0.791920072005528
FBgn0037989	CG14741:FBgn0037989	0.197195758343665	0.0892953772470892	0.345728811642218	3116.73465125899	3621.37746612518	0.264879153214791	8.13448160169792e-06	7.35360031626802e-05	3247.1874379745	3909.31077736268	-0.0503123428983968	0.583391035857806	0.79588961229815	3413.26521674782	3291.75625896809	0.105672082369136	0.241756954031738	0.462381885567716	2983.17687232986	3219.92776286968	-0.0129481768411392	0.861245669529473	0.940258263370482	3211.76957013043	3181.95471954683	-0.192215104802215	0.331487179870416	0.730315968981797	2997.71139423409	2579.57453236984		False	True	FBgn0037989	CG14741:FBgn0037989	-0.0310411928805626	0.660278541199885	0.815753149752812	3586.27261890024	3508.72032680188	-0.0746009846044173	0.781803780515579	0.955614592950836	2800.45864650579	2614.82830461133	0.0423995015466441	0.698015573166305	0.895087736992788
FBgn0032120	CG33298:FBgn0032120	-0.0081235475927447	0.93786122707298	0.984112386229612	2255.86984131496	2242.27244614374	0.0612806544187241	0.340172883548712	0.548563191515389	2336.27817369629	2438.85183570737	-0.0559078968771867	0.449561271199777	0.698453876949048	2353.22886895742	2261.37190199207	0.128037980180432	0.109230777637796	0.278329381214266	2540.96530640311	2784.18768077199	-0.0394015808734935	0.547083997165336	0.768412710990932	2379.73333302253	2313.76322009987	0.0631419897130252	0.504350457088278	0.821762740174362	2286.7952018654	2391.13505917038		False	False	FBgn0032120	CG33298:FBgn0032120	-0.0909994858952101	0.170668581337637	0.34800650934732	2431.08335709845	2280.67311438267	-0.00727447369364183	0.971735346246579	0.995303726032379	1995.64413121629	1983.82626783706	0.0463609219318231	0.660294686105481	0.879075766149957
FBgn0030746	CG9981:FBgn0030746	0.0177893281160759	0.90045100475289		4.72486890920075	5.17191329516019	0.23095608887699	0.321672616843516		4.82114003076516	10.512853425386	-0.0582474004715535	0.578393342991693		5.02166177232063	2.456536096154	-0.087907757511935	0.6734761659576	0.832519293706127	7.72769323286172	6.13137852055793	0.0525565001269681	0.713786272517243	0.87249359291234	7.0113898615142	8.65624625891138	0.151434524538612	0.571622834666242	0.852172177068075	27.7395323566237	42.7197030620483		False	False	FBgn0030746	CG9981:FBgn0030746	0.406537883952832	0.100879043598845		3.92447722015122	11.4155898153552	0.308752157916522	0.248451207641965	0.686080716683852	3.0818483162813	7.92086672174129	-0.0430634061247419	0.778389646722707
[truncated: 20 more columns]
