# Supplementary material for: Downregulation of glial genes involved in synaptic function mitigates Huntington's disease pathogenesis
Source: eLife. 2021 Apr 19;10:e64564. doi: 10.7554/eLife.64564 (PMC8149125; doi:10.7554/eLife.64564)
Supplement: Figure 1—source data 2. [file elife-64564-fig1-data2.zip › Figure_1_source_data_file_2/neuronUp/34/subMouse.csv]

Entrez	Entrez_Striatum 2 months	Symbol_Striatum 2 months	Name_Striatum 2 months	baseMean.continuousQ_Striatum 2 months	log2FoldChange.continuousQ_Striatum 2 months	lfcSE.continuousQ_Striatum 2 months	stat.continuousQ_Striatum 2 months	pvalue.continuousQ_Striatum 2 months	FDR.continuousQ_Striatum 2 months	baseMean.Q.80.vs.20_Striatum 2 months	log2FoldChange.Q.80.vs.20_Striatum 2 months	lfcSE.Q.80.vs.20_Striatum 2 months	stat.Q.80.vs.20_Striatum 2 months	pvalue.Q.80.vs.20_Striatum 2 months	FDR.Q.80.vs.20_Striatum 2 months	baseMean.Q.92.vs.20_Striatum 2 months	log2FoldChange.Q.92.vs.20_Striatum 2 months	lfcSE.Q.92.vs.20_Striatum 2 months	stat.Q.92.vs.20_Striatum 2 months	pvalue.Q.92.vs.20_Striatum 2 months	FDR.Q.92.vs.20_Striatum 2 months	baseMean.Q.111.vs.20_Striatum 2 months	log2FoldChange.Q.111.vs.20_Striatum 2 months	lfcSE.Q.111.vs.20_Striatum 2 months	stat.Q.111.vs.20_Striatum 2 months	pvalue.Q.111.vs.20_Striatum 2 months	FDR.Q.111.vs.20_Striatum 2 months	baseMean.Q.140.vs.20_Striatum 2 months	log2FoldChange.Q.140.vs.20_Striatum 2 months	lfcSE.Q.140.vs.20_Striatum 2 months	stat.Q.140.vs.20_Striatum 2 months	pvalue.Q.140.vs.20_Striatum 2 months	FDR.Q.140.vs.20_Striatum 2 months	baseMean.Q.175.vs.20_Striatum 2 months	log2FoldChange.Q.175.vs.20_Striatum 2 months	lfcSE.Q.175.vs.20_Striatum 2 months	stat.Q.175.vs.20_Striatum 2 months	pvalue.Q.175.vs.20_Striatum 2 months	FDR.Q.175.vs.20_Striatum 2 months	Entrez_Liver 2 months	Symbol_Liver 2 months	Name_Liver 2 months	baseMean.continuousQ_Liver 2 months	log2FoldChange.continuousQ_Liver 2 months	lfcSE.continuousQ_Liver 2 months	stat.continuousQ_Liver 2 months	pvalue.continuousQ_Liver 2 months	FDR.continuousQ_Liver 2 months	baseMean.Q.80.vs.20_Liver 2 months
16592	16592.0	Fabp5	fatty acid binding protein 5, epidermal	1190.0	-0.0008359999999999999	0.000656	-1.27	0.202	0.62	1190.0	-0.245	0.127	-1.9300000000000002	0.0534	0.483	1190.0	0.033	0.124	0.267	0.79	1.0	1190.0	-0.09820000000000001	0.127	-0.774	0.439	0.904	1190.0	-0.23900000000000002	0.124	-1.9300000000000002	0.053	0.629	1190.0	-0.124	0.124	-1.0	0.317	0.761	16592.0	Fabp5	fatty acid binding protein 5, epidermal	668.0	0.00032199999999999997	0.00102	0.316	0.752	0.924	668.0
21346	21346.0	Tagln2	transgelin 2	304.0	-0.000607	0.000602	-1.01	0.314	0.684	304.0	-0.176	0.116	-1.52	0.128	0.491	304.0	0.023700000000000002	0.112	0.211	0.833	1.0	304.0	-0.145	0.116	-1.25	0.211	0.904	304.0	-0.128	0.112	-1.1400000000000001	0.254	0.648	304.0	-0.09920000000000001	0.112	-0.883	0.377	0.783	21346.0	Tagln2	transgelin 2	549.0	-0.0013100000000000002	0.000503	-2.61	0.0091	0.17	549.0
21345	21345.0	Tagln	transgelin	378.0	-0.0017100000000000001	0.000611	-2.79	0.00527	0.21	378.0	-0.0954	0.116	-0.8230000000000001	0.41100000000000003	0.662	378.0	0.09090000000000001	0.113	0.807	0.42	1.0	378.0	-0.122	0.116	-1.05	0.295	0.904	378.0	-0.222	0.113	-1.96	0.049600000000000005	0.629	378.0	-0.265	0.113	-2.35	0.0189	0.518	21345.0	Tagln	transgelin	249.0	-1.77e-05	0.0008600000000000001	-0.0206	0.984	0.996	249.0
[truncated: 303 more columns]
