# Supplementary material for: Downregulation of glial genes involved in synaptic function mitigates Huntington's disease pathogenesis
Source: eLife. 2021 Apr 19;10:e64564. doi: 10.7554/eLife.64564 (PMC8149125; doi:10.7554/eLife.64564)
Supplement: Figure 1—source data 2. [file elife-64564-fig1-data2.zip › Figure_1_source_data_file_2/neuronUp/34/subHuman.csv]

Entrez	Chip	Caudate Probeset	M	t	P.Value	Unnamed: 5	Cerebellum Probeset	M.1	t.1	P.Value.1	Unnamed: 10	Probe Set ID	Title	Gene Symbol	Unigene	Full Length Ref. Sequences	Biological Process (GO)	Cellular Component (GO)	Molecular Function (GO)	Biochemical Function (Proteome)	Cellular Role (Proteome)	Molecular Localization (Proteome)	adjp	Entrez	entrezList	entrezList_filt	validList
2171	A	202345_s_at	0.745	4.4	4.26e-05		202345_s_at	0.124	1.5	0.14		202345_s_at	fatty acid binding protein 5 (psoriasis-associated)	FABP5	Hs.408061 // full length	NM_001444 // fatty acid binding protein 5 (psoriasis-associated)	6629 // lipid metabolism // traceable author statement /// 8544 // epidermal differentiation // traceable author statement /// 6810 // transport // inferred from electronic annotation	5737 // cytoplasm // not recorded	5215 // transporter activity // inferred from electronic annotation /// 5504 // fatty acid binding // traceable author statement	---	---	---	0.0003096477592622553	2171	['2171']	['2171']	True
8407	A	200916_at	0.553	5.91	1.56e-07		200916_at	0.141	3.14	0.00265		200916_at	transgelin 2	TAGLN2	Hs.406504 // full length	NM_003564 // transgelin 2	7517 // muscle development // inferred from electronic annotation	---	---	---	---	---	2.6791926605504585e-06	8407	['8407']	['8407']	True
8407	A	210978_s_at	0.384	4.35	5.04e-05		210978_s_at	0.108	2.16	0.0348		210978_s_at	transgelin 2	TAGLN2	Hs.406504 // full length	NM_003564 // transgelin 2	7517 // muscle development // inferred from electronic annotation	---	---	---	---	---	0.00035885438985736924	8407	['8407']	['8407']	True
6876	A	205547_s_at	0.67	4.82	9.53e-06		205547_s_at	0.0322	0.198	0.844		205547_s_at	transgelin	TAGLN	Hs.433399 // full length	NM_003186 // transgelin	7517 // muscle development // traceable author statement	---	3779 // actin binding // inferred from electronic annotation	---	---	---	8.644535433070867e-05	6876	['6876']	['6876']	True
6876	B	226523_at	0.00966	0.352	0.726		226523_at_B	-0.0322	-1.08	0.286		226523_at	proprotein convertase subtilisin/kexin type 7	PCSK7	Hs.443752		---	---	---				0.8287656071346902	6876	['6876']	['6876']	True
