# Supplementary material for: Downregulation of glial genes involved in synaptic function mitigates Huntington's disease pathogenesis
Source: eLife. 2021 Apr 19;10:e64564. doi: 10.7554/eLife.64564 (PMC8149125; doi:10.7554/eLife.64564)
Supplement: Figure 1—source data 2. [file elife-64564-fig1-data2.zip › Figure_1_source_data_file_2/neuronUp/34/subFly.csv]

fbgene	gene_x	EN7vsEW7_log2FoldChange	EN7vsEW7_pvalue	EN7vsEW7_padj	EN7vsEW7_grp.mean.EW7	EN7vsEW7_grp.mean.EN7	EN9vsEW9_log2FoldChange	EN9vsEW9_pvalue	EN9vsEW9_padj	EN9vsEW9_grp.mean.EW9	EN9vsEW9_grp.mean.EN9	EN11vsEW11_v2_log2FoldChange	EN11vsEW11_v2_pvalue	EN11vsEW11_v2_padj	EN11vsEW11_v2_grp.mean.EW11	EN11vsEW11_v2_grp.mean.EN11	EF18vsEW18_log2FoldChange	EF18vsEW18_pvalue	EF18vsEW18_padj	EF18vsEW18_grp.mean.EW18	EF18vsEW18_grp.mean.EF18	EF20vsEW20_log2FoldChange	EF20vsEW20_pvalue	EF20vsEW20_padj	EF20vsEW20_grp.mean.EW20	EF20vsEW20_grp.mean.EF20	EF22vsEW22_log2FoldChange	EF22vsEW22_pvalue	EF22vsEW22_padj	EF22vsEW22_grp.mean.EW22	EF22vsEW22_grp.mean.EF22	Unnamed: 31_x	AllSig_x	UnionSig_x	fbgene	gene_y	RN5vsRW5_log2FoldChange	RN5vsRW5_pvalue	RN5vsRW5_padj	RN5vsRW5_grp.mean.RW5	RN5vsRW5_grp.mean.RN5	RN7vsRW7_log2FoldChange	RN7vsRW7_pvalue	RN7vsRW7_padj	RN7vsRW7_grp.mean.RW7	RN7vsRW7_grp.mean.RN7	RN8vsRW8_log2FoldChange	RN8vsRW8_pvalue	RN8vsRW8_padj
FBgn0037913	fabp:FBgn0037913	0.312095545729671	0.000773216807954838	0.0100809487923513	20662.5864663998	25979.1110424554	0.256640802246027	1.61107834610875e-06	1.70168056910717e-05	20826.0416668136	24921.0271818235	0.474345804738859	1.18371909220498e-06	2.41796848557919e-05	21552.6226272467	30440.8554835103	0.204385416896221	0.089467545497113	0.243229170512591	18415.8038416903	21441.4414717547	0.46243848120672	2.10585591986199e-15	1.81395189158574e-13	17598.1362066221	24440.5163106357	0.101444911446879	0.136371568604401	0.546889485298467	23515.876152918	25249.8661444088		False	True	FBgn0037913	fabp:FBgn0037913	-0.775175024185694	1.60075298632681e-18	6.62915006559786e-17	18340.7754270325	10563.4688250395	-0.911117199143103	1.0485073884651e-07	3.90876323334352e-06	17740.0783809776	8920.37098599206	-0.895917407856782	1.87130649981768e-31	3.57879160605482e-29
FBgn0038774	CG5023:FBgn0038774	-0.0221924281016174	0.846446594745386	0.954489865123285	2166.6757585675	2131.12187612931	0.225959478101251	0.0166163748715121	0.0581601739818925	1761.75102314555	2070.26296716192	0.378256365753108	3.81703732186471e-06	6.79051596536896e-05	1537.57738900552	2016.38516497771	0.21147639944781	0.0330705679831147	0.121312998890815	1961.26207115799	2286.45615217279	0.045709472259279	0.666075162800369	0.845689816075355	2238.95457062959	2317.47174712223	0.216227847892072	0.298068011020354	0.710534068255978	1883.35781123252	2235.8336766804		False	True	FBgn0038774	CG5023:FBgn0038774	-0.0353217390392302	0.728648004059588	0.858671512710553	2249.78185035504	2193.67618541728	-0.336756379761024	0.0728934701145073	0.357230872805049	2226.32628763077	1718.47546043078	-0.206470383201215	0.114868609198444	0.394015956221597
FBgn0002789	Mp20:FBgn0002789	0.0481241506293101	0.635321776504842	0.882098423057179	8295.37782074293	8597.76466689111	0.506601680127905	5.93981550274988e-11	1.16739778188475e-09	6558.48732864656	9381.49587467676	0.226578222548562	0.00921252933201442	0.051919685482934	9388.47492964294	11051.9113934758	-0.249657831656882	0.00951327911748786	0.047784354812503	11660.8350476821	9731.51525427497	-0.156903929563566	0.0847401196306976	0.255429302725317	16717.583555647	14888.8130090366	0.0956499186318886	0.568040149335227	0.85111109506358	14711.7085133732	15808.5546279581		False	True	FBgn0002789	Mp20:FBgn0002789	0.32048680884167	1.62389413717345e-06	1.71527927282815e-05	8906.33717106592	11159.4982231586	-0.240198769989032	0.22640661705798	0.659091746820221	11019.6161276272	9133.87283119615	-0.05208197752865
FBgn0035499	Chd64:FBgn0035499	-0.258021724702364	0.00285548243255824	0.029051593404289	12866.8899537242	10664.4387910558	-0.290443912759919	1.03069485008616e-10	1.97975243321842e-09	12023.7933538973	9818.71033764563	0.00780377408880966	0.91838284082093	0.968217568617415	10698.1890606522	10757.9059359414	-0.143407704666476	0.0402169164725511	0.138847236370552	12315.7196412963	11125.4957165651	-0.309574544706565	2.06733520634891e-07	5.39627497452101e-06	12880.6035942464	10335.4864962996	-0.30170271353565	0.0132127123328466	0.150210953400042	12415.9510425836	9986.5895215888		False	True	FBgn0035499	Chd64:FBgn0035499	0.212984861089753	0.000227762272847752	0.00155558054937117	12601.8796476837	14630.8446708719	0.124891364744053	0.271589451227396	0.712831647783292	11537.3114837619	12620.0089196133	0.217291701877718	0.00160420861503853	0.0170943090054106
FBgn0038774	CG5023:FBgn0038774	-0.0221924281016174	0.846446594745386	0.954489865123285	2166.6757585675	2131.12187612931	0.225959478101251	0.0166163748715121	0.0581601739818925	1761.75102314555	2070.26296716192	0.378256365753108	3.81703732186471e-06	6.79051596536896e-05	1537.57738900552	2016.38516497771	0.21147639944781	0.0330705679831147	0.121312998890815	1961.26207115799	2286.45615217279	0.045709472259279	0.666075162800369	0.845689816075355	2238.95457062959	2317.47174712223	0.216227847892072	0.298068011020354	0.710534068255978	1883.35781123252	2235.8336766804		False	True	FBgn0038774	CG5023:FBgn0038774	-0.0353217390392302	0.728648004059588	0.858671512710553	2249.78185035504	2193.67618541728	-0.336756379761024	0.0728934701145073	0.357230872805049	2226.32628763077	1718.47546043078	-0.206470383201215	0.114868609198444	0.394015956221597
FBgn0002789	Mp20:FBgn0002789	0.0481241506293101	0.635321776504842	0.882098423057179	8295.37782074293	8597.76466689111	0.506601680127905	5.93981550274988e-11	1.16739778188475e-09	6558.48732864656	9381.49587467676	0.226578222548562	0.00921252933201442	0.051919685482934	9388.47492964294	11051.9113934758	-0.249657831656882	0.00951327911748786	0.047784354812503	11660.8350476821	9731.51525427497	-0.156903929563566	0.0847401196306976	0.255429302725317	16717.583555647	14888.8130090366	0.0956499186318886	0.568040149335227	0.85111109506358	14711.7085133732	15808.5546279581		False	True	FBgn0002789	Mp20:FBgn0002789	0.32048680884167	1.62389413717345e-06	1.71527927282815e-05	8906.33717106592	11159.4982231586	-0.240198769989032	0.22640661705798	0.659091746820221	11019.6161276272	9133.87283119615	-0.05208197752865
FBgn0035499	Chd64:FBgn0035499	-0.258021724702364	0.00285548243255824	0.029051593404289	12866.8899537242	10664.4387910558	-0.290443912759919	1.03069485008616e-10	1.97975243321842e-09	12023.7933538973	9818.71033764563	0.00780377408880966	0.91838284082093	0.968217568617415	10698.1890606522	10757.9059359414	-0.143407704666476	0.0402169164725511	0.138847236370552	12315.7196412963	11125.4957165651	-0.309574544706565	2.06733520634891e-07	5.39627497452101e-06	12880.6035942464	10335.4864962996	-0.30170271353565	0.0132127123328466	0.150210953400042	12415.9510425836	9986.5895215888		False	True	FBgn0035499	Chd64:FBgn0035499	0.212984861089753	0.000227762272847752	0.00155558054937117	12601.8796476837	14630.8446708719	0.124891364744053	0.271589451227396	0.712831647783292	11537.3114837619	12620.0089196133	0.217291701877718	0.00160420861503853	0.0170943090054106
[truncated: 20 more columns]
