# Supplementary material for: Downregulation of glial genes involved in synaptic function mitigates Huntington's disease pathogenesis
Source: eLife. 2021 Apr 19;10:e64564. doi: 10.7554/eLife.64564 (PMC8149125; doi:10.7554/eLife.64564)
Supplement: Figure 1—source data 2. [file elife-64564-fig1-data2.zip › Figure_1_source_data_file_2/neuronUp/33/subMouse.csv]

Entrez	Entrez_Striatum 2 months	Symbol_Striatum 2 months	Name_Striatum 2 months	baseMean.continuousQ_Striatum 2 months	log2FoldChange.continuousQ_Striatum 2 months	lfcSE.continuousQ_Striatum 2 months	stat.continuousQ_Striatum 2 months	pvalue.continuousQ_Striatum 2 months	FDR.continuousQ_Striatum 2 months	baseMean.Q.80.vs.20_Striatum 2 months	log2FoldChange.Q.80.vs.20_Striatum 2 months	lfcSE.Q.80.vs.20_Striatum 2 months	stat.Q.80.vs.20_Striatum 2 months	pvalue.Q.80.vs.20_Striatum 2 months	FDR.Q.80.vs.20_Striatum 2 months	baseMean.Q.92.vs.20_Striatum 2 months	log2FoldChange.Q.92.vs.20_Striatum 2 months	lfcSE.Q.92.vs.20_Striatum 2 months	stat.Q.92.vs.20_Striatum 2 months	pvalue.Q.92.vs.20_Striatum 2 months	FDR.Q.92.vs.20_Striatum 2 months	baseMean.Q.111.vs.20_Striatum 2 months	log2FoldChange.Q.111.vs.20_Striatum 2 months	lfcSE.Q.111.vs.20_Striatum 2 months	stat.Q.111.vs.20_Striatum 2 months	pvalue.Q.111.vs.20_Striatum 2 months	FDR.Q.111.vs.20_Striatum 2 months	baseMean.Q.140.vs.20_Striatum 2 months	log2FoldChange.Q.140.vs.20_Striatum 2 months	lfcSE.Q.140.vs.20_Striatum 2 months	stat.Q.140.vs.20_Striatum 2 months	pvalue.Q.140.vs.20_Striatum 2 months	FDR.Q.140.vs.20_Striatum 2 months	baseMean.Q.175.vs.20_Striatum 2 months	log2FoldChange.Q.175.vs.20_Striatum 2 months	lfcSE.Q.175.vs.20_Striatum 2 months	stat.Q.175.vs.20_Striatum 2 months	pvalue.Q.175.vs.20_Striatum 2 months	FDR.Q.175.vs.20_Striatum 2 months	Entrez_Liver 2 months	Symbol_Liver 2 months	Name_Liver 2 months	baseMean.continuousQ_Liver 2 months	log2FoldChange.continuousQ_Liver 2 months	lfcSE.continuousQ_Liver 2 months	stat.continuousQ_Liver 2 months	pvalue.continuousQ_Liver 2 months	FDR.continuousQ_Liver 2 months	baseMean.Q.80.vs.20_Liver 2 months
16897	16897.0	Llgl1	lethal giant larvae homolog 1 (Drosophila)	2320.0	0.000222	0.000368	0.602	0.547	0.802	2320.0	-0.00161	0.0678	-0.023700000000000002	0.981	0.991	2320.0	-0.0234	0.06570000000000001	-0.357	0.721	1.0	2320.0	0.0604	0.0678	0.892	0.373	0.904	2320.0	-0.000489	0.0656	-0.007450000000000001	0.994	0.997	2320.0	0.0352	0.0656	0.537	0.591	0.867	16897.0	Llgl1	lethal giant larvae homolog 1 (Drosophila)	308.0	-3.5099999999999995e-07	0.00042899999999999997	-0.000819	0.999	1.0	308.0
13383	13383.0	Dlg1	discs, large homolog 1 (Drosophila)	6990.0	0.000432	0.00024099999999999998	1.79	0.0736	0.526	6990.0	0.0917	0.041600000000000005	2.2	0.027600000000000003	0.483	6990.0	0.013600000000000001	0.0402	0.338	0.735	1.0	6990.0	0.0385	0.041600000000000005	0.924	0.356	0.904	6990.0	0.033800000000000004	0.0402	0.84	0.401	0.708	6990.0	0.0935	0.0402	2.33	0.02	0.519	13383.0	Dlg1	discs, large homolog 1 (Drosophila)	2040.0	-0.0006259999999999999	0.00034	-1.84	0.0656	0.389	2040.0
105782	105782.0	Scrib	scribbled homolog (Drosophila)	1790.0	0.0008500000000000001	0.000548	1.55	0.121	0.5690000000000001	1790.0	0.109	0.105	1.03	0.302	0.587	1790.0	-0.0019100000000000002	0.10200000000000001	-0.018600000000000002	0.985	1.0	1790.0	0.105	0.105	0.996	0.319	0.904	1790.0	0.131	0.10200000000000001	1.28	0.2	0.634	1790.0	0.135	0.10200000000000001	1.32	0.187	0.721	105782.0	Scrib	scribbled homolog (Drosophila)	813.0	0.00015000000000000001	0.000571	0.264	0.792	0.9380000000000001	813.0
[truncated: 303 more columns]
