# Supplementary material for: Downregulation of glial genes involved in synaptic function mitigates Huntington's disease pathogenesis
Source: eLife. 2021 Apr 19;10:e64564. doi: 10.7554/eLife.64564 (PMC8149125; doi:10.7554/eLife.64564)
Supplement: Figure 1—source data 2. [file elife-64564-fig1-data2.zip › Figure_1_source_data_file_2/neuronUp/33/subHuman.csv]

Entrez	Chip	Caudate Probeset	M	t	P.Value	Unnamed: 5	Cerebellum Probeset	M.1	t.1	P.Value.1	Unnamed: 10	Probe Set ID	Title	Gene Symbol	Unigene	Full Length Ref. Sequences	Biological Process (GO)	Cellular Component (GO)	Molecular Function (GO)	Biochemical Function (Proteome)	Cellular Role (Proteome)	Molecular Localization (Proteome)	adjp	Entrez	entrezList	entrezList_filt	validList
3996	A	206123_at	-0.0661	-1.47	0.146		206123_at	0.0495	1.14	0.258		206123_at	lethal giant larvae homolog 1 (Drosophila)	LLGL1	Hs.95659 // full length	NM_004140 // lethal giant larvae homolog 1	---	5856 // cytoskeleton // experimental evidence	5198 // structural molecule activity // experimental evidence	---	---	---	0.2721779253112033	3996	['3996']	['3996']	True
3996	A	206124_s_at	-0.0236	-0.64	0.525		206124_s_at	0.00261	0.0949	0.925		206124_s_at	lethal giant larvae homolog 1 (Drosophila)	LLGL1	Hs.95659 // full length	NM_004140 // lethal giant larvae homolog 1	---	5856 // cytoskeleton // experimental evidence	5198 // structural molecule activity // experimental evidence	---	---	---	0.6750579548381558	3996	['3996']	['3996']	True
3996	B	236594_at	0.479	7.17	1.05e-09		236594_at_B	-0.0192	-0.347	0.73		236594_at	lethal giant larvae homolog 1 (Drosophila)	LLGL1	---		---	---	---				5.218407079646018e-08	3996	['3996']	['3996']	True
1739	A	202514_at	-0.231	-1.94	0.0574		202514_at	-0.0534	-0.477	0.635		202514_at	Homo sapiens, clone IMAGE:4798592, mRNA	---	Hs.436147 // ---	---	---	---	---	---	---	---	0.13280123590298162	1739	['1739']	['1739']	True
1739	A	202515_at	-0.151	-2.86	0.00582		202515_at	-0.0587	-1.34	0.184		202515_at	Homo sapiens, clone IMAGE:4798592, mRNA	---	Hs.436147 // ---	---	---	---	---	---	---	---	0.020538917602702066	1739	['1739']	['1739']	True
1739	A	202516_s_at	-0.235	-2.8	0.00685		202516_s_at	-0.0088	-0.0879	0.93		202516_s_at	discs, large (Drosophila) homolog 1	DLG1	Hs.154294 // full length	NM_004087 // discs, large (Drosophila) homolog 1	7242 // intracellular signaling cascade // inferred from electronic annotation	5737 // cytoplasm // traceable author statement /// 5911 // intercellular junction // traceable author statement /// 5886 // plasma membrane // traceable author statement	4384 // membrane-associated guanylate kinase // traceable author statement /// 8092 // cytoskeletal protein binding // traceable author statement /// 4385 // guanylate kinase activity // traceable author statement /// 8181 // tumor suppressor // traceable author statement	---	---	---	0.023516222205241844	1739	['1739']	['1739']	True
1739	A	215988_s_at	-0.0218	-0.697	0.488		215988_s_at	0.0239	1.08	0.287		215988_s_at	discs, large (Drosophila) homolog 1	DLG1	Hs.154294 // full length	NM_004087 // discs, large (Drosophila) homolog 1	7242 // intracellular signaling cascade // inferred from electronic annotation	5737 // cytoplasm // traceable author statement /// 5911 // intercellular junction // traceable author statement /// 5886 // plasma membrane // traceable author statement	4384 // membrane-associated guanylate kinase // traceable author statement /// 8092 // cytoskeletal protein binding // traceable author statement /// 4385 // guanylate kinase activity // traceable author statement /// 8181 // tumor suppressor // traceable author statement	---	---	---	0.6442236652660653	1739	['1739']	['1739']	True
1739	A	217208_s_at	0.166	1.94	0.057		217208_s_at	0.0185	0.262	0.795		217208_s_at	discs, large (Drosophila) homolog 1	DLG1	Hs.154294 // full length	NM_004087 // discs, large (Drosophila) homolog 1	7242 // intracellular signaling cascade // inferred from electronic annotation	5737 // cytoplasm // traceable author statement /// 5911 // intercellular junction // traceable author statement /// 5886 // plasma membrane // traceable author statement	4384 // membrane-associated guanylate kinase // traceable author statement /// 8092 // cytoskeletal protein binding // traceable author statement /// 4385 // guanylate kinase activity // traceable author statement /// 8181 // tumor suppressor // traceable author statement	---	---	---	0.13209346469283542	1739	['1739']	['1739']	True
1739	B	229703_at	-0.104	-3.0	0.00384		229703_at_B	0.0197	0.35	0.728		229703_at	discs, large homolog 1 (Drosophila)	DLG1	Hs.389893		6468 // protein amino acid phosphorylation // inferred from electronic annotation	---	4674 // protein serine/threonine kinase activity // inferred from electronic annotation /// 5524 // ATP binding // inferred from electronic annotation /// 4672 // pkinase;protein kinase activity;4.8e-31 // extended:Unknown				0.014513630015983848	1739	['1739']	['1739']	True
1739	B	230229_at	0.362	4.33	5.55e-05		230229_at_B	0.0757	0.942	0.35		230229_at	discs, large homolog 1 (Drosophila)	DLG1	Hs.389893		---	---	---				0.0003897317911847452	1739	['1739']	['1739']	True
23513	A	212556_at	0.344	7.3	6.17e-10		212556_at	-0.00848	-0.161	0.872		212556_at	scribble	SCRIB	Hs.239784 // est	NM_015356 // scribble	7242 // intracellular signaling cascade // inferred from electronic annotation	---	---	---	---	---	3.5178395939086294e-08	23513	['23513']	['23513']	True
