# Supplementary material for: Downregulation of glial genes involved in synaptic function mitigates Huntington's disease pathogenesis
Source: eLife. 2021 Apr 19;10:e64564. doi: 10.7554/eLife.64564 (PMC8149125; doi:10.7554/eLife.64564)
Supplement: Figure 1—source data 2. [file elife-64564-fig1-data2.zip › Figure_1_source_data_file_2/neuronUp/33/subFly.csv]

fbgene	gene_x	EN7vsEW7_log2FoldChange	EN7vsEW7_pvalue	EN7vsEW7_padj	EN7vsEW7_grp.mean.EW7	EN7vsEW7_grp.mean.EN7	EN9vsEW9_log2FoldChange	EN9vsEW9_pvalue	EN9vsEW9_padj	EN9vsEW9_grp.mean.EW9	EN9vsEW9_grp.mean.EN9	EN11vsEW11_v2_log2FoldChange	EN11vsEW11_v2_pvalue	EN11vsEW11_v2_padj	EN11vsEW11_v2_grp.mean.EW11	EN11vsEW11_v2_grp.mean.EN11	EF18vsEW18_log2FoldChange	EF18vsEW18_pvalue	EF18vsEW18_padj	EF18vsEW18_grp.mean.EW18	EF18vsEW18_grp.mean.EF18	EF20vsEW20_log2FoldChange	EF20vsEW20_pvalue	EF20vsEW20_padj	EF20vsEW20_grp.mean.EW20	EF20vsEW20_grp.mean.EF20	EF22vsEW22_log2FoldChange	EF22vsEW22_pvalue	EF22vsEW22_padj	EF22vsEW22_grp.mean.EW22	EF22vsEW22_grp.mean.EF22	Unnamed: 31_x	AllSig_x	UnionSig_x	fbgene	gene_y	RN5vsRW5_log2FoldChange	RN5vsRW5_pvalue	RN5vsRW5_padj	RN5vsRW5_grp.mean.RW5	RN5vsRW5_grp.mean.RN5	RN7vsRW7_log2FoldChange	RN7vsRW7_pvalue	RN7vsRW7_padj	RN7vsRW7_grp.mean.RW7	RN7vsRW7_grp.mean.RN7	RN8vsRW8_log2FoldChange	RN8vsRW8_pvalue	RN8vsRW8_padj
FBgn0030412	tomosyn:FBgn0030412	0.0514721698578639	0.44557299821982	0.777952184641333	19364.3014815408	20088.5433060592	0.175592633580158	0.00250424866204237	0.0120367410856256	19053.0401470739	21546.4849216886	0.0645945932213745	0.332304670936307	0.595024597109302	20104.3348658146	21046.1345944143	0.136120704860293	0.0554003903277918	0.173219173449396	21103.8856437347	23244.0068247955	0.147305704527461	0.00392673783156981	0.0262517076047276	18363.9097927975	20376.9511442089	-0.00667530652325109	0.977262763101455	0.992205520846192	16636.8513010017	16544.5442801585		False	False	FBgn0030412	tomosyn:FBgn0030412	0.00476088060069455	0.951859300163032	0.977495809695494	22605.2258265853	22682.0025571918	0.0411901843979393	0.813670494391159	0.964538565226186	18495.2120012658	19081.13407887	0.0489141067822794	0.460445474917519	0.778547295341659
FBgn0002121	l(2)gl:FBgn0002121	0.114203259382416	0.14532724332386	0.455993428021027	3151.81392530122	3422.33322654096	0.435789530533005	9.17895016934438e-09	1.3776560217239e-07	2796.53808937945	3804.27597856144	0.449587683701351	2.37407052763489e-07	5.64100987899638e-06	2687.21588140612	3713.81837372935	0.283023041879035	0.00510630802544581	0.029520120054795	3230.03875995237	3969.01562943814	-0.00752745050663755	0.92995361823364	0.971238632436141	2916.76199387871	2901.03946702131	0.208024945649345	0.38524066613265	0.761955514244331	3534.51788778693	4213.88884563418		False	True	FBgn0002121	l(2)gl:FBgn0002121	-0.0212164798546686	0.777918435510415	0.886326745007999	3131.2392129641	3084.15735131372	-0.106062838403745			2870.81023252268	2630.30583506693	0.0894461960127307	0.509252057593025	0.806681307525294
FBgn0032363	CG6509:FBgn0032363	0.0725453913012566	0.467255591244094	0.792737949594848	3030.75540754032	3198.17607799069	0.0147211226576622	0.803381915203507	0.902106712386212	3313.48319759404	3347.73312057233	0.0650681235225375	0.392516890099181	0.650377456887645	2995.55484217835	3138.42698263723	0.0723193957747092	0.330925212101098	0.557212246608766	3315.15859997045	3490.16682891075	-0.0874744803156943	0.188100849858507	0.425910807655894	3312.50956098188	3111.78788100107	-0.0840242973731561	0.460192877750259	0.80358188771394	3283.97457619946	3091.41454802219		False	False	FBgn0032363	CG6509:FBgn0032363	-0.0420734454237699	0.585027681512213	0.763852016675285	3314.52546975749	3217.33814434401	-0.0605637993837009	0.797784209986325	0.96195015549433	2684.44505087512	2551.37478420538	0.0161744067397224	0.844044172387649	0.951443104254698
FBgn0001624	dlg1:FBgn0001624	0.172681689691241	0.00646460886046384	0.0538023963487517	9581.13949513212	10832.2723799156	0.199541416437532	0.000563892498432229	0.0032929377451551	10140.9487111331	11661.6006059601	0.155162871954458	0.0198760658802353	0.0921664499498034	10130.6202738579	11307.4609711439	0.218759140261928	0.012137371937968	0.0573333145916434	10902.8583670689	12757.994925844	0.321159969830955	7.28774618939602e-05	0.000927365702600644	9783.96190729758	12360.8363701959	0.114895295888449	0.508522999752206	0.823030960609159	9751.29403016047	10638.3476112581		False	True	FBgn0001624	dlg1:FBgn0001624	-0.0284509523010434	0.697674461569124	0.837481083100216	13800.2561027217	13526.1310619685	0.000397971848180612	0.99848305889959	0.999440863676857	11222.9913904593	11226.2064822574	0.100206667129485	0.174038615958038	0.495869041442386
FBgn0029830	Grip:FBgn0029830	-0.0447305587162666	0.690928424995482	0.905768799749685	344.015555649524	332.433375195295	-0.0906905786802936	0.490593497515114	0.684434676148658	364.686094743363	341.341573010495	0.0795446806396149	0.653437131826546	0.839309829074088	302.740115071073	323.521799631167	0.102013403461437	0.472380880403946	0.686691115447379	328.698735472346	355.351096455229	0.0429294752815287	0.730751756579604	0.880663749763883	296.341302637796	306.662880461673	0.0295958074105865	0.885766348440976	0.968053366357576	289.511436636017	296.032248944989		False	False	FBgn0029830	Grip:FBgn0029830	0.167024794113716	0.174314077010248	0.352446061849466	389.578633691645	440.576985988367	-0.0798372216623112	0.609159935321126	0.905365419405649	380.065849551292	358.333855969114	-0.143183674406392	0.360261239916276	0.709108133921964
FBgn0033984	Lap1:FBgn0033984	0.0433024419301076	0.682183431271863	0.901301097893669	1389.886945675	1435.32691662014	0.188972270494827	0.00632630800994942	0.0265407166346391	1385.19504730284	1581.87303419794	0.110069100784196	0.181768810667985	0.421625320256798	1368.55756061355	1481.17553715185	-0.000997180629002314	0.989891392250091	0.995904857389983	1373.06360662927	1372.28159720469	-0.207834848710163	0.0182537430366302	0.085920729098018	1657.44060374592	1422.88001552578	-0.0375113314695933	0.722876762995494	0.913486058710723	1613.18607577086	1571.23288423972		False	False	FBgn0033984	Lap1:FBgn0033984	0.331990648656793	2.61264143236452e-05	0.000218648965422263	1546.47442536652	1956.30857655062	0.260451733571259	0.333980894514091	0.764809881506427	1241.08333636831	1576.3165329407	0.450983544885775	1.57141237176426e-05	0.000306988642734807
FBgn0263289	scrib:FBgn0263289	0.055537562445573	0.445694861486873	0.777952184641333	14133.9797755646	14707.8773106569	0.103284090593951	0.0589540511703842	0.158087089551581	14789.8962873681	15897.5114990788	0.0436897543198098	0.551101311003425	0.77446405853588	15301.4614334539	15784.6432028721	0.22060500522627	0.00119354778595466	0.00938471012289666	14765.1985093086	17261.1404502178	0.0122414513079044	0.831587228943376	0.926652405526134	15359.2662354569	15493.4018600704	-0.200424292329614	0.153740332888043	0.572838489653738	16039.6123086702	13850.0803582766		False	True	FBgn0263289	scrib:FBgn0263289	-0.0953809822321822	0.233532060411995	0.431887397210628	15213.6443377488	14220.1949028296	-0.0547720945774725	0.799153280512705	0.962158938225111	12016.1314465275	11498.7587302417	0.0784396308615208	0.261831409170068	0.615421692588538
[truncated: 20 more columns]
