# Supplementary material for: Downregulation of glial genes involved in synaptic function mitigates Huntington's disease pathogenesis
Source: eLife. 2021 Apr 19;10:e64564. doi: 10.7554/eLife.64564 (PMC8149125; doi:10.7554/eLife.64564)
Supplement: Figure 1—source data 2. [file elife-64564-fig1-data2.zip › Figure_1_source_data_file_2/neuronUp/20/subMouse.csv]

Entrez	Entrez_Striatum 2 months	Symbol_Striatum 2 months	Name_Striatum 2 months	baseMean.continuousQ_Striatum 2 months	log2FoldChange.continuousQ_Striatum 2 months	lfcSE.continuousQ_Striatum 2 months	stat.continuousQ_Striatum 2 months	pvalue.continuousQ_Striatum 2 months	FDR.continuousQ_Striatum 2 months	baseMean.Q.80.vs.20_Striatum 2 months	log2FoldChange.Q.80.vs.20_Striatum 2 months	lfcSE.Q.80.vs.20_Striatum 2 months	stat.Q.80.vs.20_Striatum 2 months	pvalue.Q.80.vs.20_Striatum 2 months	FDR.Q.80.vs.20_Striatum 2 months	baseMean.Q.92.vs.20_Striatum 2 months	log2FoldChange.Q.92.vs.20_Striatum 2 months	lfcSE.Q.92.vs.20_Striatum 2 months	stat.Q.92.vs.20_Striatum 2 months	pvalue.Q.92.vs.20_Striatum 2 months	FDR.Q.92.vs.20_Striatum 2 months	baseMean.Q.111.vs.20_Striatum 2 months	log2FoldChange.Q.111.vs.20_Striatum 2 months	lfcSE.Q.111.vs.20_Striatum 2 months	stat.Q.111.vs.20_Striatum 2 months	pvalue.Q.111.vs.20_Striatum 2 months	FDR.Q.111.vs.20_Striatum 2 months	baseMean.Q.140.vs.20_Striatum 2 months	log2FoldChange.Q.140.vs.20_Striatum 2 months	lfcSE.Q.140.vs.20_Striatum 2 months	stat.Q.140.vs.20_Striatum 2 months	pvalue.Q.140.vs.20_Striatum 2 months	FDR.Q.140.vs.20_Striatum 2 months	baseMean.Q.175.vs.20_Striatum 2 months	log2FoldChange.Q.175.vs.20_Striatum 2 months	lfcSE.Q.175.vs.20_Striatum 2 months	stat.Q.175.vs.20_Striatum 2 months	pvalue.Q.175.vs.20_Striatum 2 months	FDR.Q.175.vs.20_Striatum 2 months	Entrez_Liver 2 months	Symbol_Liver 2 months	Name_Liver 2 months	baseMean.continuousQ_Liver 2 months	log2FoldChange.continuousQ_Liver 2 months	lfcSE.continuousQ_Liver 2 months	stat.continuousQ_Liver 2 months	pvalue.continuousQ_Liver 2 months	FDR.continuousQ_Liver 2 months	baseMean.Q.80.vs.20_Liver 2 months
240028	240028.0	Lnpep	leucyl/cystinyl aminopeptidase	363.0	0.000461	0.000713	0.646	0.518	0.79	363.0	0.158	0.18	0.875	0.381	0.644	363.0	-0.0688	0.181	-0.381	0.7030000000000001	1.0	363.0	0.049800000000000004	0.18	0.276	0.782	0.9490000000000001	363.0	0.188	0.181	1.04	0.297	0.658	363.0	0.0708	0.181	0.392	0.6950000000000001	0.901	240028.0	Lnpep	leucyl/cystinyl aminopeptidase	118.0	-0.00239	0.000637	-3.76	0.00017	0.031	118.0
53620	53620.0	Vamp5	vesicle-associated membrane protein 5	58.1	-0.00116	0.000731	-1.59	0.113	0.5630000000000001	58.1	-0.20500000000000002	0.157	-1.31	0.19	0.518	58.1	-0.030100000000000002	0.153	-0.196	0.844	1.0	58.1	-0.108	0.156	-0.6920000000000001	0.489	0.904	58.1	-0.261	0.154	-1.7000000000000002	0.09	0.629	58.1	-0.2	0.153	-1.3	0.193	0.721	53620.0	Vamp5	vesicle-associated membrane protein 5	189.0	-0.000494	0.000502	-0.983	0.326	0.704	189.0
26370	26370.0	Cetn2	centrin 2	861.0	-0.000459	0.000504	-0.909	0.363	0.709	861.0	-0.105	0.09580000000000001	-1.1	0.272	0.5690000000000001	861.0	-0.0128	0.09290000000000001	-0.138	0.89	1.0	861.0	-0.0942	0.09570000000000001	-0.984	0.325	0.904	861.0	-0.0896	0.09290000000000001	-0.965	0.334	0.676	861.0	-0.0733	0.09280000000000001	-0.789	0.43	0.809	26370.0	Cetn2	centrin 2	391.0	-0.000222	0.000507	-0.439	0.661	0.891	391.0
20619	20619.0	Snap23	synaptosomal-associated protein 23	523.0	0.000437	0.00034199999999999996	1.28	0.201	0.619	523.0	0.0852	0.0606	1.41	0.16	0.504	523.0	-0.0468	0.0589	-0.794	0.427	1.0	523.0	0.0285	0.0606	0.47100000000000003	0.638	0.916	523.0	0.042100000000000005	0.0584	0.72	0.47100000000000003	0.741	523.0	0.08120000000000001	0.0582	1.39	0.163	0.719	20619.0	Snap23	synaptosomal-associated protein 23	948.0	-5.6800000000000005e-05	0.000377	-0.151	0.88	0.965	948.0
17274	17274.0	Rab8a	RAB8A, member RAS oncogene family	1010.0	-1.86e-05	0.000334	-0.055600000000000004	0.9560000000000001	0.985	1010.0	-0.0926	0.0599	-1.55	0.122	0.487	1010.0	0.0037300000000000002	0.057800000000000004	0.0645	0.9490000000000001	1.0	1010.0	-0.0599	0.059800000000000006	-1.0	0.316	0.904	1010.0	-0.0292	0.0577	-0.506	0.613	0.8160000000000001	1010.0	-0.008570000000000001	0.057600000000000005	-0.149	0.882	0.966	17274.0	Rab8a	RAB8A, member RAS oncogene family	1860.0	0.000193	0.00020099999999999998	0.9580000000000001	0.338	0.71	1860.0
68328	68328.0	Rab13	RAB13, member RAS oncogene family	159.0	-0.0008529999999999999	0.000505	-1.69	0.0911	0.548	159.0	-0.0178	0.09630000000000001	-0.185	0.853	0.928	159.0	-0.0897	0.09380000000000001	-0.9570000000000001	0.339	1.0	159.0	-0.058600000000000006	0.09630000000000001	-0.609	0.543	0.907	159.0	-0.15	0.0935	-1.6	0.11	0.629	159.0	-0.116	0.0932	-1.24	0.214	0.726	68328.0	Rab13	RAB13, member RAS oncogene family	138.0	-0.00046199999999999995	0.000538	-0.859	0.39	0.749	138.0
11745	11745.0	Anxa3	annexin A3	399.0	-0.000703	0.0005369999999999999	-1.31	0.19	0.609	399.0	-0.112	0.1	-1.12	0.263	0.5630000000000001	399.0	0.0405	0.097	0.417	0.677	1.0	399.0	-0.0838	0.1	-0.838	0.402	0.904	399.0	-0.171	0.09720000000000001	-1.76	0.07880000000000001	0.629	399.0	-0.081	0.097	-0.835	0.404	0.796	11745.0	Anxa3	annexin A3	136.0	7.15e-06	0.000526	0.013600000000000001	0.989	0.996	136.0
[truncated: 303 more columns]
