# Supplementary material for: Downregulation of glial genes involved in synaptic function mitigates Huntington's disease pathogenesis
Source: eLife. 2021 Apr 19;10:e64564. doi: 10.7554/eLife.64564 (PMC8149125; doi:10.7554/eLife.64564)
Supplement: Figure 1—source data 2. [file elife-64564-fig1-data2.zip › Figure_1_source_data_file_2/neuronUp/20/subHuman.csv]

Entrez	Chip	Caudate Probeset	M	t	P.Value	Unnamed: 5	Cerebellum Probeset	M.1	t.1	P.Value.1	Unnamed: 10	Probe Set ID	Title	Gene Symbol	Unigene	Full Length Ref. Sequences	Biological Process (GO)	Cellular Component (GO)	Molecular Function (GO)	Biochemical Function (Proteome)	Cellular Role (Proteome)	Molecular Localization (Proteome)	adjp	Entrez	entrezList	entrezList_filt	validList
4012	A	207904_s_at	0.0278	1.05	0.297		207904_s_at	0.113	2.46	0.0169		207904_s_at	leucyl/cystinyl aminopeptidase	LNPEP	Hs.166733 // full length	NM_005575 // leucyl/cystinyl aminopeptidase	6508 // proteolysis and peptidolysis // inferred from electronic annotation	16021 // integral to membrane // inferred from electronic annotation	4177 // aminopeptidase activity // inferred from electronic annotation /// 8237 // metallopeptidase activity // inferred from electronic annotation /// 4179 // membrane alanyl aminopeptidase activity // inferred from electronic annotation /// 8270 // zinc ion binding // inferred from electronic annotation	---	---	---	0.4577883902840675	4012	['4012']	['4012']	True
4012	B	225176_at	0.319	5.77	2.69e-07		225176_at_B	0.0173	0.276	0.784		225176_at	MSTP146 (MST146) mRNA, complete cds	---	Hs.356079		43123 // positive regulation of I-kappaB kinase/NF-kappaB cascade // inferred from mutant phenotype	---	4871 // signal transducer activity // inferred from mutant phenotype				4.20955485893417e-06	4012	['4012']	['4012']	True
4012	B	231866_at	0.298	4.17	9.64e-05		231866_at_B	0.000448	0.00611	0.995		231866_at	leucyl/cystinyl aminopeptidase	LNPEP	Hs.438827		---	---	---				0.0006242518304987028	4012	['4012']	['4012']	True
4012	B	236728_at	-0.00229	-0.0622	0.951		236728_at_B	-0.0151	-0.37	0.713		236728_at	hypothetical protein FLJ39485	FLJ39485	Hs.391318		---	---	---				0.9716757936868916	4012	['4012']	['4012']	True
4012	B	243532_at	-0.0805	-2.78	0.00722		243532_at_B	0.0251	0.794	0.43		243532_at	Transcribed sequences	---	Hs.123337		---	---	---				0.02455193460490463	4012	['4012']	['4012']	True
10791	A	204929_s_at	0.41	5.33	1.45e-06		204929_s_at	0.000946	0.0267	0.979		204929_s_at	vesicle-associated membrane protein 5 (myobrevin)	VAMP5	Hs.74669 // full length	NM_006634 // vesicle-associated membrane protein 5 (myobrevin)	7519 // myogenesis // inferred from electronic annotation /// 6899 // nonselective vesicle transport // traceable author statement	5886 // plasma membrane // traceable author statement /// 5871 // kinesin complex // inferred from electronic annotation /// 16021 // integral to membrane // inferred from electronic annotation	---	---	---	---	1.736752865902426e-05	10791	['10791']	['10791']	True
10791	A	214115_at	0.0841	1.86	0.0675		214115_at	0.00129	0.0341	0.973		214115_at	vesicle-associated membrane protein 5 (myobrevin)	VAMP5	Hs.74669 // full length	NM_006634 // vesicle-associated membrane protein 5 (myobrevin)	7519 // myogenesis // inferred from electronic annotation /// 6899 // nonselective vesicle transport // traceable author statement	5886 // plasma membrane // traceable author statement /// 5871 // kinesin complex // inferred from electronic annotation /// 16021 // integral to membrane // inferred from electronic annotation	---	---	---	---	0.15124632187920803	10791	['10791']	['10791']	True
1069	A	209194_at	0.345	2.77	0.00746		209194_at	-0.0888	-1.53	0.131		209194_at	centrin, EF-hand protein, 2	CETN2	Hs.82794 // full length	NM_004344 // caltractin	7067 // mitosis // non-traceable author statement /// 910 // cytokinesis // inferred from electronic annotation	5813 // centrosome // non-traceable author statement	5509 // calcium ion binding // non-traceable author statement	---	---	---	0.025240069282325472	1069	['1069']	['1069']	True
8773	A	209130_at	0.601	5.55	6.08e-07		209130_at	0.00718	0.143	0.887		209130_at	synaptosomal-associated protein, 23kDa	SNAP23	Hs.184376 // full length	NM_003825 // synaptosomal-associated protein 23 isoform SNAP23A /// NM_130798 // synaptosomal-associated protein 23 isoform SNAP23B	6886 // intracellular protein transport // inferred from electronic annotation /// 6903 // nonselective vesicle targeting // traceable author statement /// 6944 // membrane fusion // traceable author statement /// 6892 // post-Golgi transport // traceable author statement	19717 // synaptosome // inferred from electronic annotation /// 5886 // plasma membrane // traceable author statement /// 5803 // secretory vesicle // traceable author statement /// 5871 // kinesin complex // inferred from electronic annotation	8565 // protein transporter activity // inferred from electronic annotation /// 5482 // vesicle targeting // traceable author statement /// 5486 // t-SNARE activity // not recorded	---	---	---	8.356140715815235e-06	8773	['8773']	['8773']	True
8773	A	209131_s_at	0.00893	0.282	0.779		209131_s_at	0.0507	1.82	0.0734		209131_s_at	synaptosomal-associated protein, 23kDa	SNAP23	Hs.184376 // full length	NM_003825 // synaptosomal-associated protein 23 isoform SNAP23A /// NM_130798 // synaptosomal-associated protein 23 isoform SNAP23B	6886 // intracellular protein transport // inferred from electronic annotation /// 6903 // nonselective vesicle targeting // traceable author statement /// 6944 // membrane fusion // traceable author statement /// 6892 // post-Golgi transport // traceable author statement	19717 // synaptosome // inferred from electronic annotation /// 5886 // plasma membrane // traceable author statement /// 5803 // secretory vesicle // traceable author statement /// 5871 // kinesin complex // inferred from electronic annotation	8565 // protein transporter activity // inferred from electronic annotation /// 5482 // vesicle targeting // traceable author statement /// 5486 // t-SNARE activity // not recorded	---	---	---	0.8642346840506705	8773	['8773']	['8773']	True
8773	A	214544_s_at	0.0675	1.85	0.0695		214544_s_at	0.0336	1.17	0.245		214544_s_at	synaptosomal-associated protein, 23kDa	SNAP23	Hs.184376 // full length	NM_003825 // synaptosomal-associated protein 23 isoform SNAP23A /// NM_130798 // synaptosomal-associated protein 23 isoform SNAP23B	6886 // intracellular protein transport // inferred from electronic annotation /// 6903 // nonselective vesicle targeting // traceable author statement /// 6944 // membrane fusion // traceable author statement /// 6892 // post-Golgi transport // traceable author statement	19717 // synaptosome // inferred from electronic annotation /// 5886 // plasma membrane // traceable author statement /// 5803 // secretory vesicle // traceable author statement /// 5871 // kinesin complex // inferred from electronic annotation	8565 // protein transporter activity // inferred from electronic annotation /// 5482 // vesicle targeting // traceable author statement /// 5486 // t-SNARE activity // not recorded	---	---	---	0.15480892414476946	8773	['8773']	['8773']	True
8773	B	229773_at	0.331	4.22	7.95e-05		229773_at_B	0.0506	0.862	0.392		229773_at	synaptosomal-associated protein, 23kDa	SNAP23	Hs.202308		6805 // xenobiotic metabolism // inferred from electronic annotation	---	---				0.0005282910812010057	8773	['8773']	['8773']	True
4218	A	208819_at	0.334	5.94	1.39e-07		208819_at	-0.0185	-0.434	0.666		208819_at	mel transforming oncogene (derived from cell line NK14)- RAB8 homolog	MEL	Hs.5947 // full length	NM_005370 // mel transforming oncogene	6886 // intracellular protein transport // inferred from electronic annotation /// 7264 // small GTPase mediated signal transduction // inferred from electronic annotation /// 8151 // cell growth and/or maintenance // inferred from electronic annotation /// 7048 // oncogenesis // traceable author statement	---	3925 // small monomeric GTPase activity // extended:Unknown; ras; 6e-113 /// 8565 // protein transporter activity // inferred from electronic annotation /// 3928 // RAB small monomeric GTPase activity // inferred from electronic annotation /// 5525 // GTP binding // inferred from electronic annotation	---	---	---	2.432797818465134e-06	4218	['4218']	['4218']	True
5872	A	202252_at	0.761	7.23	8.07e-10		202252_at	0.0563	0.703	0.485		202252_at	RAB13, member RAS oncogene family	RAB13	Hs.151536 // full length	NM_002870 // RAB13, member RAS oncogene family	6886 // intracellular protein transport // inferred from electronic annotation /// 7264 // small GTPase mediated signal transduction // inferred from electronic annotation /// 7155 // cell adhesion // traceable author statement /// 16192 // vesicle-mediated transport // traceable author statement	5923 // tight junction // traceable author statement	8565 // protein transporter activity // inferred from electronic annotation /// 3928 // RAB small monomeric GTPase activity // traceable author statement /// 3925 // small monomeric GTPase activity // extended:Unknown; ras; 2.6e-102 /// 5525 // GTP binding // inferred from electronic annotation	---	---	---	4.26050481786134e-08	5872	['5872']	['5872']	True
306	A	209369_at	0.266	3.74	0.000399		209369_at	0.133	1.89	0.0641		209369_at	annexin A3	ANXA3	Hs.1378 // full length	NM_005139 // annexin A3	---	5737 // cytoplasm // not recorded	19834 // phospholipase A2 inhibitor activity // inferred from electronic annotation /// 5509 // calcium ion binding // inferred from electronic annotation /// 5544 // calcium-dependent phospholipid binding // not recorded /// 8486 // diphosphoinositol-polyphosphate diphosphatase activity // not recorded /// 8435 // anticoagulant activity // inferred from electronic annotation	---	---	---	0.0020976213433185117	306	['306']	['306']	True
