# Supplementary material for: Downregulation of glial genes involved in synaptic function mitigates Huntington's disease pathogenesis
Source: eLife. 2021 Apr 19;10:e64564. doi: 10.7554/eLife.64564 (PMC8149125; doi:10.7554/eLife.64564)
Supplement: Figure 1—source data 2. [file elife-64564-fig1-data2.zip › Figure_1_source_data_file_2/neuronUp/20/subFly.csv]

fbgene	gene_x	EN7vsEW7_log2FoldChange	EN7vsEW7_pvalue	EN7vsEW7_padj	EN7vsEW7_grp.mean.EW7	EN7vsEW7_grp.mean.EN7	EN9vsEW9_log2FoldChange	EN9vsEW9_pvalue	EN9vsEW9_padj	EN9vsEW9_grp.mean.EW9	EN9vsEW9_grp.mean.EN9	EN11vsEW11_v2_log2FoldChange	EN11vsEW11_v2_pvalue	EN11vsEW11_v2_padj	EN11vsEW11_v2_grp.mean.EW11	EN11vsEW11_v2_grp.mean.EN11	EF18vsEW18_log2FoldChange	EF18vsEW18_pvalue	EF18vsEW18_padj	EF18vsEW18_grp.mean.EW18	EF18vsEW18_grp.mean.EF18	EF20vsEW20_log2FoldChange	EF20vsEW20_pvalue	EF20vsEW20_padj	EF20vsEW20_grp.mean.EW20	EF20vsEW20_grp.mean.EF20	EF22vsEW22_log2FoldChange	EF22vsEW22_pvalue	EF22vsEW22_padj	EF22vsEW22_grp.mean.EW22	EF22vsEW22_grp.mean.EF22	Unnamed: 31_x	AllSig_x	UnionSig_x	fbgene	gene_y	RN5vsRW5_log2FoldChange	RN5vsRW5_pvalue	RN5vsRW5_padj	RN5vsRW5_grp.mean.RW5	RN5vsRW5_grp.mean.RN5	RN7vsRW7_log2FoldChange	RN7vsRW7_pvalue	RN7vsRW7_padj	RN7vsRW7_grp.mean.RW7	RN7vsRW7_grp.mean.RN7	RN8vsRW8_log2FoldChange	RN8vsRW8_pvalue	RN8vsRW8_padj
FBgn0259237	CG42335:FBgn0259237	0.151166338344593	0.28333779652279		2.39101780288175	5.25389265354174	0.221841594244453			4.18175074385543	88.8718576894781	0.0813856749300535	0.651229523761268		5.80065323022802	7.87907565726807	-0.199502061799796	0.259465172365523	0.480868571559574	8.51791562487843	3.59250138175374	-0.153264414018907	0.158062371117179	0.380840166118832	9.25293451143989	2.45883724845904	-0.0272723842289156	0.864513359370853	0.962263499691048	309.874567486041	236.869118273347		False	False	FBgn0259237	CG42335:FBgn0259237	-0.315941522062581	0.118894208901445		8.45362238258455	1.79121026111539	-0.914974336979655	0.000833555626197278	0.012165005131614	10.4720005720066	0.0	-0.172751322021638	0.332820395625664	0.687011334155346
FBgn0058470	CG40470:FBgn0058470	0.0662703941495833	0.606086956432516	0.87066959125022	3361.93454783135	3540.18504391051	0.228344836379265	0.000350864345152226	0.00217917641264778	3843.7513075704	4512.91444511189	0.108108481722105	0.257802318726239	0.517607763472107	3773.90740736098	4081.88794308053	0.342065134471711	0.00369629512375486	0.0230755308647142	3399.81771695595	4382.67822822938	-0.16003565820248	0.345195381101422	0.60455080975504	3768.16345651606	3234.24503888367	-0.188690358400575	0.461727492897131	0.804791273865697	3087.47871565342	2613.58428841138		False	True	FBgn0058470	CG40470:FBgn0058470	-5.63442965943468	0.0	0.0	5136.97431625459	85.5567046825495	-5.01219664140082	1.27651214766474e-159	3.45009320710087e-156	3621.67681239057	75.7888092195736	-5.098843638948	5.00211350522202e-177	7.78971990291789e-174
FBgn0030222	CG9806:FBgn0030222	0.0505918776615566	0.706124103506669		5.10419351065676	6.78360299180737	0.297094820706464	0.198328800955444		2.4075954702043	6.89058279381766	-0.142286881851646	0.458572104107086		11.2118107315023	7.36477566173432	0.287626051302229	0.158449769103572	0.354893202793877	6.34924221211397	14.8567693230461	0.297724757620708	0.0619072144326861	0.205525344564844	6.37116242714777	16.2750725066092	0.337255047725821	0.169903732661834	0.596331210055282	5.25672790395306	19.5280801107477		False	False	FBgn0030222	CG9806:FBgn0030222	-0.0640296600461572	0.762179434943477		5.20884956815024	4.06431247813572	0.0266124275072998	0.927699611601952	0.990122464490486	4.9214966220614	5.20270941553035	0.211583571878158	0.288715576019469	0.643880624833925
FBgn0023416	Ac3:FBgn0023416	-0.0664458035303827	0.560658748744951	0.847183887993646	6463.5989434763	6145.79534377526	0.028464692246994	0.584511549555209	0.757325258264949	6153.19366460061	6276.8944001315	-0.138849199900963	0.107337263043178	0.299608396255842	6465.19448667508	5850.70355767462	0.00759042536328713	0.92914607410861	0.969193232074668	6934.22077227188	6972.65074769709	-0.180701401926359	0.0129606276681629	0.067063495536576	5598.40222209705	4915.22606650904	-0.314491142419657	0.201725545688787	0.627139693505282	4772.80168359901	3642.46037170377		False	False	FBgn0023416	Ac3:FBgn0023416	-0.0943032873362735	0.126823678243608	0.285869176829724	7073.15450935007	6620.28635333989	-0.0535018209423641	0.82012817774004	0.966708679300696	5502.86362727913	5262.07444381237	-0.0337273993921007	0.74808182674007	0.915324632284827
FBgn0051233	CG31233:FBgn0051233	-0.945417764571202	2.61302590467671e-06	7.50882027330015e-05	73.664286267763	14.6216902177044	0.21616095441057			49.2547164814082	1611.32633354056	0.245962201998482	0.257532633450349	0.517267255993551	19.0758469481243	31.9040630764471	-0.952979655619949	1.82694758859722e-05	0.000282142278841237	200.611145369623	18.5781887050181	-2.09121321881377	6.12802428106722e-30	1.96061759712545e-27	142.970490580443	11.5036804443982	-0.0756404654827899	0.649123198486605	0.879345559549854	2679.9143087426	1327.52680405116		False	True	FBgn0051233	CG31233:FBgn0051233	-1.42273405864593	6.16513038279893e-09	9.97508537595187e-08	119.127430754499	30.8386923124082	-0.858357882254973	0.00459186101084133	0.0482435465385866	55.6720426228093	21.6415639125291	-0.575616473435116	0.0214256280613999	0.130044972994053
FBgn0036186	CG6071:FBgn0036186	-0.0104070982910484	0.957915148881196	0.986714371295618	86.3164565239861	85.1827372890907	0.146503598751359	0.383879088953083	0.589220179414421	133.320523908844	149.222818023107	0.157552362237003	0.442740541649948	0.69367382726904	115.56056085102	134.869300788638	0.19161377530886	0.296055894868154	0.521949063469069	114.433496789999	134.592350993016	0.519423721032784	2.81349319494028e-05	0.000410227822876839	231.616590064952	348.807339234973	0.390726140230144	0.0560437111478537	0.354764060849917	194.857224946455	265.442991931208		False	True	FBgn0036186	CG6071:FBgn0036186	0.455699916098254	0.0121384726101707	0.0471971312070573	102.831826547189	147.300106690744	0.756051919353085	0.00197094917022536	0.0250093092480122	71.7275891075863	136.24724396879	0.519045050534268	0.0131370764740581	0.0907628216481112
FBgn0015541	sda:FBgn0015541	0.045757845403574	0.663268933521112	0.892845428402851	4764.766705813	4930.08235238384	0.0960437506097961	0.131905840313479	0.285351339881895	4186.35132243467	4479.16924889013	0.0256297303169364	0.746239718153528	0.89169176032773	4163.52052519181	4240.7017231773	0.00146572755393211	0.982493336903914	0.992793312238831	5118.40338967166	5123.90914202478	-0.0580133067298314	0.339809609179756	0.598300000565238	5155.71826423597	4947.11000432815	-0.0783680381350528	0.491006339015817	0.81780727940995	4337.06817069037	4100.23484577034		False	False	FBgn0015541	sda:FBgn0015541	-0.0411584945528003	0.600506734693623	0.775413051628638	4644.29100981874	4511.05651743937	-0.108183765061024	0.542883077839728	0.87481129147791	3788.61835797787	3489.11498184249	-0.0545871508927622	0.540319999043987	0.82534223022461
FBgn0051343	CG31343:FBgn0051343	-0.751254345208151	9.36910279973695e-05	0.00172461509721137	68.9662024505517	31.2427985818434	0.246363730829222			53.5645798271176	2453.15461349162	0.0140284692746449	0.950352945235607	0.980715659140897	52.7217248186507	54.0757047296935	-1.10223700115543	2.4763130370122e-06	4.98876685888891e-05	147.663006170752	39.4461938761272	-0.43116288794623	0.00377082244936706	0.0254218361156005	184.854454607301	29.8644443539994	-0.0417983054822954	0.800590881380327	0.938935455630551	6540.78612524927	4457.29260490252		False	True	FBgn0051343	CG31343:FBgn0051343	-0.707843675635273	0.0041900344840003	0.0193312112621694	91.4492268510167	46.5823496971891	-0.953756531027141	0.000803760610858923	0.0117583977861919	68.1114281257177	26.6896166232755	-0.443346780015116	0.0799366007801184	0.320245823265002
FBgn0038897	CG5849:FBgn0038897	-0.162449272380673	0.220378215048995	0.571100222506708	1415.84915531629	1245.59493005348	-0.308288534990882	0.000651777667936806	0.00373742262071438	1165.4842130781	936.509247555649	0.238454796385645	0.0393895510826852	0.151790037859339	1002.26262607679	1197.67042768269	-0.715877947327096	3.89540591273475e-07	9.92130603878981e-06	1314.25414173748	758.14052405492	-0.0390055372127681	0.673012853762383	0.850543950251797	917.537934224458	891.264411328265	0.343546544564379	0.0758799808221976	0.413506604043347	915.244310873917	1195.5748350721		False	True	FBgn0038897	CG5849:FBgn0038897	-0.5146457062074	0.000398007477842188	0.00254510173943693	1325.81419399569	901.609809047175	-0.0822680731442507	0.660766623301767	0.918879260769418	1057.14176118931	992.134313463586	-0.161226061964315	0.312442229826055	0.669010557323478
FBgn0052473	CG32473:FBgn0052473	0.112153551214943	0.161638265479884	0.48524313882455	2494.83634956064	2704.97977063578	0.0846282645264148	0.192784551518753	0.371563700300086	2636.40088265367	2797.99950582282	0.0359952687533187	0.629529924075897	0.825086616009722	2465.71558064936	2530.13925576658	0.0723753884147729	0.34700533124216	0.572798439652779	2585.20783594043	2721.30696181163	0.00391004343378595	0.955085503444818	0.981830657299288	2693.38346642012	2700.89758053336	0.0430989806737285			3742.39408550821	3931.87950799328		False	False	FBgn0052473	CG32473:FBgn0052473	0.0353285374344593	0.586659274131064	0.765392697191122	2403.35349723135	2464.2381203871	0.0316436232199812	0.806848121841433	0.96357093312577	2425.21579036116	2480.64869472104	0.112014228501872	0.141220564966518	0.440697181114295
FBgn0051198	CG31198:FBgn0051198	-1.12625830263501	2.32738995192448e-08	1.14108289349094e-06	209.862320266494	50.9888545968533	0.216776032966568			139.982263198186	3921.44210378973	0.101218625105962	0.4061185451747	0.662476632006269	43.8890051334188	127.532812075948	-0.602576060366964	0.00311185158384398	0.020170210179107	573.867124461787	79.5454936115565	-1.8476435193716	3.10451492740594e-25	6.32079239219848e-23	498.034392737984	72.063357175679	-0.0494982482191028	0.771840681267022	0.931862029946968	9721.88086866908	6354.67660803293		False	True	FBgn0051198	CG31198:FBgn0051198	-0.82907502430262	0.00276151329197047	0.0134818522721725	384.81348904726	124.616487356423	-2.59760795939689	7.992246842397919e-20	1.04101422425499e-17	204.775906463459	14.793223804042	-0.163453231851595	0.441935864388715	0.765900751647691
FBgn0039656	CG11951:FBgn0039656	0.400928787425129	0.000179000511520876	0.00296756457000554	1203.13345219834	1624.64535198652	0.0780001278211819	0.428599891388054	0.631617620941845	1225.77873957447	1296.01497191755	0.712794674892682	7.54448045563754e-13	5.03095161222385e-11	1060.63809672445	1783.97004229838	0.000332701930806426	0.997839423565254	0.998911504600511	1348.46974409001	1348.17322588344	-0.0355506151240822	0.704239494239117	0.867364040528996	1135.18718026468	1105.51974651357	-0.334569004862256	0.157488564283981	0.574961432291089	1396.2771480425	1054.49340520954		False	True	FBgn0039656	CG11951:FBgn0039656	-0.100787275122445	0.372088736431529	0.581726936820667	739.219982060188	687.067334290702	-0.19861438422031	0.368024305807813	0.790681790558081	787.089185608436	669.587286294902	-0.254754137299108	0.0314943013119593	0.172522300804858
FBgn0038136	CG8774:FBgn0038136	-0.475807811227896	0.00814001707204964	0.0639882041112109	16.8436059088337	4.457889662382	0.255526131853751			8.63636449585506	233.47604489527	-0.0527194817113972	0.734804718454316	0.885839760267302	15.9912181445528	12.2573302399735	-0.508469679713737	0.0253968419558157	0.099740811348077	30.6741996788309	10.9906338654509	-0.77183171055786	8.63095334970779e-06	0.000144684753907227	41.1424787674464	4.86754835982686	-0.0602870866655279	0.689771596737062	0.898507153027143	1197.05946051892	600.89886795912		False	True	FBgn0038136	CG8774:FBgn0038136	-0.187139273676797	0.499503643982676	0.697175489919221	21.5851646640855	16.5704884927291	-0.397556623661829	0.163286139357211	0.565236451243819	22.3164490980868	8.51920138816296	-0.45702718308964	0.0474401872855642	0.228018289947062
FBgn0263236	SP1029:FBgn0263236	0.184237765229173	0.0326517691249032	0.179194987584681	2979.35425286114	3406.2082256677	0.119536067541521	0.0472318666707569	0.132876203104304	3273.32645392065	3559.32540257672	0.110107486369045	0.228865598211854	0.485188200311642	3172.00742835391	3434.73994956777	0.110553889601064	0.122428736237287	0.299731924648369	3481.89108786573	3766.27980600545	0.224119430522052	0.00212674233718719	0.0160913923593393	3270.10358795842	3843.85759742616	0.113190851065939	0.342205060737053	0.738026813671409	3305.37893815336	3586.27328236016		False	False	FBgn0263236	SP1029:FBgn0263236	0.0722742516732211	0.25982832025393	0.462567101700787	3438.24172045626	3617.82077030265	0.276320557807392	0.00834768026556497	0.076936718969329	2833.11298485122	3450.65694361028	0.230594837095256	0.0131592170644021	0.0907628216481112
FBgn0039064	CG4467:FBgn0039064	0.133930832933049	0.270192562434987	0.634554867713339	12125.945351085	13441.9584967758	0.309890527536618	8.11211110370598e-08	1.0500275277039e-06	12148.3238144467	15093.7291545815	0.0385103098840277	0.656963627599562	0.841434455374111	13166.1631524476	13536.732550096	0.136517013920944	0.0818188249962335	0.227998742690969	12417.1158472976	13687.3830824868	-0.123721658764762	0.122335401816634	0.32547204313202	10959.469022705	10017.0243125831	-0.237228670894761			9660.0348321695	7860.57895992108		False	True	FBgn0039064	CG4467:FBgn0039064	0.0910984835723337	0.135825280245981	0.298180358293131	13073.2734709373	13936.1921632478	0.256041801189338	0.225150210021478	0.658811224863346	9772.27337349193	11985.1522387969	0.223834388936932	0.083682377437454	0.327162870308799
FBgn0030223	CG2111:FBgn0030223	-0.10431673345386	0.465364745048013		4.78423623803097	2.86436684595534	0.200159875097727	0.403583545241806		4.17183559326117	7.67692752468143	0.0131104639588371	0.904234563117625		4.12676597278781	4.80366424355167	0.392115063385895	0.0788604118945921	0.222268279655517	5.77818378599548	13.5759573094954	0.146060463026728	0.360191762948007	0.620569938063521	10.2205461277933	15.9335297242477	0.257744004320943	0.307674479007834	0.718942094102086	5.68631640138378	13.8614806442342		False	False	FBgn0030223	CG2111:FBgn0030223	0.231773973106266	0.351684746741904		4.29876589166994	7.65119350394499	-0.176310299963007	0.534076449311644	0.871120948056659	6.80063762980241	4.45044711556188	-0.106092116414165	0.479068531875907	0.791562441379966
FBgn0261243	Psa:FBgn0261243	-0.154079845214981	0.0619291449985553	0.274875050061801	4077.93164014005	3647.44375119731	-0.255392901942547	4.85746189462358e-05	0.000369712886226743	4362.12331507641	3647.08621361905	-0.108470222435124	0.128856659379334	0.337607713902357	3744.81046409414	3467.18628624552	-0.138506518337517	0.0522115630342916	0.1666983113325	4224.51159123439	3828.62397473676	-0.0781375171691269	0.165773011644763	0.391292886718941	4269.05753696274	4039.05777470155	0.0239987026956072	0.88065970241432	0.966477131045702	4415.16010714736	4494.4606885391		False	True	FBgn0261243	Psa:FBgn0261243	0.145563918747501	0.0106548061615656	0.0424727108869742	3948.80929010362	4372.71511935931	-0.0854492408070768			3812.14563161488	3579.92169818644	0.0419857383763833	0.579930692740231	0.845611640314326
FBgn0051445	CG31445:FBgn0051445	-0.0741259174860109	0.505999051069081	0.815694631665438	4269.14140992177	4037.08534194699	-0.403810774455066	5.69069584004759e-07	6.4391047250249e-06	4524.5776534704	3399.69912941328	0.366673742270571	0.00183485090091509	0.0143674385695897	3770.80288911078	4958.59104721042	-0.342881670915427	0.00598037982841493	0.0334166051281896	4588.47959694351	3549.20510869988	-0.140606164275212	0.0617213841468577	0.205130595115505	3617.34393002606	3267.82631717308	0.082316893968958	0.730094856058825	0.916130466807043	3233.18781891886	3465.92762941996		False	True	FBgn0051445	CG31445:FBgn0051445	-0.763291047072364	6.32190944738486e-11	1.32747378255349e-09	5597.07069624324	3213.1429444624	-0.538867952648898	0.0004851133870968	0.0076229081800923	4501.889673023	3019.49089011557	-0.142125840620632	0.247758860068904	0.599649052755579
FBgn0051427	CG31427:FBgn0051427	0.134484396585132	0.481620466204964	0.802442216603374	79.0545268848192	91.0960943765627	0.315664667552538	0.151953985643635	0.315231614562061	65.9988289086874	86.2038148263792	0.269702616712722	0.231392061959004	0.488111468239407	61.9860569053845	85.471626726776	0.271249707019259	0.183231663044889	0.38827977917882	66.5118010373815	85.0991947176838	0.336766055761868	0.0711406997207305	0.227349758981946	41.0176567865585	60.8741249820964	0.220258018353647	0.479307957949073	0.814218940833118	44.6925629717932	59.8678668668742		False	False	FBgn0051427	CG31427:FBgn0051427	-0.221597776056999	0.358919936290409	0.569167065054963	51.9829952798978	42.3513067178048	0.428610456907681	0.116049659646504	0.472058653308581	45.5132988377602	68.1746561993539	0.319278181220887	0.203068035617105	0.539387099479061
FBgn0046253	CG3502:FBgn0046253	-0.170208367019212	0.399140676213045	0.748098281636603	29.4480710768601	22.389209484705	-0.231851516791293	0.402078357045147	0.606605144807774	30.5644075999449	23.5349256586556	-0.35273220988246	0.109021004516468	0.302914274914573	27.1083498549392	14.0401957109831	0.150453809236545	0.52677661167917	0.730483603520377	20.5371181335395	25.3147416164854	-0.0515651044107835	0.784621571267018	0.906096278969706	27.9211117799905	25.7617107590924	-0.555411773222086	0.0707634933841621	0.400486528416805	25.8236551314775	13.3715534430182		False	False	FBgn0046253	CG3502:FBgn0046253	0.322599622363803	0.237402739044929	0.436191680454715	26.6666743908262	39.0066898251365	0.258023007260851	0.407495320701298	0.811538680618727	25.9115992875085	35.5703911839204	0.345145412512539	0.168580295277818	0.487193477948965
FBgn0039640	CG14516:FBgn0039640	0.54305572807811	4.67628370616876e-08	2.07622982576463e-06	919.025840999683	1373.58611316627	0.490382110216435	1.73997428863315e-09	2.85620012064643e-08	733.487147792932	1038.1891792289	0.474523457749984	2.39045847752652e-05	0.000339392566259809	917.915955732984	1304.77958312397	-0.0275448508919634	0.773930917555261	0.888157814757814	1208.69717790308	1185.12179602418	-0.234325475675175	0.00291813882634987	0.020773883393176	1120.99714018065	945.532983294754	0.295850729585286	0.342380894502835	0.738026813671409	1353.88223438955	2066.52673524595		False	True	FBgn0039640	CG14516:FBgn0039640	-0.581055546382674	9.98291611981334e-07	1.10361983714377e-05	756.970032838531	495.632462331058	-0.439898494898973	0.0545365433223407	0.296353212340939	941.557440313889	655.11863444499	-0.143966290932137	0.477298513533386	0.790408156512721
FBgn0038135	CG8773:FBgn0038135	-0.716113768635687	0.000253020240973095	0.0040084140778969	32.6882238170777	7.66500407537002	0.226476322273833			16.7966752013725	676.830879378495	0.140483395896678	0.390722820136168	0.649487145211874	7.73768619897715	15.6049830852189	-1.5545898430754	6.063566814484e-11	3.38983702763728e-09	106.817365846211	11.0970359970832	-0.848959349081592	5.17552870864329e-06	9.25576381332068e-05	65.5695499435286	13.7928241481778	-0.00918531757076357	0.955382382962031	0.987825469774989	1306.61221053393	1200.13826139693		False	True	FBgn0038135	CG8773:FBgn0038135	-0.855665158302647	0.00201228757934555	0.0103398489306008	53.8784699133382	15.5540687082765	-1.70110940920206	5.56474454470647e-08	2.18765284628442e-06	37.4625626570644	2.71815730621094	-0.0126781263775214	0.955720734522559	0.982674397150509
FBgn0003660	Syb:FBgn0003660	0.128270048930052	0.17545513749787	0.511147112761324	3808.90961392567	4185.86735523478	0.222351263718109	0.0026101406286752	0.012504308782635	3528.29618982266	4127.92123889941	0.347283875376509	0.000108030269633662	0.00127320509342478	3699.53327860898	4753.09198022442	-0.011501035130929	0.883465254970619	0.947259782875575	4243.59423877075	4208.6006577173	0.0390065199021986	0.5297400908285	0.756636420548156	4052.58403999064	4167.00187289705	-0.00633108136937202	0.95970810999699	0.98878852687319	4439.20367436047	4418.53435788103		False	True	FBgn0003660	Syb:FBgn0003660	0.24626508214518	0.000683659805240137	0.00411932663249773	3358.84704058784	3995.56405855307	0.107142828954133	0.474742953259998	0.842681665029411	3550.45033328271	3843.1996075251	0.0805097431401779	0.269095336358801	0.62363756796437
FBgn0013342	n-syb:FBgn0013342	-0.152416790169371	0.0460510012654124	0.227180547491984	51977.8346152769	46578.705985644	-0.0217703992637828	0.635079869061871	0.792662374977297	51405.9391171738	50630.2747375285	-0.195231535513381			56036.9545759505	48743.9351279809	0.00934166267744251	0.906515611638547	0.957594915442032	69925.4221068363	70394.0147406256	0.0343307954930522	0.633109667732893	0.825808044178559	61557.7557333353	63098.5910480087	-0.24571602769273			64011.1042360273	51759.5490508213		False	False	FBgn0013342	n-syb:FBgn0013342	-0.0926676271074612	0.121620480505986	0.277548946984577	59670.9541396237	55916.2410956853	0.090789091618408	0.520421840078963	0.864116050822617	47785.0733073242	51070.7317535467	0.015434212818726	0.840824865027147	0.950337428717899
FBgn0040010	CG17493:FBgn0040010	-0.0115135967128475			2129.38676062577	2110.65815515623	0.0369170383869944	0.544612817700467	0.727863658360386	2131.14615388485	2187.27905855017	-0.16419335629978	0.079077674891226	0.246207558980688	2341.0685981724	2078.74946574195	0.0050468478100036	0.955059037769098	0.981932423107704	2106.16949369327	2114.07380355007	-0.201026932828283	0.0209333272144656	0.0949803071910801	2081.74307661788	1796.5181095874	0.0392878888656052	0.841100854385649	0.954196690941501	1916.57728830171	1976.0557712519		False	False	FBgn0040010	CG17493:FBgn0040010	-0.035448766667084	0.588624276746898	0.766951659830359	2340.8718490569	2282.67950481489	-0.01275789784723	0.93276303011236	0.990676993667819	2029.21040740234	2009.55350617289	0.0643635360059013	0.570467617640941	0.839798306627422
FBgn0051802	CG31802:FBgn0051802	0.009100680895957	0.924051392329436		2.01749034627712	2.25514537052895	-0.00379806321615723	0.973840165345907		0.68721243727982	0.650483259589042	-0.0390598389618901	0.638441217097635		2.06338298639391	0.970433163527297	-0.0948559428289697	0.561434058984125	0.757773323696463	5.32916155711906	3.24658550672582	0.057797192665048	0.526427336458371		1.59460822298788	3.11226003364061	0.0985521176562976	0.457173974781715		0.639885537633694	3.68826155431077		False	False	FBgn0051802	CG31802:FBgn0051802	-0.216260148753295	0.270524805698417		5.84887305091278	1.95671125308763	-0.0212896730262945	0.819724098301909		0.605311706707207	0.311340076093593	-0.172741691740356	0.346745474506754
FBgn0261804	CG42750:FBgn0261804	0.0606835405136212	0.558034019702806	0.846144396054679	2371.89803086171	2481.49515821098	0.15811440209277	0.00970688576851978	0.0377609748445366	2372.15330270596	2650.11036264971	-0.0164959728874819	0.853526831333225	0.943990112785192	2424.73095607941	2396.79349546822	0.141002535021142	0.145972852030932	0.335551492302191	2291.90735165247	2539.17226974934	0.0437963584097839	0.586147360344818	0.793078897571744	1971.15955763919	2035.10312566312	-0.230901837203913	0.379344136227527	0.758589587241979	1853.90612049643	1505.81637459261		False	False	FBgn0261804	CG42750:FBgn0261804	-0.290938270982679	0.00197000282987489	0.0101525676704071	2932.52069754516	2382.71228481535	-0.217718320948386	0.39465352905966	0.803833971266144	2280.29955892837	1882.84794398949	-0.155366681631886	0.0843789734799776	0.328740239422886
FBgn0034913	usnp:FBgn0034913	-0.0991476798898976	0.290397066185376	0.654643201065094	1121.7211865769	1042.95477727959	-0.0956556956283241	0.265148970309181	0.464033532089491	1254.45606079391	1171.91218211568	-0.0301415248434891	0.742233402135927	0.890276737288828	1200.72811266589	1174.45679865135	-0.0533668860092185	0.594179007479271	0.781498115824694	1057.789623232	1017.0682998017	-0.0231556807063537	0.763764423185696	0.895209282340081	1156.4335118609	1137.1046964435	-0.0707108290874713	0.432254901120556	0.787579486274771	1254.45269178039	1193.35876285957		False	False	FBgn0034913	usnp:FBgn0034913	-0.220447488978229	0.0144969323806861	0.0551147491165172	1205.0576462476	1029.42612813295	-0.118108193651304	0.464536902255654	0.83747184118873	1203.31318731248	1102.22174678559	-0.222180220594775	0.0070300076810673	0.0560600685671651
FBgn0028401	Snap24:FBgn0028401	0.0204149636413495	0.849404751394623	0.955713668594387	884.659152998341	898.554243804107	0.143504558170694	0.0939824988966337	0.221824894608292	816.265424425928	903.658214997829	0.130094559679922	0.270699822046655	0.532537754220446	838.897211450772	924.008791583155	-0.128685214736328	0.24840688435113	0.468237565645326	946.615531545372	861.103080656838	0.160802487566874	0.0649090698507677	0.212716348899297	848.194664391059	954.159714343829	-0.108273183641516	0.32921982038549	0.729580107417114	957.154340062739	885.555828570251		False	False	FBgn0028401	Snap24:FBgn0028401	0.284233981144695	0.00848506314191964	0.0350138864962726	861.229569158193	1057.66317637781	0.0313916061273609	0.818055896989955	0.965552201513441	808.068111981456	826.402755689668	0.0340120696184913	0.80269468039827	0.935147452284016
FBgn0011288	Snap25:FBgn0011288	0.223834010790161	0.130086084275096	0.427295181335539	10129.478691018	12176.1121206247	0.295691279417121	0.000125360043125101	0.000871260874277805	10245.4104712082	12626.0479197333	-0.110902263683253	0.245035474084921	0.502747954788448	12541.7344272804	11571.0567462773	0.277600495370253	0.00341561140980279	0.0216865140107922	10508.6425123103	12845.2857444015	-0.108739727228817	0.315540802247181	0.572585626894172	10288.0709166409	9471.21216815232	-0.204898929634035	0.397901430850503	0.768019339248764	8516.62184250185	7153.94630073851		False	True	FBgn0011288	Snap25:FBgn0011288	0.10763165670764	0.171553722274766	0.349152235942881	10909.2436055177	11772.0387555041	0.317329890642027	0.148018409015595	0.539341766049072	8206.44047958302	10608.0267587721	0.118162255610309	0.442207453864997	0.765900751647691
FBgn0030391	Rab40:FBgn0030391	0.0843182616204253	0.371385691292324	0.725724400532507	766.413063680052	815.512958085567	0.0531381069778721	0.544697889791593	0.727863658360386	816.491284383847	847.518632214677	0.210575346510147	0.0377241512675711	0.147082922482692	813.851910613756	949.04860441925	0.0265875875057095	0.775872627091774	0.889564381000116	827.521641851541	843.736977418927	0.00278410905562644	0.977296068012301	0.990840431819112	893.723107208457	895.450673651648	0.120257528007158	0.318299198573143	0.72151805181493	931.705761525341	1015.67438370476		False	False	FBgn0030391	Rab40:FBgn0030391	-0.0126276938082051	0.900736113212862	0.951810659932101	861.555718159106	854.345196162953	-0.0179039428971944	0.894790053936017	0.983075765112044	761.292892061667	751.413261699305	0.0646841943983615	0.536314317349931	0.822504554506415
FBgn0051118	RabX4:FBgn0051118	0.150159493230748	0.159053443778713	0.479291545555138	1138.81417674845	1274.47134623005	0.0502038165794619	0.51575739535284	0.705996348400944	1291.57410073679	1338.00129667724	0.0278580150094718	0.812824741604528	0.92545123879677	1293.70636310279	1320.75488493302	0.144850528574767	0.089848979313283	0.243657879626926	1175.34037200201	1304.21580236392	0.0156552235881405	0.860138186678046	0.939813806765526	1274.28590739735	1288.89454059036	0.0282703492622307	0.895401395058068	0.970389121159836	1093.14740799462	1118.5120887317		False	False	FBgn0051118	RabX4:FBgn0051118	0.0618865694287235	0.369625796941259	0.578930634380757	1423.69693091548	1487.14227051972	0.173433332160701	0.280616885589186	0.723872381318228	1207.0230321329	1374.02039380868	-0.0111150382368561	0.901057193656015	0.969445762736303
FBgn0015789	Rab10:FBgn0015789	0.0586689868969993	0.41097380823142	0.755960890141188	4533.27885550896	4727.97633489924	0.167449999332268	0.00254499476034842	0.0122152535474257	4398.9823374777	4946.51899246171	0.295358910620366	7.18263743362032e-06	0.000118028204314626	4394.054017289	5416.04149655035	-0.0383434557254172	0.567565086367573	0.762825487519633	4615.66525249626	4492.38608775127	0.0250280392534799	0.657703218806339	0.841325182110279	4361.63308971387	4439.88665874206	-0.00685225545023288	0.923471259002608	0.97776926194528	4848.56119073143	4824.37905219117		False	True	FBgn0015789	Rab10:FBgn0015789	-0.0980332189058351	0.0664210811834426	0.178468177968694	4597.99515721599	4292.95317146781	-0.202509105282248	0.174014260485006	0.579907130267416	4236.30542683133	3648.01574688141	-0.0152014035318848	0.80852143130134	0.937464000225703
FBgn0262518	Rab8:FBgn0262518	0.065095644357502	0.453262161320196	0.783052263591478	3529.94431447486	3701.03903162089	0.254202898740798	3.95920652568833e-06	3.81322251256105e-05	3337.87831111002	3988.204484014	0.185388152559444	0.00756243368901828	0.044768221425941	3545.95581574455	4044.44129433508	0.0250089576524469	0.768053887267562	0.88561580870405	3462.02045479243	3524.70164236204	0.0123119301032319	0.847449906015481	0.933111509101411	3257.2133616644	3286.30729471859	0.0624958871108393	0.43395305958054	0.787752634861377	3256.93986966164	3404.1450677863		False	True	FBgn0262518	Rab8:FBgn0262518	-0.0581453618955539	0.352595760190011	0.563224693617094	3774.92564957533	3623.9310652416	-0.043343441492498	0.75786248660005	0.948862215292003	3418.34868578717	3311.2289335719	0.0662430576348012	0.440485119116389	0.765665800433534
FBgn0016700	Rab1:FBgn0016700	0.101966268116294	0.0945398204957448	0.3566792279462	12411.6866685821	13342.4040294689	0.18412363324003	0.000927273735828722	0.00509023686102412	12015.7081348737	13669.1090554166	0.144544825469387	0.0209228334170429	0.0955627071138117	12438.1700121143	13775.1693685897	0.0268756659897288	0.682252177253999	0.837534211009768	12115.3783947018	12347.4945542379	-0.0175886494237909	0.758881064501976	0.893017040804238	11775.091737439	11629.4446544584	-0.0465908530817388	0.542985926101444	0.841100972352935	12311.204928869	11914.8409149734		False	True	FBgn0016700	Rab1:FBgn0016700	0.0515536432150795	0.36977111363755	0.579071329820148	13162.4641619649	13645.8392208534	0.170421010391944	0.0964482371810677	0.426114381759102	11886.0711741256	13421.4519308377	0.0613578039357191	0.43289723369018	0.761152517835578
FBgn0031090	Rab35:FBgn0031090	-0.0393152718747908	0.65248744263211	0.887571675743482	1523.57518946307	1480.29608343812	0.076955089544639	0.255703274507502	0.451954749685322	1513.65053834651	1597.53841171082	0.000853382441802901	0.99240561751173	0.996669395094277	1605.83816218365	1606.25196680864	0.207192195998497	0.0113137098240153	0.0543868149983155	1529.36025105622	1773.33492779757	-0.0326171722042767	0.661217483104991	0.843521441368246	1555.53075212647	1519.57880615514	0.136377486086508	0.207278027664381	0.631644087868414	1515.20407743453	1670.27830619286		False	False	FBgn0031090	Rab35:FBgn0031090	-0.201882757098405	0.00805096648976459	0.0335019037207416	1520.50705213284	1317.93119095242	-0.127830624569005	0.335604960739298	0.765840832472574	1353.99651546336	1233.54768003423	-0.0475164935285762	0.657752096536863	0.878511136638547
FBgn0262518	Rab8:FBgn0262518	0.065095644357502	0.453262161320196	0.783052263591478	3529.94431447486	3701.03903162089	0.254202898740798	3.95920652568833e-06	3.81322251256105e-05	3337.87831111002	3988.204484014	0.185388152559444	0.00756243368901828	0.044768221425941	3545.95581574455	4044.44129433508	0.0250089576524469	0.768053887267562	0.88561580870405	3462.02045479243	3524.70164236204	0.0123119301032319	0.847449906015481	0.933111509101411	3257.2133616644	3286.30729471859	0.0624958871108393	0.43395305958054	0.787752634861377	3256.93986966164	3404.1450677863		False	True	FBgn0262518	Rab8:FBgn0262518	-0.0581453618955539	0.352595760190011	0.563224693617094	3774.92564957533	3623.9310652416	-0.043343441492498	0.75786248660005	0.948862215292003	3418.34868578717	3311.2289335719	0.0662430576348012	0.440485119116389	0.765665800433534
FBgn0030391	Rab40:FBgn0030391	0.0843182616204253	0.371385691292324	0.725724400532507	766.413063680052	815.512958085567	0.0531381069778721	0.544697889791593	0.727863658360386	816.491284383847	847.518632214677	0.210575346510147	0.0377241512675711	0.147082922482692	813.851910613756	949.04860441925	0.0265875875057095	0.775872627091774	0.889564381000116	827.521641851541	843.736977418927	0.00278410905562644	0.977296068012301	0.990840431819112	893.723107208457	895.450673651648	0.120257528007158	0.318299198573143	0.72151805181493	931.705761525341	1015.67438370476		False	False	FBgn0030391	Rab40:FBgn0030391	-0.0126276938082051	0.900736113212862	0.951810659932101	861.555718159106	854.345196162953	-0.0179039428971944	0.894790053936017	0.983075765112044	761.292892061667	751.413261699305	0.0646841943983615	0.536314317349931	0.822504554506415
FBgn0051118	RabX4:FBgn0051118	0.150159493230748	0.159053443778713	0.479291545555138	1138.81417674845	1274.47134623005	0.0502038165794619	0.51575739535284	0.705996348400944	1291.57410073679	1338.00129667724	0.0278580150094718	0.812824741604528	0.92545123879677	1293.70636310279	1320.75488493302	0.144850528574767	0.089848979313283	0.243657879626926	1175.34037200201	1304.21580236392	0.0156552235881405	0.860138186678046	0.939813806765526	1274.28590739735	1288.89454059036	0.0282703492622307	0.895401395058068	0.970389121159836	1093.14740799462	1118.5120887317		False	False	FBgn0051118	RabX4:FBgn0051118	0.0618865694287235	0.369625796941259	0.578930634380757	1423.69693091548	1487.14227051972	0.173433332160701	0.280616885589186	0.723872381318228	1207.0230321329	1374.02039380868	-0.0111150382368561	0.901057193656015	0.969445762736303
FBgn0015789	Rab10:FBgn0015789	0.0586689868969993	0.41097380823142	0.755960890141188	4533.27885550896	4727.97633489924	0.167449999332268	0.00254499476034842	0.0122152535474257	4398.9823374777	4946.51899246171	0.295358910620366	7.18263743362032e-06	0.000118028204314626	4394.054017289	5416.04149655035	-0.0383434557254172	0.567565086367573	0.762825487519633	4615.66525249626	4492.38608775127	0.0250280392534799	0.657703218806339	0.841325182110279	4361.63308971387	4439.88665874206	-0.00685225545023288	0.923471259002608	0.97776926194528	4848.56119073143	4824.37905219117		False	True	FBgn0015789	Rab10:FBgn0015789	-0.0980332189058351	0.0664210811834426	0.178468177968694	4597.99515721599	4292.95317146781	-0.202509105282248	0.174014260485006	0.579907130267416	4236.30542683133	3648.01574688141	-0.0152014035318848	0.80852143130134	0.937464000225703
FBgn0000083	AnnIX:FBgn0000083	0.136657886385653	0.173055801281848	0.506152746468962	12234.650378345	13539.3866505669	0.209928936709467	3.15814609325604e-05	0.000251787083635852	11162.8976522091	12925.7947456316	0.584759352716015	8.42967473890686e-09	2.75725057282726e-07	10345.0075325126	15863.3754328014	-0.0343603745212132	0.677421448575234	0.834719993004153	16481.8782196507	16081.268486418	-0.0536195512427473	0.465572425900563	0.710192664830861	13992.4877011535	13461.443580199	-0.190266252923819	0.0377063439150797	0.284899586707895	14800.7444693714	12934.1312902728		False	True	FBgn0000083	AnnIX:FBgn0000083	0.61200938172754	2.51964908345392e-31	1.81345226447759e-29	10719.1733931973	16446.1823229589	0.36546490796276	0.0237179800364744	0.169362669864151	10438.0606808603	13713.6932672866	0.271809863559745	0.00076112452816511	0.00907770074565411
FBgn0000084	AnnX:FBgn0000084	0.057926053738669	0.716135000980636	0.915697965745441	6509.71857188	6840.57901975838	-0.0129908915658682	0.907880823898574	0.955180645447609	6192.40708143748	6134.02848271934	0.261952627895811	0.0388483579414007	0.150388250068284	5817.33902117854	7092.21458714557	-0.15358297175694	0.187283894217864	0.394068757561019	8041.0590022159	7176.27189575402	0.115922595651755	0.274878949354814	0.530248832881173	5757.64033495185	6285.99263247838	-0.346393359958245	0.102174734703095	0.485091263824039	7109.95955243382	5389.59142422527		False	False	FBgn0000084	AnnX:FBgn0000084	0.538308622575259			5595.8705772226	8191.02732720107	0.296197621463756	0.22573748467621	0.658811224863346	6368.69411656883	8200.03129396419	0.0992459066605927	0.554737376357047	0.833609153220299
FBgn0030749	Anxb11:FBgn0030749	0.226512688248379	0.0129353014719193	0.0919695489532683	2570.12803513158	3033.59815545627	0.315123568371487	6.6986841944492e-06	6.1765272322866e-05	2530.20311431312	3158.30836885443	0.504666500690282	9.20083030395926e-08	2.43221948904662e-06	2459.2417285953	3545.8430590029	-0.0377695649228364	0.652129427384531	0.819680249328249	3439.85070632826	3347.94297584446	-0.0776418927216138	0.203353190674505	0.445115596857014	3210.75687833536	3038.22307602593	-0.0949672353326599	0.488487556423248	0.817410712033875	3248.94396070953	3031.68574609659		False	True	FBgn0030749	Anxb11:FBgn0030749	0.976967418524568	6.94392328571343e-49	7.39456973568422e-47	2656.19512873492	5280.62116103922	0.890810099927169	3.60207996668764e-17	3.81785161959413e-15	2467.98115139074	4663.619340108	0.690358045327612	4.31666236717556e-13	2.54356413322059e-11
[truncated: 20 more columns]
