# Supplementary material for: Downregulation of glial genes involved in synaptic function mitigates Huntington's disease pathogenesis
Source: eLife. 2021 Apr 19;10:e64564. doi: 10.7554/eLife.64564 (PMC8149125; doi:10.7554/eLife.64564)
Supplement: Figure 1—source data 2. [file elife-64564-fig1-data2.zip › Figure_1_source_data_file_2/neuronUp/18/subMouse.csv]

Entrez	Entrez_Striatum 2 months	Symbol_Striatum 2 months	Name_Striatum 2 months	baseMean.continuousQ_Striatum 2 months	log2FoldChange.continuousQ_Striatum 2 months	lfcSE.continuousQ_Striatum 2 months	stat.continuousQ_Striatum 2 months	pvalue.continuousQ_Striatum 2 months	FDR.continuousQ_Striatum 2 months	baseMean.Q.80.vs.20_Striatum 2 months	log2FoldChange.Q.80.vs.20_Striatum 2 months	lfcSE.Q.80.vs.20_Striatum 2 months	stat.Q.80.vs.20_Striatum 2 months	pvalue.Q.80.vs.20_Striatum 2 months	FDR.Q.80.vs.20_Striatum 2 months	baseMean.Q.92.vs.20_Striatum 2 months	log2FoldChange.Q.92.vs.20_Striatum 2 months	lfcSE.Q.92.vs.20_Striatum 2 months	stat.Q.92.vs.20_Striatum 2 months	pvalue.Q.92.vs.20_Striatum 2 months	FDR.Q.92.vs.20_Striatum 2 months	baseMean.Q.111.vs.20_Striatum 2 months	log2FoldChange.Q.111.vs.20_Striatum 2 months	lfcSE.Q.111.vs.20_Striatum 2 months	stat.Q.111.vs.20_Striatum 2 months	pvalue.Q.111.vs.20_Striatum 2 months	FDR.Q.111.vs.20_Striatum 2 months	baseMean.Q.140.vs.20_Striatum 2 months	log2FoldChange.Q.140.vs.20_Striatum 2 months	lfcSE.Q.140.vs.20_Striatum 2 months	stat.Q.140.vs.20_Striatum 2 months	pvalue.Q.140.vs.20_Striatum 2 months	FDR.Q.140.vs.20_Striatum 2 months	baseMean.Q.175.vs.20_Striatum 2 months	log2FoldChange.Q.175.vs.20_Striatum 2 months	lfcSE.Q.175.vs.20_Striatum 2 months	stat.Q.175.vs.20_Striatum 2 months	pvalue.Q.175.vs.20_Striatum 2 months	FDR.Q.175.vs.20_Striatum 2 months	Entrez_Liver 2 months	Symbol_Liver 2 months	Name_Liver 2 months	baseMean.continuousQ_Liver 2 months	log2FoldChange.continuousQ_Liver 2 months	lfcSE.continuousQ_Liver 2 months	stat.continuousQ_Liver 2 months	pvalue.continuousQ_Liver 2 months	FDR.continuousQ_Liver 2 months	baseMean.Q.80.vs.20_Liver 2 months
14368	14368.0	Fzd6	frizzled homolog 6 (Drosophila)	423.0	0.000629	0.000512	1.23	0.219	0.631	423.0	0.112	0.09390000000000001	1.19	0.23500000000000001	0.542	423.0	-0.0082	0.09140000000000001	-0.0897	0.928	1.0	423.0	0.201	0.0937	2.14	0.032100000000000004	0.904	423.0	0.0821	0.091	0.902	0.367	0.6930000000000001	423.0	0.10300000000000001	0.09090000000000001	1.13	0.258	0.736	14368.0	Fzd6	frizzled homolog 6 (Drosophila)	158.0	-0.0009100000000000001	0.0009600000000000001	-0.9480000000000001	0.343	0.716	158.0
20319	20319.0	Sfrp2	secreted frizzled-related protein 2	31.6	0.0005729999999999999	0.000753	0.761	0.447	0.755	31.6	-0.039900000000000005	0.168	-0.23700000000000002	0.812	0.908	31.6	-0.0187	0.166	-0.113	0.91	1.0	31.6	0.223	0.167	1.33	0.183	0.904	31.6	0.234	0.165	1.42	0.155	0.629	31.6	-0.014700000000000001	0.165	-0.089	0.929	0.981	20319.0	Sfrp2	secreted frizzled-related protein 2	0.547	-0.000499	0.000548	-0.911	0.362	0.73	0.547
231051
14367	14367.0	Fzd5	frizzled homolog 5 (Drosophila)	180.0	-0.00026000000000000003	0.000552	-0.47100000000000003	0.638	0.847	180.0	-0.0417	0.107	-0.389	0.6970000000000001	0.843	180.0	-0.0664	0.10400000000000001	-0.636	0.525	1.0	180.0	-0.0545	0.107	-0.508	0.611	0.912	180.0	-0.0018000000000000002	0.10400000000000001	-0.0173	0.986	0.994	180.0	-0.0718	0.10400000000000001	-0.6910000000000001	0.49	0.8280000000000001	14367.0	Fzd5	frizzled homolog 5 (Drosophila)	224.0	-0.000625	0.0007289999999999999	-0.858	0.391	0.75	224.0
18088	18088.0	Nkx2-2	NK2 homeobox 2	152.0	-0.000153	0.000677	-0.226	0.8210000000000001	0.932	152.0	-0.132	0.138	-0.9550000000000001	0.34	0.615	152.0	-0.051500000000000004	0.135	-0.381	0.7030000000000001	1.0	152.0	-0.132	0.138	-0.9530000000000001	0.341	0.904	152.0	-0.10200000000000001	0.135	-0.756	0.449	0.73	152.0	-0.0166	0.135	-0.124	0.902	0.973
18508	18508.0	Pax6	paired box 6	261.0	0.000317	0.000518	0.612	0.54	0.799	261.0	-0.017400000000000002	0.0964	-0.18	0.857	0.93	261.0	-0.030600000000000002	0.0936	-0.327	0.744	1.0	261.0	-0.117	0.0965	-1.21	0.226	0.904	261.0	-0.0368	0.09330000000000001	-0.394	0.6930000000000001	0.861	261.0	0.0838	0.09290000000000001	0.902	0.367	0.78	18508.0	Pax6	paired box 6	3.25	-0.0005700000000000001	0.00097	-0.587	0.557	0.844	3.25
50913	50913.0	Olig2	oligodendrocyte transcription factor 2	824.0	-0.0006749999999999999	0.000588	-1.15	0.251	0.649	824.0	-0.165	0.112	-1.48	0.139	0.494	824.0	0.0476	0.109	0.439	0.661	1.0	824.0	-0.0385	0.112	-0.34500000000000003	0.73	0.936	824.0	-0.138	0.109	-1.27	0.20400000000000001	0.634	824.0	-0.112	0.109	-1.03	0.304	0.756
[truncated: 303 more columns]
