# Supplementary material for: Downregulation of glial genes involved in synaptic function mitigates Huntington's disease pathogenesis
Source: eLife. 2021 Apr 19;10:e64564. doi: 10.7554/eLife.64564 (PMC8149125; doi:10.7554/eLife.64564)
Supplement: Figure 1—source data 2. [file elife-64564-fig1-data2.zip › Figure_1_source_data_file_2/neuronUp/18/subHuman.csv]

Entrez	Chip	Caudate Probeset	M	t	P.Value	Unnamed: 5	Cerebellum Probeset	M.1	t.1	P.Value.1	Unnamed: 10	Probe Set ID	Title	Gene Symbol	Unigene	Full Length Ref. Sequences	Biological Process (GO)	Cellular Component (GO)	Molecular Function (GO)	Biochemical Function (Proteome)	Cellular Role (Proteome)	Molecular Localization (Proteome)	adjp	Entrez	entrezList	entrezList_filt	validList
8323	A	203987_at	0.297	3.59	0.000654		203987_at	-0.0343	-0.511	0.611		203987_at	frizzled homolog 6 (Drosophila)	FZD6	Hs.114218 // full length	NM_003506 // frizzled 6	7186 // G-protein coupled receptor protein signaling pathway // inferred from electronic annotation /// 7222 // frizzled receptor signaling pathway // traceable author statement /// 7275 // development // traceable author statement /// 7164 // establishment of tissue polarity // traceable author statement	5887 // integral to plasma membrane // traceable author statement	4928 // frizzled receptor activity // traceable author statement /// 4930 // G-protein coupled receptor activity // inferred from electronic annotation /// 4888 // transmembrane receptor activity // extended:Unknown; Fz; 1e-44	---	---	---	0.003193100630297761	8323	['8323']	['8323']	True
6423	B	223121_s_at	0.299	4.02	0.000161		223121_s_at_B	-0.0627	-1.03	0.31		223121_s_at	secreted frizzled-related protein 2	SFRP2	Hs.31386		---	---	4560 // 3.2.1.51;alpha-L-fucosidase activity;2.1e-181 // extended:Unknown /// 4560 // Alpha_L_fucos;alpha-L-fucosidase activity;1e-218 // extended:Unknown				0.0009683277108433736	6423	['6423']	['6423']	True
6423	B	223122_s_at	0.666	3.85	0.000282		223122_s_at_B	-0.197	-2.03	0.0468		223122_s_at	secreted frizzled-related protein 2	SFRP2	Hs.31386		7275 // development // inferred from electronic annotation	16020 // membrane // inferred from electronic annotation	4888 // transmembrane receptor activity // inferred from electronic annotation				0.001559539143279173	6423	['6423']	['6423']	True
58508	B	222413_s_at	0.319	5.18	2.54e-06		222413_s_at_B	-0.0365	-0.585	0.561		222413_s_at	myeloid/lymphoid or mixed-lineage leukemia 3	MLL3	Hs.298119		---	5783 // endoplasmic reticulum // inferred from electronic annotation /// 5792 // microsome // traceable author statement /// 16021 // integral to membrane // inferred from electronic annotation	5048 // signal sequence binding // traceable author statement				2.7983599803825402e-05	58508	['58508']	['58508']	True
58508	B	222414_at	0.382	5.44	9.47e-07		222414_at_B	0.0205	0.367	0.715		222414_at	myeloid/lymphoid or mixed-lineage leukemia 3	MLL3	Hs.298119		6355 // regulation of transcription, DNA-dependent // inferred from electronic annotation /// 16568 // chromatin modification // inferred from electronic annotation	5634 // nucleus // inferred from electronic annotation	3677 // DNA binding // inferred from electronic annotation /// 8168 // methyltransferase activity // inferred from electronic annotation /// 16740 // transferase activity // inferred from electronic annotation /// 18024 // histone-lysine N-methyltransferase activity // inferred from electronic annotation /// 46872 // metal ion binding // inferred from electronic annotation				1.204609739524349e-05	58508	['58508']	['58508']	True
58508	B	222415_at	0.357	6.01	1.05e-07		222415_at_B	0.04	0.573	0.569		222415_at	myeloid/lymphoid or mixed-lineage leukemia 3	MLL3	Hs.298119		6355 // regulation of transcription, DNA-dependent // inferred from electronic annotation /// 16568 // chromatin modification // inferred from electronic annotation	5634 // nucleus // inferred from electronic annotation	3677 // DNA binding // inferred from electronic annotation /// 8168 // methyltransferase activity // inferred from electronic annotation /// 16740 // transferase activity // inferred from electronic annotation /// 18024 // histone-lysine N-methyltransferase activity // inferred from electronic annotation /// 46872 // metal ion binding // inferred from electronic annotation				1.9239151712887438e-06	58508	['58508']	['58508']	True
58508	B	232940_s_at	0.12	3.57	0.000689		232940_s_at_B	0.0021	0.0533	0.958		232940_s_at	myeloid/lymphoid or mixed-lineage leukemia 3	MLL3	Hs.298119		---	---	---				0.003338228405046911	58508	['58508']	['58508']	True
58508	B	235859_at	-0.0522	-1.14	0.258		235859_at_B	0.00161	0.0286	0.977		235859_at	myeloid/lymphoid or mixed-lineage leukemia 3	MLL3	Hs.298119		---	---	---				0.41437900832946056	58508	['58508']	['58508']	True
7855	A	206136_at	-0.0005	-0.011	0.991		206136_at	0.0215	0.632	0.53		206136_at	frizzled homolog 5 (Drosophila)	FZD5	Hs.152251 // full length	NM_003468 // frizzled 5	7165 // signal transduction // traceable author statement /// 7186 // G-protein coupled receptor protein signaling pathway // inferred from electronic annotation /// 7275 // development // inferred from electronic annotation /// 7164 // establishment of tissue polarity // traceable author statement	5887 // integral to plasma membrane // traceable author statement	4928 // frizzled receptor activity // inferred from electronic annotation /// 4930 // G-protein coupled receptor activity // inferred from electronic annotation /// 4888 // transmembrane receptor activity // extended:Unknown; Fz; 3.2e-64	---	---	---	0.9949863234111022	7855	['7855']	['7855']	True
7855	A	221245_s_at	0.388	7.04	1.77e-09		221245_s_at	0.0547	2.79	0.00706		221245_s_at	hypothetical protein DKFZp434E2135	DKFZP434E2135	Hs.17631 // full length	NM_030804 // hypothetical protein DKFZp434E2135	---	---	---	---	---	---	7.67592277992278e-08	7855	['7855']	['7855']	True
4821	A	206915_at	0.362	3.21	0.0021		206915_at	0.105	0.973	0.335		206915_at	NK2 transcription factor related, locus 2 (Drosophila)	NKX2-2	Hs.355454 // full length	NM_002509 // NK2 transcription factor related, locus 2	6355 // regulation of transcription, DNA-dependent // inferred from electronic annotation /// 7420 // brain development // traceable author statement /// 7275 // development // inferred from electronic annotation	5634 // nucleus // inferred from electronic annotation	3700 // transcription factor activity // inferred from electronic annotation	---	---	---	0.008638417872184582	4821	['4821']	['4821']	True
5080	A	205646_s_at	0.66	6.93	2.73e-09		205646_s_at	0.0672	1.78	0.0804		205646_s_at	paired box gene 6 (aniridia, keratitis)	PAX6	Hs.89506 // full length	NM_000280 // paired box gene 6 isoform a /// NM_001604 // paired box gene 6 isoform b	6355 // regulation of transcription, DNA-dependent // inferred from electronic annotation /// 7275 // development // extended:inferred from sequence similarity; PAX; 9.5e-81 /// 7456 // eye morphogenesis (sensu Drosophila) // traceable author statement /// 7275 // development // extended:inferred from sequence similarity; PAX; 1.2e-86 /// 7417 // central nervous system development // traceable au…	5634 // nucleus // inferred from electronic annotation	3700 // transcription factor activity // traceable author statement	---	---	---	1.0647e-07	5080	['5080']	['5080']	True
5080	B	235795_at	0.692	6.37	2.54e-08		235795_at_B	0.149	1.27	0.209		235795_at	paired box gene 6 (aniridia, keratitis)	PAX6	Hs.89506		7399 // neurogenesis // traceable author statement	5625 // soluble fraction // traceable author statement	---				6.031560253699788e-07	5080	['5080']	['5080']	True
10215	A	213824_at	-0.0834	-1.19	0.237		213824_at	0.0443	0.99	0.326		213824_at	oligodendrocyte lineage transcription factor 2	OLIG2	Hs.176977 // full length	NM_005806 // oligodendrocyte lineage transcription factor 2	6355 // regulation of transcription, DNA-dependent // inferred from electronic annotation /// 8151 // cell growth and/or maintenance // inferred from electronic annotation	5634 // nucleus // inferred from electronic annotation	3677 // DNA binding // inferred from electronic annotation	---	---	---	0.3893924300603401	10215	['10215']	['10215']	True
10215	A	213825_at	0.344	3.51	0.000826		213825_at	-0.0697	-1.02	0.314		213825_at	oligodendrocyte lineage transcription factor 2	OLIG2	Hs.176977 // full length	NM_005806 // oligodendrocyte lineage transcription factor 2	6355 // regulation of transcription, DNA-dependent // inferred from electronic annotation /// 8151 // cell growth and/or maintenance // inferred from electronic annotation	5634 // nucleus // inferred from electronic annotation	3677 // DNA binding // inferred from electronic annotation	---	---	---	0.0039022637223974765	10215	['10215']	['10215']	True
