# Supplementary material for: Downregulation of glial genes involved in synaptic function mitigates Huntington's disease pathogenesis
Source: eLife. 2021 Apr 19;10:e64564. doi: 10.7554/eLife.64564 (PMC8149125; doi:10.7554/eLife.64564)
Supplement: Figure 1—source data 2. [file elife-64564-fig1-data2.zip › Figure_1_source_data_file_2/neuronUp/18/subFly.csv]

fbgene	gene_x	EN7vsEW7_log2FoldChange	EN7vsEW7_pvalue	EN7vsEW7_padj	EN7vsEW7_grp.mean.EW7	EN7vsEW7_grp.mean.EN7	EN9vsEW9_log2FoldChange	EN9vsEW9_pvalue	EN9vsEW9_padj	EN9vsEW9_grp.mean.EW9	EN9vsEW9_grp.mean.EN9	EN11vsEW11_v2_log2FoldChange	EN11vsEW11_v2_pvalue	EN11vsEW11_v2_padj	EN11vsEW11_v2_grp.mean.EW11	EN11vsEW11_v2_grp.mean.EN11	EF18vsEW18_log2FoldChange	EF18vsEW18_pvalue	EF18vsEW18_padj	EF18vsEW18_grp.mean.EW18	EF18vsEW18_grp.mean.EF18	EF20vsEW20_log2FoldChange	EF20vsEW20_pvalue	EF20vsEW20_padj	EF20vsEW20_grp.mean.EW20	EF20vsEW20_grp.mean.EF20	EF22vsEW22_log2FoldChange	EF22vsEW22_pvalue	EF22vsEW22_padj	EF22vsEW22_grp.mean.EW22	EF22vsEW22_grp.mean.EF22	Unnamed: 31_x	AllSig_x	UnionSig_x	fbgene	gene_y	RN5vsRW5_log2FoldChange	RN5vsRW5_pvalue	RN5vsRW5_padj	RN5vsRW5_grp.mean.RW5	RN5vsRW5_grp.mean.RN5	RN7vsRW7_log2FoldChange	RN7vsRW7_pvalue	RN7vsRW7_padj	RN7vsRW7_grp.mean.RW7	RN7vsRW7_grp.mean.RN7	RN8vsRW8_log2FoldChange	RN8vsRW8_pvalue	RN8vsRW8_padj
FBgn0030027	CG1632:FBgn0030027	0.133346922997788	0.121628840382832	0.411461855382733	1267.89659450577	1396.78429782152	-0.14895662024739	0.13779780228682	0.294090205636711	1693.6717766981	1521.92469770504	-0.042147413962383	0.664363094559802	0.844735754135824	1416.07937923061	1372.67854909091	-0.0470375656323963	0.714011246164042	0.856124369261143	946.885124833468	913.863037198181	-0.0187777573641782	0.866993033571949	0.943039144238824	539.830761430785	532.276457030534	-0.308601446400506	0.294510092199324	0.70880320076968	493.61225288131	357.750797712914		False	False	FBgn0030027	CG1632:FBgn0030027	0.762216754455652	2.37719393091532e-16	8.26946528767743e-15	1550.04796407278	2671.18570560281	0.616730681119823	2.14688147933325e-06	6.23923001964293e-05	1424.36670482855	2229.14969886917	0.660732847336753	9.44073186475345e-11	4.37929438543308e-09
FBgn0027343	fz3:FBgn0027343	0.258901691695534	0.0791247000435653	0.320053429750001	268.728080815641	332.784629339148	-0.0370406358839624	0.772805364445825	0.882003291939125	299.421722542084	291.280019295782	-0.166690496832859	0.250119027582062	0.508903596277204	336.049393529684	294.628533730408	-0.217986960888078	0.0829646030138937	0.230009230423592	338.91372811101	287.807662958709	-0.102123539840807	0.492719359455382	0.729427222193997	322.239214655709	295.079830470055	-0.3024280201638	0.0309924717476467	0.252438259331887	358.778852262003	287.732268799722		False	False	FBgn0027343	fz3:FBgn0027343	0.268857025537086	0.0388474166147689	0.120343310093518	296.97643226114	362.017083729199	0.346201812022601	0.0541808945723232	0.295719963861683	233.240988552484	303.476899221771	0.342172943715515	0.0491701184496325	0.233756415708436
FBgn0016797	fz2:FBgn0016797	0.192802220030947	0.0992027823694157	0.366780837602432	2141.23530262206	2480.51199892585	-0.108680964072222	0.150359293765816	0.312894509309389	3057.47554584977	2831.94284434002	-0.235218820164217	0.0727848298802291	0.231376577367024	2589.41543894668	2164.92291477661	-0.0298655391386087	0.748252633265454	0.873530190948648	3023.67296227303	2958.48078843251	0.359454539304285	7.73068424837766e-05	0.000971584761092402	1992.25541609068	2597.92204903194	-0.210049593430229	0.357381218053249	0.74713223926068	2867.89257439875	2412.01508369437		False	True	FBgn0016797	fz2:FBgn0016797	0.0107914260275441	0.902352383291815	0.952597173117677	1961.25666406043	1976.13141333592	-0.125104273706462	0.638804887447812	0.915593446275536	1781.92753294965	1590.06232973891	0.20291261896978	0.0814878106748219	0.323606056162562
FBgn0003444	smo:FBgn0003444	0.00564995000711394	0.960138774207394	0.98746531446326	874.819310811525	878.476304022737	-0.102978733411833	0.242578594322115	0.436100689473994	1040.01498146945	966.858639729641	-0.172316436324076	0.0971358862336995	0.28305512267029	1037.34047081395	914.76432260905	-0.105401867032221	0.327077456302985	0.552508390833007	982.905463925911	910.125561539258	0.0117239564215874	0.897216644758327	0.95686018933369	891.592883097434	899.579843659545	0.0439037544692624	0.671452405729599	0.888742170281882	966.163283363077	996.713420477426		False	False	FBgn0003444	smo:FBgn0003444	-0.136692219973274	0.116052619363117	0.268007332523454	949.805205874458	861.793020485974	-0.125390083679552	0.466138214066234	0.838366367038771	866.4988259457	787.491037988212	0.0287688303141478	0.803339672921884	0.935383527337232
FBgn0033192	Corin:FBgn0033192	-0.144464039599698	0.253715507559013	0.616064844922537	952.671987376082	851.284821887297	-0.0857091696442076	0.40612915930071	0.610545700200401	968.572132229935	910.413141687581	-0.174015402131905	0.104533077863875	0.295636355487462	934.33945421598	822.150999115741	-0.352146531384421	5.02892229758359e-05	0.000663070521335874	1077.18933042066	836.724113772732	-0.313732467086116	0.000453131977296641	0.00447261181132997	996.749751562772	791.121521039328	-0.554424533355512			967.032153887197	601.39613325384		False	True	FBgn0033192	Corin:FBgn0033192	-0.0310202545140375	0.802298477377136	0.901948390596552	990.401439431652	968.292175060286	-0.158465742277176			766.617752961006	650.351113938017	0.0444994073684644	0.752958202359883	0.917903873167758
FBgn0027342	fz4:FBgn0027342	-0.0597442806099242	0.574517398474478	0.854469273380333	630.816051438238	602.969256141203	0.0817981141111149	0.400181522870392	0.604915866391855	675.497930093115	716.447840590922	0.061320728198955	0.581834118084064	0.795241657668036	600.258430683103	628.306169834338	-0.100289301341241	0.393060552175869	0.618203690234688	740.912465924868	687.759555188286	0.0112369182861453	0.90477875169079	0.959916567724044	670.867804196337	676.591048361117	0.318362592661702			610.926013718157	814.856565096906		False	False	FBgn0027342	fz4:FBgn0027342	-0.239221872915311	0.0227034327405214	0.0793479651976159	722.10919820831	607.489921003067	-0.119267685965725	0.535167882414105	0.871425396415756	632.565029119867	576.454002349188	0.0879383928832442	0.51177866827545	0.80900511352533
FBgn0001085	fz:FBgn0001085	-0.069500279148633	0.579164380494056	0.856307242557872	568.971193089966	539.078049445123	-0.0675049372569879	0.487208059998245	0.681383153179005	595.040154544065	566.758799607411	-0.314113171611766	0.00995659828818602	0.0550721747490536	625.682447604583	494.035950055224	-0.0813991639574518	0.459606806205731	0.675899473916385	559.375860412152	527.139608070672	-0.326922667281578	0.00935861064162836	0.0521122436424438	514.268763494722	397.014900849024	0.151387546649402	0.590645797928686	0.857280186707921	476.964249398642	552.24124900714		False	False	FBgn0001085	fz:FBgn0001085	0.100359487310442	0.325008720803224	0.53635035064323	623.062646502812	669.313755166979	0.191060157773028	0.329990715864159	0.762932793233278	565.585849491429	655.780684109378	0.118668331587804	0.512128217364699	0.809205638134888
FBgn0030027	CG1632:FBgn0030027	0.133346922997788	0.121628840382832	0.411461855382733	1267.89659450577	1396.78429782152	-0.14895662024739	0.13779780228682	0.294090205636711	1693.6717766981	1521.92469770504	-0.042147413962383	0.664363094559802	0.844735754135824	1416.07937923061	1372.67854909091	-0.0470375656323963	0.714011246164042	0.856124369261143	946.885124833468	913.863037198181	-0.0187777573641782	0.866993033571949	0.943039144238824	539.830761430785	532.276457030534	-0.308601446400506	0.294510092199324	0.70880320076968	493.61225288131	357.750797712914		False	False	FBgn0030027	CG1632:FBgn0030027	0.762216754455652	2.37719393091532e-16	8.26946528767743e-15	1550.04796407278	2671.18570560281	0.616730681119823	2.14688147933325e-06	6.23923001964293e-05	1424.36670482855	2229.14969886917	0.660732847336753	9.44073186475345e-11	4.37929438543308e-09
FBgn0027343	fz3:FBgn0027343	0.258901691695534	0.0791247000435653	0.320053429750001	268.728080815641	332.784629339148	-0.0370406358839624	0.772805364445825	0.882003291939125	299.421722542084	291.280019295782	-0.166690496832859	0.250119027582062	0.508903596277204	336.049393529684	294.628533730408	-0.217986960888078	0.0829646030138937	0.230009230423592	338.91372811101	287.807662958709	-0.102123539840807	0.492719359455382	0.729427222193997	322.239214655709	295.079830470055	-0.3024280201638	0.0309924717476467	0.252438259331887	358.778852262003	287.732268799722		False	False	FBgn0027343	fz3:FBgn0027343	0.268857025537086	0.0388474166147689	0.120343310093518	296.97643226114	362.017083729199	0.346201812022601	0.0541808945723232	0.295719963861683	233.240988552484	303.476899221771	0.342172943715515	0.0491701184496325	0.233756415708436
FBgn0016797	fz2:FBgn0016797	0.192802220030947	0.0992027823694157	0.366780837602432	2141.23530262206	2480.51199892585	-0.108680964072222	0.150359293765816	0.312894509309389	3057.47554584977	2831.94284434002	-0.235218820164217	0.0727848298802291	0.231376577367024	2589.41543894668	2164.92291477661	-0.0298655391386087	0.748252633265454	0.873530190948648	3023.67296227303	2958.48078843251	0.359454539304285	7.73068424837766e-05	0.000971584761092402	1992.25541609068	2597.92204903194	-0.210049593430229	0.357381218053249	0.74713223926068	2867.89257439875	2412.01508369437		False	True	FBgn0016797	fz2:FBgn0016797	0.0107914260275441	0.902352383291815	0.952597173117677	1961.25666406043	1976.13141333592	-0.125104273706462	0.638804887447812	0.915593446275536	1781.92753294965	1590.06232973891	0.20291261896978	0.0814878106748219	0.323606056162562
FBgn0003444	smo:FBgn0003444	0.00564995000711394	0.960138774207394	0.98746531446326	874.819310811525	878.476304022737	-0.102978733411833	0.242578594322115	0.436100689473994	1040.01498146945	966.858639729641	-0.172316436324076	0.0971358862336995	0.28305512267029	1037.34047081395	914.76432260905	-0.105401867032221	0.327077456302985	0.552508390833007	982.905463925911	910.125561539258	0.0117239564215874	0.897216644758327	0.95686018933369	891.592883097434	899.579843659545	0.0439037544692624	0.671452405729599	0.888742170281882	966.163283363077	996.713420477426		False	False	FBgn0003444	smo:FBgn0003444	-0.136692219973274	0.116052619363117	0.268007332523454	949.805205874458	861.793020485974	-0.125390083679552	0.466138214066234	0.838366367038771	866.4988259457	787.491037988212	0.0287688303141478	0.803339672921884	0.935383527337232
FBgn0033192	Corin:FBgn0033192	-0.144464039599698	0.253715507559013	0.616064844922537	952.671987376082	851.284821887297	-0.0857091696442076	0.40612915930071	0.610545700200401	968.572132229935	910.413141687581	-0.174015402131905	0.104533077863875	0.295636355487462	934.33945421598	822.150999115741	-0.352146531384421	5.02892229758359e-05	0.000663070521335874	1077.18933042066	836.724113772732	-0.313732467086116	0.000453131977296641	0.00447261181132997	996.749751562772	791.121521039328	-0.554424533355512			967.032153887197	601.39613325384		False	True	FBgn0033192	Corin:FBgn0033192	-0.0310202545140375	0.802298477377136	0.901948390596552	990.401439431652	968.292175060286	-0.158465742277176			766.617752961006	650.351113938017	0.0444994073684644	0.752958202359883	0.917903873167758
FBgn0027342	fz4:FBgn0027342	-0.0597442806099242	0.574517398474478	0.854469273380333	630.816051438238	602.969256141203	0.0817981141111149	0.400181522870392	0.604915866391855	675.497930093115	716.447840590922	0.061320728198955	0.581834118084064	0.795241657668036	600.258430683103	628.306169834338	-0.100289301341241	0.393060552175869	0.618203690234688	740.912465924868	687.759555188286	0.0112369182861453	0.90477875169079	0.959916567724044	670.867804196337	676.591048361117	0.318362592661702			610.926013718157	814.856565096906		False	False	FBgn0027342	fz4:FBgn0027342	-0.239221872915311	0.0227034327405214	0.0793479651976159	722.10919820831	607.489921003067	-0.119267685965725	0.535167882414105	0.871425396415756	632.565029119867	576.454002349188	0.0879383928832442	0.51177866827545	0.80900511352533
FBgn0001085	fz:FBgn0001085	-0.069500279148633	0.579164380494056	0.856307242557872	568.971193089966	539.078049445123	-0.0675049372569879	0.487208059998245	0.681383153179005	595.040154544065	566.758799607411	-0.314113171611766	0.00995659828818602	0.0550721747490536	625.682447604583	494.035950055224	-0.0813991639574518	0.459606806205731	0.675899473916385	559.375860412152	527.139608070672	-0.326922667281578	0.00935861064162836	0.0521122436424438	514.268763494722	397.014900849024	0.151387546649402	0.590645797928686	0.857280186707921	476.964249398642	552.24124900714		False	False	FBgn0001085	fz:FBgn0001085	0.100359487310442	0.325008720803224	0.53635035064323	623.062646502812	669.313755166979	0.191060157773028	0.329990715864159	0.762932793233278	565.585849491429	655.780684109378	0.118668331587804	0.512128217364699	0.809205638134888
FBgn0040022	CG40351:FBgn0040022	0.131444522559577	0.174590912654762	0.509205695196137	4658.07416718202	5132.40499032589	0.267524263214788	3.18238559252653e-05	0.000253418652081991	5098.76117173395	6152.95119147292	0.0834252778717214	0.242420897061633	0.500649463918702	5612.49779389462	5956.17786531476	0.146694560655662	0.114098214624073	0.28636895402134	5500.01492431792	6114.85322739492	0.0561961489858866	0.409767284124403	0.663760168902801	6426.25031715547	6690.86324980902	0.15183031691673	0.304567434974302	0.716671542427612	5562.40710165682	6221.74037396627		False	True	FBgn0040022	CG40351:FBgn0040022	-0.0731735955107199	0.179740284938646	0.359618407519117	5874.69638875324	5581.14369301743	0.0257167693837707	0.893243868763641	0.982879029884406	4603.01620882845	4695.08796868712	0.13940062317444	0.266416703203125	0.620315309213682
FBgn0023518	trr:FBgn0023518	-0.0587218329604353	0.460275140554246	0.787601582715636	2409.27107741068	2308.92515311579	-0.0528916383162008	0.462828378052179	0.662214276519395	2412.58416875789	2323.82561094257	-0.022621202764213	0.795465920206028	0.917309116039931	2296.99056896522	2260.49304350168	0.100834229062811	0.193431146694556	0.403348312419214	2358.05831327182	2534.25137659309	0.00822190897116221	0.917931102722071	0.966524916622637	2497.46056093748	2512.66588841377	-0.0277633416399582	0.73901255871515	0.92071127030386	2337.93288737949	2293.337334329		False	False	FBgn0023518	trr:FBgn0023518	-0.121993963019932	0.18071469325956	0.361014268540729	2600.13460864908	2384.10330325468	-0.199042717040014			2197.3612605795	1879.01496277486	-0.0580121742511845	0.398231178338222	0.738995477061116
FBgn0039559	Mes-4:FBgn0039559	-0.0102660249721272	0.901690347893203	0.972831625412255	924.833272193246	917.924310718044	-0.042530956372665	0.624387496908009	0.785489829897522	1054.53927503042	1023.47392158863	-0.013296111090041	0.888632649726463	0.956020065508183	1001.70466365764	992.188491622626	-0.0223004292536138	0.820167406946567	0.913466657741763	1060.36330790466	1043.86212171041	-0.0520761070385756	0.500134231317261	0.735248162499536	1149.04400972858	1106.35076647157	0.412512697477919	0.173543400586788	0.600803767024274	1170.03231749584	1860.96674686844		False	False	FBgn0039559	Mes-4:FBgn0039559	-0.0308360717968781	0.733903685852604	0.861844190299559	1050.21711331446	1027.32615986594	-0.0697847205493518	0.753142665670496	0.94835209283716	1018.8546088262	962.543870040872	0.120100609101731	0.495498026852478	0.798986069238472
FBgn0038016	MBD-R2:FBgn0038016	0.0462651968631194	0.509524713837213	0.817467922556757	2490.45376490443	2574.09391321969	-0.0887159630469101	0.149806464734603	0.31198677765286	2886.77981013239	2711.90946360432	0.0970962617021892	0.266399636926802	0.527838190157781	2685.39308293664	2880.19116745542	0.0411189145431776	0.62251768350243	0.798872902547756	2510.03136749545	2585.1206275	0.09710256337299	0.127663736544178	0.334482574127679	2623.37917505409	2811.76780366295	0.0308980024189347	0.771019124066876	0.931862029946968	2771.12848174837	2832.52243835765		False	False	FBgn0038016	MBD-R2:FBgn0038016	-0.00360400081695638	0.954077874433717	0.978788407380753	2972.10055747804	2964.90621227001	-0.0700115463479096	0.569182682554598	0.887748494701839	2593.86893622568	2465.75571734293	-0.0660757853246111	0.360254115174224	0.709108133921964
FBgn0082831	pps:FBgn0082831	0.377273791344101	1.76658190549166e-05	0.000404320571068832	4966.25988174532	6538.35064391062	0.450302513305116	7.85469913769485e-16	2.2643812884372e-14	5214.14371995438	7145.46131814914	0.191664003757986	0.0112823361416847	0.0607682263472919	5806.803841609	6658.02329714972	0.127552149199649	0.104587042290211	0.270378663548405	4480.49136329079	4907.65685079855	0.14959784242378	0.0150017805180172	0.0744306328049432	6918.48061403097	7696.15892305302	0.0575017341169209	0.612663563206981	0.864157345034894	6335.55484405162	6602.78202523812		False	True	FBgn0082831	pps:FBgn0082831	-0.214969824021407	0.0327607821394337	0.105003538822829	6147.0313047775	5268.26633662299	-0.119493403882786	0.503024986782001	0.856241949525834	5054.00962646684	4614.42733267664	-0.0284020988281925
FBgn0005386	ash1:FBgn0005386	-0.00882973406393135	0.936264988031424	0.984112386229612	2374.58852429202	2358.61175376163	0.0204414341711578	0.731912846066727	0.8569533637494819	2868.76031193418	2910.18617784907	-0.0258258233404064	0.735451294095753	0.886157410610532	2848.45390311574	2797.09818953307	0.265543049048532	0.00280733918743728	0.0185403777051011	2558.52442815519	3097.34299828915	0.127986650027797	0.0883120412275652	0.262242969415613	2965.3028259594	3252.97734090391	0.224428419489783	0.0100017575724498	0.124243197026108	2628.00232270854	3080.47664185337		False	False	FBgn0005386	ash1:FBgn0005386	-0.226659494823415	0.0109580169419616	0.0434490367805135	2947.56923223053	2508.88085061278	-0.158526229711252	0.489766952903331	0.849626207932912	2352.49517391831	2063.68318172291	-0.0247545627538471	0.812877604078217	0.939212358025661
FBgn0034926	CG5591:FBgn0034926	-0.0210298156352845	0.799388223121228	0.939876883625233	1394.16423263233	1372.79800768248	0.000602248052841127	0.993356906962065	0.996003506181324	1555.36007102336	1556.1814624365	-0.00416838425627547	0.959794072577286	0.984267440634867	1495.30904084403	1491.08566240593	0.133460553867921	0.0889758814256342	0.242348192501831	1425.38627877238	1567.83367721963	0.099545994699481	0.173413033298743	0.402378604823732	1594.09566414689	1712.58864863737	0.160307555211075	0.207962396609814	0.631644087868414	1500.67594103292	1685.00984833143		False	False	FBgn0034926	CG5591:FBgn0034926	-0.129004497614716	0.0593154145096507	0.164441916124007	1644.11148466607	1501.56643956958	-0.145500228070456	0.227719486755502	0.660659469438329	1446.59967068573	1302.22046117185	-0.0319881069326954	0.661482847275898	0.879690681731679
FBgn0036398	CG9007:FBgn0036398	0.144556893107203	0.337266015795268	0.697026957733489	2972.1212165713	3350.64179050096	0.153382886843764	0.042351040997148	0.121712092573726	3314.31182024767	3693.87146270236	-0.0283196450697032	0.735311691953525	0.88612420585405	3579.28531761826	3506.92352122434	0.340749300656873	6.00149680349142e-05	0.000767765855375716	3282.22927471208	4190.48062989463	0.0671362729364756	0.469109091246711	0.712185954959419	3041.76205496432	3196.98044409836	0.0806663887833631	0.553546248726576	0.844823315992439	2924.03815935864	3101.76185868666		False	True	FBgn0036398	CG9007:FBgn0036398	-0.199051198688628	0.0786944845261369	0.20257909238154	3750.52433203333	3246.2116939005	0.000440450488762566	0.998465902436834	0.999440863676857	3011.09046083363	3011.9144198202	0.0143359657453545	0.916023427293031	0.973199457117078
FBgn0030486	Set2:FBgn0030486	-0.0553076093471701	0.398604445678402	0.748080388820128	3072.38618895139	2953.81930178124	-0.113733134416795	0.0768931539849416	0.19229912321954	3361.5014540014	3103.43547153935	0.0928879522818441	0.208332551806199	0.459817479280136	2966.857506348	3170.09667665151	0.0477193131191111	0.489674272579524	0.700492328775801	3189.501529492	3299.5624493091	0.117323957023522	0.0999293240617674	0.284662572079286	2849.01638588418	3100.25445515071	0.152603291432808	0.181357110165783	0.610341292649978	2965.19801480306	3307.97900261591		False	False	FBgn0030486	Set2:FBgn0030486	-0.160631846940371	0.0292491022222973	0.0962405202146287	3642.37875771399	3252.66345149517	-0.354492402774681	0.0527685777275399	0.291749517391212	3274.37034674258	2495.77350213961	0.0308888591504339	0.754759427759091	0.918680517532812
FBgn0030027	CG1632:FBgn0030027	0.133346922997788	0.121628840382832	0.411461855382733	1267.89659450577	1396.78429782152	-0.14895662024739	0.13779780228682	0.294090205636711	1693.6717766981	1521.92469770504	-0.042147413962383	0.664363094559802	0.844735754135824	1416.07937923061	1372.67854909091	-0.0470375656323963	0.714011246164042	0.856124369261143	946.885124833468	913.863037198181	-0.0187777573641782	0.866993033571949	0.943039144238824	539.830761430785	532.276457030534	-0.308601446400506	0.294510092199324	0.70880320076968	493.61225288131	357.750797712914		False	False	FBgn0030027	CG1632:FBgn0030027	0.762216754455652	2.37719393091532e-16	8.26946528767743e-15	1550.04796407278	2671.18570560281	0.616730681119823	2.14688147933325e-06	6.23923001964293e-05	1424.36670482855	2229.14969886917	0.660732847336753	9.44073186475345e-11	4.37929438543308e-09
FBgn0027343	fz3:FBgn0027343	0.258901691695534	0.0791247000435653	0.320053429750001	268.728080815641	332.784629339148	-0.0370406358839624	0.772805364445825	0.882003291939125	299.421722542084	291.280019295782	-0.166690496832859	0.250119027582062	0.508903596277204	336.049393529684	294.628533730408	-0.217986960888078	0.0829646030138937	0.230009230423592	338.91372811101	287.807662958709	-0.102123539840807	0.492719359455382	0.729427222193997	322.239214655709	295.079830470055	-0.3024280201638	0.0309924717476467	0.252438259331887	358.778852262003	287.732268799722		False	False	FBgn0027343	fz3:FBgn0027343	0.268857025537086	0.0388474166147689	0.120343310093518	296.97643226114	362.017083729199	0.346201812022601	0.0541808945723232	0.295719963861683	233.240988552484	303.476899221771	0.342172943715515	0.0491701184496325	0.233756415708436
FBgn0016797	fz2:FBgn0016797	0.192802220030947	0.0992027823694157	0.366780837602432	2141.23530262206	2480.51199892585	-0.108680964072222	0.150359293765816	0.312894509309389	3057.47554584977	2831.94284434002	-0.235218820164217	0.0727848298802291	0.231376577367024	2589.41543894668	2164.92291477661	-0.0298655391386087	0.748252633265454	0.873530190948648	3023.67296227303	2958.48078843251	0.359454539304285	7.73068424837766e-05	0.000971584761092402	1992.25541609068	2597.92204903194	-0.210049593430229	0.357381218053249	0.74713223926068	2867.89257439875	2412.01508369437		False	True	FBgn0016797	fz2:FBgn0016797	0.0107914260275441	0.902352383291815	0.952597173117677	1961.25666406043	1976.13141333592	-0.125104273706462	0.638804887447812	0.915593446275536	1781.92753294965	1590.06232973891	0.20291261896978	0.0814878106748219	0.323606056162562
FBgn0003444	smo:FBgn0003444	0.00564995000711394	0.960138774207394	0.98746531446326	874.819310811525	878.476304022737	-0.102978733411833	0.242578594322115	0.436100689473994	1040.01498146945	966.858639729641	-0.172316436324076	0.0971358862336995	0.28305512267029	1037.34047081395	914.76432260905	-0.105401867032221	0.327077456302985	0.552508390833007	982.905463925911	910.125561539258	0.0117239564215874	0.897216644758327	0.95686018933369	891.592883097434	899.579843659545	0.0439037544692624	0.671452405729599	0.888742170281882	966.163283363077	996.713420477426		False	False	FBgn0003444	smo:FBgn0003444	-0.136692219973274	0.116052619363117	0.268007332523454	949.805205874458	861.793020485974	-0.125390083679552	0.466138214066234	0.838366367038771	866.4988259457	787.491037988212	0.0287688303141478	0.803339672921884	0.935383527337232
FBgn0033192	Corin:FBgn0033192	-0.144464039599698	0.253715507559013	0.616064844922537	952.671987376082	851.284821887297	-0.0857091696442076	0.40612915930071	0.610545700200401	968.572132229935	910.413141687581	-0.174015402131905	0.104533077863875	0.295636355487462	934.33945421598	822.150999115741	-0.352146531384421	5.02892229758359e-05	0.000663070521335874	1077.18933042066	836.724113772732	-0.313732467086116	0.000453131977296641	0.00447261181132997	996.749751562772	791.121521039328	-0.554424533355512			967.032153887197	601.39613325384		False	True	FBgn0033192	Corin:FBgn0033192	-0.0310202545140375	0.802298477377136	0.901948390596552	990.401439431652	968.292175060286	-0.158465742277176			766.617752961006	650.351113938017	0.0444994073684644	0.752958202359883	0.917903873167758
FBgn0027342	fz4:FBgn0027342	-0.0597442806099242	0.574517398474478	0.854469273380333	630.816051438238	602.969256141203	0.0817981141111149	0.400181522870392	0.604915866391855	675.497930093115	716.447840590922	0.061320728198955	0.581834118084064	0.795241657668036	600.258430683103	628.306169834338	-0.100289301341241	0.393060552175869	0.618203690234688	740.912465924868	687.759555188286	0.0112369182861453	0.90477875169079	0.959916567724044	670.867804196337	676.591048361117	0.318362592661702			610.926013718157	814.856565096906		False	False	FBgn0027342	fz4:FBgn0027342	-0.239221872915311	0.0227034327405214	0.0793479651976159	722.10919820831	607.489921003067	-0.119267685965725	0.535167882414105	0.871425396415756	632.565029119867	576.454002349188	0.0879383928832442	0.51177866827545	0.80900511352533
FBgn0001085	fz:FBgn0001085	-0.069500279148633	0.579164380494056	0.856307242557872	568.971193089966	539.078049445123	-0.0675049372569879	0.487208059998245	0.681383153179005	595.040154544065	566.758799607411	-0.314113171611766	0.00995659828818602	0.0550721747490536	625.682447604583	494.035950055224	-0.0813991639574518	0.459606806205731	0.675899473916385	559.375860412152	527.139608070672	-0.326922667281578	0.00935861064162836	0.0521122436424438	514.268763494722	397.014900849024	0.151387546649402	0.590645797928686	0.857280186707921	476.964249398642	552.24124900714		False	False	FBgn0001085	fz:FBgn0001085	0.100359487310442	0.325008720803224	0.53635035064323	623.062646502812	669.313755166979	0.191060157773028	0.329990715864159	0.762932793233278	565.585849491429	655.780684109378	0.118668331587804	0.512128217364699	0.809205638134888
FBgn0004053	zen:FBgn0004053	0.045651973508312	0.366132018388425		0.0	1.54682743749332	0.0736006645679079	0.521147245791592		0.33530518855842	1.34916306782529	-0.0468423283476127	0.360650475481467		1.54753723979543	0.0	0.0825433420923014	0.421963582630678		0.697073930802758	2.57845317361312	0.0232934943202633	0.489821093646608		0.0	0.669790166164768	0.138685858142702	0.287882622012093		0.0	8.36207856877237		False	False	FBgn0004053	zen:FBgn0004053	-0.055184829320673603	0.464899200077441		0.669324639068239	0.0	0.0496531372810187	0.540409122618081		0.0	0.311340076093593	0.0810241088257116	0.390762945881967
FBgn0000166	bcd:FBgn0000166	0.0207931282438292	0.546551538590406		0.0	0.309365487498664	0.944955636394218	0.000155463806202942		0.0	18.0146411488188	-0.00865639120031123	0.852183862649149		0.515845746598477	0.293391018424708	0.109866886418767	0.279524758238258		0.31441694908735	2.57845317361312	-0.179269676495702			12.1511190994474	3.54995911361801	0.248527322848987			23.1072559172107	274.348453262234		False	False	FBgn0000166	bcd:FBgn0000166	0.26541936151488	0.225667473678031	0.422054794857335	9.14792279548454	24.7687998469268	0.0302600534710539	0.847366887667265	0.972714768286969	53.9809857888006	73.7768031601801	0.190525221724417	0.254522040368427	0.608186050428809
FBgn0004862	bap:FBgn0004862	-0.0598399169739342	0.768399842062753	0.931431423856589	26.5134216080019	24.5100798346048	0.0148832747941398	0.95633938558583	0.980163994623585	31.0855994355949	31.5317726745337	0.161962337673465	0.478344743853622	0.722340826081303	23.0658172272479	29.3647332179871	-0.148587459236661	0.52722186071296	0.73077516703311	24.5713734672814	19.3626035033825	0.0734754749169859	0.689437090672972	0.860043384725582	24.4484795814547	27.9827089862243	-0.0945086442901837	0.739493172597068	0.92071127030386	37.5824977435477	34.1348427484221		False	False	FBgn0004862	bap:FBgn0004862	-0.243169144911941	0.322406089033406	0.534068245262322	45.7122601066969	36.3873598495218	0.177328012676611	0.570426533791573	0.887818279791025	27.6498387246274	34.7631253183245	-0.0249037773582909	0.918124964880984	0.97366853390981
FBgn0261930	vnd:FBgn0261930	-0.0255205553173806	0.864396282141192		6.10024407795882	5.47557308291629	0.949994167393196			2.7595027189257	41.9476873411197	-0.0679424517526134	0.749496551998052	0.893708738588908	14.001622827236	12.0733471703051	0.419514035487884	0.0556812098210088	0.173611714168628	6.01514911472665	16.1846626609344	0.62051383920994	0.000573684626637586	0.00546733655241506	7.30747496957381	27.8094397246906	0.190059588404403	0.481259968643788	0.815387028330876	52.3902993991128	89.1690551688571		False	True	FBgn0261930	vnd:FBgn0261930	1.44129116924293	1.70930046829605e-07	2.18338551862149e-06	7.00352746060828	47.3128300670089	1.30705295255595	2.91287301510349e-05	0.000634900608191206	6.95590604443434	42.1460163850807	0.772350186516178	0.0024886379697781	0.0242870568563573
FBgn0004110	tin:FBgn0004110	-0.0334718412530775	0.837117956021299		8.11633854391951	7.18407227145151	0.101780642790584	0.666718042296789		5.17775115893642	7.14431596078466	-0.0196345770241212	0.925469493349945	0.970246440674982	12.3277355697958	11.8155122857554	0.085342483826251	0.672765119415804	0.832468658719356	7.63767252995852	9.79220705704071	-0.0618570708191803	0.709075185220825	0.871125197709488	12.7300298136175	10.74642966818	0.369002735698619	0.227696656790519	0.655060545854571	5.92721832493514	11.267471344339		False	False	FBgn0004110	tin:FBgn0004110	0.467091418050248	0.0762070078677793		3.94642580189561	10.4118776897251	0.203349799554305	0.447117411917393	0.829549740902512	4.42406208763303	8.15292979377548	0.415729004523418	0.0521280340299728	0.244197550047587
FBgn0028993	scro:FBgn0028993	0.00243064032642982	0.979725906311763	0.992903503444311	2267.56419693439	2271.5275307988	0.243069760266652	0.000280953145503141	0.00178311362364611	2045.67897409184	2427.14018460962	0.0612528301415443	0.490932215914264	0.732113026069807	2326.46723022194	2431.6503427943	0.252658037170675	0.00449237463096479	0.0267889283993692	2492.51240384508	2989.96205109442	-0.0378173289290226	0.640940744703063	0.831856103289859	1959.38888940374	1906.34825719632	-0.0623053722358523	0.807766448115112	0.941626571748836	1615.37356429915	1529.14069019656		False	True	FBgn0028993	scro:FBgn0028993	0.0298158966746067	0.658125722085359	0.813960658412279	2667.93334362509	2724.63071944573	0.172983145584532	0.151901140102785	0.546308458300468	2144.17795924692	2428.50594120143	0.0886246719890299	0.331311456497683	0.685708408445272
FBgn0005558	ey:FBgn0005558	0.40287024397161	1.40042038271588e-05	0.00032776807373746	2101.2109361172	2823.97619360457	0.397033029741543	1.07648213223193e-07	1.35205623555113e-06	2156.59338750136	2853.0272290753	0.377555171297779	3.37384816817367e-05	0.000465582038267597	2065.02644587528	2713.75780462932	0.460983343734666	6.23487900683642e-09	2.48972079197993e-07	2391.71352541624	3323.30134192088	0.415342582226359	2.11912423036455e-10	1.02284280739751e-08	1957.74686889158	2634.5040053204	0.0785564967646207	0.763706637046868	0.930442400779581	1714.33106299416	1839.66988172978		False	True	FBgn0005558	ey:FBgn0005558	0.135567395479053	0.0464715847433122	0.13813086254093	2247.72141306559	2473.31774298581	0.21300322389457	0.0934666990929834	0.419223060400067	1941.68583235945	2265.07220960663	0.221041031765568	0.00207841942048596	0.0208818894955921
FBgn0008636	hbn:FBgn0008636	-0.203436380778306	0.0890518931681766	0.345034395065463	387.462477772418	331.687976799325	-0.0853917286110724	0.509055032303603	0.700595305240895	341.862826515144	321.267037561625	-0.223464725733636	0.108356386011419	0.301391713082353	341.081500978024	286.911371088766	0.0736850532963205	0.550477523429434	0.749610466988929	367.844458810603	388.947043228792	0.115173450745573	0.321540616343706	0.578132919366863	320.84960168016	350.63614828294	-0.183968755232225			329.219038740258	274.348291614803		False	False	FBgn0008636	hbn:FBgn0008636	0.0271397525493791	0.85309565516403	0.929128183812546	332.764241796561	339.283601983011	-0.00617219472033101	0.966726285752379	0.994063760898673	320.331840671417	318.696981708687	-0.135480378965911	0.444014943449399	0.767434104731551
FBgn0005561	sv:FBgn0005561	0.0904261788930681	0.399731466777055	0.748128582506191	1312.52823665888	1404.53988443179	0.295762972125755	0.000447994274043824	0.00270634353065357	1110.39637950758	1369.50302506426	0.220019397890234	0.0163156333044815	0.0796006739417096	1149.42690713245	1347.81228728087	0.0428093430481489	0.731217476870308	0.866074428907512	1107.90030955049	1144.59629615638	-0.18065651460813	0.0688623757101382	0.221978973400246	948.99574925059	829.326195807866	-0.186925113704394	0.484483088320956	0.816954866883299	805.665066729855	679.0538942909		False	True	FBgn0005561	sv:FBgn0005561	0.0404800545567543	0.59259524768487	0.769577402294587	1501.8584635882	1545.41681160507	-0.0385252246370421	0.856885424457732	0.976017616760215	1251.49047247765	1213.33182728926	0.183388009597203	0.167887297827809	0.48635116492717
FBgn0001147	gsb-n:FBgn0001147	0.11713781484509	0.496107891667655	0.810493468472574	8.08375630707871	11.5797717062079	-0.266240944068377	0.342201339475237	0.550262353284995	16.8777024720685	10.8935420802113	0.113119374504459	0.567603525338987	0.786578092718877	10.9486650201934	15.0058875809865	0.197313797284391	0.395770227516852	0.621154816657204	16.0144976219182	22.5498682028137	0.0104184092053413	0.954666235373942	0.981775100526995	17.7773304148379	18.1582278982361	0.196166413705376	0.523895339620816	0.831692950456495	15.4274048388074	19.6143371593473		False	False	FBgn0001147	gsb-n:FBgn0001147	0.401929669245272	0.145720627947207	0.312885641235649	8.22324311182117	15.1292731285928	-0.0421341160036572	0.888991487537009	0.982870753925297	8.6626040134303	8.00477010037268	0.200159727035666	0.364551899289347	0.710654551887191
FBgn0010323	Gsc:FBgn0010323	0.0654205474847741	0.7274853617246	0.91950235860339	61.1793605093481	65.5352286912683	-0.190449122702142	0.440569962738326	0.642455710588997	68.0009753169613	56.9804302670122	-0.114703976540676	0.601810118123717	0.809303848676391	57.6382618938361	50.7889437644115	0.257328348844177	0.207795927004327	0.422276673906829	59.4399546532555	75.23469791408	-0.0916162881801027	0.617287630879836	0.815577305105802	65.1981973321147	58.8757699591556	-0.0855432787437914	0.782676896931487	0.93445695042117	54.5318012190852	47.8485180760344		False	False	FBgn0010323	Gsc:FBgn0010323	0.0237305364182328	0.918702624731724	0.962028957625955	60.3001962448108	61.6717341959556	0.189293343272196	0.467725123903148	0.839405098691389	58.65016396128	69.271928857659	-0.351313847362586	0.140165907469916	0.439191881957332
FBgn0085396	CG34367:FBgn0085396	-0.0119548614738831	0.935801933205998	0.984112386229612	147.455304970305	145.865977453261	-0.0752443862160629	0.702174134675777	0.837201944824015	147.109597991303	138.304486330432	0.198734888809828	0.261496661539345	0.5215838941967	120.098047873271	142.198702982905	0.0986935493546024	0.612887516991837	0.79258562658868	109.62307085614	119.726480885321	-0.171065403074109	0.306072645838716	0.563372288057598	103.640777766422	88.3476456295629	-0.14710144339882	0.635639828945428	0.872096038234723	93.6619009421784	77.7402731614582		False	False	FBgn0085396	CG34367:FBgn0085396	-0.768559490881425	3.18666828468189e-05	0.000262478849399686	134.890805421352	73.2591492840568	-0.704919832134251	0.00473401355421584	0.0492117481173652	99.6749226673507	54.2760144012057	-0.495076275284627	0.0341671348953972	0.182845330139777
FBgn0011701	repo:FBgn0011701	0.141501140379056	0.193633694042862	0.536213099886392	2159.00026239912	2401.35092160291	0.0721385434921848	0.442010223932243	0.64344783458102	2282.64677467726	2402.55219439305	0.281259224234894	0.00772079693467513	0.0452649785120829	1864.47902272704	2292.0979958202	0.174564154143222	0.101232107703984	0.264890286973613	2277.20553307699	2587.4539003739	0.0384203467141255	0.623277851621125	0.820148693590288	2358.32858144881	2424.61507671898	-0.140803338955917	0.593942485476931	0.857851705998349	2505.65394951544	2205.90297268019		False	False	FBgn0011701	repo:FBgn0011701	-0.728603183809479	9.53462904876877e-14	2.61851023034081e-12	2254.0080629465	1337.92920814023	-0.661452956812925	2.09870331808394e-06	6.13218420859607e-05	1992.18772470322	1228.2248902671	-0.843192993514668	8.69737074658949e-11	4.05171104737487e-09
FBgn0083919	Zasp52:FBgn0083919	-0.0151705486387719	0.826273515745089	0.94870138960965	8725.46009335229	8631.51488411679	0.0590090481127568	0.368849734797561	0.574982565950549	8950.37012758801	9328.93130065062	-0.0115243827904353	0.871116928249409	0.949356459762807	9016.04107262168	8942.08869824523	0.323160774043885	0.000365805102488886	0.00350950842921851	7311.65047726509	9228.66983842151	0.0672007653073616	0.34565905443958	0.605268192590215	8128.08888628002	8530.39458242373	0.171199844579558	0.270802890658166	0.687781576285561	7601.30490278543	8631.32480859501		False	True	FBgn0083919	Zasp52:FBgn0083919	0.0667525360304507	0.427170165789024	0.632953431608116	10673.854666502	11192.4355226527	-0.0666851328318791	0.556130988471252	0.880798727858586	9413.09353215187	8974.05670439769	-0.0110844837026044	0.881478550544316	0.963597841905695
FBgn0000061	al:FBgn0000061	0.215803020660452	0.274644719534393	0.637980384752942	14.2585585161544	21.2467605431125	-0.143642574414809	0.61285403525535	0.777915034632057	19.0223500847229	15.7595111254014	0.0503371751801619	0.815990370014795	0.926497905009572	16.3598225214678	18.0826687682686	-0.101458413012277	0.663157620989709	0.827356099116931	15.4769373994905	12.9467659920943	-0.0221739941395763	0.896987292431987	0.95686018933369	18.1421611910912	17.1181319343077	0.170338680176581	0.582832391748284	0.853999804836653	17.5534746079109	22.8886638310858		False	False	FBgn0000061	al:FBgn0000061	-0.345708932740612	0.207191075805533	0.397827151632825	19.4497154969488	11.0522725049154	-0.00257699942265148	0.9932105725429	0.998713616203307	11.132619625941	11.0802747637789	0.0790611355178076	0.747347778132845	0.914963851013717
FBgn0000625	eyg:FBgn0000625	-0.0608672505077508	0.701070168799599	0.910058486148421	139.326713057387	132.302108216361	0.107608791393582	0.529436999912916	0.716204144771576	155.84608223983	169.112256158017	0.159190771213533	0.365872349272549	0.626217103477484	124.4353972088	142.347129918699	0.0932641998419104	0.583238437209863	0.772851413621195	145.231445111932	156.807041745853	0.0779417888490914	0.642076833578657	0.831980604306156	101.871940571906	109.603689938737	-0.135498046732103	0.545543059380703	0.842296896540883	124.025704374287	110.877901213842		False	False	FBgn0000625	eyg:FBgn0000625	0.410741299736536	0.0381220170708892	0.11844041981298	127.91841726069	179.067671419516	0.262438140793425	0.257455502946948	0.697085793288358	131.188095235154	163.142078905189	0.347041194553406	0.0679883563782999	0.289169361248477
FBgn0003129	Poxm:FBgn0003129	-0.396444312613754	0.0506625520630425	0.240907370823821	37.4847911458316	20.9259836561287	0.323628814609953	0.237621837001464	0.430387787125112	24.1416251234828	34.3748662648754	0.180142124309759	0.422656369049902	0.676669180684601	21.9920090615027	30.1183667251024	0.251683748886058	0.282907877172527	0.507631242141064	27.1915657070127	36.7498706895191	0.273942851145724	0.144407123965747	0.36006924385848	25.1656589358726	39.4940611240433	0.0838391081127993	0.775243475126194	0.932136480143484	30.7056179078629	36.4992276631337		False	False	FBgn0003129	Poxm:FBgn0003129	0.0700468797075798	0.796564198011172	0.898050798021678	25.5297523223407	27.6468882661706	-0.28182545403838	0.362445842003963	0.785737837478358	27.9208652874484	20.0616596118676	-0.361612287396556	0.158131607533058	0.470082534419925
FBgn0035917	Zasp66:FBgn0035917	0.0863308265722393	0.309643742185309	0.672100020970382	7129.11705705045	7591.09992818387	0.453866930883965	1.22118064163502e-08	1.78026061687998e-07	6320.44805402293	8713.06230854136	0.494171076570828	2.07644094572952e-11	1.11781737578439e-09	5795.10041616764	8238.52129626285	0.410266600257068	4.48203195059955e-05	0.000605236705792918	5930.59076180995	7992.56609534525	0.00546694937810726	0.950622997659486	0.980468058446805	7924.01918244243	7955.56675274823	0.130691141738468	0.260413141655303	0.676379504556652	6912.28576540053	7592.76913356898		False	True	FBgn0035917	Zasp66:FBgn0035917	-0.166481944057939	0.0110562850126932	0.0437887629572926	9801.44401401067	8719.15307975563	-0.164868205140239	0.219107235097213	0.649511466585129	8062.32422563631	7151.02106375778	-0.0843917018791588	0.278102140600005	0.634197606405912
FBgn0036285	toe:FBgn0036285	-0.0776642525090899	0.568905929978047	0.851632675886607	250.79639705211	235.740104728522	-0.0615506351798058	0.666027402870724	0.814576846481636	269.054279669799	256.977452427533	0.151686169575135	0.382870619734375	0.642427065840016	241.596391616654	273.954121370013	-0.0567437123498538	0.686623630427376	0.840041450028284	273.688482606006	262.105928374481	0.0793742620347314	0.572281787584838	0.784469825050062	227.76347421239	243.216750062804	-0.211864401280198	0.268574846458422	0.683980057524192	234.6102922889	199.228774050692		False	False	FBgn0036285	toe:FBgn0036285	0.115455558014249	0.439860416893159	0.644445221212552	277.998175060905	303.525178869846	-0.171234091574766	0.390255322933084	0.802081062134102	256.648222979256	224.774283708908	-0.111050206842571	0.497715047340403	0.800555104139327
FBgn0019650	toy:FBgn0019650	0.134028295404294	0.199227836951788	0.543802631468665	3016.65811162129	3333.6432728598	0.28222370436526	3.13029474172209e-06	3.07908275611212e-05	2910.64911583709	3547.85833979401	0.13401140750061	0.0818624187154943	0.25182439281052	3015.93630597547	3318.82283677349	0.194563115765559	0.0452164664948214	0.150600331211974	3121.98484877105	3595.69926144833	0.0169673913199471	0.791804025899433	0.908000151768751	2601.46240453821	2633.44298676453	-0.193925154692184	0.441799358527281	0.792611042473107	2268.72673579054	1915.54989977715		False	True	FBgn0019650	toy:FBgn0019650	-0.121775285587854	0.117521371353492	0.270407966541416	3428.97510450871	3146.4852877685	-0.0172402319868563	0.939515907872848	0.992373583234936	2562.96119191234	2526.58997902314	0.0632984479028212	0.493080869001141	0.797985548807071
FBgn0003145	prd:FBgn0003145	0.0251004218704647	0.637639746527393		0.352539509466587	1.06247689955345	-0.0777089847680745	0.391999955421082		1.03911968600122	0.0	0.0249554004748039	0.590207809939317		0.0	0.880173055274124	-0.0268152342966985	0.794935584888042		1.43747946564768	0.970286509163134	-0.0629962351687922	0.491418272050869		2.86910272879254	1.36361940673351	0.0624712291535387	0.622427085727802		1.02865010789229	3.03506909543964		False	False	FBgn0003145	prd:FBgn0003145	-0.249259191397974	0.131323147153476		3.67214936764345	0.326541480365993	-0.182787839835903	0.418269970123473		3.00422289120631	1.2422760546597	-0.0689725814803371	0.658790964623542
FBgn0003130	Poxn:FBgn0003130	0.265037713409913	0.171603576205822	0.503756809264821	53.5096437219028	71.0259115570699	-0.00344277108617069	0.98830774526844	0.995064902860941	58.3663969483887	58.1279011568322	0.211876877191138	0.340358807241346	0.60327375066556	43.1207933200016	54.5981943772051	0.00604308442503095	0.977821935591851	0.990993533147378	60.3779825678287	60.891076410271	0.0236603396167554	0.898450656618814	0.957173480431688	52.8178958929106	54.2322449623853	0.00132764519920999	0.996551651940318	0.999405254200978	48.6389671652533	48.7562465790939		False	False	FBgn0003130	Poxn:FBgn0003130	-0.121619204204464	0.58204190778941	0.761610426560322	60.4544854122148	54.3984294384682	0.218865386524362	0.382240153783678	0.797858880300347	50.892772421253	61.67473921087	-0.438942487775833	0.0738544013476016	0.304265619459639
FBgn0013751	Awh:FBgn0013751	0.0278449320138512	0.833353789208407	0.950182904317271	227.717449119433	232.659272670699	0.254198092761085	0.121384224304569	0.268535837831206	211.597024800645	256.914944970125	0.0567415703973269	0.720987466655434	0.877428643004756	189.253382882466	198.009480420846	0.13957330042167	0.315512919333201	0.541654168163827	268.41419849914	299.072565919099	0.224775391485741	0.123878406108257	0.327863481824689	189.674354304413	229.334162041864	0.111337953033527	0.607628705949003	0.862837046523363	198.551282534629	217.054294675535		False	False	FBgn0013751	Awh:FBgn0013751	-0.165844199745946	0.324775339384255	0.53635035064323	212.743026107883	187.051789224443	0.15033470810333	0.418636134132965	0.818995889209977	186.889326087973	209.65673774106	-0.075006971309347	0.704167991207819	0.897741400289642
FBgn0001148	gsb:FBgn0001148	0.0139737331510362	0.895983551012304		2.02908463597988	2.34473232856725	0.145185502748672	0.550495182124972		3.8112584048522	5.81663149135721	0.0681983231495563	0.532425988085802		1.03169149319695	2.54679620440718	0.172614802045504	0.229461668053419	0.448141643756379	1.74268482700689	6.41883962709965	0.241712373493557	0.0589260823428819	0.198273518652522	2.53613249869896	10.65487308156	0.167893992554456	0.378566363696192		1.61248764886391	5.45636715575973		False	False	FBgn0001148	gsb:FBgn0001148	0.0693273181170377	0.629897897247465		0.999716147098184	1.95671125308763	0.0332564333188059	0.742965008328416		0.388197383302715	0.934020228280778	0.171376687221572
FBgn0015550	tap:FBgn0015550	0.026472192439341	0.879590796418568	0.965450057183033	7.9129152966867	8.56961302370995	-0.432813292668347	0.106950104716166		14.4036987612123	5.7558623277286	-0.288377473404144	0.120031632285056	0.322525789634698	15.201781010626	5.85615336864622	-0.0597020614164818	0.758204378394579	0.87986332691539	12.7319732803216	10.4588383322477	-0.0353267298318298	0.836881131112524	0.928596403705711	13.351814686967	12.2859942891621	-0.283985286495831	0.357388059331388	0.74713223926068	10.8079554634093	6.84907483622688		False	False	FBgn0015550	tap:FBgn0015550	-0.213388521817518	0.346684126582179		6.82480247262624	3.34782837368956	-0.444511511803675	0.124636237995979	0.492486245970221	9.29950988170623	3.33775320868346	0.0800031766248426	0.670475735644485	0.884742282321817
FBgn0032651	Oli:FBgn0032651	-0.142601171633043	0.17223368838941	0.505176497416627	756.950112297252	680.611429839201	-0.102099623781777	0.25008774176882	0.444901145506459	746.593252462525	694.395857795345	-0.140894435096074	0.173267916821195	0.409441515378114	715.703421160968	645.695928803755	0.0420601956414906	0.675403593913341	0.833461838236542	630.330725818823	649.91522213019	-0.184537347455859	0.0547865175996722	0.188387559300816	640.918490070994	558.839293033367	-0.364914082559256	0.135463895668764	0.546053979407092	574.636060854657	420.680348544429		False	False	FBgn0032651	Oli:FBgn0032651	-0.0545107831256209	0.545862425045611	0.735237515200826	779.695526722174	749.988812441246	0.103152837767444	0.524493516392202	0.865916527889006	664.315612441425	718.028880219038	-0.242319110220812	0.0224432355015856	0.134373383486657
[truncated: 20 more columns]
