# Supplementary material for: Downregulation of glial genes involved in synaptic function mitigates Huntington's disease pathogenesis
Source: eLife. 2021 Apr 19;10:e64564. doi: 10.7554/eLife.64564 (PMC8149125; doi:10.7554/eLife.64564)
Supplement: Figure 1—source data 2. [file elife-64564-fig1-data2.zip › Figure_1_source_data_file_2/neuronUp/27/subMouse.csv]

Entrez	Entrez_Striatum 2 months	Symbol_Striatum 2 months	Name_Striatum 2 months	baseMean.continuousQ_Striatum 2 months	log2FoldChange.continuousQ_Striatum 2 months	lfcSE.continuousQ_Striatum 2 months	stat.continuousQ_Striatum 2 months	pvalue.continuousQ_Striatum 2 months	FDR.continuousQ_Striatum 2 months	baseMean.Q.80.vs.20_Striatum 2 months	log2FoldChange.Q.80.vs.20_Striatum 2 months	lfcSE.Q.80.vs.20_Striatum 2 months	stat.Q.80.vs.20_Striatum 2 months	pvalue.Q.80.vs.20_Striatum 2 months	FDR.Q.80.vs.20_Striatum 2 months	baseMean.Q.92.vs.20_Striatum 2 months	log2FoldChange.Q.92.vs.20_Striatum 2 months	lfcSE.Q.92.vs.20_Striatum 2 months	stat.Q.92.vs.20_Striatum 2 months	pvalue.Q.92.vs.20_Striatum 2 months	FDR.Q.92.vs.20_Striatum 2 months	baseMean.Q.111.vs.20_Striatum 2 months	log2FoldChange.Q.111.vs.20_Striatum 2 months	lfcSE.Q.111.vs.20_Striatum 2 months	stat.Q.111.vs.20_Striatum 2 months	pvalue.Q.111.vs.20_Striatum 2 months	FDR.Q.111.vs.20_Striatum 2 months	baseMean.Q.140.vs.20_Striatum 2 months	log2FoldChange.Q.140.vs.20_Striatum 2 months	lfcSE.Q.140.vs.20_Striatum 2 months	stat.Q.140.vs.20_Striatum 2 months	pvalue.Q.140.vs.20_Striatum 2 months	FDR.Q.140.vs.20_Striatum 2 months	baseMean.Q.175.vs.20_Striatum 2 months	log2FoldChange.Q.175.vs.20_Striatum 2 months	lfcSE.Q.175.vs.20_Striatum 2 months	stat.Q.175.vs.20_Striatum 2 months	pvalue.Q.175.vs.20_Striatum 2 months	FDR.Q.175.vs.20_Striatum 2 months	Entrez_Liver 2 months	Symbol_Liver 2 months	Name_Liver 2 months	baseMean.continuousQ_Liver 2 months	log2FoldChange.continuousQ_Liver 2 months	lfcSE.continuousQ_Liver 2 months	stat.continuousQ_Liver 2 months	pvalue.continuousQ_Liver 2 months	FDR.continuousQ_Liver 2 months	baseMean.Q.80.vs.20_Liver 2 months
16517	16517.0	Kcnj16	potassium inwardly-rectifying channel, subfamily J, member 16	401.0	0.000297	0.000495	0.6000000000000001	0.549	0.802	401.0	0.0037700000000000003	0.09340000000000001	0.0403	0.968	0.984	401.0	-0.0813	0.0908	-0.895	0.371	1.0	401.0	0.0187	0.09330000000000001	0.201	0.841	0.962	401.0	0.0465	0.09040000000000001	0.515	0.607	0.8130000000000001	401.0	0.024900000000000002	0.0903	0.275	0.783	0.933	16517.0	Kcnj16	potassium inwardly-rectifying channel, subfamily J, member 16	45.1	-0.0016200000000000001	0.000891	-1.82	0.0694	0.399	45.1
11829	11829.0	Aqp4	aquaporin 4	3780.0	0.00037799999999999997	0.00044699999999999997	0.846	0.398	0.728	3780.0	0.045700000000000005	0.084	0.544	0.586	0.776	3780.0	6.560000000000001e-05	0.0815	0.0008049999999999999	0.999	1.0	3780.0	0.0644	0.084	0.767	0.443	0.904	3780.0	0.014100000000000001	0.0814	0.17400000000000002	0.862	0.9420000000000001	3780.0	0.0772	0.0814	0.9490000000000001	0.343	0.77	11829.0	Aqp4	aquaporin 4	136.0	0.00398	0.0009419999999999999	4.22	2.4200000000000002e-05	0.0126	136.0
16513	16513.0	Kcnj10	potassium inwardly-rectifying channel, subfamily J, member 10	7000.0	0.00015199999999999998	0.0005549999999999999	0.274	0.784	0.917	7000.0	0.0917	0.10300000000000001	0.893	0.372	0.637	7000.0	-0.0572	0.0998	-0.5730000000000001	0.5670000000000001	1.0	7000.0	0.155	0.10300000000000001	1.51	0.132	0.904	7000.0	0.0873	0.09970000000000001	0.875	0.382	0.6970000000000001	7000.0	-0.0103	0.0998	-0.10300000000000001	0.918	0.977	16513.0	Kcnj10	potassium inwardly-rectifying channel, subfamily J, member 10	57.9	-0.0019100000000000002	0.000957	-2.0	0.0459	0.335	57.9
[truncated: 303 more columns]
