# Supplementary material for: Downregulation of glial genes involved in synaptic function mitigates Huntington's disease pathogenesis
Source: eLife. 2021 Apr 19;10:e64564. doi: 10.7554/eLife.64564 (PMC8149125; doi:10.7554/eLife.64564)
Supplement: Figure 1—source data 2. [file elife-64564-fig1-data2.zip › Figure_1_source_data_file_2/neuronUp/27/subHuman.csv]

Entrez	Chip	Caudate Probeset	M	t	P.Value	Unnamed: 5	Cerebellum Probeset	M.1	t.1	P.Value.1	Unnamed: 10	Probe Set ID	Title	Gene Symbol	Unigene	Full Length Ref. Sequences	Biological Process (GO)	Cellular Component (GO)	Molecular Function (GO)	Biochemical Function (Proteome)	Cellular Role (Proteome)	Molecular Localization (Proteome)	adjp	Entrez	entrezList	entrezList_filt	validList
3773	A	219564_at	0.413	2.61	0.0114		219564_at	-0.147	-0.966	0.338		219564_at	potassium inwardly-rectifying channel, subfamily J, member 16	KCNJ16	Hs.50151 // full length	NM_018658 // potassium inwardly-rectifying channel J16 /// NM_170741 // potassium inwardly-rectifying channel J16 /// NM_170742 // potassium inwardly-rectifying channel J16	6813 // potassium ion transport // inferred from electronic annotation /// 6811 // ion transport // inferred from electronic annotation	16021 // integral to membrane // inferred from electronic annotation	5242 // inward rectifier potassium channel activity // inferred from electronic annotation /// 5244 // voltage-gated ion channel activity // inferred from electronic annotation /// 5267 // potassium channel activity // inferred from electronic annotation	---	---	---	0.03589705634987385	3773	['3773']	['3773']	True
3773	B	222901_s_at	-0.0538	-1.41	0.163		222901_s_at_B	-0.0151	-0.276	0.783		222901_s_at	potassium inwardly-rectifying channel, subfamily J, member 16	KCNJ16	Hs.414021		---	---	---				0.2962365600097083	3773	['3773']	['3773']	True
361	A	210066_s_at	0.3	1.46	0.15		210066_s_at	0.357	4.85	9.96e-06		210066_s_at	aquaporin 4	AQP4	Hs.288650 // full length	NM_001650 // aquaporin 4 isoform a /// NM_004028 // aquaporin 4 C2 isoform C2 isoform	6832 // small molecule transport // traceable author statement /// 7399 // neurogenesis // traceable author statement /// 7588 // excretion // traceable author statement /// 6810 // transport // inferred from electronic annotation	5887 // integral to plasma membrane // traceable author statement	5372 // water transporter activity // traceable author statement /// 15250 // water channel activity // not recorded /// 5215 // transporter activity // extended:inferred from electronic annotation; MIP; 3.2e-89	---	---	---	0.2779395389120303	361	['361']	['361']	True
361	A	210067_at	0.116	0.589	0.558		210067_at	0.625	5.32	1.79e-06		210067_at	aquaporin 4	AQP4	Hs.288650 // full length	NM_001650 // aquaporin 4 isoform a /// NM_004028 // aquaporin 4 C2 isoform C2 isoform	6832 // small molecule transport // traceable author statement /// 7399 // neurogenesis // traceable author statement /// 7588 // excretion // traceable author statement /// 6810 // transport // inferred from electronic annotation	5887 // integral to plasma membrane // traceable author statement	5372 // water transporter activity // traceable author statement /// 15250 // water channel activity // not recorded /// 5215 // transporter activity // extended:inferred from electronic annotation; MIP; 3.2e-89	---	---	---	0.7020196578085184	361	['361']	['361']	True
361	A	210068_s_at	0.837	5.4	1.09e-06		210068_s_at	0.69	4.06	0.000152		210068_s_at	aquaporin 4	AQP4	Hs.288650 // full length	NM_001650 // aquaporin 4 isoform a /// NM_004028 // aquaporin 4 C2 isoform C2 isoform	6832 // small molecule transport // traceable author statement /// 7399 // neurogenesis // traceable author statement /// 7588 // excretion // traceable author statement /// 6810 // transport // inferred from electronic annotation	5887 // integral to plasma membrane // traceable author statement	5372 // water transporter activity // traceable author statement /// 15250 // water channel activity // not recorded /// 5215 // transporter activity // extended:inferred from electronic annotation; MIP; 3.2e-89	---	---	---	1.3588102108768034e-05	361	['361']	['361']	True
361	A	210906_x_at	0.646	4.62	1.96e-05		210906_x_at	0.573	4.34	5.79e-05		210906_x_at	aquaporin 4	AQP4	Hs.288650 // full length	NM_001650 // aquaporin 4 isoform a /// NM_004028 // aquaporin 4 C2 isoform C2 isoform	6832 // small molecule transport // traceable author statement /// 7399 // neurogenesis // traceable author statement /// 7588 // excretion // traceable author statement /// 6810 // transport // inferred from electronic annotation	5887 // integral to plasma membrane // traceable author statement	5372 // water transporter activity // traceable author statement /// 15250 // water channel activity // not recorded /// 5215 // transporter activity // extended:inferred from electronic annotation; MIP; 3.2e-89	---	---	---	0.00015978747958628198	361	['361']	['361']	True
361	B	226228_at	0.492	6.3	3.33e-08		226228_at_B	0.599	2.5	0.0152		226228_at	aquaporin 4	AQP4	Hs.315369		5975 // carbohydrate metabolism // traceable author statement /// 6098 // pentose-phosphate shunt // inferred from electronic annotation	5737 // cytoplasm // inferred from electronic annotation	4801 // transaldolase activity // traceable author statement /// 16228 // aldolase activity // inferred from electronic annotation /// 16740 // transferase activity // inferred from electronic annotation				7.461857356608479e-07	361	['361']	['361']	True
3766	A	206692_at	-0.199	-2.55	0.0131		206692_at	0.0323	0.694	0.49		206692_at	potassium inwardly-rectifying channel, subfamily J, member 10	KCNJ10	Hs.66727 // full length	NM_002241 // potassium inwardly-rectifying channel J10	6813 // potassium ion transport // traceable author statement /// 6811 // ion transport // inferred from electronic annotation	5887 // integral to plasma membrane // traceable author statement	15272 // ATP-activated inward rectifier potassium channel activity // traceable author statement /// 5242 // inward rectifier potassium channel activity // extended:Unknown; IRK; 1.1e-224 /// 5244 // voltage-gated ion channel activity // inferred from electronic annotation /// 5524 // ATP binding // inferred from electronic annotation /// 5267 // potassium channel activity // inferred from electr…	---	---	---	0.040276247177171015	3766	['3766']	['3766']	True
3766	B	228581_at	0.339	3.97	0.000187		228581_at_B	-0.0246	-0.211	0.834		228581_at	potassium inwardly-rectifying channel, subfamily J, member 10	KCNJ10	Hs.66727		6508 // proteolysis and peptidolysis // inferred from electronic annotation	---	4295 // trypsin activity // inferred from electronic annotation /// 5515 // protein binding // inferred from electronic annotation /// 16787 // hydrolase activity // inferred from electronic annotation				0.00110111874180865	3766	['3766']	['3766']	True
