# Supplementary material for: Downregulation of glial genes involved in synaptic function mitigates Huntington's disease pathogenesis
Source: eLife. 2021 Apr 19;10:e64564. doi: 10.7554/eLife.64564 (PMC8149125; doi:10.7554/eLife.64564)
Supplement: Figure 1—source data 2. [file elife-64564-fig1-data2.zip › Figure_1_source_data_file_2/neuronUp/27/subFly.csv]

fbgene	gene_x	EN7vsEW7_log2FoldChange	EN7vsEW7_pvalue	EN7vsEW7_padj	EN7vsEW7_grp.mean.EW7	EN7vsEW7_grp.mean.EN7	EN9vsEW9_log2FoldChange	EN9vsEW9_pvalue	EN9vsEW9_padj	EN9vsEW9_grp.mean.EW9	EN9vsEW9_grp.mean.EN9	EN11vsEW11_v2_log2FoldChange	EN11vsEW11_v2_pvalue	EN11vsEW11_v2_padj	EN11vsEW11_v2_grp.mean.EW11	EN11vsEW11_v2_grp.mean.EN11	EF18vsEW18_log2FoldChange	EF18vsEW18_pvalue	EF18vsEW18_padj	EF18vsEW18_grp.mean.EW18	EF18vsEW18_grp.mean.EF18	EF20vsEW20_log2FoldChange	EF20vsEW20_pvalue	EF20vsEW20_padj	EF20vsEW20_grp.mean.EW20	EF20vsEW20_grp.mean.EF20	EF22vsEW22_log2FoldChange	EF22vsEW22_pvalue	EF22vsEW22_padj	EF22vsEW22_grp.mean.EW22	EF22vsEW22_grp.mean.EF22	Unnamed: 31_x	AllSig_x	UnionSig_x	fbgene	gene_y	RN5vsRW5_log2FoldChange	RN5vsRW5_pvalue	RN5vsRW5_padj	RN5vsRW5_grp.mean.RW5	RN5vsRW5_grp.mean.RN5	RN7vsRW7_log2FoldChange	RN7vsRW7_pvalue	RN7vsRW7_padj	RN7vsRW7_grp.mean.RW7	RN7vsRW7_grp.mean.RN7	RN8vsRW8_log2FoldChange	RN8vsRW8_pvalue	RN8vsRW8_padj
FBgn0039061	Ir:FBgn0039061	-0.121070657789229	0.183677722203362	0.524178216881042	1370.47645080987	1254.25258242611	-0.14895073675869	0.155202684471551	0.319753240746924	1544.34021450428	1388.1844594986	-0.23170554848705	0.0073804164887578	0.0439677145981559	1533.34516436713	1297.40499289674	0.0475411210998383	0.57959518857631	0.771592711138312	1848.70141438301	1912.44746008108	-0.0936850907441124	0.202341388007283	0.444431966017644	1810.96298793067	1692.66496712569	-0.228106695312836	0.310473493658237	0.719646753472039	2286.92710627706	1896.9444228797		False	False	FBgn0039061	Ir:FBgn0039061	-0.228023275148819	0.00753419538987362	0.0317043802777101	1238.9391426242	1053.32775126601	-0.117607195623889	0.47306228402942	0.842272126587954	1116.35883639787	1022.77801171134	-0.366038234320077	0.00124125579189822	0.0137091483155851
FBgn0039060	CG13836:FBgn0039060	0.0722768769384093	0.645287180702176	0.88487485211612	159.243363110492	169.08057054676	0.0381132462810172	0.823370908128461	0.911722888544746	183.659462377293	189.149052379375	0.0223978397546212	0.888345476850186	0.956020065508183	187.790078987767	191.076225487048	0.425930304119383	0.0017315509252744	0.0127037210600348	230.0754663318	318.171638752594	0.134323750928492	0.295395355691873	0.552042255179839	239.426210986055	266.501836168602	-0.636842649959451	1.95899971222168e-06	0.000131307397377525	370.080420979998	233.096152705306		False	True	FBgn0039060	CG13836:FBgn0039060	-0.297170850752208	0.129997779361464	0.290157020717861	162.677832321318	127.745780986678	-0.40931315313177	0.086793700966042	0.398778878514186	139.481001339277	98.755166470253	-0.230346160980201	0.264965000848561	0.618497531959351
FBgn0039081	Irk2:FBgn0039081	0.0159546202636184	0.860562264246284	0.959736591594201	5436.76637018768	5500.32814056624	0.0307506565760831	0.554347467018129	0.734635095849747	5900.52928874791	6029.48971549168	0.180109363804566	0.0228436104992896	0.102701852162095	4852.76957381198	5519.96131289672	0.239739045308084	0.0142969312127698	0.0653532248119294	5055.35586386809	6015.6143534916	-0.0466736448347435	0.591672051204697	0.797307900174091	5802.25669948822	5607.33380953673	0.0538674528647162	0.238714328651327	0.660412294640485	5316.59201380268	5519.7934764964		False	False	FBgn0039081	Irk2:FBgn0039081	-1.84419213099833	1.42526983856024e-199	6.46700697183246e-197	6742.78928726944	1848.49616035575	-1.49281954092436	9.91959825198202e-23	1.55421415510402e-20	5290.75728694617	1754.11997286243	-1.5583607815931	6.01261764246989e-55	2.42753870076164e-52
FBgn0032706	Irk3:FBgn0032706	-0.148689176461696	0.20752715610542	0.556760484935314	685.443620338137	611.432083120339	-0.173548675135657	0.0400146812891428	0.11659356121439	858.273097280262	758.761421192885	-0.0388905360653232	0.715878852900285	0.874762049358685	702.049177390138	682.415969591137	0.223082413688807	0.130147645678779	0.312711177834896	550.233512279169	654.244241039822	-0.191115264252626	0.0875213012785456	0.260793914773059	740.371402884922	639.720754224227	0.255432374774688			796.985297583385	1074.37394230638		False	False	FBgn0032706	Irk3:FBgn0032706	-2.69130460296104	4.49594115881136e-42	4.01022580626969e-40	878.030585626816	97.3044668938507	-2.56435320432028	9.89775049332022e-34	2.8159100153496e-31	612.438694836293	79.0020072143332	-2.08222497989095	3.94822133505948e-21	4.67821312755254e-19
FBgn0033635	CG7777:FBgn0033635	0.235781548336365	0.108174644545161	0.383899381756325	393.328965407916	477.270597506943	-0.0458841560947223	0.691432836775531	0.830122892981435	490.935817862913	474.92937671997	0.0824481661454617	0.607151956997787	0.812529182411233	401.783500323393	429.408684679455	0.415783955833654	0.00732771083265095	0.0393332380316228	382.650704069632	531.36546593157	0.419292820619154	0.000919834546491985	0.0080282987152122	344.203271966468	480.270206035987	0.484950032864478			718.674965293152	1945.33338922886		False	True	FBgn0033635	CG7777:FBgn0033635	0.236879873468769	0.052282384537728	0.150391114949209	583.366084832423	693.842729271172	0.24667052895635	0.275057949986759	0.718446846413833	635.024342680963	777.324929281792	0.507990215344795	0.0120035370751344	0.0851337395289788
FBgn0034884	CG17662:FBgn0034884	0.10340759138237	0.370203346851717		1.37177865617417	3.21662391255897	0.107915737005794	0.495003684626744		1.02053459571939	2.64122360358692	-0.00141143439526868	0.988553833911654		1.58965391234369	1.55721520037671	0.148879438368849	0.203720370406667		0.31441694908735	2.57394999989591	-0.0707016797431973	0.399076077365193		2.86258089363196	1.00468524924715	0.309008797233977	0.268869068876147		2.59014703388316	5.72573160214086		False	False	FBgn0034884	CG17662:FBgn0034884	-0.152131662513413	0.32832088694968		2.62118348249517	0.653082960731986	0.0261008521369897	0.874973686324654		1.08694916035122	1.36139184039147	0.0475485030991485	0.462596679352537
FBgn0034885	CG4019:FBgn0034885	-0.0593126621464916	0.767885932018496	0.931431423856589	11268.5968339254	10490.6186333149	-0.759773277836666	5.70569360409844e-27	3.71638158405412e-25	9962.74393059301	5833.98816393716	-0.251988519458204	0.224916677322771	0.48002039578942	9144.18908241568	7153.25915979931	-0.159824282051589	0.160848653627863	0.358120646296042	8896.78886108732	7906.01345719372	0.933601949956326	1.13268937353934e-21	1.71403454120182e-19	5796.02652590902	11631.8843838989	0.419941225773196	0.0656345779642071	0.385109389976004	8577.02142669313	12125.7495748726		False	True	FBgn0034885	CG4019:FBgn0034885	0.152568969134249	0.0503419156663622	0.146179252057361	6249.43930847013	6961.16303855277	-0.0509940025876531	0.8154716558433	0.964728224413364	8895.50899358184	8536.78117746183	-0.304676041732288	0.0684331247455973	0.290348430934015
FBgn0000180	bib:FBgn0000180	0.00250832816535871	0.985245809406873	0.994474377823603	188.967951734454	189.603436320837	-0.095011144048077	0.513313352362092	0.703978536017171	220.32647368688	205.164920921325	0.11312855166703	0.524015791613641	0.754883675798359	202.612809945459	223.369776757651	-0.015539309682655	0.916289661779385	0.962778433342147	208.809889933339	206.538108322084	0.0641933652532197	0.634066089807563	0.826766659718804	185.668820874735	195.647872471821	-0.114359707474721			202.075658017281	180.333604126173		False	False	FBgn0000180	bib:FBgn0000180	-0.811882603471872	7.11268344271776e-07	8.13011658359282e-06	233.400079351486	125.281127634689	-0.79202508184918	2.23826985226877e-05	0.000497899904791722	196.971821991275	107.339609709043	-0.50579145049476	0.0374370398695406	0.194485798577093
FBgn0034883	CG17664:FBgn0034883	0.498801427976443	0.00420683717252959	0.0385130358847952	76.2761867033626	120.335180529908	0.831571400230182	0.00178278985956535	0.00900792031976304	58.8352921817364	138.732979210635	0.338982361434732	0.0991413929769102	0.285833703611104	81.6410915931651	112.990600847397	0.466394399784525	0.0128553486031335	0.059939805142467	124.437216680748	185.280441471723	0.245337452912536	0.134220436746489	0.344093509772706	100.893905488983	126.32760123088	0.311092251028413	0.316138302103887	0.721299248872431	183.865380964566	296.269360520368		False	True	FBgn0034883	CG17664:FBgn0034883	-0.309721046855846	0.219406066766688	0.413083476957812	71.5400755886745	52.9565798064128	-0.0824251726825502	0.773470947725732	0.953255105559547	62.3345864620929	57.6399837324638	-0.187335836938798	0.448466428317797	0.769879139384616
FBgn0015872	Drip:FBgn0015872	0.628046218230982	1.39872264137498e-12	1.33979497453928e-10	1099.00151595235	1737.87888322735	0.695317787247501	1.11065387185839e-09	1.85920164612078e-08	991.207193574008	1639.90464665469	0.595707369826373	1.27467088353308e-08	4.04141050680918e-07	1134.60384220629	1757.34892083166	0.322011689888268	0.00131220477870828	0.0101184562970602	1463.85158086013	1850.03212157256	0.196962971275384	0.0207170623766941	0.0942468374511977	1318.52107438781	1523.30535497272	0.0447817320543981	0.830670347847876	0.949310549136833	1715.17321757449	1777.25917683954		False	True	FBgn0015872	Drip:FBgn0015872	0.0658617900690951	0.468163284339952	0.670107260371929	1393.8060232788	1460.54516587077	0.0418457928507396	0.780646713273433	0.955298629867647	1094.96146516343	1129.59488259669	0.233400103196716	0.0686063964012117	0.290348430934015
FBgn0039061	Ir:FBgn0039061	-0.121070657789229	0.183677722203362	0.524178216881042	1370.47645080987	1254.25258242611	-0.14895073675869	0.155202684471551	0.319753240746924	1544.34021450428	1388.1844594986	-0.23170554848705	0.0073804164887578	0.0439677145981559	1533.34516436713	1297.40499289674	0.0475411210998383	0.57959518857631	0.771592711138312	1848.70141438301	1912.44746008108	-0.0936850907441124	0.202341388007283	0.444431966017644	1810.96298793067	1692.66496712569	-0.228106695312836	0.310473493658237	0.719646753472039	2286.92710627706	1896.9444228797		False	False	FBgn0039061	Ir:FBgn0039061	-0.228023275148819	0.00753419538987362	0.0317043802777101	1238.9391426242	1053.32775126601	-0.117607195623889	0.47306228402942	0.842272126587954	1116.35883639787	1022.77801171134	-0.366038234320077	0.00124125579189822	0.0137091483155851
FBgn0039060	CG13836:FBgn0039060	0.0722768769384093	0.645287180702176	0.88487485211612	159.243363110492	169.08057054676	0.0381132462810172	0.823370908128461	0.911722888544746	183.659462377293	189.149052379375	0.0223978397546212	0.888345476850186	0.956020065508183	187.790078987767	191.076225487048	0.425930304119383	0.0017315509252744	0.0127037210600348	230.0754663318	318.171638752594	0.134323750928492	0.295395355691873	0.552042255179839	239.426210986055	266.501836168602	-0.636842649959451	1.95899971222168e-06	0.000131307397377525	370.080420979998	233.096152705306		False	True	FBgn0039060	CG13836:FBgn0039060	-0.297170850752208	0.129997779361464	0.290157020717861	162.677832321318	127.745780986678	-0.40931315313177	0.086793700966042	0.398778878514186	139.481001339277	98.755166470253	-0.230346160980201	0.264965000848561	0.618497531959351
FBgn0039081	Irk2:FBgn0039081	0.0159546202636184	0.860562264246284	0.959736591594201	5436.76637018768	5500.32814056624	0.0307506565760831	0.554347467018129	0.734635095849747	5900.52928874791	6029.48971549168	0.180109363804566	0.0228436104992896	0.102701852162095	4852.76957381198	5519.96131289672	0.239739045308084	0.0142969312127698	0.0653532248119294	5055.35586386809	6015.6143534916	-0.0466736448347435	0.591672051204697	0.797307900174091	5802.25669948822	5607.33380953673	0.0538674528647162	0.238714328651327	0.660412294640485	5316.59201380268	5519.7934764964		False	False	FBgn0039081	Irk2:FBgn0039081	-1.84419213099833	1.42526983856024e-199	6.46700697183246e-197	6742.78928726944	1848.49616035575	-1.49281954092436	9.91959825198202e-23	1.55421415510402e-20	5290.75728694617	1754.11997286243	-1.5583607815931	6.01261764246989e-55	2.42753870076164e-52
FBgn0032706	Irk3:FBgn0032706	-0.148689176461696	0.20752715610542	0.556760484935314	685.443620338137	611.432083120339	-0.173548675135657	0.0400146812891428	0.11659356121439	858.273097280262	758.761421192885	-0.0388905360653232	0.715878852900285	0.874762049358685	702.049177390138	682.415969591137	0.223082413688807	0.130147645678779	0.312711177834896	550.233512279169	654.244241039822	-0.191115264252626	0.0875213012785456	0.260793914773059	740.371402884922	639.720754224227	0.255432374774688			796.985297583385	1074.37394230638		False	False	FBgn0032706	Irk3:FBgn0032706	-2.69130460296104	4.49594115881136e-42	4.01022580626969e-40	878.030585626816	97.3044668938507	-2.56435320432028	9.89775049332022e-34	2.8159100153496e-31	612.438694836293	79.0020072143332	-2.08222497989095	3.94822133505948e-21	4.67821312755254e-19
[truncated: 20 more columns]
