# Supplementary material for: Downregulation of glial genes involved in synaptic function mitigates Huntington's disease pathogenesis
Source: eLife. 2021 Apr 19;10:e64564. doi: 10.7554/eLife.64564 (PMC8149125; doi:10.7554/eLife.64564)
Supplement: Figure 1—source data 2. [file elife-64564-fig1-data2.zip › Figure_1_source_data_file_2/neuronUp/9/subMouse.csv]

Entrez	Entrez_Striatum 2 months	Symbol_Striatum 2 months	Name_Striatum 2 months	baseMean.continuousQ_Striatum 2 months	log2FoldChange.continuousQ_Striatum 2 months	lfcSE.continuousQ_Striatum 2 months	stat.continuousQ_Striatum 2 months	pvalue.continuousQ_Striatum 2 months	FDR.continuousQ_Striatum 2 months	baseMean.Q.80.vs.20_Striatum 2 months	log2FoldChange.Q.80.vs.20_Striatum 2 months	lfcSE.Q.80.vs.20_Striatum 2 months	stat.Q.80.vs.20_Striatum 2 months	pvalue.Q.80.vs.20_Striatum 2 months	FDR.Q.80.vs.20_Striatum 2 months	baseMean.Q.92.vs.20_Striatum 2 months	log2FoldChange.Q.92.vs.20_Striatum 2 months	lfcSE.Q.92.vs.20_Striatum 2 months	stat.Q.92.vs.20_Striatum 2 months	pvalue.Q.92.vs.20_Striatum 2 months	FDR.Q.92.vs.20_Striatum 2 months	baseMean.Q.111.vs.20_Striatum 2 months	log2FoldChange.Q.111.vs.20_Striatum 2 months	lfcSE.Q.111.vs.20_Striatum 2 months	stat.Q.111.vs.20_Striatum 2 months	pvalue.Q.111.vs.20_Striatum 2 months	FDR.Q.111.vs.20_Striatum 2 months	baseMean.Q.140.vs.20_Striatum 2 months	log2FoldChange.Q.140.vs.20_Striatum 2 months	lfcSE.Q.140.vs.20_Striatum 2 months	stat.Q.140.vs.20_Striatum 2 months	pvalue.Q.140.vs.20_Striatum 2 months	FDR.Q.140.vs.20_Striatum 2 months	baseMean.Q.175.vs.20_Striatum 2 months	log2FoldChange.Q.175.vs.20_Striatum 2 months	lfcSE.Q.175.vs.20_Striatum 2 months	stat.Q.175.vs.20_Striatum 2 months	pvalue.Q.175.vs.20_Striatum 2 months	FDR.Q.175.vs.20_Striatum 2 months	Entrez_Liver 2 months	Symbol_Liver 2 months	Name_Liver 2 months	baseMean.continuousQ_Liver 2 months	log2FoldChange.continuousQ_Liver 2 months	lfcSE.continuousQ_Liver 2 months	stat.continuousQ_Liver 2 months	pvalue.continuousQ_Liver 2 months	FDR.continuousQ_Liver 2 months	baseMean.Q.80.vs.20_Liver 2 months
20130	20130.0	Rras	Harvey rat sarcoma oncogene, subgroup R	263.0	-0.000837	0.000654	-1.28	0.201	0.619	263.0	-0.125	0.128	-0.974	0.33	0.607	263.0	0.0743	0.125	0.597	0.551	1.0	263.0	-0.214	0.128	-1.67	0.094	0.904	263.0	-0.14300000000000002	0.125	-1.15	0.25	0.647	263.0	-0.12	0.125	-0.962	0.336	0.768	20130.0	Rras	Harvey rat sarcoma oncogene, subgroup R	547.0	-0.000949	0.000423	-2.24	0.024800000000000003	0.262	547.0
140570	140570.0	Plxnb2	plexin B2	2100.0	0.000611	0.0005949999999999999	1.03	0.304	0.678	2100.0	0.108	0.115	0.935	0.35	0.624	2100.0	-0.0385	0.112	-0.342	0.732	1.0	2100.0	0.0297	0.116	0.257	0.797	0.9520000000000001	2100.0	0.11	0.112	0.975	0.33	0.673	2100.0	0.0993	0.112	0.884	0.377	0.783	140570.0	Plxnb2	plexin B2	6510.0	-6.33e-07	0.00032399999999999996	-0.0019600000000000004	0.998	0.999	6510.0
20353	20353.0	Sema4c	sema domain, immunoglobulin domain (Ig), transmembrane domain (TM) and short cytoplasmic domain, (semaphorin) 4C	472.0	-0.00021	0.0006219999999999999	-0.338	0.736	0.895	472.0	0.00474	0.124	0.038200000000000005	0.97	0.985	472.0	-0.044700000000000004	0.121	-0.37	0.712	1.0	472.0	-0.0724	0.124	-0.584	0.559	0.907	472.0	0.00427	0.121	0.0354	0.972	0.988	472.0	-0.047	0.121	-0.389	0.6970000000000001	0.901	20353.0	Sema4c	sema domain, immunoglobulin domain (Ig), transmembrane domain (TM) and short cytoplasmic domain, (semaphorin) 4C	135.0	-0.000306	0.00062	-0.493	0.622	0.873	135.0
235611	235611.0	Plxnb1	plexin B1	4490.0	0.00045799999999999997	0.0006600000000000001	0.6940000000000001	0.487	0.774	4490.0	0.169	0.131	1.29	0.198	0.521	4490.0	-0.0502	0.128	-0.391	0.6960000000000001	1.0	4490.0	0.0855	0.131	0.651	0.515	0.904	4490.0	0.09770000000000001	0.128	0.762	0.446	0.729	4490.0	0.0887	0.128	0.6920000000000001	0.489	0.8270000000000001	235611.0	Plxnb1	plexin B1	2500.0	-0.000285	0.000547	-0.521	0.602	0.866	2500.0
140571	140571.0	Plxnb3	plexin B3	2100.0	0.0006349999999999999	0.000632	1.0	0.315	0.684	2100.0	0.058	0.126	0.461	0.644	0.8130000000000001	2100.0	-0.0324	0.123	-0.265	0.791	1.0	2100.0	0.111	0.126	0.883	0.377	0.904	2100.0	0.049300000000000004	0.123	0.402	0.6880000000000001	0.857	2100.0	0.116	0.122	0.9430000000000001	0.34600000000000003	0.772	140571.0	Plxnb3	plexin B3	7.68	0.00044699999999999997	0.00102	0.438	0.661	0.891	7.68
20354	20354.0	Sema4d	sema domain, immunoglobulin domain (Ig), transmembrane domain (TM) and short cytoplasmic domain, (semaphorin) 4D	1790.0	0.00108	0.000636	1.7000000000000002	0.0886	0.546	1790.0	0.107	0.127	0.841	0.4	0.656	1790.0	-0.0142	0.124	-0.115	0.908	1.0	1790.0	0.0969	0.127	0.765	0.444	0.904	1790.0	0.135	0.124	1.09	0.276	0.653	1790.0	0.19	0.123	1.53	0.125	0.719	20354.0	Sema4d	sema domain, immunoglobulin domain (Ig), transmembrane domain (TM) and short cytoplasmic domain, (semaphorin) 4D	40.1	4.860000000000001e-05	0.000775	0.0627	0.95	0.986	40.1
17532	17532.0	Mras	muscle and microspikes RAS	5450.0	0.00011899999999999999	0.000215	0.551	0.582	0.8180000000000001	5450.0	0.063	0.0386	1.63	0.10200000000000001	0.483	5450.0	0.0317	0.0373	0.849	0.396	1.0	5450.0	0.021400000000000002	0.0386	0.553	0.58	0.907	5450.0	0.027200000000000002	0.037200000000000004	0.729	0.466	0.738	5450.0	0.0308	0.037200000000000004	0.8280000000000001	0.40800000000000003	0.799	17532.0	Mras	muscle and microspikes RAS	109.0	0.000735	0.000703	1.05	0.295	0.683	109.0
19414	19414.0	Rasa3	RAS p21 protein activator 3	2220.0	0.00037299999999999996	0.000317	1.17	0.24	0.642	2220.0	0.007690000000000001	0.0584	0.132	0.895	0.9490000000000001	2220.0	-0.023	0.0565	-0.40700000000000003	0.684	1.0	2220.0	0.00807	0.0584	0.138	0.89	0.976	2220.0	0.0386	0.056400000000000006	0.683	0.494	0.753	2220.0	0.0529	0.056400000000000006	0.9380000000000001	0.34800000000000003	0.773	19414.0	Rasa3	RAS p21 protein activator 3	429.0	-0.0016	0.0006569999999999999	-2.43	0.0152	0.211	429.0
54153	54153.0	Rasa4	RAS p21 protein activator 4	135.0	0.0002	0.0006749999999999999	0.296	0.768	0.909	135.0	-0.0315	0.135	-0.232	0.8160000000000001	0.91	135.0	-0.08	0.133	-0.604	0.546	1.0	135.0	0.147	0.135	1.09	0.276	0.904	135.0	0.0826	0.132	0.626	0.531	0.772	135.0	-0.034300000000000004	0.132	-0.26	0.795	0.935	54153.0	Rasa4	RAS p21 protein activator 4	70.9	-0.000125	0.0008129999999999999	-0.153	0.878	0.965	70.9
[truncated: 303 more columns]
