# Supplementary material for: Downregulation of glial genes involved in synaptic function mitigates Huntington's disease pathogenesis
Source: eLife. 2021 Apr 19;10:e64564. doi: 10.7554/eLife.64564 (PMC8149125; doi:10.7554/eLife.64564)
Supplement: Figure 1—source data 2. [file elife-64564-fig1-data2.zip › Figure_1_source_data_file_2/neuronUp/9/subHuman.csv]

Entrez	Chip	Caudate Probeset	M	t	P.Value	Unnamed: 5	Cerebellum Probeset	M.1	t.1	P.Value.1	Unnamed: 10	Probe Set ID	Title	Gene Symbol	Unigene	Full Length Ref. Sequences	Biological Process (GO)	Cellular Component (GO)	Molecular Function (GO)	Biochemical Function (Proteome)	Cellular Role (Proteome)	Molecular Localization (Proteome)	adjp	Entrez	entrezList	entrezList_filt	validList
6237	A	212647_at	0.305	6.07	8.2e-08		212647_at	0.0271	0.728	0.469		212647_at	related RAS viral (r-ras) oncogene homolog	RRAS	Hs.9651 // full length	NM_006270 // related RAS viral (r-ras) oncogene homolog	7265 // RAS protein signal transduction // traceable author statement	---	3925 // small monomeric GTPase activity // extended:Unknown; ras; 1.3e-98 /// 3930 // RAS small monomeric GTPase activity // traceable author statement /// 5525 // GTP binding // inferred from electronic annotation	---	---	---	1.5650365335598982e-06	6237	['6237']	['6237']	True
23654	A	208890_s_at	0.617	7.88	6.13e-11		208890_s_at	0.0518	0.864	0.391		208890_s_at	plexin B2	PLXNB2	Hs.3989 // full length	NM_012401 // plexin B2	---	---	---	---	---	---	7.504322615803816e-09	23654	['23654']	['23654']	True
23654	A	211472_at	0.0338	0.929	0.357		211472_at	0.00859	0.286	0.776		211472_at	plexin B2	PLXNB2	Hs.3989 // full length	NM_012401 // plexin B2	---	---	---	---	---	---	0.520891660171473	23654	['23654']	['23654']	True
54910	A	219039_at	0.11	3.33	0.00148		219039_at	0.0455	1.41	0.163		219039_at	sema domain, immunoglobulin domain (Ig), transmembrane domain (TM) and short cytoplasmic domain, (semaphorin) 4C	SEMA4C	Hs.7188 // full length	NM_017789 // sema domain, immunoglobulin domain (Ig), transmembrane domain TM	7275 // development // inferred from electronic annotation	16020 // membrane // inferred from electronic annotation	4872 // receptor activity // inferred from electronic annotation	---	---	---	0.006419525004827186	54910	['54910']	['54910']	True
54910	A	46665_at	0.275	4.81	9.91e-06		46665_at	0.08	1.81	0.0756		46665_at	sema domain, immunoglobulin domain (Ig), transmembrane domain (TM) and short cytoplasmic domain, (semaphorin) 4C	SEMA4C	Hs.7188 // full length	NM_017789 // sema domain, immunoglobulin domain (Ig), transmembrane domain TM	7275 // development // inferred from electronic annotation	16020 // membrane // inferred from electronic annotation	4872 // receptor activity // inferred from electronic annotation	---	---	---	8.933316211878009e-05	54910	['54910']	['54910']	True
5364	A	215668_s_at	-0.0537	-1.33	0.188		215668_s_at	0.0333	0.847	0.4		215668_s_at	plexin B1	PLXNB1	Hs.278311 // full length	NM_002673 // plexin B1	7165 // signal transduction // predicted/computed	5887 // integral to plasma membrane // predicted/computed	4872 // receptor activity // predicted/computed	---	---	---	0.32920700003897574	5364	['5364']	['5364']	True
5364	A	215807_s_at	0.441	5.92	1.46e-07		215807_s_at	0.0544	1.16	0.252		215807_s_at	plexin B1	PLXNB1	Hs.278311 // full length	NM_002673 // plexin B1	7165 // signal transduction // predicted/computed	5887 // integral to plasma membrane // predicted/computed	4872 // receptor activity // predicted/computed	---	---	---	2.52969070574624e-06	5364	['5364']	['5364']	True
5365	A	205957_at	0.292	4.08	0.000129		205957_at	0.0492	1.16	0.252		205957_at	plexin B3	PLXNB3	Hs.380742 // full length	NM_005393 // plexin B3	---	---	---	---	---	---	0.0008004021543985637	5365	['5365']	['5365']	True
10507	A	203528_at	0.297	3.67	0.000499		203528_at	-0.0281	-0.556	0.581		203528_at	sema domain, immunoglobulin domain (Ig), transmembrane domain (TM) and short cytoplasmic domain, (semaphorin) 4D	SEMA4D	Hs.79089 // full length	NM_006378 // sema domain, immunoglobulin domain (Ig), transmembrane domain (TM) and short cytoplasmic domain, (semaphorin) 4D	6916 // anti-apoptosis // traceable author statement /// 7399 // neurogenesis // inferred from electronic annotation /// 7155 // cell adhesion // traceable author statement /// 7275 // development // inferred from electronic annotation /// 6955 // immune response // traceable author statement	16021 // integral to membrane // inferred from electronic annotation	4872 // receptor activity // inferred from electronic annotation	---	---	---	0.002534660486150367	10507	['10507']	['10507']	True
10507	B	228891_at	0.288	2.58	0.0122		228891_at_B	-0.124	-1.42	0.162		228891_at	hypothetical protein LOC349236	LOC349236	Hs.522538		---	---	---				0.037990130302190186	10507	['10507']	['10507']	True
22808	A	206538_at	0.0246	0.409	0.684		206538_at	0.0453	0.888	0.378		206538_at	muscle RAS oncogene homolog	MRAS	Hs.349227 // full length	NM_012219 // muscle RAS oncogene homolog	7517 // muscle development // traceable author statement /// 7012 // actin cytoskeleton reorganization // traceable author statement /// 7275 // development // traceable author statement /// 7048 // oncogenesis // traceable author statement /// 7265 // RAS protein signal transduction // traceable author statement	5886 // plasma membrane // traceable author statement	3930 // RAS small monomeric GTPase activity // traceable author statement /// 5525 // GTP binding // inferred from electronic annotation /// 3925 // small monomeric GTPase activity // extended:Unknown; ras; 1.1e-83	---	---	---	0.7995096391497777	22808	['22808']	['22808']	True
22808	B	225185_at	0.288	3.7	0.000455		225185_at_B	0.14	2.58	0.0125		225185_at	muscle RAS oncogene homolog	MRAS	Hs.349227		48096 // chromatin-mediated maintenance of transcription // non-traceable author statement	5622 // intracellular // inferred from electronic annotation /// 16514 // SWI/SNF complex // inferred from sequence or structural similarity	3677 // DNA binding // inferred from electronic annotation /// 3713 // transcription coactivator activity // non-traceable author statement /// 5515 // protein binding // inferred from sequence or structural similarity				0.0023410719193770043	22808	['22808']	['22808']	True
22821	A	206220_s_at	-0.0238	-0.532	0.597		206220_s_at	0.0532	1.2	0.237		206220_s_at	RAS p21 protein activator 3	RASA3	Hs.119274 // full length	NM_007368 // RAS p21 protein activator 3	7242 // intracellular signaling cascade // inferred from electronic annotation	5886 // plasma membrane // traceable author statement	5096 // GTPase activator activity // traceable author statement	---	---	---	0.733844487004104	22821	['22821']	['22821']	True
22821	A	206221_at	-0.0267	-1.08	0.286		206221_at	0.0378	1.48	0.144		206221_at	RAS p21 protein activator 3	RASA3	Hs.119274 // full length	NM_007368 // RAS p21 protein activator 3	7242 // intracellular signaling cascade // inferred from electronic annotation	5886 // plasma membrane // traceable author statement	5096 // GTPase activator activity // traceable author statement	---	---	---	0.446268468030424	22821	['22821']	['22821']	True
22821	B	225562_at	0.315	5.84	2.02e-07		225562_at_B	0.0367	0.711	0.48		225562_at	RAS p21 protein activator 3	RASA3	Hs.119274		1514 // selenocysteine incorporation // non-traceable author statement	---	8430 // selenium binding // non-traceable author statement				3.324342857142857e-06	22821	['22821']	['22821']	True
10156
