# Supplementary material for: Downregulation of glial genes involved in synaptic function mitigates Huntington's disease pathogenesis
Source: eLife. 2021 Apr 19;10:e64564. doi: 10.7554/eLife.64564 (PMC8149125; doi:10.7554/eLife.64564)
Supplement: Figure 1—source data 2. [file elife-64564-fig1-data2.zip › Figure_1_source_data_file_2/neuronUp/0/subMouse.csv]

Entrez	Entrez_Striatum 2 months	Symbol_Striatum 2 months	Name_Striatum 2 months	baseMean.continuousQ_Striatum 2 months	log2FoldChange.continuousQ_Striatum 2 months	lfcSE.continuousQ_Striatum 2 months	stat.continuousQ_Striatum 2 months	pvalue.continuousQ_Striatum 2 months	FDR.continuousQ_Striatum 2 months	baseMean.Q.80.vs.20_Striatum 2 months	log2FoldChange.Q.80.vs.20_Striatum 2 months	lfcSE.Q.80.vs.20_Striatum 2 months	stat.Q.80.vs.20_Striatum 2 months	pvalue.Q.80.vs.20_Striatum 2 months	FDR.Q.80.vs.20_Striatum 2 months	baseMean.Q.92.vs.20_Striatum 2 months	log2FoldChange.Q.92.vs.20_Striatum 2 months	lfcSE.Q.92.vs.20_Striatum 2 months	stat.Q.92.vs.20_Striatum 2 months	pvalue.Q.92.vs.20_Striatum 2 months	FDR.Q.92.vs.20_Striatum 2 months	baseMean.Q.111.vs.20_Striatum 2 months	log2FoldChange.Q.111.vs.20_Striatum 2 months	lfcSE.Q.111.vs.20_Striatum 2 months	stat.Q.111.vs.20_Striatum 2 months	pvalue.Q.111.vs.20_Striatum 2 months	FDR.Q.111.vs.20_Striatum 2 months	baseMean.Q.140.vs.20_Striatum 2 months	log2FoldChange.Q.140.vs.20_Striatum 2 months	lfcSE.Q.140.vs.20_Striatum 2 months	stat.Q.140.vs.20_Striatum 2 months	pvalue.Q.140.vs.20_Striatum 2 months	FDR.Q.140.vs.20_Striatum 2 months	baseMean.Q.175.vs.20_Striatum 2 months	log2FoldChange.Q.175.vs.20_Striatum 2 months	lfcSE.Q.175.vs.20_Striatum 2 months	stat.Q.175.vs.20_Striatum 2 months	pvalue.Q.175.vs.20_Striatum 2 months	FDR.Q.175.vs.20_Striatum 2 months	Entrez_Liver 2 months	Symbol_Liver 2 months	Name_Liver 2 months	baseMean.continuousQ_Liver 2 months	log2FoldChange.continuousQ_Liver 2 months	lfcSE.continuousQ_Liver 2 months	stat.continuousQ_Liver 2 months	pvalue.continuousQ_Liver 2 months	FDR.continuousQ_Liver 2 months	baseMean.Q.80.vs.20_Liver 2 months
13405	13405.0	Dmd	dystrophin, muscular dystrophy	1610.0	0.000735	0.000288	2.55	0.0106	0.296	1610.0	0.088	0.0517	1.7000000000000002	0.0889	0.483	1610.0	0.0199	0.050100000000000006	0.397	0.6910000000000001	1.0	1610.0	0.0388	0.0517	0.75	0.453	0.904	1610.0	0.106	0.0499	2.13	0.0334	0.629	1610.0	0.11800000000000001	0.049800000000000004	2.36	0.0183	0.516	13405.0	Dmd	dystrophin, muscular dystrophy	984.0	0.0015500000000000002	0.000593	2.61	0.00902	0.17	984.0
17904	17904.0	Myl6	myosin, light polypeptide 6, alkali, smooth muscle and non-muscle	2250.0	-0.000394	0.0004900000000000001	-0.803	0.422	0.742	2250.0	-0.122	0.0913	-1.34	0.18	0.512	2250.0	0.017	0.08850000000000001	0.192	0.848	1.0	2250.0	-0.0707	0.0913	-0.775	0.439	0.904	2250.0	-0.0955	0.08850000000000001	-1.08	0.281	0.655	2250.0	-0.0589	0.08850000000000001	-0.666	0.505	0.836	17904.0	Myl6	myosin, light polypeptide 6, alkali, smooth muscle and non-muscle	1190.0	-0.000215	0.000385	-0.56	0.5760000000000001	0.854	1190.0
16772	16772.0	Lama1	laminin, alpha 1	131.0	0.000699	0.00064	1.09	0.274	0.663	131.0	0.0212	0.123	0.171	0.864	0.934	131.0	-0.0979	0.121	-0.811	0.417	1.0	131.0	0.17500000000000002	0.123	1.43	0.154	0.904	131.0	0.17500000000000002	0.12	1.46	0.14300000000000002	0.629	131.0	0.039400000000000004	0.12	0.329	0.742	0.919	16772.0	Lama1	laminin, alpha 1	204.0	-0.0019600000000000004	0.00059	-3.32	0.0008900000000000001	0.0613	204.0
16403	16403.0	Itga6	integrin alpha 6	663.0	0.000549	0.00075	0.731	0.464	0.762	663.0	0.224	0.165	1.36	0.17500000000000002	0.51	663.0	-0.08070000000000001	0.163	-0.495	0.62	1.0	663.0	0.159	0.165	0.96	0.337	0.904	663.0	0.154	0.163	0.9470000000000001	0.343	0.68	663.0	0.105	0.163	0.643	0.52	0.842	16403.0	Itga6	integrin alpha 6	76.9	-0.000472	0.0007639999999999999	-0.617	0.537	0.836	76.9
16398	16398.0	Itga2	integrin alpha 2	4.29	0.000513	0.000661	0.776	0.438	0.749	4.29	0.188	0.176	1.07	0.28500000000000003	0.577	4.29	-0.054900000000000004	0.176	-0.312	0.755	1.0	4.29	0.08700000000000001	0.176	0.496	0.62	0.912	4.29	-0.006450000000000001	0.177	-0.036500000000000005	0.971	0.988	4.29	0.198	0.178	1.12	0.264	0.741	16398.0	Itga2	integrin alpha 2	2.82	-0.00018899999999999999	0.000939	-0.202	0.84	0.9540000000000001	2.82
16404	16404.0	Itga7	integrin alpha 7	323.0	0.00075	0.0005859999999999999	1.28	0.2	0.619	323.0	-0.0432	0.113	-0.381	0.7030000000000001	0.847	323.0	-0.050300000000000004	0.11	-0.456	0.648	1.0	323.0	0.06720000000000001	0.113	0.594	0.553	0.907	323.0	0.133	0.11	1.21	0.226	0.642	323.0	0.0671	0.11	0.611	0.541	0.85	16404.0	Itga7	integrin alpha 7	300.0	-0.000607	0.000603	-1.01	0.314	0.6960000000000001	300.0
192897	192897.0	Itgb4	integrin beta 4	872.0	1.5899999999999998e-06	0.000509	0.0031200000000000004	0.998	0.999	872.0	-0.077	0.095	-0.81	0.418	0.667	872.0	0.0376	0.0921	0.40900000000000003	0.683	1.0	872.0	0.08070000000000001	0.09480000000000001	0.852	0.394	0.904	872.0	-0.0463	0.0921	-0.503	0.615	0.8170000000000001	872.0	0.000352	0.092	0.0038300000000000005	0.997	0.999	192897.0	Itgb4	integrin beta 4	23.1	-0.00119	0.0009509999999999999	-1.25	0.212	0.606	23.1
16419	16419.0	Itgb5	integrin beta 5	1310.0	0.000463	0.00023099999999999998	2.0	0.0454	0.47	1310.0	0.0993	0.0388	2.56	0.0105	0.483	1310.0	0.0258	0.0376	0.686	0.493	1.0	1310.0	0.00623	0.038900000000000004	0.16	0.873	0.971	1310.0	0.048400000000000006	0.0374	1.29	0.196	0.634	1310.0	0.0989	0.0373	2.65	0.00795	0.375	16419.0	Itgb5	integrin beta 5	1750.0	-0.000503	0.000374	-1.35	0.178	0.577	1750.0
16414	16414.0	Itgb2	integrin beta 2	202.0	-0.000137	0.000441	-0.311	0.756	0.904	202.0	-0.0325	0.08070000000000001	-0.403	0.687	0.838	202.0	-0.117	0.0786	-1.49	0.135	1.0	202.0	0.0335	0.0801	0.418	0.676	0.924	202.0	-0.0167	0.0776	-0.215	0.83	0.927	202.0	-0.05	0.0776	-0.645	0.519	0.841	16414.0	Itgb2	integrin beta 2	251.0	-0.000145	0.0008300000000000001	-0.17500000000000002	0.861	0.96	251.0
213435	213435.0	Mylk3	myosin light chain kinase 3	2.32	0.00038199999999999996	0.000553	0.6910000000000001	0.489	0.775	2.32	-0.0251	0.156	-0.161	0.872	0.9380000000000001	2.32	0.185	0.16	1.16	0.248	1.0	2.32	0.00906	0.157	0.057800000000000004	0.9540000000000001	0.989	2.32	0.0187	0.16	0.117	0.907	0.961	2.32	0.138	0.161	0.854	0.393	0.791	213435.0	Mylk3	myosin light chain kinase 3	13.4	0.00042899999999999997	0.000944	0.455	0.649	0.887	13.4
320910	320910.0	Itgb8	integrin beta 8	582.0	0.00034199999999999996	0.000672	0.51	0.61	0.834	582.0	0.10200000000000001	0.177	0.579	0.5630000000000001	0.761	582.0	-0.0745	0.178	-0.418	0.676	1.0	582.0	0.08120000000000001	0.177	0.459	0.646	0.917	582.0	0.0932	0.178	0.523	0.601	0.81	582.0	0.0685	0.178	0.385	0.7	0.902	320910.0	Itgb8	integrin beta 8	4.94	-0.0016200000000000001	0.0009729999999999999	-1.67	0.0954	0.455	4.94
107589	107589.0	Mylk	myosin, light polypeptide kinase	414.0	0.00046	0.00055	0.836	0.403	0.732	414.0	0.0492	0.105	0.467	0.64	0.811	414.0	-0.040400000000000005	0.10300000000000001	-0.394	0.6930000000000001	1.0	414.0	-0.008830000000000001	0.105	-0.0838	0.933	0.984	414.0	0.113	0.10200000000000001	1.11	0.267	0.65	414.0	0.0477	0.10200000000000001	0.467	0.641	0.886	107589.0	Mylk	myosin, light polypeptide kinase	3210.0	-0.000305	0.000504	-0.604	0.546	0.839	3210.0
19303	19303.0	Pxn	paxillin	1290.0	0.0009029999999999999	0.00035299999999999996	2.56	0.0106	0.296	1290.0	0.0521	0.0651	0.8	0.424	0.671	1290.0	0.00846	0.063	0.134	0.893	1.0	1290.0	0.043500000000000004	0.0651	0.669	0.504	0.904	1290.0	0.0974	0.06280000000000001	1.55	0.121	0.629	1290.0	0.14400000000000002	0.06280000000000001	2.3	0.021400000000000002	0.532	19303.0	Pxn	paxillin	1280.0	-0.000445	0.00043000000000000004	-1.04	0.301	0.686	1280.0
217734	217734.0	Pomt2	protein-O-mannosyltransferase 2	852.0	0.0006619999999999999	0.00037099999999999996	1.78	0.0745	0.526	852.0	0.0964	0.0688	1.4	0.161	0.505	852.0	0.0519	0.0666	0.779	0.436	1.0	852.0	0.0853	0.0687	1.24	0.214	0.904	852.0	0.127	0.0664	1.91	0.056100000000000004	0.629	852.0	0.09730000000000001	0.0664	1.47	0.14200000000000002	0.719	217734.0	Pomt2	protein-O-mannosyltransferase 2	674.0	0.000117	0.000347	0.337	0.736	0.917	674.0
12827	12827.0	Col4a2	collagen, type IV, alpha 2	1430.0	0.000714	0.000641	1.11	0.266	0.658	1430.0	0.17400000000000002	0.126	1.38	0.166	0.505	1430.0	-0.0171	0.123	-0.139	0.89	1.0	1430.0	0.12	0.126	0.9530000000000001	0.34	0.904	1430.0	0.182	0.123	1.49	0.137	0.629	1430.0	0.10300000000000001	0.123	0.841	0.4	0.794	12827.0	Col4a2	collagen, type IV, alpha 2	708.0	0.00125	0.000583	2.15	0.0318	0.291	708.0
12830	12830.0	Col4a5	collagen, type IV, alpha 5	167.0	0.000572	0.0006100000000000001	0.9380000000000001	0.34800000000000003	0.7010000000000001	167.0	0.134	0.11800000000000001	1.13	0.259	0.56	167.0	0.0332	0.115	0.28700000000000003	0.774	1.0	167.0	0.145	0.11800000000000001	1.23	0.22	0.904	167.0	0.199	0.115	1.74	0.0823	0.629	167.0	0.0517	0.115	0.449	0.653	0.889	12830.0	Col4a5	collagen, type IV, alpha 5	135.0	-0.00322	0.000931	-3.46	0.000532	0.0504	135.0
192176	192176.0	Flna	filamin, alpha	5990.0	0.0008359999999999999	0.000722	1.16	0.247	0.647	5990.0	0.277	0.151	1.83	0.0668	0.483	5990.0	0.0456	0.148	0.308	0.758	1.0	5990.0	0.14	0.151	0.927	0.354	0.904	5990.0	0.221	0.148	1.49	0.136	0.629	5990.0	0.167	0.148	1.13	0.258	0.736	192176.0	Flna	filamin, alpha	1160.0	-0.0009109999999999999	0.000477	-1.91	0.056100000000000004	0.364	1160.0
18452	18452.0	P4ha2	procollagen-proline, 2-oxoglutarate 4-dioxygenase (proline 4-hydroxylase), alpha II polypeptide	390.0	0.0010500000000000002	0.000547	1.92	0.0551	0.493	390.0	0.108	0.10300000000000001	1.04	0.298	0.585	390.0	-0.054900000000000004	0.101	-0.544	0.586	1.0	390.0	0.0975	0.10300000000000001	0.9430000000000001	0.34600000000000003	0.904	390.0	0.127	0.1	1.27	0.20500000000000002	0.634	390.0	0.17200000000000001	0.1	1.72	0.08610000000000001	0.7010000000000001	18452.0	P4ha2	procollagen-proline, 2-oxoglutarate 4-dioxygenase (proline 4-hydroxylase), alpha II polypeptide	223.0	0.00031	0.0008709999999999999	0.356	0.722	0.912	223.0
12840	12840.0	Col9a2	collagen, type IX, alpha 2	209.0	0.000408	0.000464	0.88	0.379	0.718	209.0	-0.101	0.0864	-1.16	0.245	0.55	209.0	-0.0018200000000000002	0.0833	-0.0218	0.983	1.0	209.0	-0.0519	0.08600000000000001	-0.603	0.546	0.907	209.0	0.0038900000000000002	0.0829	0.047	0.963	0.984	209.0	0.0582	0.0825	0.706	0.48	0.8260000000000001
107581	107581.0	Col16a1	collagen, type XVI, alpha 1	748.0	0.00118	0.000606	1.9500000000000002	0.0507	0.485	748.0	0.075	0.11900000000000001	0.628	0.53	0.741	748.0	0.0131	0.116	0.113	0.91	1.0	748.0	0.153	0.11900000000000001	1.28	0.2	0.904	748.0	0.125	0.116	1.08	0.28200000000000003	0.655	748.0	0.202	0.116	1.74	0.08220000000000001	0.7010000000000001	107581.0	Col16a1	collagen, type XVI, alpha 1	108.0	-0.0013700000000000001	0.000723	-1.9	0.057300000000000004	0.366	108.0
21923	21923.0	Tnc	tenascin C	173.0	-0.0011500000000000002	0.0007019999999999999	-1.64	0.10200000000000001	0.556	173.0	-0.148	0.14200000000000002	-1.04	0.298	0.585	173.0	-0.147	0.139	-1.06	0.29	1.0	173.0	-0.171	0.14200000000000002	-1.21	0.227	0.904	173.0	-0.393	0.139	-2.82	0.004750000000000001	0.505	173.0	-0.127	0.139	-0.916	0.359	0.777	21923.0	Tnc	tenascin C	34.0	-0.00319	0.0009019999999999999	-3.54	0.00040699999999999997	0.0458	34.0
16773	16773.0	Lama2	laminin, alpha 2	567.0	0.000837	0.0007059999999999999	1.19	0.23600000000000002	0.637	567.0	0.197	0.145	1.36	0.17500000000000002	0.51	567.0	-0.0563	0.14300000000000002	-0.395	0.6930000000000001	1.0	567.0	0.10300000000000001	0.145	0.708	0.47900000000000004	0.904	567.0	0.171	0.14200000000000002	1.2	0.229	0.642	567.0	0.151	0.14200000000000002	1.06	0.29	0.75	16773.0	Lama2	laminin, alpha 2	90.1	-0.00301	0.000864	-3.48	0.000495	0.0495	90.1
66988	66988.0	Lap3	leucine aminopeptidase 3	2010.0	-0.000232	0.00029499999999999996	-0.785	0.433	0.747	2010.0	-0.067	0.0534	-1.25	0.21	0.527	2010.0	-0.030600000000000002	0.0516	-0.593	0.553	1.0	2010.0	-0.0639	0.0534	-1.2	0.232	0.904	2010.0	-0.0708	0.0516	-1.37	0.17	0.631	2010.0	-0.028300000000000002	0.051500000000000004	-0.549	0.583	0.864	66988.0	Lap3	leucine aminopeptidase 3	9410.0	-0.000177	0.000385	-0.46	0.645	0.885	9410.0
12833	12833.0	Col6a1	collagen, type VI, alpha 1	4980.0	0.00043099999999999996	0.0005189999999999999	0.8310000000000001	0.406	0.734	4980.0	0.016	0.0966	0.166	0.869	0.935	4980.0	0.051300000000000005	0.09380000000000001	0.547	0.584	1.0	4980.0	-0.101	0.09670000000000001	-1.05	0.295	0.904	4980.0	0.0601	0.09380000000000001	0.641	0.521	0.767	4980.0	0.0819	0.09380000000000001	0.873	0.383	0.786	12833.0	Col6a1	collagen, type VI, alpha 1	285.0	-0.00201	0.000683	-2.94	0.0032300000000000002	0.11	285.0
18451	18451.0	P4ha1	procollagen-proline, 2-oxoglutarate 4-dioxygenase (proline 4-hydroxylase), alpha 1 polypeptide	2300.0	-0.000882	0.0006309999999999999	-1.4	0.162	0.593	2300.0	0.12	0.124	0.971	0.331	0.608	2300.0	-0.0451	0.121	-0.373	0.709	1.0	2300.0	-0.054200000000000005	0.124	-0.437	0.662	0.922	2300.0	-0.07200000000000001	0.121	-0.596	0.551	0.783	2300.0	-0.123	0.121	-1.02	0.308	0.759	18451.0	P4ha1	procollagen-proline, 2-oxoglutarate 4-dioxygenase (proline 4-hydroxylase), alpha 1 polypeptide	525.0	0.000579	0.0009889999999999999	0.585	0.559	0.845	525.0
20520	20520.0	Slc22a5	solute carrier family 22 (organic cation transporter), member 5	417.0	0.000525	0.000354	1.48	0.138	0.577	417.0	0.0444	0.06620000000000001	0.67	0.503	0.723	417.0	0.019700000000000002	0.06420000000000001	0.307	0.759	1.0	417.0	0.0524	0.066	0.794	0.427	0.904	417.0	0.0893	0.0637	1.4	0.161	0.629	417.0	0.0711	0.0636	1.12	0.263	0.741	20520.0	Slc22a5	solute carrier family 22 (organic cation transporter), member 5	830.0	0.0010400000000000001	0.000843	1.23	0.218	0.613	830.0
373864	373864.0	Col27a1	collagen, type XXVII, alpha 1	406.0	-0.00047099999999999996	0.000658	-0.715	0.47500000000000003	0.768	406.0	-0.0713	0.131	-0.543	0.587	0.776	406.0	-0.089	0.128	-0.6940000000000001	0.488	1.0	406.0	0.0859	0.131	0.655	0.512	0.904	406.0	-0.041800000000000004	0.128	-0.326	0.744	0.887	406.0	-0.129	0.128	-1.01	0.313	0.761	373864.0	Col27a1	collagen, type XXVII, alpha 1	1130.0	0.000966	0.0009509999999999999	1.02	0.31	0.6930000000000001	1130.0
224105	224105.0	Pak2	p21 protein (Cdc42/Rac)-activated kinase 2	1970.0	0.000518	0.000301	1.72	0.0852	0.541	1970.0	0.0984	0.0522	1.89	0.0594	0.483	1970.0	-0.0204	0.0506	-0.403	0.687	1.0	1970.0	0.082	0.0522	1.57	0.116	0.904	1970.0	0.0717	0.0504	1.42	0.155	0.629	1970.0	0.0852	0.0504	1.69	0.09090000000000001	0.7020000000000001	224105.0	Pak2	p21 protein (Cdc42/Rac)-activated kinase 2	1050.0	-0.00029299999999999997	0.000328	-0.894	0.371	0.738	1050.0
109272	109272.0	Mybpc1	myosin binding protein C, slow-type	10.4	1.0600000000000002e-05	0.000748	0.014100000000000001	0.989	0.995	10.4	0.192	0.178	1.08	0.281	0.5750000000000001	10.4	0.0737	0.178	0.41400000000000003	0.679	1.0	10.4	0.0947	0.178	0.531	0.596	0.909	10.4	0.0663	0.177	0.374	0.709	0.868	10.4	0.031200000000000002	0.177	0.176	0.86	0.9580000000000001	109272.0	Mybpc1	myosin binding protein C, slow-type	1.1400000000000001	0.00034199999999999996	0.0007019999999999999	0.486	0.627	0.876	1.1400000000000001
[truncated: 303 more columns]
