# Supplementary material for: Downregulation of glial genes involved in synaptic function mitigates Huntington's disease pathogenesis
Source: eLife. 2021 Apr 19;10:e64564. doi: 10.7554/eLife.64564 (PMC8149125; doi:10.7554/eLife.64564)
Supplement: Figure 1—source data 2. [file elife-64564-fig1-data2.zip › Figure_1_source_data_file_2/neuronUp/0/subHuman.csv]

Entrez	Chip	Caudate Probeset	M	t	P.Value	Unnamed: 5	Cerebellum Probeset	M.1	t.1	P.Value.1	Unnamed: 10	Probe Set ID	Title	Gene Symbol	Unigene	Full Length Ref. Sequences	Biological Process (GO)	Cellular Component (GO)	Molecular Function (GO)	Biochemical Function (Proteome)	Cellular Role (Proteome)	Molecular Localization (Proteome)	adjp	Entrez	entrezList	entrezList_filt	validList
1756.0	A	203881_s_at	0.308	2.87	0.00561		203881_s_at	-0.218	-2.03	0.0467		203881_s_at	dystrophin (muscular dystrophy, Duchenne and Becker types)	DMD	Hs.169470 // full length	NM_000109 // dystrophin Dp427c isoform /// NM_004006 // dystrophin Dp427m isoform /// NM_004007 // dystrophin Dp427l isoform /// NM_004009 // dystrophin Dp427p1 isoform /// NM_004010 // dystrophin Dp427p2 isoform /// NM_004011 // dystrophin Dp260-1 isoform /// NM_004012 // dystrophin Dp260-2 isoform /// NM_004013 // dystrophin Dp140 isoform /// NM_004014 // dystrophin Dp116 isoform /// NM_004015 …	7148 // cell shape and cell size control // predicted/computed /// 6936 // muscle contraction // not recorded /// 7517 // muscle development // not recorded	157 // peripheral plasma membrane protein // experimental evidence /// 5856 // cytoskeleton // predicted/computed	5200 // structural constituent of cytoskeleton // predicted/computed	---	---	---	0.01994035443037975	1756	['1756']	['1756']	True
1756.0	A	207660_at	0.123	1.73	0.0882		207660_at	0.00554	0.11	0.913		207660_at	dystrophin (muscular dystrophy, Duchenne and Becker types)	DMD	Hs.169470 // full length	NM_000109 // dystrophin Dp427c isoform /// NM_004006 // dystrophin Dp427m isoform /// NM_004007 // dystrophin Dp427l isoform /// NM_004009 // dystrophin Dp427p1 isoform /// NM_004010 // dystrophin Dp427p2 isoform /// NM_004011 // dystrophin Dp260-1 isoform /// NM_004012 // dystrophin Dp260-2 isoform /// NM_004013 // dystrophin Dp140 isoform /// NM_004014 // dystrophin Dp116 isoform /// NM_004015 …	7148 // cell shape and cell size control // predicted/computed /// 6936 // muscle contraction // not recorded /// 7517 // muscle development // not recorded	157 // peripheral plasma membrane protein // experimental evidence /// 5856 // cytoskeleton // predicted/computed	5200 // structural constituent of cytoskeleton // predicted/computed	---	---	---	0.18589152319744803	1756	['1756']	['1756']	True
1756.0	A	208086_s_at	0.00521	0.155	0.877		208086_s_at	-0.0261	-0.879	0.383		208086_s_at	dystrophin (muscular dystrophy, Duchenne and Becker types)	DMD	Hs.169470 // full length	NM_000109 // dystrophin Dp427c isoform /// NM_004006 // dystrophin Dp427m isoform /// NM_004007 // dystrophin Dp427l isoform /// NM_004009 // dystrophin Dp427p1 isoform /// NM_004010 // dystrophin Dp427p2 isoform /// NM_004011 // dystrophin Dp260-1 isoform /// NM_004012 // dystrophin Dp260-2 isoform /// NM_004013 // dystrophin Dp140 isoform /// NM_004014 // dystrophin Dp116 isoform /// NM_004015 …	7148 // cell shape and cell size control // predicted/computed /// 6936 // muscle contraction // not recorded /// 7517 // muscle development // not recorded	157 // peripheral plasma membrane protein // experimental evidence /// 5856 // cytoskeleton // predicted/computed	5200 // structural constituent of cytoskeleton // predicted/computed	---	---	---	0.927997738995266	1756	['1756']	['1756']	True
1756.0	B	234752_x_at	-0.025	-1.36	0.18		234752_x_at_B	0.032	1.85	0.0688		234752_x_at	dystrophin (muscular dystrophy, Duchenne and Becker types)	DMD	Hs.169470		7155 // cell adhesion // inferred from electronic annotation	16021 // integral to membrane // inferred from electronic annotation	3824 // catalytic activity // inferred from electronic annotation /// 5515 // protein binding // inferred from electronic annotation				0.31868852459016395	1756	['1756']	['1756']	True
4637.0	A	212082_s_at	0.404	5.69	3.56e-07		212082_s_at	-0.132	-2.47	0.0166		212082_s_at	myosin, light polypeptide 6, alkali, smooth muscle and non-muscle	MYL6	Hs.77385 // full length	NM_021019 // smooth muscle and non-muscle myosin alkali light chain isoform 1 /// NM_079423 // smooth muscle and non-muscle myosin alkali light chain isoform 2 /// NM_079424 // smooth muscle and non-muscle myosin alkali light chain isoform 4 /// NM_079425 // smooth muscle and non-muscle myosin alkali light chain isoform 3	---	5860 // non-muscle myosin // not recorded /// 5859 // muscle myosin // not recorded	5509 // calcium ion binding activity // extended:traceable author statement; efhand; 0.00091 /// 8307 // structural constituent of muscle // not recorded	---	---	---	5.280412017167382e-06	4637	['4637']	['4637']	True
4637.0	A	214002_at	0.0818	1.85	0.0688		214002_at	-0.0205	-0.527	0.601		214002_at	myosin, light polypeptide 6, alkali, smooth muscle and non-muscle	MYL6	Hs.77385 // full length	NM_021019 // smooth muscle and non-muscle myosin alkali light chain isoform 1 /// NM_079423 // smooth muscle and non-muscle myosin alkali light chain isoform 2 /// NM_079424 // smooth muscle and non-muscle myosin alkali light chain isoform 4 /// NM_079425 // smooth muscle and non-muscle myosin alkali light chain isoform 3	---	5860 // non-muscle myosin // not recorded /// 5859 // muscle myosin // not recorded	5509 // calcium ion binding activity // extended:traceable author statement; efhand; 0.00091 /// 8307 // structural constituent of muscle // not recorded	---	---	---	0.15358473616217827	4637	['4637']	['4637']	True
284217.0	A	222346_at	-0.034	-0.878	0.384		222346_at	0.0572	1.8	0.0769		222346_at	ESTs, Highly similar to LMA1_HUMAN Laminin alpha-1 chain precursor (Laminin A chain) [H.sapiens]	---	Hs.270364 // est	---	---	---	---	---	---	---	0.5476415579468622	284217	['284217']	['284217']	True
284217.0	B	227048_at	0.304	4.96	5.67e-06		227048_at_B	0.137	2.9	0.00519		227048_at	laminin, alpha 1	LAMA1	Hs.270364		6355 // regulation of transcription, DNA-dependent // inferred from electronic annotation	5634 // nucleus // inferred from electronic annotation	3677 // DNA binding // inferred from electronic annotation /// 5515 // protein binding // inferred from electronic annotation /// 8270 // zinc ion binding // inferred from electronic annotation				5.554770170082861e-05	284217	['284217']	['284217']	True
3655.0	A	201656_at	0.579	6.54	1.3e-08		201656_at	0.0181	0.425	0.673		201656_at	integrin, alpha 6	ITGA6	Hs.227730 // full length	NM_000210 // integrin alpha chain, alpha 6	7044 // cell-substrate junction assembly // traceable author statement /// 7229 // integrin-mediated signaling pathway // inferred from electronic annotation /// 7160 // cell-matrix adhesion // not recorded	8305 // integrin complex // not recorded /// 16021 // integral to membrane // inferred from electronic annotation	4895 // cell adhesion receptor activity // not recorded /// 4872 // receptor activity // inferred from electronic annotation	---	---	---	3.5100000000000006e-07	3655	['3655']	['3655']	True
3655.0	A	215177_s_at	0.246	3.25	0.00188		215177_s_at	0.0776	2.01	0.0494		215177_s_at	integrin, alpha 6	ITGA6	Hs.227730 // full length	NM_000210 // integrin alpha chain, alpha 6	7044 // cell-substrate junction assembly // traceable author statement /// 7229 // integrin-mediated signaling pathway // inferred from electronic annotation /// 7160 // cell-matrix adhesion // not recorded	8305 // integrin complex // not recorded /// 16021 // integral to membrane // inferred from electronic annotation	4895 // cell adhesion receptor activity // not recorded /// 4872 // receptor activity // inferred from electronic annotation	---	---	---	0.007868887646730017	3655	['3655']	['3655']	True
3673.0	A	205032_at	0.178	3.42	0.00112		205032_at	0.0577	2.01	0.0488		205032_at	integrin, alpha 2 (CD49B, alpha 2 subunit of VLA-2 receptor)	ITGA2	Hs.271986 // full length	NM_002203 // integrin alpha 2 precursor	7596 // blood coagulation // traceable author statement /// 7229 // integrin-mediated signaling pathway // inferred from electronic annotation /// 7160 // cell-matrix adhesion // traceable author statement /// 7397 // histogenesis and organogenesis // traceable author statement	8305 // integrin complex // traceable author statement /// 5886 // plasma membrane // traceable author statement /// 16021 // integral to membrane // inferred from electronic annotation	4895 // cell adhesion receptor activity // traceable author statement /// 5518 // collagen binding // traceable author statement /// 287 // magnesium ion binding // inferred from electronic annotation /// 4872 // receptor activity // inferred from electronic annotation	---	---	---	0.0050602735317779556	3673	['3673']	['3673']	True
3673.0	B	227314_at	0.276	3.27	0.00173		227314_at_B	-0.0364	-1.01	0.316		227314_at	integrin, alpha 2 (CD49B, alpha 2 subunit of VLA-2 receptor)	ITGA2	Hs.387725		---	---	---				0.007341592519127232	3673	['3673']	['3673']	True
3679.0	A	209663_s_at	0.287	4.1	0.000121		209663_s_at	0.199	3.53	0.000821		209663_s_at	integrin, alpha 7	ITGA7	Hs.74369 // full length	NM_002206 // integrin alpha 7 precursor	7517 // muscle development // traceable author statement /// 7229 // integrin-mediated signaling pathway // inferred from electronic annotation /// 7160 // cell-matrix adhesion // traceable author statement /// 7156 // homophilic cell adhesion // not recorded	8305 // integrin complex // inferred from electronic annotation	4895 // cell adhesion receptor activity // not recorded /// 4872 // receptor activity // inferred from electronic annotation	---	---	---	0.0007578820577164366	3679	['3679']	['3679']	True
3679.0	A	216331_at	0.43	6.63	9.04e-09		216331_at	0.147	2.52	0.0144		216331_at	integrin, alpha 7	ITGA7	Hs.74369 // full length	NM_002206 // integrin alpha 7 precursor	7517 // muscle development // traceable author statement /// 7229 // integrin-mediated signaling pathway // inferred from electronic annotation /// 7160 // cell-matrix adhesion // traceable author statement /// 7156 // homophilic cell adhesion // not recorded	8305 // integrin complex // inferred from electronic annotation	4895 // cell adhesion receptor activity // not recorded /// 4872 // receptor activity // inferred from electronic annotation	---	---	---	2.651103916449086e-07	3679	['3679']	['3679']	True
3691.0	A	204989_s_at	0.65	5.4	1.09e-06		204989_s_at	0.364	3.87	0.00028		204989_s_at	integrin, beta 4	ITGB4	Hs.85266 // full length	NM_000213 // integrin, beta 4	7160 // cell-matrix adhesion // inferred from electronic annotation /// 7229 // integrin-mediated signaling pathway // inferred from electronic annotation /// 7275 // development // inferred from electronic annotation /// 7125 // invasive growth // traceable author statement /// 7048 // oncogenesis // traceable author statement	8305 // integrin complex // traceable author statement /// 16021 // integral to membrane // inferred from electronic annotation	4895 // cell adhesion receptor activity // traceable author statement /// 4872 // receptor activity // inferred from electronic annotation	---	---	---	1.3588102108768034e-05	3691	['3691']	['3691']	True
3691.0	A	204990_s_at	0.932	7.6	1.88e-10		204990_s_at	0.383	3.5	0.000911		204990_s_at	integrin, beta 4	ITGB4	Hs.85266 // full length	NM_000213 // integrin, beta 4	7160 // cell-matrix adhesion // inferred from electronic annotation /// 7229 // integrin-mediated signaling pathway // inferred from electronic annotation /// 7275 // development // inferred from electronic annotation /// 7125 // invasive growth // traceable author statement /// 7048 // oncogenesis // traceable author statement	8305 // integrin complex // traceable author statement /// 16021 // integral to membrane // inferred from electronic annotation	4895 // cell adhesion receptor activity // traceable author statement /// 4872 // receptor activity // inferred from electronic annotation	---	---	---	1.510995348837209e-08	3691	['3691']	['3691']	True
3691.0	A	211905_s_at	0.21	3.27	0.00176		211905_s_at	0.168	3.38	0.00132		211905_s_at	integrin, beta 4	ITGB4	Hs.85266 // full length	NM_000213 // integrin, beta 4	7160 // cell-matrix adhesion // inferred from electronic annotation /// 7229 // integrin-mediated signaling pathway // inferred from electronic annotation /// 7275 // development // inferred from electronic annotation /// 7125 // invasive growth // traceable author statement /// 7048 // oncogenesis // traceable author statement	8305 // integrin complex // traceable author statement /// 16021 // integral to membrane // inferred from electronic annotation	4895 // cell adhesion receptor activity // traceable author statement /// 4872 // receptor activity // inferred from electronic annotation	---	---	---	0.007447097381804483	3691	['3691']	['3691']	True
3691.0	A	214292_at	0.284	4.25	7.17e-05		214292_at	0.134	2.38	0.0205		214292_at	integrin, beta 4	ITGB4	Hs.85266 // full length	NM_000213 // integrin, beta 4	7160 // cell-matrix adhesion // inferred from electronic annotation /// 7229 // integrin-mediated signaling pathway // inferred from electronic annotation /// 7275 // development // inferred from electronic annotation /// 7125 // invasive growth // traceable author statement /// 7048 // oncogenesis // traceable author statement	8305 // integrin complex // traceable author statement /// 16021 // integral to membrane // inferred from electronic annotation	4895 // cell adhesion receptor activity // traceable author statement /// 4872 // receptor activity // inferred from electronic annotation	---	---	---	0.00048433883626522326	3691	['3691']	['3691']	True
3691.0	B	230704_s_at	-0.000435	-0.0108	0.991		230704_s_at_B	0.0467	0.864	0.391		230704_s_at	integrin, beta 4	ITGB4	Hs.85266		---	---	---				0.9949863234111022	3691	['3691']	['3691']	True
3693.0	A	201124_at	0.273	6.43	2e-08		201124_at	0.0221	0.746	0.459		201124_at	integrin, beta 5	ITGB5	Hs.149846 // full length	NM_002213 // integrin, beta 5	7229 // integrin-mediated signaling pathway // inferred from electronic annotation /// 7275 // development // inferred from electronic annotation /// 7160 // cell-matrix adhesion // not recorded	16021 // integral to membrane // inferred from electronic annotation /// 8305 // integrin complex // inferred from electronic annotation	4895 // cell adhesion receptor activity // not recorded /// 4872 // receptor activity // inferred from electronic annotation	---	---	---	4.942574257425742e-07	3693	['3693']	['3693']	True
3693.0	A	201125_s_at	0.333	7.07	1.58e-09		201125_s_at	0.018	0.422	0.674		201125_s_at	integrin, beta 5	ITGB5	Hs.149846 // full length	NM_002213 // integrin, beta 5	7229 // integrin-mediated signaling pathway // inferred from electronic annotation /// 7275 // development // inferred from electronic annotation /// 7160 // cell-matrix adhesion // not recorded	16021 // integral to membrane // inferred from electronic annotation /// 8305 // integrin complex // inferred from electronic annotation	4895 // cell adhesion receptor activity // not recorded /// 4872 // receptor activity // inferred from electronic annotation	---	---	---	7.070342629482071e-08	3693	['3693']	['3693']	True
3693.0	A	214020_x_at	0.211	3.94	0.000205		214020_x_at	0.034	0.759	0.451		214020_x_at	integrin, beta 5	ITGB5	Hs.149846 // full length	NM_002213 // integrin, beta 5	7229 // integrin-mediated signaling pathway // inferred from electronic annotation /// 7275 // development // inferred from electronic annotation /// 7160 // cell-matrix adhesion // not recorded	16021 // integral to membrane // inferred from electronic annotation /// 8305 // integrin complex // inferred from electronic annotation	4895 // cell adhesion receptor activity // not recorded /// 4872 // receptor activity // inferred from electronic annotation	---	---	---	0.0011894924447888415	3693	['3693']	['3693']	True
3693.0	A	214021_x_at	0.0435	2.08	0.0418		214021_x_at	0.00435	0.262	0.794		214021_x_at	integrin, beta 5	ITGB5	Hs.149846 // full length	NM_002213 // integrin, beta 5	7229 // integrin-mediated signaling pathway // inferred from electronic annotation /// 7275 // development // inferred from electronic annotation /// 7160 // cell-matrix adhesion // not recorded	16021 // integral to membrane // inferred from electronic annotation /// 8305 // integrin complex // inferred from electronic annotation	4895 // cell adhesion receptor activity // not recorded /// 4872 // receptor activity // inferred from electronic annotation	---	---	---	0.1031749478079332	3693	['3693']	['3693']	True
3689.0	A	202803_s_at	0.288	2.62	0.0111		202803_s_at	0.16	2.15	0.036		202803_s_at	integrin, beta 2 (antigen CD18 (p95), lymphocyte function-associated antigen 1; macrophage antigen 1 (mac-1) beta subunit)	ITGB2	Hs.83968 // full length	NM_000211 // integrin beta chain, beta 2 precursor	6960 // antimicrobial humoral response (sensu Invertebrata) // experimental evidence /// 7229 // integrin-mediated signaling pathway // experimental evidence /// 7155 // cell adhesion // experimental evidence	8305 // integrin complex // predicted/computed	4895 // cell adhesion receptor activity // experimental evidence	---	---	---	0.03511235654439203	3689	['3689']	['3689']	True
3689.0	B	236988_x_at	-0.00322	-0.0915	0.927		236988_x_at_B	0.0265	0.764	0.448		236988_x_at	integrin, beta 2 (antigen CD18 (p95), lymphocyte function-associated antigen 1; macrophage antigen 1 (mac-1) beta subunit)	ITGB2	Hs.375957		6468 // protein amino acid phosphorylation // inferred from electronic annotation	---	4674 // protein serine/threonine kinase activity // inferred from electronic annotation /// 5524 // ATP binding // inferred from electronic annotation /// 16301 // kinase activity // inferred from electronic annotation				0.9585991207678322	3689	['3689']	['3689']	True
91807.0	A	217623_at	0.317	3.06	0.00328		217623_at	0.0107	0.0802	0.936		217623_at	ESTs, Moderately similar to PRO0478 protein [Homo sapiens] [H.sapiens]	---	Hs.130465 // est	---	---	---	---	---	---	---	0.012683005422153368	91807	['91807']	['91807']	True
91807.0	B	238834_at	0.38	3.39	0.00122		238834_at_B	0.019	0.298	0.767		238834_at	Transcribed sequences	---	Hs.159282		---	---	---				0.005439333134861566	91807	['91807']	['91807']	True
3696.0	A	205816_at	0.405	4.87	7.81e-06		205816_at	0.0708	2.4	0.0196		205816_at	integrin, beta 8	ITGB8	Hs.355722 // full length	NM_002214 // integrin, beta 8	7160 // cell-matrix adhesion // inferred from electronic annotation /// 7229 // integrin-mediated signaling pathway // inferred from electronic annotation /// 7275 // development // inferred from electronic annotation	8305 // integrin complex // traceable author statement /// 16021 // integral to membrane // inferred from electronic annotation	4895 // cell adhesion receptor activity // traceable author statement /// 4872 // receptor activity // inferred from electronic annotation	---	---	---	7.28738691588785e-05	3696	['3696']	['3696']	True
3696.0	A	211488_s_at	0.271	4.85	8.61e-06		211488_s_at	0.0128	0.4	0.691		211488_s_at	integrin, beta 8	ITGB8	Hs.355722 // full length	NM_002214 // integrin, beta 8	7160 // cell-matrix adhesion // inferred from electronic annotation /// 7229 // integrin-mediated signaling pathway // inferred from electronic annotation /// 7275 // development // inferred from electronic annotation	8305 // integrin complex // traceable author statement /// 16021 // integral to membrane // inferred from electronic annotation	4895 // cell adhesion receptor activity // traceable author statement /// 4872 // receptor activity // inferred from electronic annotation	---	---	---	7.920353808353809e-05	3696	['3696']	['3696']	True
3696.0	B	226189_at	0.785	6.74	5.91e-09		226189_at_B	0.376	2.04	0.0461		226189_at	Clone IMAGE:4794726, mRNA	---	Hs.367688		---	---	5529 // sugar binding // inferred from electronic annotation				1.9199167028199565e-07	3696	['3696']	['3696']	True
3696.0	B	242982_x_at	0.0875	2.54	0.0134		242982_x_at_B	0.0242	0.78	0.439		242982_x_at	integrin, beta 8	ITGB8	Hs.355722		---	---	---				0.04099381724090971	3696	['3696']	['3696']	True
4638.0	A	202555_s_at	0.683	7.68	1.34e-10		202555_s_at	-0.0644	-0.602	0.55		202555_s_at	myosin, light polypeptide kinase	MYLK	Hs.211582 // full length	NM_005965 // myosin light chain kinase isoform 6 /// NM_053025 // myosin light chain kinase isoform 1 /// NM_053026 // myosin light chain kinase isoform 2 /// NM_053027 // myosin light chain kinase isoform 3A /// NM_053028 // myosin light chain kinase isoform 3B /// NM_053029 // myosin light chain kinase isoform 4 /// NM_053030 // myosin light chain kinase isoform 5 /// NM_053031 // kinase relate…	6468 // protein amino acid phosphorylation // predicted/computed	---	4687 // myosin light chain kinase activity // predicted/computed /// 4871 // signal transducer activity // not recorded	---	---	---	1.2137806451612904e-08	4638	['4638']	['4638']	True
4638.0	B	224823_at	0.596	6.42	2.11e-08		224823_at_B	-0.0827	-0.622	0.537		224823_at	myosin, light polypeptide kinase	MYLK	Hs.386078		7010 // cytoskeleton organization and biogenesis // non-traceable author statement /// 30155 // regulation of cell adhesion // non-traceable author statement /// 30308 // negative regulation of cell growth // inferred from direct assay	5737 // cytoplasm // non-traceable author statement	5100 // Rho GTPase activator activity // non-traceable author statement /// 5515 // protein binding // non-traceable author statement				5.17456768558952e-07	4638	['4638']	['4638']	True
5829.0	A	201087_at	0.314	6.1	7.23e-08		201087_at	0.0456	1.04	0.302		201087_at	paxillin	PXN	Hs.102497 // full length	NM_002859 // paxillin	7165 // signal transduction // traceable author statement /// 7160 // cell-matrix adhesion // inferred from electronic annotation /// 6928 // cell motility // not recorded /// 7172 // signal complex formation // traceable author statement	5875 // microtubule associated complex // traceable author statement /// 5856 // cytoskeleton // inferred from electronic annotation	5515 // protein binding // inferred from physical interaction	---	---	---	1.4110748913987837e-06	5829	['5829']	['5829']	True
5829.0	A	211823_s_at	0.0855	1.82	0.0732		211823_s_at	0.121	2.82	0.00651		211823_s_at	paxillin	PXN	Hs.102497 // full length	NM_002859 // paxillin	7165 // signal transduction // traceable author statement /// 7160 // cell-matrix adhesion // inferred from electronic annotation /// 6928 // cell motility // not recorded /// 7172 // signal complex formation // traceable author statement	5875 // microtubule associated complex // traceable author statement /// 5856 // cytoskeleton // inferred from electronic annotation	5515 // protein binding // inferred from physical interaction	---	---	---	0.16118063124877477	5829	['5829']	['5829']	True
29954.0	A	220632_s_at	0.0377	0.998	0.322		220632_s_at	0.0175	0.593	0.556		220632_s_at	protein-O-mannosyltransferase 2	POMT2	Hs.132989 // full length	NM_013382 // putative protein O-mannosyltransferase	6493 // O-linked glycosylation // inferred from electronic annotation	16020 // membrane // inferred from electronic annotation	4867 // serine protease inhibitor activity // inferred from electronic annotation /// 30 // mannosyltransferase activity // inferred from electronic annotation /// 16757 // transferase activity, transferring glycosyl groups // inferred from electronic annotation	---	---	---	0.4852356610988126	29954	['29954']	['29954']	True
29954.0	B	225560_at	0.339	8.3	1.13e-11		225560_at_B	0.0219	0.415	0.68		225560_at	protein-O-mannosyltransferase 2	POMT2	Hs.132989		---	---	---				2.452591304347826e-09	29954	['29954']	['29954']	True
1284.0	A	211964_at	0.297	3.03	0.00355		211964_at	-0.019	-0.298	0.767		211964_at	collagen, type IV, alpha 2	COL4A2	Hs.75617 // full length	NM_001846 // alpha 2 type IV collagen preproprotein	30198 // extracellular matrix organization and biogenesis // non-traceable author statement	5587 // collagen type IV // traceable author statement	5201 // extracellular matrix structural constituent // traceable author statement	---	---	---	0.013567063627084043	1284	['1284']	['1284']	True
1284.0	A	211966_at	0.152	2.07	0.0423		211966_at	0.0522	0.923	0.36		211966_at	collagen, type IV, alpha 2	COL4A2	Hs.75617 // full length	NM_001846 // alpha 2 type IV collagen preproprotein	30198 // extracellular matrix organization and biogenesis // non-traceable author statement	5587 // collagen type IV // traceable author statement	5201 // extracellular matrix structural constituent // traceable author statement	---	---	---	0.1041744449925999	1284	['1284']	['1284']	True
1287.0	A	213110_s_at	0.511	4.35	5.16e-05		213110_s_at	-0.0958	-1.42	0.161		213110_s_at	collagen, type IV, alpha 5 (Alport syndrome)	COL4A5	Hs.169825 // full length	NM_000495 // alpha 5 type IV collagen isoform 1, precursor /// NM_033380 // alpha 5 type IV collagen isoform 2, precursor /// NM_033381 // alpha 5 type IV collagen isoform 3, precursor	---	5587 // collagen type IV // traceable author statement /// 16020 // membrane // not recorded	5201 // extracellular matrix structural constituent // inferred from electronic annotation /// 5202 // collagen // traceable author statement	---	---	---	0.00036617987679671456	1287	['1287']	['1287']	True
1287.0	B	234387_at	-0.0398	-1.05	0.297		234387_at_B	0.0148	0.428	0.67		234387_at	collagen, type IV, alpha 5 (Alport syndrome)	COL4A5	Hs.169825		---	---	---				0.4577883902840675	1287	['1287']	['1287']	True
2316.0	A	200859_x_at	0.375	6.5	1.49e-08		200859_x_at	0.073	1.44	0.156		200859_x_at	filamin A, alpha (actin binding protein 280)	FLNA	Hs.195464 // full length	NM_001456 // filamin 1 (actin-binding protein-280)	---	---	---	---	---	---	3.921659050966608e-07	2316	['2316']	['2316']	True
2316.0	A	213746_s_at	0.291	5.19	2.42e-06		213746_s_at	0.053	1.1	0.277		213746_s_at	filamin A, alpha (actin binding protein 280)	FLNA	Hs.195464 // full length	NM_001456 // filamin 1 (actin-binding protein-280)	---	---	---	---	---	---	2.6872407315867523e-05	2316	['2316']	['2316']	True
2316.0	A	214752_x_at	0.335	5.58	5.42e-07		214752_x_at	0.0337	0.657	0.514		214752_x_at	filamin A, alpha (actin binding protein 280)	FLNA	Hs.195464 // full length	NM_001456 // filamin 1 (actin-binding protein-280)	---	---	---	---	---	---	7.5765326695706275e-06	2316	['2316']	['2316']	True
8974.0
1298.0	A	213622_at	0.338	3.94	0.000205		213622_at	-0.122	-1.95	0.0564		213622_at	collagen, type IX, alpha 2	COL9A2	Hs.37165 // full length	NM_001852 // alpha 2 type IX collagen	1501 // skeletal development // traceable author statement	5594 // collagen type IX // traceable author statement /// 5578 // extracellular matrix // inferred from electronic annotation	5201 // extracellular matrix structural constituent // inferred from electronic annotation /// 5202 // collagen // traceable author statement	---	---	---	0.0011894924447888415	1298	['1298']	['1298']	True
1298.0	B	232542_at	0.00705	0.194	0.847		232542_at_B	0.0143	0.324	0.747		232542_at	collagen, type IX, alpha 2	COL9A2	Hs.418012		---	---	---				0.9083838441707247	1298	['1298']	['1298']	True
1307.0	A	204345_at	0.279	3.23	0.00197		204345_at	-0.061	-0.758	0.452		204345_at	collagen, type XVI, alpha 1	COL16A1	Hs.26208 // full length	NM_001856 // alpha 1 type XVI collagen precursor	7155 // cell adhesion // inferred from electronic annotation /// 7565 // pregnancy // traceable author statement	5597 // collagen type XVI // traceable author statement /// 5581 // collagen // not recorded	5201 // extracellular matrix structural constituent // inferred from electronic annotation /// 5198 // structural molecule activity // extended:Unknown; TSPN; 1.7e-76 /// 5202 // collagen // traceable author statement	---	---	---	0.008192165864494632	1307	['1307']	['1307']	True
3371.0	A	201645_at	0.871	5.35	1.33e-06		201645_at	-0.0111	-0.399	0.692		201645_at	tenascin C (hexabrachion)	TNC	Hs.289114 // full length	NM_002160 // tenascin C (hexabrachion)	7155 // cell adhesion // traceable author statement	5578 // extracellular matrix // not recorded /// 5871 // kinesin complex // inferred from electronic annotation	5488 // binding // traceable author statement /// 5198 // structural molecule activity // inferred from electronic annotation /// 4895 // cell adhesion receptor activity // traceable author statement	---	---	---	1.611495145631068e-05	3371	['3371']	['3371']	True
3371.0	A	216005_at	0.605	4.88	7.61e-06		216005_at	-0.0269	-1.16	0.249		216005_at	Homo sapiens cDNA: FLJ20933 fis, clone ADSE01388.	---	Hs.296757 // ---	---	---	---	---	---	---	---	7.131874843554444e-05	3371	['3371']	['3371']	True
3371.0	B	237169_at	0.197	3.34	0.00143		237169_at_B	-0.00663	-0.203	0.84		237169_at	tenascin C (hexabrachion)	TNC	Hs.98998		9058 // biosynthesis // inferred from electronic annotation	---	---				0.006233340448239061	3371	['3371']	['3371']	True
3908.0	A	205116_at	0.16	3.49	0.000893		205116_at	0.0456	0.798	0.428		205116_at	laminin, alpha 2 (merosin, congenital muscular dystrophy)	LAMA2	Hs.75279 // full length	NM_000426 // laminin alpha 2 subunit precursor	7517 // muscle development // traceable author statement /// 7155 // cell adhesion // inferred from electronic annotation	5604 // basement membrane // traceable author statement /// 5578 // extracellular matrix // extended:inferred from electronic annotation; laminin_Nterm; 4.3e-145 /// 5871 // kinesin complex // inferred from electronic annotation	5198 // structural molecule activity // traceable author statement /// 5194 // cell adhesion molecule activity // inferred from electronic annotation	---	---	---	0.004174022471910113	3908	['3908']	['3908']	True
3908.0	A	213519_s_at	0.336	8.03	3.37e-11		213519_s_at	0.079	1.53	0.13		213519_s_at	laminin, alpha 2 (merosin, congenital muscular dystrophy)	LAMA2	Hs.75279 // full length	NM_000426 // laminin alpha 2 subunit precursor	7517 // muscle development // traceable author statement /// 7155 // cell adhesion // inferred from electronic annotation	5604 // basement membrane // traceable author statement /// 5578 // extracellular matrix // extended:inferred from electronic annotation; laminin_Nterm; 4.3e-145 /// 5871 // kinesin complex // inferred from electronic annotation	5198 // structural molecule activity // traceable author statement /// 5194 // cell adhesion molecule activity // inferred from electronic annotation	---	---	---	5.165191836734694e-09	3908	['3908']	['3908']	True
3908.0	A	216839_at	0.00623	0.339	0.735		216839_at	0.0125	0.603	0.549		216839_at	laminin, alpha 2 (merosin, congenital muscular dystrophy)	LAMA2	Hs.75279 // full length	NM_000426 // laminin alpha 2 subunit precursor	7517 // muscle development // traceable author statement /// 7155 // cell adhesion // inferred from electronic annotation	5604 // basement membrane // traceable author statement /// 5578 // extracellular matrix // extended:inferred from electronic annotation; laminin_Nterm; 4.3e-145 /// 5871 // kinesin complex // inferred from electronic annotation	5198 // structural molecule activity // traceable author statement /// 5194 // cell adhesion molecule activity // inferred from electronic annotation	---	---	---	0.834966244405674	3908	['3908']	['3908']	True
3908.0	A	216840_s_at	0.118	3.39	0.0012		216840_s_at	0.0474	1.12	0.268		216840_s_at	laminin, alpha 2 (merosin, congenital muscular dystrophy)	LAMA2	Hs.75279 // full length	NM_000426 // laminin alpha 2 subunit precursor	7517 // muscle development // traceable author statement /// 7155 // cell adhesion // inferred from electronic annotation	5604 // basement membrane // traceable author statement /// 5578 // extracellular matrix // extended:inferred from electronic annotation; laminin_Nterm; 4.3e-145 /// 5871 // kinesin complex // inferred from electronic annotation	5198 // structural molecule activity // traceable author statement /// 5194 // cell adhesion molecule activity // inferred from electronic annotation	---	---	---	0.005364537313432835	3908	['3908']	['3908']	True
51056.0	A	217933_s_at	0.348	2.67	0.00973		217933_s_at	-0.0276	-0.307	0.76		217933_s_at	leucine aminopeptidase 3	LAP3	Hs.182579 // full length	NM_015907 // leucine aminopeptidase	6508 // proteolysis and peptidolysis // non-traceable author statement	5737 // cytoplasm // non-traceable author statement	4178 // leucyl aminopeptidase activity // non-traceable author statement /// 16804 // prolyl aminopeptidase activity // non-traceable author statement /// 16787 // hydrolase activity // inferred from electronic annotation /// 4177 // aminopeptidase activity // extended:inferred from electronic annotation; Peptidase_M17_N; 2.3e-51 /// 8270 // zinc ion binding // non-traceable author statement /// …	---	---	---	0.03150626594594595	51056	['51056']	['51056']	True
1291.0	A	212091_s_at	0.177	2.75	0.00776		212091_s_at	0.0903	1.37	0.177		212091_s_at	collagen, type VI, alpha 1	COL6A1	Hs.108885 // full length	NM_001848 // collagen, type VI, alpha 1 precursor	---	---	---	---	---	---	0.02607053615493906	1291	['1291']	['1291']	True
1291.0	A	212937_s_at	-0.0898	-1.69	0.0968		212937_s_at	0.0718	0.956	0.343		212937_s_at	collagen, type VI, alpha 1	COL6A1	Hs.108885 // full length	NM_001848 // collagen, type VI, alpha 1 precursor	---	---	---	---	---	---	0.19993703567488047	1291	['1291']	['1291']	True
1291.0	A	212938_at	0.0244	0.551	0.584		212938_at	0.0516	0.888	0.378		212938_at	collagen, type VI, alpha 1	COL6A1	Hs.108885 // full length	NM_001848 // collagen, type VI, alpha 1 precursor	---	---	---	---	---	---	0.7231871227364185	1291	['1291']	['1291']	True
1291.0	A	212939_at	-0.0126	-0.54	0.591		212939_at	-0.00542	-0.234	0.816		212939_at	collagen, type VI, alpha 1	COL6A1	Hs.108885 // full length	NM_001848 // collagen, type VI, alpha 1 precursor	---	---	---	---	---	---	0.7289822095321765	1291	['1291']	['1291']	True
1291.0	A	212940_at	0.0354	0.922	0.36		212940_at	0.111	1.26	0.213		212940_at	collagen, type VI, alpha 1	COL6A1	Hs.108885 // full length	NM_001848 // collagen, type VI, alpha 1 precursor	---	---	---	---	---	---	0.5237720207253885	1291	['1291']	['1291']	True
1291.0	A	213428_s_at	0.346	5.26	1.86e-06		213428_s_at	-0.00365	-0.0628	0.95		213428_s_at	collagen, type VI, alpha 1	COL6A1	Hs.108885 // full length	NM_001848 // collagen, type VI, alpha 1 precursor	---	---	---	---	---	---	2.1410730207532668e-05	1291	['1291']	['1291']	True
1291.0	A	214200_s_at	0.0353	1.04	0.304		214200_s_at	0.0394	1.42	0.16		214200_s_at	collagen, type VI, alpha 1	COL6A1	Hs.108885 // full length	NM_001848 // collagen, type VI, alpha 1 precursor	---	---	---	---	---	---	0.46543233941046175	1291	['1291']	['1291']	True
1291.0	A	216904_at	0.0079	0.255	0.8		216904_at	-0.00801	-0.276	0.784		216904_at	collagen, type VI, alpha 1	COL6A1	Hs.108885 // full length	NM_001848 // collagen, type VI, alpha 1 precursor	---	---	---	---	---	---	0.8780788117167079	1291	['1291']	['1291']	True
5033.0	A	207543_s_at	0.285	3.33	0.00145		207543_s_at	0.0967	1.5	0.138		207543_s_at	procollagen-proline, 2-oxoglutarate 4-dioxygenase (proline 4-hydroxylase), alpha polypeptide I	P4HA1	Hs.76768 // full length	NM_000917 // procollagen-proline, 2-oxoglutarate 4-dioxygenase (proline 4-hydroxylase), alpha polypeptide I	19538 // protein metabolism // inferred from electronic annotation	5783 // endoplasmic reticulum // traceable author statement	16702 // oxidoreductase activity, acting on single donors with incorporation of molecular oxygen, incorporation of two atoms of oxygen // inferred from electronic annotation /// 4656 // procollagen-proline,2-oxoglutarate-4-dioxygenase activity // traceable author statement /// 16706 // oxidoreductase activity, acting on paired donors, with incorporation or reduction of molecular oxygen, 2-oxoglut…	---	---	---	0.006310112359550562	5033	['5033']	['5033']	True
5033.0	B	243335_at	-0.0314	-1.13	0.264		243335_at_B	0.0555	1.75	0.0846		243335_at	Transcribed sequences	---	Hs.435753		---	---	---				0.4213496269982238	5033	['5033']	['5033']	True
6584.0	A	205074_at	0.28	5.27	1.79e-06		205074_at	0.0396	0.895	0.375		205074_at	solute carrier family 22 (organic cation transporter), member 5	SLC22A5	Hs.15813 // full length	NM_003060 // solute carrier family 22 member 5	15879 // carnitine transport // traceable author statement /// 6811 // ion transport // inferred from electronic annotation	5886 // plasma membrane // traceable author statement /// 16021 // integral to membrane // inferred from electronic annotation	15226 // carnitine transporter activity // traceable author statement /// 5215 // transporter activity // extended:inferred from electronic annotation; sugar_tr; 9.4e-08 /// 15075 // ion transporter activity // inferred from electronic annotation	---	---	---	2.073778236204229e-05	6584	['6584']	['6584']	True
6584.0	B	239615_at	0.0846	2.71	0.00866		239615_at_B	0.0553	1.44	0.156		239615_at	solute carrier family 22 (organic cation transporter), member 5	SLC22A5	Hs.15813		---	---	---				0.028579144997796384	6584	['6584']	['6584']	True
85301.0	B	225288_at	0.48	4.86	8.09e-06		225288_at_B	-0.134	-0.786	0.435		225288_at	collagen, type XXVII, alpha 1	COL27A1	Hs.59892		---	16021 // integral to membrane // inferred from electronic annotation	---				7.498814111821746e-05	85301	['85301']	['85301']	True
85301.0	B	225292_at	0.126	3.72	0.000433		225292_at_B	-0.132	-1.28	0.205		225292_at	collagen, type XXVII, alpha 1	COL27A1	Hs.59892		---	---	175 // RNase_PH;3'-5'-exoribonuclease activity;1.9e-25 // extended:inferred from direct assay /// 4654 // 2.7.7.8;polyribonucleotide nucleotidyltransferase activity;5.72e-159 // extended:inferred from electronic annotation				0.002247178468291556	85301	['85301']	['85301']	True
85301.0	B	225293_at	0.449	4.58	2.29e-05		225293_at_B	-0.13	-0.825	0.413		225293_at	collagen, type XXVII, alpha 1	COL27A1	Hs.59892		7155 // cell adhesion // inferred from electronic annotation	5581 // collagen // inferred from electronic annotation	5201 // extracellular matrix structural constituent // inferred from electronic annotation /// 5198 // TSPN;structural molecule activity;6.1e-06 // extended:inferred from electronic annotation				0.00018245277531477215	85301	['85301']	['85301']	True
85301.0	B	230603_at	-0.0387	-0.81	0.421		230603_at_B	0.0391	0.826	0.412		230603_at	collagen, type XXVII, alpha 1	COL27A1	Hs.59892		8152 // metabolism // inferred from electronic annotation /// 46874 // quinolinate metabolism // non-traceable author statement	5829 // cytosol // non-traceable author statement	1760 // aminocarboxymuconate-semialdehyde decarboxylase activity // inferred from direct assay /// 16829 // lyase activity // inferred from electronic annotation				0.5831207571600333	85301	['85301']	['85301']	True
5062.0	A	205962_at	-0.0482	-1.4	0.166		205962_at	-0.0131	-0.584	0.561		205962_at	p21 (CDKN1A)-activated kinase 2	PAK2	Hs.406154 // full length	NM_002577 // p21-activated kinase 2	7165 // signal transduction // traceable author statement /// 6469 // negative regulation of protein kinase activity // traceable author statement /// 6468 // protein amino acid phosphorylation // traceable author statement	---	4713 // protein tyrosine kinase activity // inferred from electronic annotation /// 16740 // transferase activity // inferred from electronic annotation /// 5524 // ATP binding // inferred from electronic annotation /// 4674 // protein serine/threonine kinase activity // inferred from electronic annotation	---	---	---	0.3004006927941354	5062	['5062']	['5062']	True
5062.0	A	208875_s_at	0.281	3.6	0.000633		208875_s_at	0.105	1.44	0.156		208875_s_at	Homo sapiens, clone IMAGE:6058556, mRNA	---	Hs.284275 // full length	NM_002577 // p21-activated kinase 2	7165 // signal transduction // traceable author statement /// 6469 // negative regulation of protein kinase activity // traceable author statement /// 6468 // protein amino acid phosphorylation // traceable author statement	---	4713 // protein tyrosine kinase activity // inferred from electronic annotation /// 16740 // transferase activity // inferred from electronic annotation /// 5524 // ATP binding // inferred from electronic annotation /// 4674 // protein serine/threonine kinase activity // inferred from electronic annotation	---	---	---	0.0031057577809326196	5062	['5062']	['5062']	True
5062.0	A	208876_s_at	0.111	3.07	0.00316		208876_s_at	0.0535	2.68	0.00962		208876_s_at	Homo sapiens, clone IMAGE:6058556, mRNA	---	Hs.284275 // full length	---	---	---	---	---	---	---	0.012286670705322371	5062	['5062']	['5062']	True
5062.0	A	208877_at	0.509	6.73	6e-09		208877_at	0.00122	0.0226	0.982		208877_at	Homo sapiens, clone IMAGE:6058556, mRNA	---	Hs.284275 // full length	---	---	---	---	---	---	---	1.937943925233645e-07	5062	['5062']	['5062']	True
5062.0	A	208878_s_at	0.282	4.09	0.000126		208878_s_at	0.0435	1.27	0.21		208878_s_at	Homo sapiens, clone IMAGE:6058556, mRNA	---	Hs.284275 // full length	---	---	---	---	---	---	---	0.0007836279069767441	5062	['5062']	['5062']	True
4604.0	A	214087_s_at	0.959	6.27	3.74e-08		214087_s_at	0.148	2.02	0.0485		214087_s_at	myosin binding protein C, slow type	MYBPC1	Hs.169849 // full length	NM_002465 // myosin binding protein C, slow type	---	---	8307 // structural constituent of muscle // predicted/computed	---	---	---	8.188631578947369e-07	4604	['4604']	['4604']	True
