# Supplementary material for: Downregulation of glial genes involved in synaptic function mitigates Huntington's disease pathogenesis
Source: eLife. 2021 Apr 19;10:e64564. doi: 10.7554/eLife.64564 (PMC8149125; doi:10.7554/eLife.64564)
Supplement: Figure 1—source data 2. [file elife-64564-fig1-data2.zip › Figure_1_source_data_file_2/neuronUp/0/subFly.csv]

fbgene	gene_x	EN7vsEW7_log2FoldChange	EN7vsEW7_pvalue	EN7vsEW7_padj	EN7vsEW7_grp.mean.EW7	EN7vsEW7_grp.mean.EN7	EN9vsEW9_log2FoldChange	EN9vsEW9_pvalue	EN9vsEW9_padj	EN9vsEW9_grp.mean.EW9	EN9vsEW9_grp.mean.EN9	EN11vsEW11_v2_log2FoldChange	EN11vsEW11_v2_pvalue	EN11vsEW11_v2_padj	EN11vsEW11_v2_grp.mean.EW11	EN11vsEW11_v2_grp.mean.EN11	EF18vsEW18_log2FoldChange	EF18vsEW18_pvalue	EF18vsEW18_padj	EF18vsEW18_grp.mean.EW18	EF18vsEW18_grp.mean.EF18	EF20vsEW20_log2FoldChange	EF20vsEW20_pvalue	EF20vsEW20_padj	EF20vsEW20_grp.mean.EW20	EF20vsEW20_grp.mean.EF20	EF22vsEW22_log2FoldChange	EF22vsEW22_pvalue	EF22vsEW22_padj	EF22vsEW22_grp.mean.EW22	EF22vsEW22_grp.mean.EF22	Unnamed: 31_x	AllSig_x	UnionSig_x	fbgene	gene_y	RN5vsRW5_log2FoldChange	RN5vsRW5_pvalue	RN5vsRW5_padj	RN5vsRW5_grp.mean.RW5	RN5vsRW5_grp.mean.RN5	RN7vsRW7_log2FoldChange	RN7vsRW7_pvalue	RN7vsRW7_padj	RN7vsRW7_grp.mean.RW7	RN7vsRW7_grp.mean.RN7	RN8vsRW8_log2FoldChange	RN8vsRW8_pvalue	RN8vsRW8_padj
FBgn0260003	Dys:FBgn0260003	0.125531374520045	0.173811057186202	0.507845704858447	5815.44072012355	6376.18700848258	0.146118681040939	0.0151713788325412	0.0542231376424379	5745.22804048227	6364.24260467135	-0.00562381557303713	0.937911801583709	0.975574798796691	6249.5426332851	6224.15456120641	0.188120989444977	0.00255480116881645	0.017197610998517	6659.66029886457	7604.83295167088	-0.00384330976048354	0.950492478103307	0.980468058446805	6598.49576949694	6580.59580640503	-0.079058714657787	0.240905757558722	0.660751539949264	6467.21389537032	6118.74109546041		False	False	FBgn0260003	Dys:FBgn0260003	-0.127765624850751	0.107377459508252	0.254102305539255	5497.22949198197	5021.91650755577	-0.206173678948923	0.304676236710238	0.740308259895007	4754.13371631114	4043.87614561505	-0.106115494189993	0.186644763275247	0.515353233146776
FBgn0250904	CG34434:FBgn0250904	0.208116575690905	0.0844812791514527		0.678293926943753	4.1914157539883	0.0101615051675092	0.959404622531184		3.08018887743999	3.25241629794521	0.139238914968578	0.185498109550748		0.0	3.11580017431909	0.526507182408254	0.00417431411203374	0.0252014071742167	0.628833898174701	11.5868019089258	0.43234279336695	0.00172543401309818	0.0135588842657358	0.941337118300284	13.6255746214916	0.407885441357302	0.0681202280307278	0.392535188628409	0.959828306450541	11.5442499918165		False	False	FBgn0250904	CG34434:FBgn0250904	0.241707199604294	0.23493823343247		1.96223861007561	5.96777310394248	0.525007178933714	0.0281303803911558	0.190549838601996	0.310554393745785	6.95163408636014	0.102635118417485	0.272011112579206
FBgn0031410	CG17237:FBgn0031410	-0.0218939203318773	0.53177471930344		0.352539509466587	0.0	-0.0427540032506258	0.529189468305693		0.3519072487214	0.0				0.0	0.0				0.0	0.0	0.0193420356298602	0.528583555826242		0.0	0.358934157486354				0.0	0.0		False	False	FBgn0031410	CG17237:FBgn0031410	0.0487917185458061	0.491454099499831		0.0	0.653082960731986	0.0684680350188418	0.468554754084849		0.0	1.10806753230643	-0.0451991336777035	0.475194429901285
FBgn0002772	Mlc1:FBgn0002772	-0.170203619807379	0.00944288966317101	0.0723605137522253	7294.60920846973	6462.0819231795	0.0431722153007377			6305.99063608735	6503.25313745793	0.13286756783794	0.0507497368194298	0.180381457966171	6357.22837827501	6984.97618963149	0.245454238023738			6085.65550334143	7257.65662484696	-0.0365093913381134	0.642033034051082	0.831980604306156	7797.72058448091	7593.50334073987	0.173149493523036	0.282533578928861	0.699282958046267	7011.14250895731	7978.6542474751805		False	False	FBgn0002772	Mlc1:FBgn0002772	-0.14662939028788	0.0230736231326832	0.0804262962634208	9364.79004721957	8448.51220415839	0.0496951982759795			8428.55482051805	8752.03420842001	0.0993811409429777	0.285799884017493	0.641102936890081
FBgn0085464	CG34435:FBgn0085464				0.0	0.0	0.133971770684734	0.256344902054936		0.0	1.97816772901649	0.060005874848801	0.398131305158127		0.0	1.55721520037671	0.236932121714966	0.0628836948344012		0.0	4.26063371486644	0.141595043657663	0.0777973439913553		0.0	3.74061975027658	0.353166816631881	0.0721709592385095		0.0	3.81305556450078		False	False	FBgn0085464	CG34435:FBgn0085464	0.0798683903135047	0.374330062680436		0.0	1.01132501295507	0.0614392947335849	0.493725216349046		0.0	0.622680152187185	0.0417097329722544	0.492309217726268
FBgn0004687	Mlc-c:FBgn0004687	0.204740404435819	0.00592935341482943	0.0502368231584034	4670.36174796795	5409.81940093064	0.37399735404642	1.23834995069813e-06	1.33860360096209e-05	4381.13171808465	5706.84975264781	0.546331468503742	5.60232308702674e-14	4.38678874450821e-12	4324.42361733187	6379.54411203962	-0.133300971459091	0.176208588477318	0.37968553242723	6096.41908256444	5534.06906968963	-0.038138155251224	0.582153616915139	0.792096743890124	5091.83858030703	4954.77334227789	-0.0863780071299858	0.543577324999793	0.841746886073801	5960.18685432151	5593.9162798947		False	True	FBgn0004687	Mlc-c:FBgn0004687	0.36696275502309	1.37526436676514e-05	0.000121835814359601	4639.71679727368	6019.95342523799	0.263728320885121	0.0305329219913095	0.20139805957782	4261.31717538669	5155.56415988883	0.258654833510263	0.00624216704184941	0.050932532128144
FBgn0261563	wb:FBgn0261563	0.142934751877588	0.16685639737747	0.49530256265995	773.891639901642	861.34824341288	0.0300258081806821	0.752582930126751	0.869273065024203	915.227474062766	935.165890883749	0.412537203102741	0.00257292667705856	0.0188608298823243	735.347676204259	1010.83711446505	0.552143320827755	0.000240246733572756	0.00249414923684028	1330.99962422892	2048.25769727162	0.604951168127831	1.62069639067782e-08	5.38532883762913e-07	865.756974766245	1370.35602807462	0.869681628327457	6.98160296570907e-05	0.00268471839940335	905.391409592644	1830.93412565838		False	True	FBgn0261563	wb:FBgn0261563	-0.154586579243869	0.102413028380021	0.245979830649919	930.948835735994	833.37588197214	0.132975263913429	0.603007000761512	0.901558811420987	772.202432648898	867.678766531782	0.252670610644347	0.168339304804698	0.486787402819504
FBgn0015773	NetA:FBgn0015773	0.171143689264635	0.298057077523847	0.661582219389303	141.352055508128	164.064541315592	0.17276187089421	0.379920272111769	0.585703214220556	138.182292788716	159.015678615352	-0.126369310216798	0.488278786853258	0.730110106800614	149.406576408268	134.180774310095	-0.0366474409116387	0.839346278022724	0.923190302027174	132.855345599273	128.996867179992	-0.0529363403906711	0.743356438031077	0.885166460343684	141.364307272203	134.667871510405	-0.0737262467022753	0.76950059652223	0.931780172830582	161.455334445461	151.1472152359		False	False	FBgn0015773	NetA:FBgn0015773	0.778964013602227	6.44849844075314e-08	8.79693199054898e-07	176.520758261736	315.950249434242	0.69435027763088	5.89301993843583e-05	0.00119176395828142	138.766557868336	234.321959048416	0.701366432665601	0.000206279808982748	0.0029203327243129
FBgn0002526	LanA:FBgn0002526	0.191110333782255	0.087424871194701	0.341286902833653	2962.26834246438	3421.92424633044	0.106602497214317	0.215223663064823	0.40141109405317	3201.04768229579	3452.41935999297	0.322378459449929	0.00100211548998267	0.0087260873668584	2362.74656901638	2988.19095790633	0.112966041142158	0.360826254943851	0.587505221570874	2398.47406391439	2609.88947693642	0.0240206663394052	0.764065834104727	0.895265678333059	2903.70625525125	2955.33853543035	0.383068373251454	0.0162144877419495	0.171791696690775	2464.76883621709	3279.30279759709		False	True	FBgn0002526	LanA:FBgn0002526	0.439592018668501	4.33572644488175e-14	1.23966140215852e-12	4226.63686477503	5752.60565089441	0.380136506651873	0.00845217479044895	0.0776437638103166	3598.39412906217	4757.02128401063	0.431765774978689	1.30550179966546e-05	0.000261124314094554
FBgn0015774	NetB:FBgn0015774	-0.102865581152428	0.42058514132905	0.762121787887375	1726.32198009225	1592.9911602661	0.0387239950328844	0.622417935386116	0.784169566273991	1672.6383656784	1718.56484767757	-0.326405347027831	0.00544208157675504	0.0347770757632996	1877.52073791933	1471.86343048771	-0.244401748058105	0.00390442472419329	0.0239873764503333	1673.30254909497	1404.85995307242	-0.472641663611536	2.41346162323763e-08	7.72169807343284e-07	1584.23717679002	1121.34426507138	-0.563598427722488	0.0114134128693928	0.135835093730431	1456.77107298624	920.06307007439		False	True	FBgn0015774	NetB:FBgn0015774	-0.0578378446992606	0.570057736277837	0.752675731559045	1888.92663490792	1812.09323762233	0.000418280414863289	0.998826424093324	0.999471834312731	1417.85175279815	1418.21273773072	0.0448921712708609	0.723484182576945	0.904850020716565
FBgn0002528	LanB2:FBgn0002528	0.446405869084772	0.000419992628398917	0.00614575372362718	1840.23870585666	2603.91143762987	0.259552989525576	0.00840893917489117	0.0335334501397446	1871.21585256821	2252.73462245271	0.595795231895604	4.89050086876382e-08	1.38488265697378e-06	1478.15978118864	2294.77010674628	-0.104197871312018	0.385230923534372	0.610786579131851	2261.1326352127	2092.10631389764	0.385850479843659	1.00653492601903e-07	2.79681838748414e-06	2050.45742946482	2707.23412735923	0.633448156006754	2.3745102108805e-09	3.42469843618279e-07	1638.96309631879	2577.67200838098		False	True	FBgn0002528	LanB2:FBgn0002528	1.0381761897107	1.91097427695493e-51	2.12158803769167e-49	2265.35488204732	4706.30814932115	0.674793193622377	3.04891355356918e-05	0.000657920248056615	2393.99784783474	3961.92177318577	0.827208246650569	6.15011277946464e-13	3.54721584174307e-11
FBgn0034880	alphaPS5:FBgn0034880	0.211110163908424	0.232281767234783	0.590406604924775	6.2037879333326	11.0661225379411	0.223697794458215	0.296827413010463		2.81327495965235	7.20892956472774	0.17682701594355	0.252602526237741		2.78981209573368	8.13554076825211	0.305152088319898	0.117200326684987	0.29134275217582	4.12341513991662	11.7172209670498	0.341637599587169	0.0145685366735227	0.0730038232248522	1.90186542726073	10.4018149033936	0.136584003897386	0.526571595408371	0.833768800345361	3.86225382628275	7.79039227706847		False	False	FBgn0034880	alphaPS5:FBgn0034880	0.410662342119871	0.13117900387339	0.291894261070937	7.17411537031322	14.6264653851831	0.13757107257609	0.65724977963925	0.918879260769418	9.57983009273011	11.9056455683774	0.104467279420913	0.647531769303772	0.875867158798764
FBgn0004456	mew:FBgn0004456	0.176731736493584	0.0641020361253379	0.280040356299249	1498.00512937902	1705.80472738754	0.165620206286251	0.0315580676816351	0.0976733249202238	1499.48394218565	1685.97129472845	0.0347451750750208	0.681382606778938	0.854770762118575	1497.96172327763	1536.28247559183	0.335743925918859	0.000109195397628718	0.00127311130436569	1271.89267992068	1618.22630286567	0.062037530787431	0.432614017929567	0.68452900562036	1262.54220494116	1320.75552391373	0.0344093594253512	0.836746393981711	0.951989895171012	1430.26003951326	1467.43479672922		False	True	FBgn0004456	mew:FBgn0004456	-0.198421647010279	0.0295453525706277	0.0968195243260934	1582.51621463724	1373.69550060054	-0.0650430156017194	0.769279354327307	0.951967695927739	1242.26667389496	1177.92250132165	0.00533909282866699	0.961740369091301	0.985318549551387
FBgn0003328	scb:FBgn0003328	-0.053972201978563	0.597029285798748	0.864893738063326	1829.89602564141	1757.55175781012	0.31836249008745	0.00402579631303323	0.0181055476651603	1426.51769622564	1795.54664667491	0.805875983042576	1.34348330918504e-12	8.41590514165851e-11	1050.43641819717	1910.99493231039	-0.0636601608234937	0.572867733282576	0.767002050752304	2221.43105195904	2119.36106296801	-0.313206030370645	3.06745525134905e-06	5.82192608552655e-05	1873.37743454493	1496.79053609338	-0.269244772195903	0.263914159641529	0.68055021877105	2206.13874383813	1755.38697384138		False	True	FBgn0003328	scb:FBgn0003328	0.324422093447126	6.78629105674403e-05	0.000523442228146198	1390.66310252611	1750.65306398203	-0.0377197925993223	0.847684263638906	0.972714768286969	1058.84075169267	1027.72125960703	0.117904681649457	0.313602257192556	0.669521779407766
FBgn0034005	alphaPS4:FBgn0034005	0.416145762755913	0.0344090333462686	0.185783637769911	43.7457457757269	69.470426738927	0.185275112504926	0.503393182018665	0.695915390815191	33.5415254478638	41.4725461620426	0.527112142783571	0.0200885416978944	0.0928004146813313	27.4452832353253	52.9226437753554	-0.31475225845264	0.125538063449078	0.305394474175279	87.0089544092948	65.2059792294551	-0.419411047023734	0.0268075739845802	0.112515447331083	67.711237008744	39.4645225745041	-0.136556721469183	0.633067249232859	0.871363812551948	77.8215652947205	67.8128471228204		False	False	FBgn0034005	alphaPS4:FBgn0034005	0.191805395370624	0.403147723846355	0.609128369199444	55.2303907416882	65.4405910109442	0.365708362485945	0.229852109093046	0.663565579765085	32.8345336270454	49.3990087271533	0.147776185472691	0.557052427087438	0.834812827561198
FBgn0034880	alphaPS5:FBgn0034880	0.211110163908424	0.232281767234783	0.590406604924775	6.2037879333326	11.0661225379411	0.223697794458215	0.296827413010463		2.81327495965235	7.20892956472774	0.17682701594355	0.252602526237741		2.78981209573368	8.13554076825211	0.305152088319898	0.117200326684987	0.29134275217582	4.12341513991662	11.7172209670498	0.341637599587169	0.0145685366735227	0.0730038232248522	1.90186542726073	10.4018149033936	0.136584003897386	0.526571595408371	0.833768800345361	3.86225382628275	7.79039227706847		False	False	FBgn0034880	alphaPS5:FBgn0034880	0.410662342119871	0.13117900387339	0.291894261070937	7.17411537031322	14.6264653851831	0.13757107257609	0.65724977963925	0.918879260769418	9.57983009273011	11.9056455683774	0.104467279420913	0.647531769303772	0.875867158798764
FBgn0004456	mew:FBgn0004456	0.176731736493584	0.0641020361253379	0.280040356299249	1498.00512937902	1705.80472738754	0.165620206286251	0.0315580676816351	0.0976733249202238	1499.48394218565	1685.97129472845	0.0347451750750208	0.681382606778938	0.854770762118575	1497.96172327763	1536.28247559183	0.335743925918859	0.000109195397628718	0.00127311130436569	1271.89267992068	1618.22630286567	0.062037530787431	0.432614017929567	0.68452900562036	1262.54220494116	1320.75552391373	0.0344093594253512	0.836746393981711	0.951989895171012	1430.26003951326	1467.43479672922		False	True	FBgn0004456	mew:FBgn0004456	-0.198421647010279	0.0295453525706277	0.0968195243260934	1582.51621463724	1373.69550060054	-0.0650430156017194	0.769279354327307	0.951967695927739	1242.26667389496	1177.92250132165	0.00533909282866699	0.961740369091301	0.985318549551387
FBgn0003328	scb:FBgn0003328	-0.053972201978563	0.597029285798748	0.864893738063326	1829.89602564141	1757.55175781012	0.31836249008745	0.00402579631303323	0.0181055476651603	1426.51769622564	1795.54664667491	0.805875983042576	1.34348330918504e-12	8.41590514165851e-11	1050.43641819717	1910.99493231039	-0.0636601608234937	0.572867733282576	0.767002050752304	2221.43105195904	2119.36106296801	-0.313206030370645	3.06745525134905e-06	5.82192608552655e-05	1873.37743454493	1496.79053609338	-0.269244772195903	0.263914159641529	0.68055021877105	2206.13874383813	1755.38697384138		False	True	FBgn0003328	scb:FBgn0003328	0.324422093447126	6.78629105674403e-05	0.000523442228146198	1390.66310252611	1750.65306398203	-0.0377197925993223	0.847684263638906	0.972714768286969	1058.84075169267	1027.72125960703	0.117904681649457	0.313602257192556	0.669521779407766
FBgn0034005	alphaPS4:FBgn0034005	0.416145762755913	0.0344090333462686	0.185783637769911	43.7457457757269	69.470426738927	0.185275112504926	0.503393182018665	0.695915390815191	33.5415254478638	41.4725461620426	0.527112142783571	0.0200885416978944	0.0928004146813313	27.4452832353253	52.9226437753554	-0.31475225845264	0.125538063449078	0.305394474175279	87.0089544092948	65.2059792294551	-0.419411047023734	0.0268075739845802	0.112515447331083	67.711237008744	39.4645225745041	-0.136556721469183	0.633067249232859	0.871363812551948	77.8215652947205	67.8128471228204		False	False	FBgn0034005	alphaPS4:FBgn0034005	0.191805395370624	0.403147723846355	0.609128369199444	55.2303907416882	65.4405910109442	0.365708362485945	0.229852109093046	0.663565579765085	32.8345336270454	49.3990087271533	0.147776185472691	0.557052427087438	0.834812827561198
FBgn0034880	alphaPS5:FBgn0034880	0.211110163908424	0.232281767234783	0.590406604924775	6.2037879333326	11.0661225379411	0.223697794458215	0.296827413010463		2.81327495965235	7.20892956472774	0.17682701594355	0.252602526237741		2.78981209573368	8.13554076825211	0.305152088319898	0.117200326684987	0.29134275217582	4.12341513991662	11.7172209670498	0.341637599587169	0.0145685366735227	0.0730038232248522	1.90186542726073	10.4018149033936	0.136584003897386	0.526571595408371	0.833768800345361	3.86225382628275	7.79039227706847		False	False	FBgn0034880	alphaPS5:FBgn0034880	0.410662342119871	0.13117900387339	0.291894261070937	7.17411537031322	14.6264653851831	0.13757107257609	0.65724977963925	0.918879260769418	9.57983009273011	11.9056455683774	0.104467279420913	0.647531769303772	0.875867158798764
FBgn0004456	mew:FBgn0004456	0.176731736493584	0.0641020361253379	0.280040356299249	1498.00512937902	1705.80472738754	0.165620206286251	0.0315580676816351	0.0976733249202238	1499.48394218565	1685.97129472845	0.0347451750750208	0.681382606778938	0.854770762118575	1497.96172327763	1536.28247559183	0.335743925918859	0.000109195397628718	0.00127311130436569	1271.89267992068	1618.22630286567	0.062037530787431	0.432614017929567	0.68452900562036	1262.54220494116	1320.75552391373	0.0344093594253512	0.836746393981711	0.951989895171012	1430.26003951326	1467.43479672922		False	True	FBgn0004456	mew:FBgn0004456	-0.198421647010279	0.0295453525706277	0.0968195243260934	1582.51621463724	1373.69550060054	-0.0650430156017194	0.769279354327307	0.951967695927739	1242.26667389496	1177.92250132165	0.00533909282866699	0.961740369091301	0.985318549551387
FBgn0003328	scb:FBgn0003328	-0.053972201978563	0.597029285798748	0.864893738063326	1829.89602564141	1757.55175781012	0.31836249008745	0.00402579631303323	0.0181055476651603	1426.51769622564	1795.54664667491	0.805875983042576	1.34348330918504e-12	8.41590514165851e-11	1050.43641819717	1910.99493231039	-0.0636601608234937	0.572867733282576	0.767002050752304	2221.43105195904	2119.36106296801	-0.313206030370645	3.06745525134905e-06	5.82192608552655e-05	1873.37743454493	1496.79053609338	-0.269244772195903	0.263914159641529	0.68055021877105	2206.13874383813	1755.38697384138		False	True	FBgn0003328	scb:FBgn0003328	0.324422093447126	6.78629105674403e-05	0.000523442228146198	1390.66310252611	1750.65306398203	-0.0377197925993223	0.847684263638906	0.972714768286969	1058.84075169267	1027.72125960703	0.117904681649457	0.313602257192556	0.669521779407766
FBgn0034005	alphaPS4:FBgn0034005	0.416145762755913	0.0344090333462686	0.185783637769911	43.7457457757269	69.470426738927	0.185275112504926	0.503393182018665	0.695915390815191	33.5415254478638	41.4725461620426	0.527112142783571	0.0200885416978944	0.0928004146813313	27.4452832353253	52.9226437753554	-0.31475225845264	0.125538063449078	0.305394474175279	87.0089544092948	65.2059792294551	-0.419411047023734	0.0268075739845802	0.112515447331083	67.711237008744	39.4645225745041	-0.136556721469183	0.633067249232859	0.871363812551948	77.8215652947205	67.8128471228204		False	False	FBgn0034005	alphaPS4:FBgn0034005	0.191805395370624	0.403147723846355	0.609128369199444	55.2303907416882	65.4405910109442	0.365708362485945	0.229852109093046	0.663565579765085	32.8345336270454	49.3990087271533	0.147776185472691	0.557052427087438	0.834812827561198
FBgn0004657	mys:FBgn0004657	0.00578254260121426	0.93168214352248	0.983341360780212	5191.8064429065	5212.80969799762	0.117120632221764	0.0176650674644324	0.061240105938621	4480.46829198638	4862.12842355994	0.27721108177803	3.08367292825168e-05	0.000429568797929563	4288.88315713361	5219.78675132311	-0.00371708709536546	0.96255035903393	0.984957318783897	5644.1959822717	5629.13106403877	-0.0594559656109616	0.33034561614092	0.588347199801279	5359.28226889591	5137.15622552721	-0.0840277235702499	0.329489928947428	0.729580107417114	5349.07910807787	5040.39234151819		False	True	FBgn0004657	mys:FBgn0004657	0.0913356484060363	0.0824266144656287	0.20995951880969	5007.43301352722	5337.94294476969	-0.0772535592957391	0.662118603542896	0.918879260769418	4465.04385605063	4210.15550719526	0.102856807868127	0.124360386576717	0.410554989119562
FBgn0010395	betaInt-nu:FBgn0010395	0.201749098022046	0.308815883428328	0.6711645494004	71.6165502187743	89.8151449487995	1.18522086204794	1.31365707434364e-05	0.00011331128635319	31.4679899553113	114.130558704158	0.207290840894028	0.35498685148238	0.617070051109948	76.5139711552384	97.4751690591091	0.327067305557185	0.0962078236978054	0.255591402194769	76.7914464773464	102.379107243542	-0.0204966610624909	0.911661982763126	0.963318871362877	50.8480334270993	49.6678809178161	-0.0679746138339679	0.802607189280014	0.939356728153748	205.569356140323	170.841291177014		False	True	FBgn0010395	betaInt-nu:FBgn0010395	0.302742396797637	0.207223878523959	0.397827151632825	49.8746045806953	66.1253154462585	-0.21839280321859	0.46133254235204	0.835981581523283	50.7821928557624	40.2432480630871	-0.213369023457498	0.404918632059431	0.742849252258337
FBgn0004657	mys:FBgn0004657	0.00578254260121426	0.93168214352248	0.983341360780212	5191.8064429065	5212.80969799762	0.117120632221764	0.0176650674644324	0.061240105938621	4480.46829198638	4862.12842355994	0.27721108177803	3.08367292825168e-05	0.000429568797929563	4288.88315713361	5219.78675132311	-0.00371708709536546	0.96255035903393	0.984957318783897	5644.1959822717	5629.13106403877	-0.0594559656109616	0.33034561614092	0.588347199801279	5359.28226889591	5137.15622552721	-0.0840277235702499	0.329489928947428	0.729580107417114	5349.07910807787	5040.39234151819		False	True	FBgn0004657	mys:FBgn0004657	0.0913356484060363	0.0824266144656287	0.20995951880969	5007.43301352722	5337.94294476969	-0.0772535592957391	0.662118603542896	0.918879260769418	4465.04385605063	4210.15550719526	0.102856807868127	0.124360386576717	0.410554989119562
FBgn0010395	betaInt-nu:FBgn0010395	0.201749098022046	0.308815883428328	0.6711645494004	71.6165502187743	89.8151449487995	1.18522086204794	1.31365707434364e-05	0.00011331128635319	31.4679899553113	114.130558704158	0.207290840894028	0.35498685148238	0.617070051109948	76.5139711552384	97.4751690591091	0.327067305557185	0.0962078236978054	0.255591402194769	76.7914464773464	102.379107243542	-0.0204966610624909	0.911661982763126	0.963318871362877	50.8480334270993	49.6678809178161	-0.0679746138339679	0.802607189280014	0.939356728153748	205.569356140323	170.841291177014		False	True	FBgn0010395	betaInt-nu:FBgn0010395	0.302742396797637	0.207223878523959	0.397827151632825	49.8746045806953	66.1253154462585	-0.21839280321859	0.46133254235204	0.835981581523283	50.7821928557624	40.2432480630871	-0.213369023457498	0.404918632059431	0.742849252258337
FBgn0004657	mys:FBgn0004657	0.00578254260121426	0.93168214352248	0.983341360780212	5191.8064429065	5212.80969799762	0.117120632221764	0.0176650674644324	0.061240105938621	4480.46829198638	4862.12842355994	0.27721108177803	3.08367292825168e-05	0.000429568797929563	4288.88315713361	5219.78675132311	-0.00371708709536546	0.96255035903393	0.984957318783897	5644.1959822717	5629.13106403877	-0.0594559656109616	0.33034561614092	0.588347199801279	5359.28226889591	5137.15622552721	-0.0840277235702499	0.329489928947428	0.729580107417114	5349.07910807787	5040.39234151819		False	True	FBgn0004657	mys:FBgn0004657	0.0913356484060363	0.0824266144656287	0.20995951880969	5007.43301352722	5337.94294476969	-0.0772535592957391	0.662118603542896	0.918879260769418	4465.04385605063	4210.15550719526	0.102856807868127	0.124360386576717	0.410554989119562
FBgn0010395	betaInt-nu:FBgn0010395	0.201749098022046	0.308815883428328	0.6711645494004	71.6165502187743	89.8151449487995	1.18522086204794	1.31365707434364e-05	0.00011331128635319	31.4679899553113	114.130558704158	0.207290840894028	0.35498685148238	0.617070051109948	76.5139711552384	97.4751690591091	0.327067305557185	0.0962078236978054	0.255591402194769	76.7914464773464	102.379107243542	-0.0204966610624909	0.911661982763126	0.963318871362877	50.8480334270993	49.6678809178161	-0.0679746138339679	0.802607189280014	0.939356728153748	205.569356140323	170.841291177014		False	True	FBgn0010395	betaInt-nu:FBgn0010395	0.302742396797637	0.207223878523959	0.397827151632825	49.8746045806953	66.1253154462585	-0.21839280321859	0.46133254235204	0.835981581523283	50.7821928557624	40.2432480630871	-0.213369023457498	0.404918632059431	0.742849252258337
FBgn0263218	Dscam2:FBgn0263218	0.115716966116074	0.291171419221051	0.654929435975907	9230.11669649751	10069.6529874682	0.211679163179025	9.1109564510947e-05	0.000651029736283919	9460.53977115372	10969.8083707889	0.07316542576793	0.327201784360664	0.588986005425256	9910.4232521708	10441.5563998827	0.0355700150336987	0.655912563784774	0.821111756034272	10073.5785014612	10333.5074742071	-0.110743099293098	0.0708372416924894	0.226768276864636	9599.5051703574	8871.74869107602	-0.230942079452893			8787.36734107169	7197.17885177261		False	True	FBgn0263218	Dscam2:FBgn0263218	-0.0276167165955849			10374.8661377574	10174.0367179869	0.0254140417791043	0.909384305788929	0.986212425704652	7841.87526633547	8005.64364155455	0.0166864915552433	0.853289719468804	0.953722774463177
FBgn0053519	Unc-89:FBgn0053519	-0.00340118604082488	0.967804586087306	0.988761679227302	8758.26544809478	8736.56872259133	0.182179846106157	0.00563471267911101	0.0241477501191257	7440.21468955963	8456.08445784771	0.224112095405133	0.00430056917408744	0.0287334731631337	7462.44079447508	8758.46768982427	0.25653200957203	0.00314304250521674	0.0202783371326188	8051.64915465638	9680.06427521848	0.0392828628240784	0.63938680859415	0.830716928825973	9881.5085920973	10168.8375238089	0.258047816715307	0.000223697038053318	0.00688894647237753	7434.85675341408	8910.97307866362		False	True	FBgn0053519	Unc-89:FBgn0053519	-0.185366039366671	0.0928091126999074	0.228918908091759	11199.3331364968	9795.17398629034	-0.272225809110822	0.139086074016108	0.522104009093104	9960.36907430267	8084.81096282486	-0.0983653330834147	0.164298117052226	0.479907227756248
FBgn0259678	CG42347:FBgn0259678	-0.25714346055844	0.00224940409860816	0.0241390927386944	1377.23365977993	1142.52417737016	-0.0388081023767123	0.728668242303429	0.854386169269513	1368.29936919551	1331.04918751519	0.101491370488188	0.305835531603637	0.568416685081125	1101.76929472714	1185.87044693178	0.187953980739289	0.0599059814152802	0.183408756353847	1336.44721508701	1532.5046584659	-0.0691728603967987	0.523155954823167	0.751097447313631	1597.0268365402	1514.80334363544	-0.115204230019608	0.601178835506076	0.860788921570189	1616.90410340789	1472.16188475373		False	False	FBgn0259678	CG42347:FBgn0259678	-0.187561516508089	0.0562434942125075	0.157996529098716	1619.76160707772	1416.31809724383	-0.293649733930566	0.0245500862111279	0.173131756052514	1376.71240698252	1112.69312416643	-0.186170189843781	0.0238117845746488	0.139931139433017
FBgn0034056	CG15699:FBgn0034056	-0.0218115902766614	0.532546432778827		0.346742364615207	0.0	-0.0427540032506258	0.529189468305693		0.3519072487214	0.0				0.0	0.0	0.0286587906553447	0.544022044065324		0.0	0.321032909727702	0.0193420356298602	0.528583555826242		0.0	0.358934157486354	-0.194378451909122	0.204837603553864		1.64814980600134	0.0		False	False	FBgn0034056	CG15699:FBgn0034056	-0.0442315490529303	0.706252079929757		1.28437234799902	0.653082960731986	-0.0497871329341351	0.539204985436528		0.310554393745785	0.0	0.00572130560191471	0.95967825021725
FBgn0038088	CG10126:FBgn0038088	0.633839361294411	4.01361163572069e-17	6.48762693305164e-15	1614.29794373315	2546.02441651809	0.831287173143165	1.24651095866655e-39	1.80939969300155e-37	1636.34453181287	2932.51674151241	1.16449875812818	3.06194044491892e-31	1.13029344423864e-28	1624.35504480722	3801.61089446908	0.391992357670655	0.000122350414453394	0.0014059609290888	2615.58370562342	3479.75481150202	0.118127965361322	0.120477772949146	0.32198331777674	2500.1594512219	2723.46880775636	0.0952513846585401	0.591674291963513	0.857497924749242	2611.47820474004	2808.15271492011		False	True	FBgn0038088	CG10126:FBgn0038088	0.601727684043991	4.63583345611626e-11	9.8532704578471e-10	2143.96647416134	3292.26738659772	0.84003891710835	6.61167512813842e-07	2.1594809610363898e-05	1809.55603142576	3405.92351955684	0.803923154297198	8.86262928427592e-18	8.05096015232432e-16
FBgn0030537	CG12480:FBgn0030537	0.0715621224890173	0.255150764495017		0.0	1.54112173775076	0.0236822967303586	0.8487201630112		0.68721243727982	0.956079606768185	-0.0300316221994319	0.464068110845563		0.557962419146736	0.0	0.0354795034836184	0.497644095316875		0.0	0.63906370364393	0.0416085927586142	0.460356644219921		0.320300874594009	1.42806493652464	0.393790686170091	0.0545322918458154		0.0	4.74594291383416		False	False	FBgn0030537	CG12480:FBgn0030537	0.118323181393572	0.273939753988243		0.0	1.66440797368705	0.202261255966071	0.235097530217612		0.302655853353603	3.39576897669201	0.0207450160681058	0.767828360903346
FBgn0261046	Dscam3:FBgn0261046	-0.127383024471111	0.217661344179325	0.568406619234513	3766.24031573814	3425.21150111414	-0.0133696990018862	0.855470308625707	0.926599915355059	3674.49726372636	3639.3668712484	-0.158068347308295	0.0275700184706568	0.117433449984876	3834.29403261494	3426.95077005625	-0.399219353524424	3.04007667961532e-08	1.03316405333675e-06	5240.92171627961	3947.94536106123	-0.447794870363674	2.00074212264371e-09	7.94479088275328e-08	4399.43337278712	3183.50404763248	-0.537927651806685	0.0305638835963527	0.251923618401109	4024.15523735853	2526.96956212095		False	True	FBgn0261046	Dscam3:FBgn0261046	-0.110431281579439	0.306482251476511	0.515048112143134	3979.72031636662	3675.34173979842	-0.276967275570938			3195.49675390502	2485.02381975672	-0.0833671064189165	0.35543713749719	0.707313304030017
FBgn0261387	CG17528:FBgn0261387	0.11727678406816	0.193100583151644	0.53598753225215	3714.47683617788	4046.85254281796	0.187735832857921	0.00681824005278386	0.0282085249089319	3854.54567933854	4399.07328639003	0.139455316670954	0.0513723483022595	0.181347196739124	4118.42091619898	4548.24297219615	-0.00121293849300368			4265.72736030317	4262.55397934496	-0.0817992994470749	0.200160145171023	0.442700633147367	4627.69529872077	4365.25708684618	0.0318047276467645	0.775110379570866	0.932136480143484	4069.05631656179	4163.40412984627		False	False	FBgn0261387	CG17528:FBgn0261387	-0.0323005417382474	0.605686530472844	0.778588389612126	4158.75944032705	4064.94939965998	-0.0821863529559814	0.614818314665445	0.906588760390342	3671.22227552294	3451.73119471129	0.0444347459607999	0.640390496928072	0.872939453171553
FBgn0011754	PhKgamma:FBgn0011754	-0.149318551577568	0.0400016707915352	0.206805239549441	6198.4890911269	5569.34242466259	-0.195923125286815	0.000171446432557793	0.00115216084736755	6358.22387972481	5543.74500048263	-0.0728672429931018	0.274262039884247	0.534862725328978	6143.53921741783	5834.91643200504	0.158597796757804	0.0362208553633511	0.12860761632824	5621.90552436818	6293.21632059325	0.0659606418608929	0.283335858422799	0.539407504695427	5855.81765509424	6137.25974048681	0.0612884091976495	0.218861543881667	0.644433075517342	5851.34179501944	6107.19342072077		False	True	FBgn0011754	PhKgamma:FBgn0011754	-0.0419396860990785	0.441840298778349	0.646353229393901	5522.30661204211	5363.02619375023	-0.0566520325181029	0.642999435411455	0.916149126102379	5176.97882505719	4968.84111646777	0.0220670210609242	0.761349597885277	0.919432955487487
FBgn0052666	Drak:FBgn0052666	-0.229625677562195	0.000697389323083147	0.00933310808188248	6250.84494047523	5306.67802910535	-0.140789846923201	0.012529141223066	0.0463952638365793	5902.66364825876	5349.41356405215	-0.275482959291475	0.00744676947153696	0.0442864265004637	6308.25370143927	5156.42209495405	-0.209845830287329	0.00394097561459587	0.0241327773841416	5846.88745247319	5037.86455745872	0.00669200633030252	0.911216747754396	0.963318871362877	4802.64620758621	4825.46008461846	-0.145509264037623	0.1962461560752	0.623081545538761	5290.13272140182	4766.15253920246		False	True	FBgn0052666	Drak:FBgn0052666	-0.176957742054665	0.00750862881049528	0.0316350626832171	5145.26115498599	4543.18164925359	-0.0728163668346324	0.748406048725425	0.947553883908096	4894.92837062207	4610.55076149771	-0.226462338233493	0.00581638832783265	0.0484077431630778
FBgn0016126	CaMKI:FBgn0016126	-0.0595017486911008	0.483120335428879	0.803345947449291	30034.7098485558	28764.3698778596	-0.0827314628938886	0.137512827898338	0.293543664763658	31047.7596032246	29301.5170712878	-0.23462523295532	0.00225792459175876	0.0169237915739076	33389.3712502934	28240.6827330776	-0.161738878727897	0.0628624577089219	0.189247479710139	33394.692918466	29733.3342187368	-0.032886165674532	0.664489523539076	0.845201616160348	26759.3768670141	26130.7231429389	-0.0540649376828767			26271.2036081305	25179.3817115289		False	False	FBgn0016126	CaMKI:FBgn0016126	-0.151450459198167	0.0229385682937562	0.0800625079309833	29871.2524458669	26851.7582454146	-0.0705306565733611	0.66873280157458	0.920446684782399	26755.1729021479	25377.6579043775	-0.0480069017984551	0.690197376836177	0.892767891552873
FBgn0033159	Dscam:FBgn0033159	0.10898116062338	0.239027136328457	0.599305798671325	3411.20227459426	3694.69162404133	0.153272998748643	0.0386467926544215	0.113461444715856	3519.44442320205	3920.38005693462	0.249284991950191	0.000784517759987523	0.00704917269624606	3161.38591897502	3775.02431988155	0.192574460341846	0.0384746915470605	0.134349008803149	3518.06498424706	4043.19524052029	-0.116951226784116	0.119215754234521	0.320345697875612	3942.29707488797	3623.18529679532	-0.161949764039847	0.438189824280274	0.790369189084735	3497.48827146711	3074.96782659208		False	True	FBgn0033159	Dscam:FBgn0033159	-0.105742274817883	0.152693483288014	0.322834114990622	4162.23877326808	3863.07678050404	-0.0385980560193449	0.858456869100394	0.976307301898208	2934.7389487352	2844.57333553567	0.00401194525743557	0.971450785367848	0.989562670066043
FBgn0051345	CG31345:FBgn0051345	0.0188228794179884	0.861361171057966	0.960316986161726	933.760094489086	946.868360776826	0.140116530107053	0.154790613503783	0.319161409052747	814.133961572061	900.269759419859	-0.166419723929189	0.145190273935334	0.365613991911017	856.256052563495	757.013163462103	0.152595670316114	0.120174390046797	0.296208176636807	716.661479598191	800.882833740991	-0.16630686360378	0.121434306145672	0.323998417969796	582.169144719422	513.145634155303	-0.236937798125493			494.691447751557	405.002779355236		False	False	FBgn0051345	CG31345:FBgn0051345	0.66075766771332	1.06100680112599e-12	2.63634928013115e-11	915.173536880807	1466.50865835928	0.737041393835724	1.36715545191014e-06	4.15177460410128e-05	790.515447895735	1364.19255681976	0.511909211215551	9.70316208291069e-06	0.000202632509321474
FBgn0013988	Strn-Mlck:FBgn0013988	0.105822422210271	0.136721748834765	0.439523459196906	8077.25563140868	8712.93426053653	0.190004448784239	0.0107705709904968	0.0410809954333478	7532.96439170724	8613.317605928	0.243672212687289	0.00107051540799745	0.00922070604755138	7663.34838013504	9115.86602348957	0.276370318178577	0.000376968073265362	0.00358713193802554	7199.28109091955	8766.5868060642	0.129496790104672	0.106205741798816	0.296393429323481	7706.09343602754	8466.58325474834	0.116699227613093	0.301642776991616	0.713942148975744	6753.77834058863	7343.80747574875		False	True	FBgn0013988	Strn-Mlck:FBgn0013988	-0.11327141971118	0.157340667973787	0.330159887740602	9816.52723354342	9060.35461902123	-0.203064890495062	0.175388768596716	0.581872507866953	9103.75735962916	7836.32526791265	-0.0908850077044303	0.191731190661861	0.523956307196026
FBgn0263219	Dscam4:FBgn0263219	-0.0145184773626852	0.907915348352474	0.974588772223376	2784.4729318081	2753.13158627134	-0.0155907080120091	0.811674148806847	0.905911799871086	2909.17131756355	2876.67003221117	-0.200446273443017	0.0250099798914535	0.109596413523826	3202.66235453657	2771.8853851702	0.0921411289361341	0.192969520251996	0.402836483558171	4048.08723050953	4322.07003307209	-0.022242191286222	0.730543348264691	0.880641754438173	3660.32597947719	3602.71447813632	-0.0725543108648409	0.746183480691325	0.923998407433261	3143.19779575286	2962.25313699333		False	False	FBgn0263219	Dscam4:FBgn0263219	-0.0988110502964928	0.2818703003851	0.487161778404964	4233.06582075233	3945.40972633841	-0.132040910901919	0.616115239868691	0.907179471613884	3323.31110398448	2950.84747921239	-0.0757641388567092	0.488875007837105	0.79725935836515
FBgn0039083	CG10177:FBgn0039083	-0.21318074450873	0.196304524951631	0.539667900777206	17.2481740493079	8.30465594942342	-0.266018803865293	0.34527871914519	0.553895968619241	17.4122323825827	11.3921024307288	-0.0715558036820363	0.645161135961808		10.6538483123556	7.36960828846201	-0.266886387057469	0.232534040943896	0.451147512023895	16.0184769293605	9.03923593223585	-0.422701251202468	0.0117632426039787	0.0621262859657952	23.5732966018142	7.29365084631951	-0.245156309052841	0.393408640236565	0.766216475828424	12.6766213534373	7.271374096182		False	False	FBgn0039083	CG10177:FBgn0039083	-0.925778828089741	0.000197148279046507		13.1504636711579	0.326541480365993	-0.664525488815889	0.0181962323627218	0.139574099693858	12.4367006741786	1.86187195713222	-0.233607375925471	0.122220663945432
FBgn0004657	mys:FBgn0004657	0.00578254260121426	0.93168214352248	0.983341360780212	5191.8064429065	5212.80969799762	0.117120632221764	0.0176650674644324	0.061240105938621	4480.46829198638	4862.12842355994	0.27721108177803	3.08367292825168e-05	0.000429568797929563	4288.88315713361	5219.78675132311	-0.00371708709536546	0.96255035903393	0.984957318783897	5644.1959822717	5629.13106403877	-0.0594559656109616	0.33034561614092	0.588347199801279	5359.28226889591	5137.15622552721	-0.0840277235702499	0.329489928947428	0.729580107417114	5349.07910807787	5040.39234151819		False	True	FBgn0004657	mys:FBgn0004657	0.0913356484060363	0.0824266144656287	0.20995951880969	5007.43301352722	5337.94294476969	-0.0772535592957391	0.662118603542896	0.918879260769418	4465.04385605063	4210.15550719526	0.102856807868127	0.124360386576717	0.410554989119562
FBgn0010395	betaInt-nu:FBgn0010395	0.201749098022046	0.308815883428328	0.6711645494004	71.6165502187743	89.8151449487995	1.18522086204794	1.31365707434364e-05	0.00011331128635319	31.4679899553113	114.130558704158	0.207290840894028	0.35498685148238	0.617070051109948	76.5139711552384	97.4751690591091	0.327067305557185	0.0962078236978054	0.255591402194769	76.7914464773464	102.379107243542	-0.0204966610624909	0.911661982763126	0.963318871362877	50.8480334270993	49.6678809178161	-0.0679746138339679	0.802607189280014	0.939356728153748	205.569356140323	170.841291177014		False	True	FBgn0010395	betaInt-nu:FBgn0010395	0.302742396797637	0.207223878523959	0.397827151632825	49.8746045806953	66.1253154462585	-0.21839280321859	0.46133254235204	0.835981581523283	50.7821928557624	40.2432480630871	-0.213369023457498	0.404918632059431	0.742849252258337
FBgn0263218	Dscam2:FBgn0263218	0.115716966116074	0.291171419221051	0.654929435975907	9230.11669649751	10069.6529874682	0.211679163179025	9.1109564510947e-05	0.000651029736283919	9460.53977115372	10969.8083707889	0.07316542576793	0.327201784360664	0.588986005425256	9910.4232521708	10441.5563998827	0.0355700150336987	0.655912563784774	0.821111756034272	10073.5785014612	10333.5074742071	-0.110743099293098	0.0708372416924894	0.226768276864636	9599.5051703574	8871.74869107602	-0.230942079452893			8787.36734107169	7197.17885177261		False	True	FBgn0263218	Dscam2:FBgn0263218	-0.0276167165955849			10374.8661377574	10174.0367179869	0.0254140417791043	0.909384305788929	0.986212425704652	7841.87526633547	8005.64364155455	0.0166864915552433	0.853289719468804	0.953722774463177
FBgn0005666	bt:FBgn0005666	-0.0467382875474507	0.443844886808517	0.776390827533668	16375.6443416502	15841.98021588	0.410670530104086	1.80705734131229e-06	1.89293913866744e-05	13057.1793472439	17476.3566486994	0.22853138467038	0.000487511596724589	0.00474101124018448	14816.4229565882	17418.4891730131	0.374390896028292			16563.9467906974	21714.5653498975	0.0301051311102056	0.67768255900454	0.85352483362196	22439.4312367574	22931.0589549065	0.363698799503178	3.18848305392702e-07	2.74778914611639e-05	16989.6940649121	21934.4814329312		False	True	FBgn0005666	bt:FBgn0005666	-0.175202109236545	0.0401921076429269	0.123547816012249	19983.4525760941	17644.9952314005	-0.137987946300797	0.418294063871458	0.818776176109445	17741.9093034676	15988.8620303253	-0.0561311488374462	0.599415207500724	0.853544125036306
FBgn0053519	Unc-89:FBgn0053519	-0.00340118604082488	0.967804586087306	0.988761679227302	8758.26544809478	8736.56872259133	0.182179846106157	0.00563471267911101	0.0241477501191257	7440.21468955963	8456.08445784771	0.224112095405133	0.00430056917408744	0.0287334731631337	7462.44079447508	8758.46768982427	0.25653200957203	0.00314304250521674	0.0202783371326188	8051.64915465638	9680.06427521848	0.0392828628240784	0.63938680859415	0.830716928825973	9881.5085920973	10168.8375238089	0.258047816715307	0.000223697038053318	0.00688894647237753	7434.85675341408	8910.97307866362		False	True	FBgn0053519	Unc-89:FBgn0053519	-0.185366039366671	0.0928091126999074	0.228918908091759	11199.3331364968	9795.17398629034	-0.272225809110822	0.139086074016108	0.522104009093104	9960.36907430267	8084.81096282486	-0.0983653330834147	0.164298117052226	0.479907227756248
FBgn0086906	sls:FBgn0086906	-0.0589476350550038	0.381083849713761	0.735368853812508	14912.3076511389	14298.3038384702	0.187521438247153	0.0228172481744235	0.0752991421566474	13140.0649464674	15007.0068212748	0.0901211936982567	0.134771633780885	0.348280855155882	14087.549800375	15012.2260149957	0.463763642535207	2.81642225582043e-07	7.49771839103053e-06	13985.484363634	19531.4071931087	0.0714754253988191	0.29412729208706	0.550775487757675	19172.9206765817	20180.717306044	0.398017992655326	0.00154048781946416	0.0321384734074091	14973.8794599347	19973.1739281362		False	True	FBgn0086906	sls:FBgn0086906	-0.0838250425312851	0.330453887403357	0.541971608751433	18167.9682074546	17117.5730374917	-0.218848621275348	0.235455617292658	0.670753801989704	16778.8057414766	14186.8585955434	-0.00313987193040727	0.966556050969216	0.987326129099884
FBgn0052311	zormin:FBgn0052311	0.104278166913397	0.222679309613968	0.574270604643713	9879.10166385029	10656.7380871519	0.0855170834524466	0.143425407920585	0.301915386343705	9903.7524349663	10514.8297561763	0.170560875848296	0.0134122046146608	0.0688336293098797	10025.5532025257	11316.4450085897	0.356358626502727	6.40565478169361e-07	1.53365366411384e-05	10519.0862351624	13545.2394200444	-0.014775473029936	0.822219574978148	0.923539237542429	13249.6341911849	13109.9686599539	0.0592317914375825	0.396091689053362	0.767639248191311	11768.917689004	12269.2751572515		False	True	FBgn0052311	zormin:FBgn0052311	-0.248848251500555	0.00925453814264927	0.0376825439159921	12718.8835595896	10645.8447574223	-0.273856395852282	0.136039702436194	0.516847051489772	10403.410350714	8434.63363698561	-0.221391537241532	0.00288614302438879	0.02745361702344
FBgn0030537	CG12480:FBgn0030537	0.0715621224890173	0.255150764495017		0.0	1.54112173775076	0.0236822967303586	0.8487201630112		0.68721243727982	0.956079606768185	-0.0300316221994319	0.464068110845563		0.557962419146736	0.0	0.0354795034836184	0.497644095316875		0.0	0.63906370364393	0.0416085927586142	0.460356644219921		0.320300874594009	1.42806493652464	0.393790686170091	0.0545322918458154		0.0	4.74594291383416		False	False	FBgn0030537	CG12480:FBgn0030537	0.118323181393572	0.273939753988243		0.0	1.66440797368705	0.202261255966071	0.235097530217612		0.302655853353603	3.39576897669201	0.0207450160681058	0.767828360903346
FBgn0259678	CG42347:FBgn0259678	-0.25714346055844	0.00224940409860816	0.0241390927386944	1377.23365977993	1142.52417737016	-0.0388081023767123	0.728668242303429	0.854386169269513	1368.29936919551	1331.04918751519	0.101491370488188	0.305835531603637	0.568416685081125	1101.76929472714	1185.87044693178	0.187953980739289	0.0599059814152802	0.183408756353847	1336.44721508701	1532.5046584659	-0.0691728603967987	0.523155954823167	0.751097447313631	1597.0268365402	1514.80334363544	-0.115204230019608	0.601178835506076	0.860788921570189	1616.90410340789	1472.16188475373		False	False	FBgn0259678	CG42347:FBgn0259678	-0.187561516508089	0.0562434942125075	0.157996529098716	1619.76160707772	1416.31809724383	-0.293649733930566	0.0245500862111279	0.173131756052514	1376.71240698252	1112.69312416643	-0.186170189843781	0.0238117845746488	0.139931139433017
FBgn0261046	Dscam3:FBgn0261046	-0.127383024471111	0.217661344179325	0.568406619234513	3766.24031573814	3425.21150111414	-0.0133696990018862	0.855470308625707	0.926599915355059	3674.49726372636	3639.3668712484	-0.158068347308295	0.0275700184706568	0.117433449984876	3834.29403261494	3426.95077005625	-0.399219353524424	3.04007667961532e-08	1.03316405333675e-06	5240.92171627961	3947.94536106123	-0.447794870363674	2.00074212264371e-09	7.94479088275328e-08	4399.43337278712	3183.50404763248	-0.537927651806685	0.0305638835963527	0.251923618401109	4024.15523735853	2526.96956212095		False	True	FBgn0261046	Dscam3:FBgn0261046	-0.110431281579439	0.306482251476511	0.515048112143134	3979.72031636662	3675.34173979842	-0.276967275570938			3195.49675390502	2485.02381975672	-0.0833671064189165	0.35543713749719	0.707313304030017
FBgn0040056	CG17698:FBgn0040056	0.235668645774604	0.0391770230669454	0.203866349913254	7637.46403031652	9132.83464267189	0.285564029543375	6.52191322186704e-05	0.000482308298743748	7808.50201104208	9549.03576646067	0.164408740919132	0.0176722508152349	0.084330740732349	7942.30469073472	8924.73001843501	0.110685907548185	0.21959675282275	0.43649978547754	6795.10197742425	7359.42332176824	-0.0880774694688945	0.229871651124253	0.478279960849013	6359.27482755645	5968.287878119	-0.123497483918785	0.422156447907306	0.780917472140836	5688.72698945093	5191.44541665098		False	True	FBgn0040056	CG17698:FBgn0040056	0.179223996403828	0.00201137096915398	0.0103398489306008	9762.63046040036	11068.5279213946	0.356805232626177	0.0145417402920688	0.117500291889805	7809.12939969174	10152.5641253732	0.281180733572015	0.020530713795781	0.126300965625174
FBgn0013988	Strn-Mlck:FBgn0013988	0.105822422210271	0.136721748834765	0.439523459196906	8077.25563140868	8712.93426053653	0.190004448784239	0.0107705709904968	0.0410809954333478	7532.96439170724	8613.317605928	0.243672212687289	0.00107051540799745	0.00922070604755138	7663.34838013504	9115.86602348957	0.276370318178577	0.000376968073265362	0.00358713193802554	7199.28109091955	8766.5868060642	0.129496790104672	0.106205741798816	0.296393429323481	7706.09343602754	8466.58325474834	0.116699227613093	0.301642776991616	0.713942148975744	6753.77834058863	7343.80747574875		False	True	FBgn0013988	Strn-Mlck:FBgn0013988	-0.11327141971118	0.157340667973787	0.330159887740602	9816.52723354342	9060.35461902123	-0.203064890495062	0.175388768596716	0.581872507866953	9103.75735962916	7836.32526791265	-0.0908850077044303	0.191731190661861	0.523956307196026
FBgn0033159	Dscam:FBgn0033159	0.10898116062338	0.239027136328457	0.599305798671325	3411.20227459426	3694.69162404133	0.153272998748643	0.0386467926544215	0.113461444715856	3519.44442320205	3920.38005693462	0.249284991950191	0.000784517759987523	0.00704917269624606	3161.38591897502	3775.02431988155	0.192574460341846	0.0384746915470605	0.134349008803149	3518.06498424706	4043.19524052029	-0.116951226784116	0.119215754234521	0.320345697875612	3942.29707488797	3623.18529679532	-0.161949764039847	0.438189824280274	0.790369189084735	3497.48827146711	3074.96782659208		False	True	FBgn0033159	Dscam:FBgn0033159	-0.105742274817883	0.152693483288014	0.322834114990622	4162.23877326808	3863.07678050404	-0.0385980560193449	0.858456869100394	0.976307301898208	2934.7389487352	2844.57333553567	0.00401194525743557	0.971450785367848	0.989562670066043
FBgn0003371	sgg:FBgn0003371	-0.143801981285503	0.0362483613360736	0.193592822933238	10242.7933442261	9242.87857791508	-0.0486892412290682	0.419889747153561	0.623210593167883	10385.7788128665	10036.4732559299	-0.0670412435501464	0.390448668563031	0.649201952792093	9979.97275846754	9513.40789676469	-0.0339438868651404	0.59956254929413	0.784242964864023	10203.2772221007	9961.57491225712	0.00632709622094387	0.931336382420809	0.972138777996664	8753.19512361953	8793.66318357006	-0.195247868516536	0.134321391026148	0.543137857639035	9702.25696355477	8419.58850934786		False	False	FBgn0003371	sgg:FBgn0003371	-0.0531549954013432	0.591785688628909	0.768813076874305	10015.6412036457	9641.53478920428	-0.1286239996302	0.644130632743011	0.916758329460861	8708.36255140371	7705.50159922164	-0.0322467147132298	0.59343735859189	0.850700593769676
FBgn0263219	Dscam4:FBgn0263219	-0.0145184773626852	0.907915348352474	0.974588772223376	2784.4729318081	2753.13158627134	-0.0155907080120091	0.811674148806847	0.905911799871086	2909.17131756355	2876.67003221117	-0.200446273443017	0.0250099798914535	0.109596413523826	3202.66235453657	2771.8853851702	0.0921411289361341	0.192969520251996	0.402836483558171	4048.08723050953	4322.07003307209	-0.022242191286222	0.730543348264691	0.880641754438173	3660.32597947719	3602.71447813632	-0.0725543108648409	0.746183480691325	0.923998407433261	3143.19779575286	2962.25313699333		False	False	FBgn0263219	Dscam4:FBgn0263219	-0.0988110502964928	0.2818703003851	0.487161778404964	4233.06582075233	3945.40972633841	-0.132040910901919	0.616115239868691	0.907179471613884	3323.31110398448	2950.84747921239	-0.0757641388567092	0.488875007837105	0.79725935836515
FBgn0034056	CG15699:FBgn0034056	-0.0218115902766614	0.532546432778827		0.346742364615207	0.0	-0.0427540032506258	0.529189468305693		0.3519072487214	0.0				0.0	0.0	0.0286587906553447	0.544022044065324		0.0	0.321032909727702	0.0193420356298602	0.528583555826242		0.0	0.358934157486354	-0.194378451909122	0.204837603553864		1.64814980600134	0.0		False	False	FBgn0034056	CG15699:FBgn0034056	-0.0442315490529303	0.706252079929757		1.28437234799902	0.653082960731986	-0.0497871329341351	0.539204985436528		0.310554393745785	0.0	0.00572130560191471	0.95967825021725
FBgn0083919	Zasp52:FBgn0083919	-0.0151705486387719	0.826273515745089	0.94870138960965	8725.46009335229	8631.51488411679	0.0590090481127568	0.368849734797561	0.574982565950549	8950.37012758801	9328.93130065062	-0.0115243827904353	0.871116928249409	0.949356459762807	9016.04107262168	8942.08869824523	0.323160774043885	0.000365805102488886	0.00350950842921851	7311.65047726509	9228.66983842151	0.0672007653073616	0.34565905443958	0.605268192590215	8128.08888628002	8530.39458242373	0.171199844579558	0.270802890658166	0.687781576285561	7601.30490278543	8631.32480859501		False	True	FBgn0083919	Zasp52:FBgn0083919	0.0667525360304507	0.427170165789024	0.632953431608116	10673.854666502	11192.4355226527	-0.0666851328318791	0.556130988471252	0.880798727858586	9413.09353215187	8974.05670439769	-0.0110844837026044	0.881478550544316	0.963597841905695
FBgn0085354	CG34325:FBgn0085354	0.12664877759318	0.183312711764344	0.523859116906667	1458.27055660874	1600.59895801106	0.201112682260037	0.0211221887932005	0.0708559129507131	1189.45977668619	1372.05153752532	0.305922605844956	0.00525599569563803	0.0337883594143775	1381.77985801441	1731.76809534527	0.127106049686055	0.243025246992605	0.463632977895689	1912.41151922743	2098.51874508461	-0.104412469977827	0.204504994914457	0.446553238330733	1952.96649671173	1809.64549699978	-0.200468269506187	0.0886745838473287	0.449284558159799	1963.75687043628	1700.35987261317		False	False	FBgn0085354	CG34325:FBgn0085354	-0.345927946550016	0.000138773159680788	0.00100293399891184	1367.25980067	1068.10135955548	-0.318802660436002	0.0165442512271983	0.130364358613149	1218.38102769509	966.887554078794	-0.331089382369243	0.00185927344502104	0.0191026765543585
FBgn0050178	CG30178:FBgn0050178	-0.125872717316563	0.359913726023224		5.71952359618638	2.91486602471705	0.245779212427407	0.20937287404421		1.38706087448491	5.54875298912223	0.011194863954903	0.899099984116321		1.07380816574521	1.33630622326768	0.178705418230515	0.113021413618415		0.0	2.58413989568741	-0.0181161565970844	0.548831768798624		0.313779039433428	0.0	0.063502127188125	0.69867179070899		1.27977107526739	2.34435556538986		False	False	FBgn0050178	CG30178:FBgn0050178	-0.0825436641070283	0.551841900184634		2.61264185948682	1.07472615666924	0.00816415015351834	0.973128644113666		2.53838251834666	2.66322578791706	0.0127199087097239	0.906910574926491
FBgn0041789	Pax:FBgn0041789	0.0238108277434192	0.782876951738909	0.93435616024274	4553.24923873881	4633.44399917205	0.184294738617347	0.011202980501483	0.0423617350563847	4246.1530267163	4834.8897855368	0.218549916821451	0.00338258489239598	0.023591361300813	3988.55447204228	4660.84248733049	0.0446702046769396	0.548585231015702	0.747984579278876	4910.88852156332	5069.0663156506	0.00805786564828853	0.928191975278128	0.970627594989565	5014.89436823282	5044.40307890123	0.162645097226384	0.31744589111312	0.721299248872431	4456.77970259275	5033.0067583588		False	False	FBgn0041789	Pax:FBgn0041789	0.202979603392279			5098.03997936083	5885.54657878883	-0.0881670961830364	0.493874071280491	0.851422832819868	4926.90096168274	4622.28244205301	-0.035596807242303	0.643843509243477	0.874824667940045
FBgn0033527	CG11777:FBgn0033527	-0.199522823864531	0.131334951376278	0.429291080976305	259.276278266834	221.201420221071	-0.15510612108126	0.256979037833601	0.45372093891003	298.905547294334	266.732772983583	-0.0835088337446554	0.612290392457764	0.81536412613126	285.022113352041	266.516392506236	0.0178695789342256	0.890766356218508	0.95051626423443	267.617423457093	271.14824496499	0.0107032078620718	0.926539697764053	0.970061396614827	319.086192050558	321.752186008795	0.0509170814347874	0.806423605086318	0.941449418449891	340.896441479363	354.715417255002		False	False	FBgn0033527	CG11777:FBgn0033527	-0.123892238372579	0.353662350845629	0.564000656085725	292.221797749417	266.568437678741	0.228651880037828	0.259151787369815	0.698474403613255	252.800510572045	303.183940338964	0.149461461718283	0.434777621653093	0.762112157559453
FBgn0034109	CG7747:FBgn0034109	-0.100817685829071	0.365525558814983	0.72232319120172	539.437231625217	499.865945714088	0.0844323753955275	0.373475848702818	0.578870465371809	574.248317320867	609.72527629197	-0.0955651510991129	0.444140029403706	0.694813280447511	570.002444000005	530.702079653154	0.0557951286829957	0.620965189800736	0.798053714056172	526.601199310393	548.609475954707	-0.142059423571097	0.169718111921933	0.397473882125244	608.880861532537	546.94921120993	0.107893967379714	0.466016416283696	0.806669736364819	606.614357250933	656.612635862943		False	False	FBgn0034109	CG7747:FBgn0034109	0.0472452466797019	0.616933311174946	0.785160492124602	587.605683872481	607.889202583837	0.107994172036527	0.471278052231555	0.841354122504666	546.639258821797	591.991557606478	0.0456933124560952	0.705149887790314	0.89827473297731
FBgn0051624	CG31624:FBgn0051624	0.00926438659932852	0.890210990616374		1.95452650486299	2.45970870067581	0.0505426722954333	0.605610160150685		0.33530518855842	1.22238538871657	-0.0619579845013457	0.512517207624138		3.90573693402715	1.51208514625013	-0.00822153495617113	0.943885396598305		1.771572563035	1.60216243282704	0.041839252464345	0.597896676446008		1.26815982805487	2.44042187919257	-0.179324285631315	0.493389522129916		6.01642596590154	3.47707906727055		False	False	FBgn0051624	CG31624:FBgn0051624	-0.0233889537794311	0.833001433061874		1.01679939311488	0.684783532589072	-0.326383287381229	0.112511921507269		4.15301796033009	0.309797951236259	0.0659022741709188	0.495078529269907
FBgn0051988	CG31988:FBgn0051988	0.0320819021491991	0.805131423647364		5.23012119348501	6.36116303211434	0.0803189005368598	0.623477957645085		1.40366293464789	2.63755697202199	-0.0533471094884361	0.512856045753098		3.90573693402715	1.28297202245517	0.275210931400989	0.223231156857721	0.440465418382723	7.76181324917575	13.6431009158674	0.0722483594230132	0.640475251473752	0.831445548878011	9.57957006378368	12.1514795244423	0.0880319771407521	0.768064991790325	0.931493312087315	7.80360074595381	9.33603477110961		False	False	FBgn0051988	CG31988:FBgn0051988	-0.0378758200597225	0.876059101276606		5.85925281756146	5.27791431313676	0.067138618448849	0.804173411063307	0.963315096621098	3.93588607244366	4.81671870994936	-0.0476322684396972	0.78047851891149	0.927960647110663
FBgn0003292	rt:FBgn0003292	0.229845381349084	0.0675711089922499	0.28876693398516	436.518990029861	521.490714374561	0.326775404398514	0.00490932776290429	0.0213726132814355	441.039847089682	558.474014872951	-0.0654604416191903	0.6077143196962	0.812704319549135	489.308810554941	465.596428613434	0.5147652500366	9.67618328092693e-07	2.21246227533832e-05	400.718716236317	583.777564002982	0.474928478661358	8.01519120564442e-05	0.00100283923040007	423.998264968883	614.86911667062	0.305680933100536	0.0576571401632252	0.360847020338389	475.7977487176	597.595512903343		False	True	FBgn0003292	rt:FBgn0003292	0.13879309190056	0.211414305165988	0.402613081881799	475.331304787826	525.725945059085	0.298243418939677	0.119955389985389	0.480488225688049	426.137139111334	536.606654764729	0.129467774726916	0.362356008208668	0.709418614490426
FBgn0086368	tw:FBgn0086368	0.397144910670325	0.00281581590511865	0.0287425965560006	268.642132247614	367.182946515983	0.28159978278073	0.047261015106714	0.132914247024445	283.374507275161	348.93853981638	0.197706112223584	0.202907806011026	0.451313768652888	290.770204233702	340.793533323248	0.251296580984208	0.0518788421579605	0.165967763710488	270.099490582609	326.454431457415	0.00364363901255385	0.977631517571799	0.990840431819112	349.123810667959	350.001553422018	-0.285732906709884	0.0899185785616774	0.452735586999119	351.042744194447	283.347274020197		False	False	FBgn0086368	tw:FBgn0086368	-0.302797232655559	0.0202110916002489	0.0721350724829678	299.784906940372	239.749074443145	-0.272052018570562	0.220716966964617	0.652137504742955	208.588693641662	167.110923574016	-0.17901536372216	0.349202067062376	0.703208229484034
FBgn0037312	CG11999:FBgn0037312	-0.00820060241549301	0.957552107779818	0.986714371295618	882.755249473376	876.865883756666	-0.312511869441652	0.00615802496026338	0.0259096031557914	1043.03453584235	831.570544099811	0.000794409224153759	0.99559457563366	0.998243031269904	828.464726145648	828.613159200235	0.0341131894069576	0.768460432214013	0.88561580870405	750.095258951409	769.105667117808	0.117488421841298	0.268591539286759	0.522803416814379	932.551854363847	1019.04572402862	0.0702401604548331	0.453201033610166	0.798355023345649	1081.89852688163	1136.9953070485		False	False	FBgn0037312	CG11999:FBgn0037312	0.490476367959099	6.24244936587989e-08	8.5381653449964e-07	716.76422262528	1016.8546682416	-0.0208687760464519	0.926064606196795	0.990122464490486	909.278320101828	894.244623259482	-0.088094713209861	0.632970076271279	0.869522296611156
FBgn0000299	Cg25C:FBgn0000299	0.0875372173839598	0.58935450248512	0.860168217862383	12077.5862904645	13027.4679546336	0.126991626815421	0.244171510483836	0.437802491269853	11134.4615288657	12201.0291631646	0.621930817418114	1.00663117190944e-05	0.000158364380408767	7661.9743191125	12412.4970546864	0.139144202522995	0.35616402991871	0.582495512001676	8346.36820724595	9305.71464391515	0.170375924014831	0.0291439562947883	0.1201528537168	8827.7605883759	9988.93358875435	0.311945209702188	0.0192670598722886	0.19038759814523	7920.08744037375	9940.29495726145		False	True	FBgn0000299	Cg25C:FBgn0000299	0.045461864919661	0.655717519530724	0.812330013511709	17276.9442709634	17850.9503724233	-0.0940748613400389	0.584735782506857	0.894774033217499	16626.1661974046	15485.7413683675	0.147555056921062	0.310054049664088	0.6662825513357
FBgn0016075	vkg:FBgn0016075	0.0711304826510409	0.661263130975612	0.892045354564354	8798.92158835876	9357.55378026218	0.0399057844541912	0.711513689922484	0.842916008313205	8283.55422267613	8524.43404946061	0.557574085009876	8.16013003623112e-05	0.00100289065463121	5696.52532384042	8783.62715634773	0.190228862564402	0.20652283350688	0.420990301083031	6075.32082449975	7049.21015907242	0.149568283965536	0.0861866155085783	0.258606034422578	5967.69911525158	6660.52439523147	0.243715159843791	0.0597950048725522	0.366438975891983	5497.64547231072	6562.16165223339		False	True	FBgn0016075	vkg:FBgn0016075	-0.120389692448992	0.195553966404928	0.381529480912662	11159.1117737708	10240.6511253286	-0.24681011358078	0.145301094149181	0.534484562384076	10435.9391969552	8665.72459396688	0.0920998779640477	0.519019810028617	0.812672914031562
FBgn0028573	prc:FBgn0028573	0.170002326017132	0.307171034032809	0.670256137327443	117.541020070149	136.243011963762	-0.0088842839789571	0.968871286960688	0.985799710440865	104.376886980846	103.44137284525	-0.0280404636657425	0.889383645274566	0.956274769328817	103.401291971417	100.903493597648	0.160096226658831	0.381883299745909	0.608092947432866	86.5749978610557	99.1457137484194	0.0216782345048167	0.90297307919821	0.959243286534842	85.5017695770967	87.4548560944833	-0.375660504367393	0.157303653965621	0.574893929600975	92.4050182192688	65.7119284543951		False	False	FBgn0028573	prc:FBgn0028573	-0.19702186628215	0.268227340033305	0.472435857528541	158.808930221691	136.078546542191	0.13999862546743	0.544949478324452	0.875613856036907	99.9511278128702	112.246956886055	-0.524177399038247	0.0316942454602138	0.172766052659857
FBgn0260660	mp:FBgn0260660	-0.0488383591317926	0.543394045097357	0.837929537109369	4265.82062654734	4117.79287913723	0.00308669524177246	0.965909030478124	0.984907341564297	4389.13482627481	4397.77229208966	-0.041636782223043	0.597657358641723	0.807001569016894	4517.23469015502	4385.51956936411	-0.304168225216089	0.000138576118574914	0.00155720560983529	5908.20266060515	4755.73882054722	-0.397300918636986	6.58129684892498e-11	3.41191491269731e-09	4904.37230483185	3696.12206445092	-0.522657719488141	0.0140850545378556	0.156623210137537	4609.23611323661	3032.54981499644		False	True	FBgn0260660	mp:FBgn0260660	0.00642418562223576	0.925178430547456	0.965709351989722	4682.08675381106	4703.95298923262	-0.0182731008935555	0.931452962353124	0.990355819826871	3826.79121177687	3771.00362404935	0.00956682965874825	0.905350930026204	0.970616688455513
FBgn0035612	CG10625:FBgn0035612	0.272464396964989	0.128894482910806	0.425466951407877	104.943815878222	135.442155391781	-0.27278356335945	0.242976578779402	0.436430089619499	154.693504726292	121.53423035972	0.326012545649133	0.0971761317006223	0.283092586600234	103.790787700371	140.31528017736	0.117521200065607	0.45470126205846	0.671651053107836	142.142324758517	156.107379249343	-0.0386229069668514	0.798637798847989	0.911063543614705	170.431898904827	164.802765417695	0.362604190655398	0.244275440550772	0.662183575156703	203.539606827178	344.822541802536		False	False	FBgn0035612	CG10625:FBgn0035612	-0.297477383904688	0.103543095378284	0.24775318430004	124.221427527737	98.1599052871843	-0.532451207152175	0.0444065349357396	0.259642536068297	109.5600583132	67.8084566523	-0.205751551435823	0.420850081828464	0.751666126935359
FBgn0261016	clos:FBgn0261016	0.260935319147185	0.199184215981412	0.543802631468665	20.083021848031	28.9565580975016	0.668352906801821	0.0113165079564708	0.042666804209907	34.4232944719228	67.9600523143075	0.129084445062899	0.572381739410275	0.788407930972486	31.2772325002753	37.7424238834478	0.802343516907215	0.00020413066820033	0.00217438573723728	31.3675240386996	68.9939151460784	0.587598931241744	0.00130291299784805	0.0107336928188709	39.7113017345941	75.4469830520332	0.402749276472377			56.8696006365695	1172.62292334157		False	True	FBgn0261016	clos:FBgn0261016	0.53368718330845	0.0466992171715372	0.138689644482779	32.6319675632461	59.069572382741796	0.335395911166718	0.28342456452449	0.724925953000557	86.5090273941587	134.229942575871	0.180970657608017	0.30571177323712	0.662669325921226
FBgn0030887	CG6867:FBgn0030887	0.0021092991314328	0.983525529676514	0.993829190582411	1696.51177288412	1699.27376230587	0.140220935395963	0.0284977022994901	0.0900109272816658	1602.28157330945	1768.24829719332	-0.163996779369508	0.0976764312134044	0.283750307201166	1855.3285911711	1646.51403207042	-0.00187533545476361	0.982793806507369	0.992843486824542	1862.75148101883	1860.3042481966	-0.268756526848494	0.00273976676116218	0.0197679820821482	1848.3679294539	1516.12650309296	-0.354564290702558	0.0212246213643285	0.201832557052708	1644.241856377	1264.0968590284		False	False	FBgn0030887	CG6867:FBgn0030887	-0.0806900336487599	0.272631806346319	0.476233418063232	1849.94661931581	1748.02243314869	0.048066065106578	0.676248056401305	0.923844594672444	1583.65274612078	1639.41649341427	-0.119605885311789	0.122299700532564	0.406088649255402
FBgn0035550	CG11349:FBgn0035550	-0.354488846455687	0.00578911898636051		6.9030698074144	0.0	-0.437610133451103	0.0510474833391731		8.37217142739843	1.34025708440884	-0.156779248834567	0.0861210234492266		3.82150358893063	0.0	0.0601584689323779	0.664206044064437		2.10043338013641	3.28884614779757	0.010609416630801	0.912522389091217		2.8556847436498	3.19102495613166	0.11306906342497	0.672929304580733		4.28162327988973	5.85154150274266		False	False	FBgn0035550	CG11349:FBgn0035550	0.601264144661584	0.0134417670461494		1.64709220442203	10.387790005193	0.752038713520395	0.00682544286285506	0.0658838060627911	1.08694916035122	11.7849876577883	0.238664326624423	0.0982945271465632
FBgn0023416	Ac3:FBgn0023416	-0.0664458035303827	0.560658748744951	0.847183887993646	6463.5989434763	6145.79534377526	0.028464692246994	0.584511549555209	0.757325258264949	6153.19366460061	6276.8944001315	-0.138849199900963	0.107337263043178	0.299608396255842	6465.19448667508	5850.70355767462	0.00759042536328713	0.92914607410861	0.969193232074668	6934.22077227188	6972.65074769709	-0.180701401926359	0.0129606276681629	0.067063495536576	5598.40222209705	4915.22606650904	-0.314491142419657	0.201725545688787	0.627139693505282	4772.80168359901	3642.46037170377		False	False	FBgn0023416	Ac3:FBgn0023416	-0.0943032873362735	0.126823678243608	0.285869176829724	7073.15450935007	6620.28635333989	-0.0535018209423641	0.82012817774004	0.966708679300696	5502.86362727913	5262.07444381237	-0.0337273993921007	0.74808182674007	0.915324632284827
FBgn0259244	CG42342:FBgn0259244	-0.0721259836470792	0.458457385439592	0.786446794827701	3378.53763995747	3202.98136966802	-0.00796838388069335	0.89715997448782	0.949785632503723	3375.59996688384	3357.13937554073	-0.102207233170177	0.185736690189679	0.426616539955671	3330.29962076445	3095.3080046	-0.00227668690735235	0.976536960191034	0.990390012059141	3010.80014788546	3006.53764086513	-0.328687532428388	8.18968331270144e-07	1.8268540584787e-05	3050.90659119376	2411.52732022785	-0.400928106960708	0.0976078886208003	0.472627253632111	2838.14112920461	2018.39797843773		False	True	FBgn0259244	CG42342:FBgn0259244	-0.389053441177878	5.62715137273773e-10	1.03026231098054e-08	3904.1145842655	2970.31314723142	-0.195932371154577	0.248249434269884	0.686080716683852	2996.07695272542	2584.74630995733	-0.307327378237878	0.00329810179081818	0.0307813421418741
FBgn0000299	Cg25C:FBgn0000299	0.0875372173839598	0.58935450248512	0.860168217862383	12077.5862904645	13027.4679546336	0.126991626815421	0.244171510483836	0.437802491269853	11134.4615288657	12201.0291631646	0.621930817418114	1.00663117190944e-05	0.000158364380408767	7661.9743191125	12412.4970546864	0.139144202522995	0.35616402991871	0.582495512001676	8346.36820724595	9305.71464391515	0.170375924014831	0.0291439562947883	0.1201528537168	8827.7605883759	9988.93358875435	0.311945209702188	0.0192670598722886	0.19038759814523	7920.08744037375	9940.29495726145		False	True	FBgn0000299	Cg25C:FBgn0000299	0.045461864919661	0.655717519530724	0.812330013511709	17276.9442709634	17850.9503724233	-0.0940748613400389	0.584735782506857	0.894774033217499	16626.1661974046	15485.7413683675	0.147555056921062	0.310054049664088	0.6662825513357
FBgn0016075	vkg:FBgn0016075	0.0711304826510409	0.661263130975612	0.892045354564354	8798.92158835876	9357.55378026218	0.0399057844541912	0.711513689922484	0.842916008313205	8283.55422267613	8524.43404946061	0.557574085009876	8.16013003623112e-05	0.00100289065463121	5696.52532384042	8783.62715634773	0.190228862564402	0.20652283350688	0.420990301083031	6075.32082449975	7049.21015907242	0.149568283965536	0.0861866155085783	0.258606034422578	5967.69911525158	6660.52439523147	0.243715159843791	0.0597950048725522	0.366438975891983	5497.64547231072	6562.16165223339		False	True	FBgn0016075	vkg:FBgn0016075	-0.120389692448992	0.195553966404928	0.381529480912662	11159.1117737708	10240.6511253286	-0.24681011358078	0.145301094149181	0.534484562384076	10435.9391969552	8665.72459396688	0.0920998779640477	0.519019810028617	0.812672914031562
FBgn0028573	prc:FBgn0028573	0.170002326017132	0.307171034032809	0.670256137327443	117.541020070149	136.243011963762	-0.0088842839789571	0.968871286960688	0.985799710440865	104.376886980846	103.44137284525	-0.0280404636657425	0.889383645274566	0.956274769328817	103.401291971417	100.903493597648	0.160096226658831	0.381883299745909	0.608092947432866	86.5749978610557	99.1457137484194	0.0216782345048167	0.90297307919821	0.959243286534842	85.5017695770967	87.4548560944833	-0.375660504367393	0.157303653965621	0.574893929600975	92.4050182192688	65.7119284543951		False	False	FBgn0028573	prc:FBgn0028573	-0.19702186628215	0.268227340033305	0.472435857528541	158.808930221691	136.078546542191	0.13999862546743	0.544949478324452	0.875613856036907	99.9511278128702	112.246956886055	-0.524177399038247	0.0316942454602138	0.172766052659857
FBgn0260660	mp:FBgn0260660	-0.0488383591317926	0.543394045097357	0.837929537109369	4265.82062654734	4117.79287913723	0.00308669524177246	0.965909030478124	0.984907341564297	4389.13482627481	4397.77229208966	-0.041636782223043	0.597657358641723	0.807001569016894	4517.23469015502	4385.51956936411	-0.304168225216089	0.000138576118574914	0.00155720560983529	5908.20266060515	4755.73882054722	-0.397300918636986	6.58129684892498e-11	3.41191491269731e-09	4904.37230483185	3696.12206445092	-0.522657719488141	0.0140850545378556	0.156623210137537	4609.23611323661	3032.54981499644		False	True	FBgn0260660	mp:FBgn0260660	0.00642418562223576	0.925178430547456	0.965709351989722	4682.08675381106	4703.95298923262	-0.0182731008935555	0.931452962353124	0.990355819826871	3826.79121177687	3771.00362404935	0.00956682965874825	0.905350930026204	0.970616688455513
FBgn0035612	CG10625:FBgn0035612	0.272464396964989	0.128894482910806	0.425466951407877	104.943815878222	135.442155391781	-0.27278356335945	0.242976578779402	0.436430089619499	154.693504726292	121.53423035972	0.326012545649133	0.0971761317006223	0.283092586600234	103.790787700371	140.31528017736	0.117521200065607	0.45470126205846	0.671651053107836	142.142324758517	156.107379249343	-0.0386229069668514	0.798637798847989	0.911063543614705	170.431898904827	164.802765417695	0.362604190655398	0.244275440550772	0.662183575156703	203.539606827178	344.822541802536		False	False	FBgn0035612	CG10625:FBgn0035612	-0.297477383904688	0.103543095378284	0.24775318430004	124.221427527737	98.1599052871843	-0.532451207152175	0.0444065349357396	0.259642536068297	109.5600583132	67.8084566523	-0.205751551435823	0.420850081828464	0.751666126935359
FBgn0261016	clos:FBgn0261016	0.260935319147185	0.199184215981412	0.543802631468665	20.083021848031	28.9565580975016	0.668352906801821	0.0113165079564708	0.042666804209907	34.4232944719228	67.9600523143075	0.129084445062899	0.572381739410275	0.788407930972486	31.2772325002753	37.7424238834478	0.802343516907215	0.00020413066820033	0.00217438573723728	31.3675240386996	68.9939151460784	0.587598931241744	0.00130291299784805	0.0107336928188709	39.7113017345941	75.4469830520332	0.402749276472377			56.8696006365695	1172.62292334157		False	True	FBgn0261016	clos:FBgn0261016	0.53368718330845	0.0466992171715372	0.138689644482779	32.6319675632461	59.069572382741796	0.335395911166718	0.28342456452449	0.724925953000557	86.5090273941587	134.229942575871	0.180970657608017	0.30571177323712	0.662669325921226
FBgn0030887	CG6867:FBgn0030887	0.0021092991314328	0.983525529676514	0.993829190582411	1696.51177288412	1699.27376230587	0.140220935395963	0.0284977022994901	0.0900109272816658	1602.28157330945	1768.24829719332	-0.163996779369508	0.0976764312134044	0.283750307201166	1855.3285911711	1646.51403207042	-0.00187533545476361	0.982793806507369	0.992843486824542	1862.75148101883	1860.3042481966	-0.268756526848494	0.00273976676116218	0.0197679820821482	1848.3679294539	1516.12650309296	-0.354564290702558	0.0212246213643285	0.201832557052708	1644.241856377	1264.0968590284		False	False	FBgn0030887	CG6867:FBgn0030887	-0.0806900336487599	0.272631806346319	0.476233418063232	1849.94661931581	1748.02243314869	0.048066065106578	0.676248056401305	0.923844594672444	1583.65274612078	1639.41649341427	-0.119605885311789	0.122299700532564	0.406088649255402
FBgn0035550	CG11349:FBgn0035550	-0.354488846455687	0.00578911898636051		6.9030698074144	0.0	-0.437610133451103	0.0510474833391731		8.37217142739843	1.34025708440884	-0.156779248834567	0.0861210234492266		3.82150358893063	0.0	0.0601584689323779	0.664206044064437		2.10043338013641	3.28884614779757	0.010609416630801	0.912522389091217		2.8556847436498	3.19102495613166	0.11306906342497	0.672929304580733		4.28162327988973	5.85154150274266		False	False	FBgn0035550	CG11349:FBgn0035550	0.601264144661584	0.0134417670461494		1.64709220442203	10.387790005193	0.752038713520395	0.00682544286285506	0.0658838060627911	1.08694916035122	11.7849876577883	0.238664326624423	0.0982945271465632
FBgn0023416	Ac3:FBgn0023416	-0.0664458035303827	0.560658748744951	0.847183887993646	6463.5989434763	6145.79534377526	0.028464692246994	0.584511549555209	0.757325258264949	6153.19366460061	6276.8944001315	-0.138849199900963	0.107337263043178	0.299608396255842	6465.19448667508	5850.70355767462	0.00759042536328713	0.92914607410861	0.969193232074668	6934.22077227188	6972.65074769709	-0.180701401926359	0.0129606276681629	0.067063495536576	5598.40222209705	4915.22606650904	-0.314491142419657	0.201725545688787	0.627139693505282	4772.80168359901	3642.46037170377		False	False	FBgn0023416	Ac3:FBgn0023416	-0.0943032873362735	0.126823678243608	0.285869176829724	7073.15450935007	6620.28635333989	-0.0535018209423641	0.82012817774004	0.966708679300696	5502.86362727913	5262.07444381237	-0.0337273993921007	0.74808182674007	0.915324632284827
FBgn0259244	CG42342:FBgn0259244	-0.0721259836470792	0.458457385439592	0.786446794827701	3378.53763995747	3202.98136966802	-0.00796838388069335	0.89715997448782	0.949785632503723	3375.59996688384	3357.13937554073	-0.102207233170177	0.185736690189679	0.426616539955671	3330.29962076445	3095.3080046	-0.00227668690735235	0.976536960191034	0.990390012059141	3010.80014788546	3006.53764086513	-0.328687532428388	8.18968331270144e-07	1.8268540584787e-05	3050.90659119376	2411.52732022785	-0.400928106960708	0.0976078886208003	0.472627253632111	2838.14112920461	2018.39797843773		False	True	FBgn0259244	CG42342:FBgn0259244	-0.389053441177878	5.62715137273773e-10	1.03026231098054e-08	3904.1145842655	2970.31314723142	-0.195932371154577	0.248249434269884	0.686080716683852	2996.07695272542	2584.74630995733	-0.307327378237878	0.00329810179081818	0.0307813421418741
FBgn0029881	pigs:FBgn0029881	-0.234098130800125	0.00677564493336573	0.0557629648652892	5665.2057172854	4777.37390240386	-0.108112132807278	0.0325005334083392	0.0994619977418716	5812.57866128747	5389.09668779681	-0.21059002073743	0.00438371151566514	0.0292322853070418	5485.39116067948	4721.21257007752	-0.0233213761043416	0.802617885787274	0.903427114574732	4066.26608278981	3998.49759047493	-0.229505521921684	0.00995481675951704	0.0545906160984681	4092.75622290793	3457.109615032	-0.366951914732533			4192.39489979074	3154.25447657506		False	False	FBgn0029881	pigs:FBgn0029881	0.0236957248569619	0.826825986061296	0.914644476418877	6582.02376121367	6696.09034114819	-0.0822864988609809	0.7633129147268	0.950846468543551	5730.41368241752	5307.41299181339	-0.0259340966805824	0.793122104446677	0.932063827142435
FBgn0039500	CG5984:FBgn0039500	0.114881403873565	0.571520295487602	0.852869012544285	38.1101739680927	45.1839526627319	0.549193610253863	0.0441605130195626	0.125972760469336	20.6384168772196	37.5343782883416	0.136078049023576	0.551612998007648	0.774565646473828	30.7509410776575	36.8437494552055	0.371242890367239	0.117947692415932	0.292605535589648	38.7309834653022	63.4074456278658	0.351133898109761	0.0646166256975362	0.212006145491067	28.2488702767991	45.8628156377483	0.199721713500852	0.493443723536007	0.818291820779337	37.4882328287923	45.9934581730201		False	False	FBgn0039500	CG5984:FBgn0039500	-0.303152777359662	0.222214691145316	0.417167209352854	60.5054905998029	45.3351835131356	-0.370752540945897	0.199314135613025	0.620617834133759	50.045273226636	34.5863943238695	-0.0735792569028213	0.771916063271291	0.924585980191225
FBgn0028371	jbug:FBgn0028371	0.209959702997595	0.00650299748695478	0.0540349469899977	12662.8286559386	14729.0685969909	0.0970399341776055	0.0548416831270883	0.149999015411667	12188.6245497803	13043.4686566305	0.258605667157441	0.000210153602695418	0.00229613915164888	12469.4792495796	14982.8548472671	0.181487363490497	0.0178092424498176	0.0767933435524146	12742.0459261297	14499.2024967901	-0.0483959951457007	0.487067963051331	0.725602456883821	12098.7099051091	11685.1272558232	-0.306771181252922	0.0581102331230477	0.361624738944975	12898.8492038038	10255.9592516767		False	True	FBgn0028371	jbug:FBgn0028371	-0.173570658850088	0.025275031800112	0.0862840143493518	13360.4815125305	11817.0762209467	-0.45455868271701	0.00550979979969135	0.0556695753593114	12455.6094607499	8863.51048433359	-0.2400546413617	0.00599857269361918	0.0495757702298276
FBgn0014141	cher:FBgn0014141	-0.0485648395621432	0.418946966568066	0.761684049644687	7581.96369599353	7325.53948352646	0.145366204514141	0.0362136509161888	0.107876548507592	5390.92540852881	5971.54417397123	0.349925997797146	0.000615227185209056	0.00577656735379283	5156.54037847084	6661.71414682765	0.0280637343458943	0.734333415247178	0.86755937403621	9696.18694297825	9892.54384540921	-0.173163412223644	0.0150428974521716	0.0746015791272887	6957.86194651534	6142.77708344268	-0.0940148563072608	0.509988413342354	0.824049906117375	6690.92077299352	6244.65597638105		False	True	FBgn0014141	cher:FBgn0014141	0.235730831113606	0.0103880956341761	0.0416481621353293	5870.27955493288	6945.51770830038	-0.253400332756283	0.167073602960697	0.571335575721654	5422.3745954363	4465.93238605156	-0.142926203487274	0.0317610420001176	0.172910745846702
FBgn0052201	CG32201:FBgn0052201	0.020761855927999	0.546863143093774		0.0	0.307463587584476				0.0	0.0	-0.0356060282067649	0.426529816414822		1.11592483829347	0.0	0.0542668770167463	0.398340925489988		0.0	1.28413163891081	-0.0182076309001888	0.547783868605967		0.320300874594009	0.0	0.0496857386578875	0.536841474065055		0.0	0.317215961640904		False	False	FBgn0052201	CG32201:FBgn0052201	-0.0389283265780781	0.541922241593383		0.315146405653576	0.0				0.0	0.0	0.0472421108712322	0.464107065011713
FBgn0039616	CG11828:FBgn0039616	-0.16911757641808	0.4049537621364	0.752596845930452	32.647643803118	25.6332301276767	-0.191474416214534	0.463521534788608	0.662425079463719	47.1279161398235	38.9549670322481	-0.176206480746791	0.440869668983474	0.692527188239086	43.3418223587622	33.6548207720357	-0.414511391185566	0.077509919114452	0.219656403125928	39.0970920570284	23.7359610910528	-0.437863583869434	0.0183957345020466	0.0864074811048314	37.8966245365441	17.2613423865899	-0.814612137197455	0.00884073467706341	0.115156236306364	30.8369263509232	8.98972782979825		False	False	FBgn0039616	CG11828:FBgn0039616	0.35172922869554	0.195521757558078	0.381529480912662	21.5601888902537	32.5373384870607	0.658151741257159	0.0223638247294708	0.163124019503994	23.3903211353472	44.955130670306	0.251394776880169	0.323511193577404	0.680284629858658
FBgn0054041	CG34041:FBgn0054041	-0.174963807369418	0.312955549775668	0.674987381781522	9.85005036699555	5.96601438640575	-0.617124732178417	0.012754387988107		11.7398423430268	1.68514399681874	-0.532288347802521	0.00555076092461049		16.6229682327767	3.17870829538318	-0.621323511402445	0.00236884562302278	0.0162093408268162	16.11436107277	1.96395492572075	-0.180425645223612	0.112823904894347	0.307846512428583	8.92071291098947	2.15360494491812	-0.338082465149589	0.1659493977612		8.05727647428484	2.09375165459806		False	False	FBgn0054041	CG34041:FBgn0054041	0.275145348833268	0.319001202724999	0.529724890257236	9.49237035744382	14.447027225112	0.299456236350191	0.332317293814504	0.764163036026825	8.32179787248067	13.764433275795	0.114131566614019	0.608053182837706	0.85792913231922
FBgn0051021	CG31021:FBgn0051021	-0.152054817749867	0.288199854652298		5.41255649357978	2.55880515828505	-0.0975691415073724	0.553385751493614		2.07229028164588	0.973891573601095	-0.0820431960444266	0.469140345815478		3.73727024383412	1.62149309500647	-0.07525853296385	0.618070087822688		3.10669197974059	1.94507619204348	0.163556614409112	0.0564474826839235		0.0	4.4421206842661	-0.146830914100078	0.48650136726228		4.49963685108334	2.02713960374896		False	False	FBgn0051021	CG31021:FBgn0051021	0.334994519182374	0.050251194612147		0.0	4.25897641285672	-0.00643084060245715	0.972730176634392		2.62392404829578	2.49072060874874	-0.0928434525850983	0.594710247903296
FBgn0085374	CG34345:FBgn0085374	-0.0463107178442961	0.503885093538813		1.02503629155896	0.309365487498664	-0.0522166784100883	0.486225499157971		0.699848437205095	0.0	0.0268055529033216	0.577390267172565		0.0	0.614134024038501	0.0520054440925606	0.626724728006467		1.45192333366173	2.88747762009492	0.143477879900645	0.0756538549422287		0.0	4.97137635086351	0.158211282349095	0.407459639997186		0.642440298589629	1.99804862407851		False	False	FBgn0085374	CG34345:FBgn0085374	0.112806873025707	0.539671056919375		1.60622223302062	3.06313798161396	0.158374801321989	0.343157571289246		0.621108787491569	3.46149536898722	0.0934679486466263	0.295965963705813
FBgn0036794	CG18234:FBgn0036794	0.0656888656896597	0.73275893155198	0.920748711801653	10.9112654079792	12.4398668249074	0.0545930787039926	0.846392332468241	0.923118580428823	14.7204188594889	16.1117313009411	-0.275862159035743	0.186777691442153	0.42806951319569	17.6967763985219	9.35423489607753	-0.0231488787900645	0.921754976407167	0.965356162533583	16.8212684039242	16.1699695914257	-0.08620752811725	0.578893778286922	0.789676273511628	16.8881679778222	12.763075830385	0.193251670418263			17.7740429400604	26.63935811558		False	False	FBgn0036794	CG18234:FBgn0036794	-0.401372668135838	0.0773409896244272		9.95142616385274	2.38089207813321	-0.555786983703132	0.0637975966132961	0.328279779622248	10.3009350765903	3.33929533354079	-0.125429978649302	0.448540255320104	0.769884636001331
FBgn0039780	PH4alphaNE1:FBgn0039780	-1.05241750655836	1.73806329986386e-07	6.46772116442145e-06	56.0382514482464	15.0085665485705	-0.814847242268409	0.00151912360771621	0.00783146371283834	54.2019860839084	24.5784923793017	-0.718599429317798	0.000969897798655719	0.0084741028291678	64.9547813673306	15.5345941234996	-2.02147135062004	9.83703930168483e-18	1.48632346529916e-15	76.3208826623	4.52202830775086	-0.84784889127348	5.25305404670807e-06	9.35193946185007e-05	60.6923608507981	12.66027183349	-1.51699723451542	5.42033196029633e-07	4.30369304183848e-05	62.2984619218674	10.8254613725081		True	True	FBgn0039780	PH4alphaNE1:FBgn0039780	0.122954493278503	0.601872333870078	0.776215975811682	53.0815346158155	59.235073374714	0.126483099110021	0.663112269697653	0.918879260769418	44.2250675637528	50.520214376889	-0.358944998368836	0.13796917647007	0.435643833987972
FBgn0039776	PH4alphaEFB:FBgn0039776	0.0177951714700883	0.828325976673438	0.949021365209037	2801.18516419155	2837.63698656652	-0.0212835798138382	0.754834387364438	0.870865655993978	3002.50864654172	2957.15012588003	0.0200705811663677	0.82988573688929	0.933759984314754	2751.349554643	2790.99066617971	-0.215737918097818	0.00268997269457787	0.0179194467523401	2622.2012906115	2249.77021486495	-0.288085876660151	1.00899909907806e-05	0.000165671142397011	3213.82621135367	2615.85652536683	-0.14694468931557	0.277233703933636	0.694403638588607	2717.70332989483	2441.98832358232		False	True	FBgn0039776	PH4alphaEFB:FBgn0039776	0.0383025053733748	0.570420723875509	0.752754462523994	3330.75713940652	3422.19250500446	0.0882700180613247	0.455755237818176	0.833675006775437	2980.22749332563	3176.43393552454	0.0836534461138196	0.305794323161529	0.662683661175924
FBgn0051017	PH4alphaNE3:FBgn0051017	0.054826681989345	0.426801000025098		0.346742364615207	1.53921983783657	-0.271113822702194	0.138745927257807		4.4360286617178	0.611192694358286	-0.0244854208436866	0.775200979434518		2.06338298639391	1.33630622326768	0.156322010838026	0.178638785388002		0.348536965401379	3.60269127754524	-0.037956691141827	0.631296132703256		2.56147120969811	1.41272154968308	0.133822994951857	0.552998404147528		2.94830672079337	5.43760662017041		False	False	FBgn0051017	PH4alphaNE3:FBgn0051017	0.059877909651933	0.701460374587237		1.62146733539699	2.62626901102675	0.045473024540244	0.790059280109068		1.29616494336353	1.91834560028344	0.0183810478541779	0.844861763946757
FBgn0051016	CG31016:FBgn0051016	-0.0212814310642003	0.71252077545583		1.30301766990866	0.618730974997328	0.028593766662106	0.782745691950118		0.699848437205095	1.25800932238239	-0.0090111964753173	0.850582719360664		0.557962419146736	0.320743005613793	0.0392153441434508	0.782998104570328		1.73745254672097	2.27329688175121	-0.0074387506055677	0.919800104849658		1.58156455266672	1.38765848113748	0.164985061602289	0.335827440352479		0.322497529772782	1.66207212684828		False	False	FBgn0051016	CG31016:FBgn0051016	0.0176466939655969	0.855209705861569		0.66078301605989	0.972011553773004	-0.0494803158770188	0.540502714676854		0.302655853353603	0.0	-0.0502915353408955	0.450477435697372
FBgn0051014	PH4alphaSG1:FBgn0051014	-0.042549495660261	0.381200044902024		1.38696945846083	0.0	0.0943160981505811	0.346813939649998		0.0	1.34916306782529	0.027392271431529	0.57316954372685		0.0	0.631912090976003	-0.0192812264445975	0.76083394343603		0.697073930802758	0.319531851821965	-0.0122597306681874	0.889236072166321		3.1638777349766	2.71189542662546	-0.0407487355636773	0.672338561483845		1.37153347718972	0.374447744695341		False	False	FBgn0051014	PH4alphaSG1:FBgn0051014	0.0992865295560999	0.437974896299759		0.338933131038294	1.33532886421273	0.191032615035151	0.272588685128637		0.302655853353603	2.23585417580636	-0.0810607611122793	0.438353940496108
FBgn0026190	PH4alphaMP:FBgn0026190	-0.627559515608246	0.00011718162586831	0.00210094266829752	197.635037247794	114.816156569129	-0.615378052219054	0.000138869683777996	0.000956647360588619	217.184385764994	135.900401029767	-0.794074852526676	3.48947087002313e-05	0.000478979693393879	206.802917911305	101.382328792511	-1.21527813015176	7.82713366076236e-15	8.10325754268369e-13	257.605726256265	98.395744739426	-0.816435216033914	6.47499774301042e-08	1.87842032969509e-06	268.912316331803	132.797632012909	-0.803203768536447	9.54194012980836e-05	0.00350185574649849	225.996055006248	119.529939403033		True	True	FBgn0026190	PH4alphaMP:FBgn0026190	0.483685335453261	0.00147839383555541	0.00793507942752508	174.334168498489	251.388452109408	0.366311929743415	0.0717756058246612	0.354353331011229	140.120679858693	186.820519227164	0.522651971521347	0.013902733263421	0.0944937181138155
FBgn0039784	CG9698:FBgn0039784	-0.0349735565722858	0.715039463220441		3.68464181535513	2.47911276562471	0.0182680614512009	0.914259499075285		1.69312800295508	1.93887716378574	-0.000680115513590837	0.994994316904313		1.58965391234369	1.5845671875658	-0.0719169306729338	0.710140845108058	0.853497236284337	6.15037620713905	4.83405487004414	-0.0635865855432451	0.584012767678037	0.792865998163324	5.41771742558028	3.54331141433887	-0.509859788447101	0.0488455654942435		6.8717703137729	1.06611145103159		False	False	FBgn0039784	CG9698:FBgn0039784	0.00211240854256422	0.990191958454918		3.32099832631615	3.36051651923119	0.411310339874817	0.147559819373864	0.538789981190282	2.53048397795448	7.182155033537	0.207113431571659	0.187574941651402
FBgn0040528	CG15864:FBgn0040528	-0.193319149231676	0.291236271156365	0.654929435975907	153.990131059325	127.580860301107	-0.239571300406553	0.199352212130699	0.380397714077001	147.419170324975	122.051120780116	-0.276864493784007	0.120596514538523	0.323258707020274	173.051581375172	136.694739433051	0.163894711017142	0.356042026908969	0.582491646103493	156.434674598456	179.550279001618	-0.170077630062778	0.24292164816956	0.4941392581658	190.978661621158	165.388687215944	-0.0481384620117222	0.855825653352688	0.959360126579947	152.029390721455	145.658835121433		False	False	FBgn0040528	CG15864:FBgn0040528	0.074072833873908	0.725752155987825	0.857355186024344	90.6913233812551	96.6273352751483	-0.0713959554891066	0.790977209751313	0.959855092990994	84.2246878892809	78.7650732381581	0.248538338285024	0.301512806339918	0.658428219170003
FBgn0042182	CG18749:FBgn0042182	0.103549948947246	0.373615976109523	0.728019829130348	448.546146530857	485.376243551292	0.334921586364909	0.00302924996400673	0.0141713668896282	471.23061639053	600.36756731383	0.0915466344866118	0.512643768481547	0.74755727864352	520.901751115093	559.813010468793	-0.178106773289966	0.152619221152028	0.345292495285476	543.382349960681	475.931111397663	-0.474972771691581	1.34492955947383e-06	2.84697943421323e-05	659.815294888687	462.626162217214	-0.481623855369938	0.00512226979630688	0.0786011893067631	560.439077968913	389.728501703139		False	True	FBgn0042182	CG18749:FBgn0042182	0.272221936260022	0.00745943803176665	0.031453210222027	460.813673505105	560.60236356255	0.195610371569242	0.162683941164858	0.564747690888273	418.135433049009	482.229164764792	0.126137319211625	0.307765190023605	0.663770533499354
FBgn0039783	PH4alphaNE2:FBgn0039783				0.0	0.0	0.0402234728353442	0.547359464903733		0.0	0.305596347179143				0.0	0.0	0.0286263867204574	0.544258289538484		0.0	0.319531851821965	-0.0182076309001888	0.547783868605967		0.320300874594009	0.0				0.0	0.0		False	False	FBgn0039783	PH4alphaNE2:FBgn0039783				0.0	0.0	0.0613825189537654	0.493935887592709		0.0	0.619595902472519	0.0432807530912803	0.484036903462233
FBgn0051013	CG31013:FBgn0051013				0.0	0.0	0.0386345297638527	0.795927981922841		1.40167990452904	2.03003090922864	0.0223057783757907	0.611539536362231		0.0	0.586782036849416	0.0719284920867587	0.441547036454143		0.697073930802758	2.88929618754932	0.0235684306856465	0.487309290989684		0.0	0.717868314972707	0.386526914258682	0.0563429590154811		0.0	7.44795175502831		False	False	FBgn0051013	CG31013:FBgn0051013	-0.0767607826672554	0.385587724619352		0.969225942345446	0.0	-0.104421490328871	0.617691475760702		2.22782812460088	1.2422760546597	0.145583957749257	0.345083978236665
FBgn0051371	CG31371:FBgn0051371	0.105993236012691	0.441591183714572		2.76094874690247	4.85874400783315	0.191099386238938	0.445918087820816		4.79190197067691	7.9683785365926	0.186668669747976	0.176486625576804		1.03169149319695	5.84174682166695	-0.346829382604443	0.0587286008192401	0.180545638097312	7.05029545035894	1.62254222441004	-0.108398148479262	0.367323431348968	0.626905333878362	8.29240620247944	4.16604742583734	-0.137923086390551	0.596771587069946		5.65826627899133	3.67045119500792		False	False	FBgn0051371	CG31371:FBgn0051371	0.133741541882416	0.495668928225581		1.95185884342693	3.7453838850947	-0.0690562904893803	0.807566244310008	0.96357093312577	5.55050394994515	4.76178719165548	-0.184499868203681	0.340491197245511	0.695073884114852
FBgn0036795	CG18233:FBgn0036795	-0.438021716170597	0.0310937905059987	0.172567201064676	33.5785978476693	18.5421635482848	-0.482311485623437	0.0894558093975608	0.214377471530334	27.1526849109398	14.2605190597829	-0.282836786733096	0.193761004129071	0.437859494300632	21.3919299698077	12.2135699594126	-0.0697348982715238	0.763937498491976	0.883033719698003	16.4884282793806	14.5435592123958	-0.235343317396049	0.20139547649306	0.443767521796396	23.1818170126862	15.0219287901915	-0.315937579146157	0.310688771417114	0.719646753472039	14.4955744066265	9.39523262086231		False	False	FBgn0036795	CG18233:FBgn0036795	-1.05687870747244	7.42833651193748e-05	0.000569178559754622	19.4084409808161	1.72780911740122	-0.715757520083364	0.0140085356356591	0.113853289605768	16.0067074411674	2.791265810841	-0.401435855497373	0.0495253836151827	0.234831124856776
FBgn0039782	CG15539:FBgn0039782	-1.45195625293595	2.1284819692855e-13	2.29366103877693e-11	135.738276399583	25.2695616615879	-1.73775566199551	9.69614000151263e-14	2.36832881142716e-12	129.219257299717	27.523396227539	-1.72435771658986	5.94368736136682e-15	5.29603039371443e-13	142.753144051056	21.1150432074548	-1.94624842324097			131.061600289848	17.5008650451255	-1.59541118610985	4.8567602387723e-18	5.54959195446655e-16	118.044052139776	18.4102620822609	-1.41965083217234	4.29049153686655e-06	0.000254060271864024	109.903878449808	8.40314742177622		False	True	FBgn0039782	CG15539:FBgn0039782	0.257794237749621	0.129297707288038	0.289064025976427	126.059218079968	153.926613184279	0.375250337722423	0.115546066357874	0.471636492751084	124.112612438679	170.558299807187	-0.0636420022628807	0.758077379914293	0.919282970921993
FBgn0036796	CG18231:FBgn0036796	-0.0530585565871885	0.553781886443357		2.79353098374328	1.32704890803296	-0.112252608529196	0.566818462994172		4.13789365372305	2.35343922324069	-0.0262296106727584	0.800044615798331		2.62134540554064	1.89710604649367	-0.0152951104030226	0.867146067754314		1.2576677963494	0.970286509163134	-0.0749334738051761	0.274744921892885		2.52979782094917	0.334895083082384	0.00213946862329584	0.988921899491907		0.987878428842994	1.00887966797715		False	False	FBgn0036796	CG18231:FBgn0036796	-0.120163932299589	0.354917792984915		2.00797391720472	0.358242052223079	-0.133170506984669	0.302141229066204		1.94096935203164	0.0
FBgn0039779	PH4alphaSG2:FBgn0039779	0.528373738681744	0.00291749221593721	0.0295317582914583	4.03498069255424	19.9355915495788	1.12013774530714	6.71310007004711e-05	0.00049500587671806	3.11537602788481	24.2856464558535	0.33944212771992	0.0622288190382436	0.207616873330951	3.61092022618934	15.4182604684192	-0.189937189519595	0.153220087099015		4.23834427140572	0.63906370364393	-0.0126812276490289	0.845695565858673		1.88267423660057	1.41272154968308	-0.0238318333795785	0.885320832515303		2.2931448655469	1.87223872347671		False	True	FBgn0039779	PH4alphaSG2:FBgn0039779	0.0857907881092464	0.675929261387959		3.0247733103196	4.32237755657089	0.242828622244911	0.330976775077056	0.763670471193442	2.67787141667616	6.49099275129175	-0.0494079033862429	0.784657727221142	0.929539376384298
FBgn0052199	CG32199:FBgn0052199	-0.0215006909811751	0.535478748346849		0.325754417477165	0.0	0.0503542331715526	0.497917386926524		0.0	0.629004661191196	-0.0490964696111754	0.347946640500452		1.07380816574521	0.0	0.0577049829128954	0.384059771771578		0.0	0.973288624974609	-0.0226204700540131	0.500742776245586		0.640601749188018	0.0	0.0739572587672198	0.447452318487046		0.0	2.22051173148633		False	False	FBgn0052199	CG32199:FBgn0052199	-0.095652654706598	0.329021783757889		2.03359878622976	0.0	-0.0494803158770188	0.540502714676854		0.302655853353603	0.0	0.0328736957579826	0.543289804141942
FBgn0051015	PH4alphaPV:FBgn0051015	0.140394857817391	0.385066583095982		5.02383823468849	8.33233232921488	0.512765137720641			5.10465600871579	24.6890185766072	0.00952402095819143	0.95635092888836		6.5270823395678	6.78619777157082	-0.0593540273389355	0.741524004030064	0.870626891637104	8.97489646863928	7.09597830764677	-0.0827713705127724	0.540734585952949	0.764738703332996	7.64584409036322	5.16203698752208	0.391038879005708			11.3624137589438	80.3662354419863		False	False	FBgn0051015	PH4alphaPV:FBgn0051015	-0.390298495771471	0.104736648063269		10.8157745332039	3.51648174940829	0.00972406337501169	0.970656743616925	0.994858746230809	6.73741417770109	7.04948863604106	0.0487271571030208	0.801774581899074	0.934955515535739
FBgn0036793	CG4174:FBgn0036793	0.582122860507316	0.00339369393995622	0.0329656627865901	45.5286265182469	88.8942710201533	0.803169394653088	0.00145421967653365	0.00753509746724041	39.3745301346608	84.639675730569	0.484263129210449	0.0297765589408628	0.123606771750641	44.7208929083646	77.8497684759388	-0.152489335316872	0.509500451399768	0.717020081447553	38.7033487021178	32.6046534010959	-0.417210688883593	0.0227658196029973	0.100623220541569	73.8517198368488	46.7213426822906	0.308955317702468			60.3366000106268	102.84457788645		False	True	FBgn0036793	CG4174:FBgn0036793	1.21574058147013	3.43794494047942e-09	5.74203795028843e-08	47.9867533388612	131.680059625651	1.25670025830557	1.27913036966284e-06	3.90640633514829e-05	45.3251641051225	138.58638018742	1.11284460585632	5.54400007493541e-07	1.46687244701143e-05
FBgn0000299	Cg25C:FBgn0000299	0.0875372173839598	0.58935450248512	0.860168217862383	12077.5862904645	13027.4679546336	0.126991626815421	0.244171510483836	0.437802491269853	11134.4615288657	12201.0291631646	0.621930817418114	1.00663117190944e-05	0.000158364380408767	7661.9743191125	12412.4970546864	0.139144202522995	0.35616402991871	0.582495512001676	8346.36820724595	9305.71464391515	0.170375924014831	0.0291439562947883	0.1201528537168	8827.7605883759	9988.93358875435	0.311945209702188	0.0192670598722886	0.19038759814523	7920.08744037375	9940.29495726145		False	True	FBgn0000299	Cg25C:FBgn0000299	0.045461864919661	0.655717519530724	0.812330013511709	17276.9442709634	17850.9503724233	-0.0940748613400389	0.584735782506857	0.894774033217499	16626.1661974046	15485.7413683675	0.147555056921062	0.310054049664088	0.6662825513357
FBgn0016075	vkg:FBgn0016075	0.0711304826510409	0.661263130975612	0.892045354564354	8798.92158835876	9357.55378026218	0.0399057844541912	0.711513689922484	0.842916008313205	8283.55422267613	8524.43404946061	0.557574085009876	8.16013003623112e-05	0.00100289065463121	5696.52532384042	8783.62715634773	0.190228862564402	0.20652283350688	0.420990301083031	6075.32082449975	7049.21015907242	0.149568283965536	0.0861866155085783	0.258606034422578	5967.69911525158	6660.52439523147	0.243715159843791	0.0597950048725522	0.366438975891983	5497.64547231072	6562.16165223339		False	True	FBgn0016075	vkg:FBgn0016075	-0.120389692448992	0.195553966404928	0.381529480912662	11159.1117737708	10240.6511253286	-0.24681011358078	0.145301094149181	0.534484562384076	10435.9391969552	8665.72459396688	0.0920998779640477	0.519019810028617	0.812672914031562
FBgn0028573	prc:FBgn0028573	0.170002326017132	0.307171034032809	0.670256137327443	117.541020070149	136.243011963762	-0.0088842839789571	0.968871286960688	0.985799710440865	104.376886980846	103.44137284525	-0.0280404636657425	0.889383645274566	0.956274769328817	103.401291971417	100.903493597648	0.160096226658831	0.381883299745909	0.608092947432866	86.5749978610557	99.1457137484194	0.0216782345048167	0.90297307919821	0.959243286534842	85.5017695770967	87.4548560944833	-0.375660504367393	0.157303653965621	0.574893929600975	92.4050182192688	65.7119284543951		False	False	FBgn0028573	prc:FBgn0028573	-0.19702186628215	0.268227340033305	0.472435857528541	158.808930221691	136.078546542191	0.13999862546743	0.544949478324452	0.875613856036907	99.9511278128702	112.246956886055	-0.524177399038247	0.0316942454602138	0.172766052659857
FBgn0260660	mp:FBgn0260660	-0.0488383591317926	0.543394045097357	0.837929537109369	4265.82062654734	4117.79287913723	0.00308669524177246	0.965909030478124	0.984907341564297	4389.13482627481	4397.77229208966	-0.041636782223043	0.597657358641723	0.807001569016894	4517.23469015502	4385.51956936411	-0.304168225216089	0.000138576118574914	0.00155720560983529	5908.20266060515	4755.73882054722	-0.397300918636986	6.58129684892498e-11	3.41191491269731e-09	4904.37230483185	3696.12206445092	-0.522657719488141	0.0140850545378556	0.156623210137537	4609.23611323661	3032.54981499644		False	True	FBgn0260660	mp:FBgn0260660	0.00642418562223576	0.925178430547456	0.965709351989722	4682.08675381106	4703.95298923262	-0.0182731008935555	0.931452962353124	0.990355819826871	3826.79121177687	3771.00362404935	0.00956682965874825	0.905350930026204	0.970616688455513
FBgn0035612	CG10625:FBgn0035612	0.272464396964989	0.128894482910806	0.425466951407877	104.943815878222	135.442155391781	-0.27278356335945	0.242976578779402	0.436430089619499	154.693504726292	121.53423035972	0.326012545649133	0.0971761317006223	0.283092586600234	103.790787700371	140.31528017736	0.117521200065607	0.45470126205846	0.671651053107836	142.142324758517	156.107379249343	-0.0386229069668514	0.798637798847989	0.911063543614705	170.431898904827	164.802765417695	0.362604190655398	0.244275440550772	0.662183575156703	203.539606827178	344.822541802536		False	False	FBgn0035612	CG10625:FBgn0035612	-0.297477383904688	0.103543095378284	0.24775318430004	124.221427527737	98.1599052871843	-0.532451207152175	0.0444065349357396	0.259642536068297	109.5600583132	67.8084566523	-0.205751551435823	0.420850081828464	0.751666126935359
FBgn0261016	clos:FBgn0261016	0.260935319147185	0.199184215981412	0.543802631468665	20.083021848031	28.9565580975016	0.668352906801821	0.0113165079564708	0.042666804209907	34.4232944719228	67.9600523143075	0.129084445062899	0.572381739410275	0.788407930972486	31.2772325002753	37.7424238834478	0.802343516907215	0.00020413066820033	0.00217438573723728	31.3675240386996	68.9939151460784	0.587598931241744	0.00130291299784805	0.0107336928188709	39.7113017345941	75.4469830520332	0.402749276472377			56.8696006365695	1172.62292334157		False	True	FBgn0261016	clos:FBgn0261016	0.53368718330845	0.0466992171715372	0.138689644482779	32.6319675632461	59.069572382741796	0.335395911166718	0.28342456452449	0.724925953000557	86.5090273941587	134.229942575871	0.180970657608017	0.30571177323712	0.662669325921226
FBgn0030887	CG6867:FBgn0030887	0.0021092991314328	0.983525529676514	0.993829190582411	1696.51177288412	1699.27376230587	0.140220935395963	0.0284977022994901	0.0900109272816658	1602.28157330945	1768.24829719332	-0.163996779369508	0.0976764312134044	0.283750307201166	1855.3285911711	1646.51403207042	-0.00187533545476361	0.982793806507369	0.992843486824542	1862.75148101883	1860.3042481966	-0.268756526848494	0.00273976676116218	0.0197679820821482	1848.3679294539	1516.12650309296	-0.354564290702558	0.0212246213643285	0.201832557052708	1644.241856377	1264.0968590284		False	False	FBgn0030887	CG6867:FBgn0030887	-0.0806900336487599	0.272631806346319	0.476233418063232	1849.94661931581	1748.02243314869	0.048066065106578	0.676248056401305	0.923844594672444	1583.65274612078	1639.41649341427	-0.119605885311789	0.122299700532564	0.406088649255402
FBgn0035550	CG11349:FBgn0035550	-0.354488846455687	0.00578911898636051		6.9030698074144	0.0	-0.437610133451103	0.0510474833391731		8.37217142739843	1.34025708440884	-0.156779248834567	0.0861210234492266		3.82150358893063	0.0	0.0601584689323779	0.664206044064437		2.10043338013641	3.28884614779757	0.010609416630801	0.912522389091217		2.8556847436498	3.19102495613166	0.11306906342497	0.672929304580733		4.28162327988973	5.85154150274266		False	False	FBgn0035550	CG11349:FBgn0035550	0.601264144661584	0.0134417670461494		1.64709220442203	10.387790005193	0.752038713520395	0.00682544286285506	0.0658838060627911	1.08694916035122	11.7849876577883	0.238664326624423	0.0982945271465632
FBgn0023416	Ac3:FBgn0023416	-0.0664458035303827	0.560658748744951	0.847183887993646	6463.5989434763	6145.79534377526	0.028464692246994	0.584511549555209	0.757325258264949	6153.19366460061	6276.8944001315	-0.138849199900963	0.107337263043178	0.299608396255842	6465.19448667508	5850.70355767462	0.00759042536328713	0.92914607410861	0.969193232074668	6934.22077227188	6972.65074769709	-0.180701401926359	0.0129606276681629	0.067063495536576	5598.40222209705	4915.22606650904	-0.314491142419657	0.201725545688787	0.627139693505282	4772.80168359901	3642.46037170377		False	False	FBgn0023416	Ac3:FBgn0023416	-0.0943032873362735	0.126823678243608	0.285869176829724	7073.15450935007	6620.28635333989	-0.0535018209423641	0.82012817774004	0.966708679300696	5502.86362727913	5262.07444381237	-0.0337273993921007	0.74808182674007	0.915324632284827
FBgn0259244	CG42342:FBgn0259244	-0.0721259836470792	0.458457385439592	0.786446794827701	3378.53763995747	3202.98136966802	-0.00796838388069335	0.89715997448782	0.949785632503723	3375.59996688384	3357.13937554073	-0.102207233170177	0.185736690189679	0.426616539955671	3330.29962076445	3095.3080046	-0.00227668690735235	0.976536960191034	0.990390012059141	3010.80014788546	3006.53764086513	-0.328687532428388	8.18968331270144e-07	1.8268540584787e-05	3050.90659119376	2411.52732022785	-0.400928106960708	0.0976078886208003	0.472627253632111	2838.14112920461	2018.39797843773		False	True	FBgn0259244	CG42342:FBgn0259244	-0.389053441177878	5.62715137273773e-10	1.03026231098054e-08	3904.1145842655	2970.31314723142	-0.195932371154577	0.248249434269884	0.686080716683852	2996.07695272542	2584.74630995733	-0.307327378237878	0.00329810179081818	0.0307813421418741
FBgn0000299	Cg25C:FBgn0000299	0.0875372173839598	0.58935450248512	0.860168217862383	12077.5862904645	13027.4679546336	0.126991626815421	0.244171510483836	0.437802491269853	11134.4615288657	12201.0291631646	0.621930817418114	1.00663117190944e-05	0.000158364380408767	7661.9743191125	12412.4970546864	0.139144202522995	0.35616402991871	0.582495512001676	8346.36820724595	9305.71464391515	0.170375924014831	0.0291439562947883	0.1201528537168	8827.7605883759	9988.93358875435	0.311945209702188	0.0192670598722886	0.19038759814523	7920.08744037375	9940.29495726145		False	True	FBgn0000299	Cg25C:FBgn0000299	0.045461864919661	0.655717519530724	0.812330013511709	17276.9442709634	17850.9503724233	-0.0940748613400389	0.584735782506857	0.894774033217499	16626.1661974046	15485.7413683675	0.147555056921062	0.310054049664088	0.6662825513357
FBgn0016075	vkg:FBgn0016075	0.0711304826510409	0.661263130975612	0.892045354564354	8798.92158835876	9357.55378026218	0.0399057844541912	0.711513689922484	0.842916008313205	8283.55422267613	8524.43404946061	0.557574085009876	8.16013003623112e-05	0.00100289065463121	5696.52532384042	8783.62715634773	0.190228862564402	0.20652283350688	0.420990301083031	6075.32082449975	7049.21015907242	0.149568283965536	0.0861866155085783	0.258606034422578	5967.69911525158	6660.52439523147	0.243715159843791	0.0597950048725522	0.366438975891983	5497.64547231072	6562.16165223339		False	True	FBgn0016075	vkg:FBgn0016075	-0.120389692448992	0.195553966404928	0.381529480912662	11159.1117737708	10240.6511253286	-0.24681011358078	0.145301094149181	0.534484562384076	10435.9391969552	8665.72459396688	0.0920998779640477	0.519019810028617	0.812672914031562
FBgn0028573	prc:FBgn0028573	0.170002326017132	0.307171034032809	0.670256137327443	117.541020070149	136.243011963762	-0.0088842839789571	0.968871286960688	0.985799710440865	104.376886980846	103.44137284525	-0.0280404636657425	0.889383645274566	0.956274769328817	103.401291971417	100.903493597648	0.160096226658831	0.381883299745909	0.608092947432866	86.5749978610557	99.1457137484194	0.0216782345048167	0.90297307919821	0.959243286534842	85.5017695770967	87.4548560944833	-0.375660504367393	0.157303653965621	0.574893929600975	92.4050182192688	65.7119284543951		False	False	FBgn0028573	prc:FBgn0028573	-0.19702186628215	0.268227340033305	0.472435857528541	158.808930221691	136.078546542191	0.13999862546743	0.544949478324452	0.875613856036907	99.9511278128702	112.246956886055	-0.524177399038247	0.0316942454602138	0.172766052659857
FBgn0260660	mp:FBgn0260660	-0.0488383591317926	0.543394045097357	0.837929537109369	4265.82062654734	4117.79287913723	0.00308669524177246	0.965909030478124	0.984907341564297	4389.13482627481	4397.77229208966	-0.041636782223043	0.597657358641723	0.807001569016894	4517.23469015502	4385.51956936411	-0.304168225216089	0.000138576118574914	0.00155720560983529	5908.20266060515	4755.73882054722	-0.397300918636986	6.58129684892498e-11	3.41191491269731e-09	4904.37230483185	3696.12206445092	-0.522657719488141	0.0140850545378556	0.156623210137537	4609.23611323661	3032.54981499644		False	True	FBgn0260660	mp:FBgn0260660	0.00642418562223576	0.925178430547456	0.965709351989722	4682.08675381106	4703.95298923262	-0.0182731008935555	0.931452962353124	0.990355819826871	3826.79121177687	3771.00362404935	0.00956682965874825	0.905350930026204	0.970616688455513
FBgn0035612	CG10625:FBgn0035612	0.272464396964989	0.128894482910806	0.425466951407877	104.943815878222	135.442155391781	-0.27278356335945	0.242976578779402	0.436430089619499	154.693504726292	121.53423035972	0.326012545649133	0.0971761317006223	0.283092586600234	103.790787700371	140.31528017736	0.117521200065607	0.45470126205846	0.671651053107836	142.142324758517	156.107379249343	-0.0386229069668514	0.798637798847989	0.911063543614705	170.431898904827	164.802765417695	0.362604190655398	0.244275440550772	0.662183575156703	203.539606827178	344.822541802536		False	False	FBgn0035612	CG10625:FBgn0035612	-0.297477383904688	0.103543095378284	0.24775318430004	124.221427527737	98.1599052871843	-0.532451207152175	0.0444065349357396	0.259642536068297	109.5600583132	67.8084566523	-0.205751551435823	0.420850081828464	0.751666126935359
FBgn0261016	clos:FBgn0261016	0.260935319147185	0.199184215981412	0.543802631468665	20.083021848031	28.9565580975016	0.668352906801821	0.0113165079564708	0.042666804209907	34.4232944719228	67.9600523143075	0.129084445062899	0.572381739410275	0.788407930972486	31.2772325002753	37.7424238834478	0.802343516907215	0.00020413066820033	0.00217438573723728	31.3675240386996	68.9939151460784	0.587598931241744	0.00130291299784805	0.0107336928188709	39.7113017345941	75.4469830520332	0.402749276472377			56.8696006365695	1172.62292334157		False	True	FBgn0261016	clos:FBgn0261016	0.53368718330845	0.0466992171715372	0.138689644482779	32.6319675632461	59.069572382741796	0.335395911166718	0.28342456452449	0.724925953000557	86.5090273941587	134.229942575871	0.180970657608017	0.30571177323712	0.662669325921226
FBgn0030887	CG6867:FBgn0030887	0.0021092991314328	0.983525529676514	0.993829190582411	1696.51177288412	1699.27376230587	0.140220935395963	0.0284977022994901	0.0900109272816658	1602.28157330945	1768.24829719332	-0.163996779369508	0.0976764312134044	0.283750307201166	1855.3285911711	1646.51403207042	-0.00187533545476361	0.982793806507369	0.992843486824542	1862.75148101883	1860.3042481966	-0.268756526848494	0.00273976676116218	0.0197679820821482	1848.3679294539	1516.12650309296	-0.354564290702558	0.0212246213643285	0.201832557052708	1644.241856377	1264.0968590284		False	False	FBgn0030887	CG6867:FBgn0030887	-0.0806900336487599	0.272631806346319	0.476233418063232	1849.94661931581	1748.02243314869	0.048066065106578	0.676248056401305	0.923844594672444	1583.65274612078	1639.41649341427	-0.119605885311789	0.122299700532564	0.406088649255402
FBgn0035550	CG11349:FBgn0035550	-0.354488846455687	0.00578911898636051		6.9030698074144	0.0	-0.437610133451103	0.0510474833391731		8.37217142739843	1.34025708440884	-0.156779248834567	0.0861210234492266		3.82150358893063	0.0	0.0601584689323779	0.664206044064437		2.10043338013641	3.28884614779757	0.010609416630801	0.912522389091217		2.8556847436498	3.19102495613166	0.11306906342497	0.672929304580733		4.28162327988973	5.85154150274266		False	False	FBgn0035550	CG11349:FBgn0035550	0.601264144661584	0.0134417670461494		1.64709220442203	10.387790005193	0.752038713520395	0.00682544286285506	0.0658838060627911	1.08694916035122	11.7849876577883	0.238664326624423	0.0982945271465632
FBgn0023416	Ac3:FBgn0023416	-0.0664458035303827	0.560658748744951	0.847183887993646	6463.5989434763	6145.79534377526	0.028464692246994	0.584511549555209	0.757325258264949	6153.19366460061	6276.8944001315	-0.138849199900963	0.107337263043178	0.299608396255842	6465.19448667508	5850.70355767462	0.00759042536328713	0.92914607410861	0.969193232074668	6934.22077227188	6972.65074769709	-0.180701401926359	0.0129606276681629	0.067063495536576	5598.40222209705	4915.22606650904	-0.314491142419657	0.201725545688787	0.627139693505282	4772.80168359901	3642.46037170377		False	False	FBgn0023416	Ac3:FBgn0023416	-0.0943032873362735	0.126823678243608	0.285869176829724	7073.15450935007	6620.28635333989	-0.0535018209423641	0.82012817774004	0.966708679300696	5502.86362727913	5262.07444381237	-0.0337273993921007	0.74808182674007	0.915324632284827
FBgn0259244	CG42342:FBgn0259244	-0.0721259836470792	0.458457385439592	0.786446794827701	3378.53763995747	3202.98136966802	-0.00796838388069335	0.89715997448782	0.949785632503723	3375.59996688384	3357.13937554073	-0.102207233170177	0.185736690189679	0.426616539955671	3330.29962076445	3095.3080046	-0.00227668690735235	0.976536960191034	0.990390012059141	3010.80014788546	3006.53764086513	-0.328687532428388	8.18968331270144e-07	1.8268540584787e-05	3050.90659119376	2411.52732022785	-0.400928106960708	0.0976078886208003	0.472627253632111	2838.14112920461	2018.39797843773		False	True	FBgn0259244	CG42342:FBgn0259244	-0.389053441177878	5.62715137273773e-10	1.03026231098054e-08	3904.1145842655	2970.31314723142	-0.195932371154577	0.248249434269884	0.686080716683852	2996.07695272542	2584.74630995733	-0.307327378237878	0.00329810179081818	0.0307813421418741
FBgn0028542	nimB4:FBgn0028542	0.0673916531089389	0.673693145520551	0.898513274058817	1011.54245119429	1071.73526250415	0.0220219247399163	0.852956182132417	0.925448649025872	948.686833808444	963.548648649668	0.712751052759422	5.98188278980806e-11	3.00139517065321e-09	696.806820547527	1178.84546342336	0.19492434380289	0.0704859079442165	0.205395605088424	899.652945820481	1037.57670659696	0.223796281263423	0.040037390709772	0.150803464906837	742.389373235797	880.456104378289	0.310846598027178	0.248331594647849	0.666391083386592	725.585991762301	966.609063915902		False	True	FBgn0028542	nimB4:FBgn0028542	-0.271674078653719	0.00662344669126886	0.0285393433815367	1768.757336993	1455.919010039	-0.13243861423392	0.559569375676868	0.882881570409022	1712.04324364504	1536.0835750116	0.0711105585930109	0.582223528373203	0.845925144245839
FBgn0004449	Ten-m:FBgn0004449	0.13274861078936	0.231418583736435	0.589002127176968	8321.21593382282	9197.12609026068	0.174932334152638	0.000246991121911455	0.00158382093069101	8440.27666959471	9536.48010437692	0.174666938873802	0.00691942700128831	0.0417752321760023	8028.17700506087	9084.7461579856	0.313793773511747	0.00020353529175406	0.00217149627586083	8415.41323528438	10538.1826686791	0.0729534236978634	0.387448230068906	0.644480070791624	7119.80796429432	7510.23869592821	-0.0411289583208859	0.849008103832186	0.956422294373046	6413.88991393475	6205.15475032095		False	True	FBgn0004449	Ten-m:FBgn0004449	0.138902774528641	0.0127606448690612	0.049194713651098	10258.7976515948	11306.8796819164	0.161710687237936	0.403880404193748	0.811048767011911	8269.06627538083	9374.86447897291	0.174178393609032	0.109576975844058	0.38297486812314
FBgn0259240	Ten-a:FBgn0259240	-0.1149095281964	0.281162144947815	0.64578649855354	2545.68874161299	2335.91400750846	-0.0843154786584448	0.315377180935931	0.522647801462603	2721.64051058232	2563.13420126539	0.046000318396095	0.627195704212708	0.823722337832599	2349.64961972776	2430.03018289935	0.253703198580756	0.0040910847693592	0.0248600102207637	2555.84445136112	3067.79819357648	0.0765061503123219	0.235664095656602	0.485371812242528	2352.41948717888	2484.73732399061	0.00803996681723	0.947445706077679	0.984572919132713	2366.44911189555	2380.56222047846		False	False	FBgn0259240	Ten-a:FBgn0259240	-0.205404862684243	0.106965381957226	0.253575122636611	2712.99019973813	2333.54357647997	-0.215742797901524			2050.32910005828	1638.85626967627	-0.18120324625685	0.0768184737298181	0.311648002280888
FBgn0028939	nimC2:FBgn0028939	-0.141770769251648	0.437603574992876	0.773339787386659	321.354136714961	280.460371532112	-0.464672086177728	0.00218534185646132	0.0106961746645007	410.389395631141	289.16740033023	0.793508583414334	1.34352358680072e-07	3.41195572313813e-06	247.89166527297	464.789230390019	0.301423470267814	0.0666650304328828	0.197609147738617	250.908798627881	319.827419375888	0.208940271791909	0.127218098322281	0.333705379482993	327.341349812482	388.700429307196	0.262174024778591	0.370511364716413	0.754612845140814	255.866869127908	335.579127974401		False	True	FBgn0028939	nimC2:FBgn0028939	-0.665973934036227	9.04630305568023e-07	1.00970287367999e-05	896.614951647655	547.570481487865	-0.533040564548288	0.00203764701464218	0.0255095382941944	782.666677330908	523.161576831167	-0.165850364336377	0.333277043188715	0.687431936495771
FBgn0034160	CG5550:FBgn0034160	-0.163681863345778	0.158085629213059		4.10374167881974	0.970988041600956	0.271670327384077			3.76541828460096	239.235396045814	0.00689310179176315	0.956482090592753		4.64261171938629	4.93085025924551	-0.438893863442422	0.0176433465996097	0.0762249838988546	9.32656119235141	1.29282047679657	-0.283592663776638	0.0473206010837733	0.170220395417955	12.1235344995188	3.42209204817739	-0.0994126188013246	0.605873392724214	0.862657882011303	94.9118778203632	48.9751019266027		False	False	FBgn0034160	CG5550:FBgn0034160	-0.222892261531934	0.346456545096435		10.4286188562029	5.43134191420554	-0.153571290645175	0.572712920168105	0.888953728003017	6.42033878689188	4.1495734015178	-0.102737816448144	0.625290832414238	0.867102832228419
FBgn0027929	nimB1:FBgn0027929	-0.0884703772824239	0.506202293162709	0.815694631665438	574.498790465312	535.993122238148	0.112397900210008	0.464885560657919	0.663046452308575	375.320988039977	408.697778128831	0.898002444283359	1.16286785863888e-10	5.51348724169332e-09	263.114337635635	527.989184273928	0.203224350262677	0.150075773376595	0.341542280098454	717.679942750032	838.675841770545	0.28924534102691	0.0217902975522313	0.0978379117842367	396.145588572317	498.194187155033	0.752576053541002	0.00325972195135851	0.0571470589467794	289.565659323218	562.661899763706		False	True	FBgn0027929	nimB1:FBgn0027929	-0.295368782144701	0.00168915536575699	0.00891655305869496	757.089506418708	613.342075040186	0.0145750204746766	0.946076250193089	0.993533284916567	774.72259672496	784.337530482973	0.155991185756252	0.265047412487139	0.618557448838001
FBgn0050280	CG30280:FBgn0050280	-0.0641682678295871	0.663620531637216		7.7044317056227	5.81641875003479	-0.0478579734149393	0.843399432816371		9.00090774450174	7.85190175243736	0.0687993485658903	0.694852783180009	0.863532327395524	12.9382603375102	17.1074029780136	0.0963682914223934	0.673442932915171	0.832519293706127	10.0079382822964	11.9794815987427	0.0204431977174232	0.889140372255839	0.952915106849648	9.5818159527132	10.3220259867609	0.157066534195372	0.564313157193047	0.850127441506101	14.6217733277749	22.3438552650849		False	False	FBgn0050280	CG30280:FBgn0050280	-0.272270164197342	0.314126936281657	0.524432683896237	27.9565611697462	20.4870633826508	-0.430918166470673	0.167520097307986	0.571952744765606	19.6636508459159	10.2054839164122	-0.0760400529095476	0.754317214209491	0.91833950771696
FBgn0003326	sca:FBgn0003326	-0.162885536873682	0.0948982490217803	0.357249776612197	936.323630757192	830.449511570105	-0.150631135856712	0.106101607271916	0.242814962047283	853.74689976074	766.784287159271	-0.219527853452876	0.0598291385999367	0.202221705876045	846.802362434529	719.313144580359	-0.344756478480981	0.000271208703292613	0.0027467251010097	978.559986798293	762.846068263837	-0.119625846702084	0.2064956702379	0.448910602858475	719.510242308491	658.275595468172	-0.416585873615893	0.123308626013365	0.526088673069529	798.628620347338	543.204160958776		False	True	FBgn0003326	sca:FBgn0003326	-0.0223112813036286	0.802112480191562	0.901933610955623	1042.12934880316	1025.98690719966	0.0296661844921704	0.833628090530058	0.970060195595748	847.645444873603	866.240810202365	-0.177974997174929	0.0899563443730391	0.341193705033074
FBgn0035452	CG10359:FBgn0035452	0.252395315258989	0.0634755794006788	0.278479588167948	427.926065601272	522.728864468862	-0.0284556071889473	0.819208436929635	0.909923918555913	474.396500673843	464.671130182096	-0.294591702484447	0.0405865658830519	0.15514154769498	556.358979873665	441.767858053926	0.0505815706978649	0.707964933954967	0.852340076787443	478.152876716533	497.10605503091	-0.235435720839312	0.0406672177262686	0.15255996787228	560.421186606455	467.345000649624	-0.090263412116675	0.713278881026194	0.909934940479094	477.175121168197	441.883100261018		False	False	FBgn0035452	CG10359:FBgn0035452	0.701562793492596	1.51084712054947e-11	3.31941064211669e-10	424.080586427828	702.25182050504	0.801988155510362	1.38464233856722e-06	4.1931003703782e-05	446.315522067165	814.840871061574	0.79116177370724	4.03729048130308e-10	1.7366854636182e-08
FBgn0087011	CG41520:FBgn0087011	0.138316866444351	0.137040983886394	0.439730888047706	903.063438858385	998.98673608168	0.417833847152713	0.000139078506835573	0.00095678856327438	752.251613144664	1016.55666063828	-0.251786694162155	0.0175570531150249	0.0839954366344234	1066.87069632465	886.039712988324	0.0882174391537775	0.401076847083703	0.625619451345269	906.080883278197	966.371060854085	-0.0444854544126936	0.645469393532208	0.834060266417455	936.699580057781	906.326615529421	-0.246656403909569	0.200014895316655	0.626877072466236	900.259525533484	743.853197802243		False	True	FBgn0087011	CG41520:FBgn0087011	-0.469679601428974	2.22562823836084e-05	0.00018898825301492	1131.31097623784	805.136277142322	-0.0738615259748117	0.589777080639963	0.89602343483978	699.422871681456	662.65264848701	-0.0267801037431644	0.874874314687644	0.96200949234196
FBgn0038365	CG9593:FBgn0038365	-0.0381261959335218	0.849596744842565	0.955713668594387	62.6393465459546	59.7465683083323	0.29801474264319	0.271103026052404	0.470563349456522	33.4984061769436	45.8768112163709	0.391352451223267	0.0848740087356725	0.258244849659085	34.7092403602523	56.7121145748188	0.206423191101807	0.381888541366449	0.608092947432866	44.5166757407629	57.4251259320215	0.275956269864781	0.145957593194355	0.362321686674882	34.3828312697433	49.4535772364636	-0.1378024555837	0.565908750194987	0.850564362742968	52.1278372351359	46.2957800183429		False	False	FBgn0038365	CG9593:FBgn0038365	-0.546674561968802	0.0444890722715679	0.133547942071531	70.2238885789532	37.0804301213488	-0.32328787935628	0.284590127093257	0.725808885115642	37.9191445106851	26.8442733280594	0.135081198208524	0.597895725596038	0.852641758166089
FBgn0033312	CG8642:FBgn0033312	-0.0576799604563006	0.775003584512495	0.931591331606285	50.642940716566	46.2076214323875	0.395119463871809	0.142533343507635	0.300832857453068	31.9866556248746	48.3245496256277	0.455006832815977	0.0445956698226029	0.165448974618243	19.033730275576	40.9874118198533	0.490912507850784	0.0360160505698037	0.128043071993951	22.2601268122464	39.801029608752	0.0186990930644949	0.920485851294219	0.967486442912772	30.5992273929359	31.6182049516147	-0.214222178473948	0.491940077716232	0.818291820779337	20.589867828005	15.3395609111398		False	False	FBgn0033312	CG8642:FBgn0033312	-0.188331568044261	0.431211105294681	0.636032504095297	58.364122457014	49.093889811691	-0.153858435958952	0.59673861946559	0.899242901510574	47.6701454857231	40.5916711830902	-0.223370979109388	0.376571275390986	0.720240870747991
FBgn0028543	nimB2:FBgn0028543	-0.42872953979516	0.00341323444565019	0.0330138849354011	17471.4749081987	12300.1136891464	-0.762912671120363	2.54786174029432e-22	1.24465495880435e-20	14734.7525271975	8592.4684648922	0.48208247557085	2.61862143400198e-06	4.85055038384309e-05	8929.63712337739	12710.0081152439	-0.600903434756839	4.65151821685207e-08	1.48172721318014e-06	18351.3978646753	11800.2297228985	-0.493612773143254	9.90037640464558e-16	9.0133670714814e-14	14240.8579029048	10018.8718396995	0.0299754115904354	0.897538989261146	0.970789442096882	10187.6454554637	10445.3310188805		False	True	FBgn0028543	nimB2:FBgn0028543	-0.793532267041796	7.43499955243364e-10	1.35177099876651e-08	24043.8172364301	13414.8128881845	-0.684069661244111	0.00416860274921899	0.0449768107004057	20147.2000096021	11328.3054795133	-0.460842902395526	0.00101482533040236	0.0115355692666487
FBgn0051832	CG31832:FBgn0051832	0.199928744371002	0.271266880214447	0.635376900542226	7.89772449440004	13.050990200248	0.286148193013277	0.261916929710415	0.459723254929612	8.06808732904711	16.6118643717453	0.28564276947617	0.0845177257090675		2.10549965894217	10.869059589459	0.397874858648861	0.0743404324430502	0.212909932158234	7.05950703808707	16.892371028856	0.238860664928765	0.154299896161274	0.375783000698989	9.24847140779803	17.4470072825425	0.276250075663632	0.368254685141402	0.753864854811361	11.3114230360708	18.0479680630185		False	False	FBgn0051832	CG31832:FBgn0051832	0.24066239679767	0.382496174595458	0.591455041943725	11.9222063969367	17.3472018438621	0.364342266284673	0.239125345183259	0.67392703513457	9.47850904647857	17.2231729070194	0.226259589563696	0.334568784521307	0.688608783722816
FBgn0039527	CG5639:FBgn0039527	0.334150557645096	0.00835078028558001	0.0651499412174398	261.389246740435	338.939000633581	0.16842511542922	0.234112802847576	0.426531131006467	284.373228539573	322.301345769301	0.298604922371138	0.0860612884608385	0.26045957248294	229.647706099792	295.020867299607	-0.121210465842943	0.412213065085072	0.636089380980941	203.884926944105	185.497835398542	0.266245532620384	0.109158775072595	0.301148056975343	150.070911571058	192.300613464557	0.206986143093948	0.484342561979172	0.816954866883299	195.343617856467	242.816224103385		False	False	FBgn0039527	CG5639:FBgn0039527	0.286603658654131	0.0429627976210735	0.130185759574194	311.898460780311	386.571632044445	0.216729943541099	0.248386618723212	0.686080716683852	281.023926325956	332.807410878674	0.0519472175943541	0.706383466176431	0.898353669772073
FBgn0030163	CG1791:FBgn0030163	0.0405045834713519	0.716008979506168	0.915697965745441	506.932547643241	522.242588601887	0.131524780536645	0.249886994831714	0.444744036422441	508.899914865893	559.8399139078	0.118911776785271	0.320592033811573	0.583483851150619	523.102597732092	571.580927152902	-0.108266611966213	0.458173361948337	0.674591128614494	531.786534652398	488.939693928887	-0.0925083545110112	0.39587329055075	0.652085427192519	577.919740533486	538.423168329733	-0.242043370124816	0.291959061261747	0.706794296287529	521.494301394702	427.20046679977		False	False	FBgn0030163	CG1791:FBgn0030163	0.0455317885426975	0.745960288566733	0.867965996820148	443.263511792773	458.461410510997	-0.126116193478223	0.49136410946571	0.850268199995953	391.670986492953	356.176453808697	0.0563196435547114	0.739779767780512	0.911224773850324
FBgn0243514	eater:FBgn0243514	0.295435306104495	0.0558318654250866	0.257045237126178	795.96073346268	1019.99400951027	0.272102560747322	0.0262047557608453	0.0841816387246125	776.900666464769	946.678513846791	0.25709097659701	0.0630612720271205	0.209515045860597	680.858053043994	829.812734476974	0.344299644083727	0.0249394242825194	0.0988120846572819	730.193701017	957.165422619271	0.127456868306512	0.267228112100218	0.521444874710597	626.277351656445	691.210292756302	0.152202471869538	0.600573528476341	0.860762292968143	513.129723484599	599.383937811303		False	False	FBgn0243514	eater:FBgn0243514	-0.257097600795665	0.00196496126959288	0.0101365970387896	1857.91272009172	1548.27931855115	-0.071375232177535	0.712122684333057	0.93628082842025	1410.04021957033	1333.67956367602	0.227671493259528	0.0760981818878835	0.30999614360135
FBgn0030880	CG6788:FBgn0030880	0.275665555143634	0.0181358140149515		0.0	5.07091493763676	-0.317116002766192	0.100608697575811		4.8669801510164	0.611192694358286	0.0568945549038868	0.409769419206036		0.0	2.64051916582237	-0.0846949725879121	0.400355169345081		4.08742033813556	0.993668416557613	-0.0850906106622456	0.44914217104775	0.697379788430473	7.01772453926399	3.7329480568558	0.00539022401561246	0.956697536263117		1.93498517863669	2.24668646817205		False	False	FBgn0030880	CG6788:FBgn0030880	-0.0192062692790095	0.918634367367105		5.34605548953756	4.84419772629605	-0.0921746464969043	0.39612319733218		2.42124682682883	0.0	0.242875119775377	0.269266520355014	0.62363756796437
FBgn0005666	bt:FBgn0005666	-0.0467382875474507	0.443844886808517	0.776390827533668	16375.6443416502	15841.98021588	0.410670530104086	1.80705734131229e-06	1.89293913866744e-05	13057.1793472439	17476.3566486994	0.22853138467038	0.000487511596724589	0.00474101124018448	14816.4229565882	17418.4891730131	0.374390896028292			16563.9467906974	21714.5653498975	0.0301051311102056	0.67768255900454	0.85352483362196	22439.4312367574	22931.0589549065	0.363698799503178	3.18848305392702e-07	2.74778914611639e-05	16989.6940649121	21934.4814329312		False	True	FBgn0005666	bt:FBgn0005666	-0.175202109236545	0.0401921076429269	0.123547816012249	19983.4525760941	17644.9952314005	-0.137987946300797	0.418294063871458	0.818776176109445	17741.9093034676	15988.8620303253	-0.0561311488374462	0.599415207500724	0.853544125036306
FBgn0030164	CG1889:FBgn0030164	0.34512048147009	0.00118429109616161	0.0142957892529659	753.824224999229	975.605525410674	0.0176612612066183	0.878728613302956	0.939770702007298	900.713084860007	911.966792932377	-0.254326163106789	0.0376468960609983	0.146892532157976	971.48034797107	802.316794361665	0.190995370112209	0.103160327144582	0.267432325018219	902.440466242072	1038.94060148245	0.172234707858576	0.0911063889488583	0.267586340864532	778.771681628582	886.382452396302	-0.321754699274378	0.142120476121684	0.556344760708607	839.484787557808	647.167684210987		False	False	FBgn0030164	CG1889:FBgn0030164	0.0092800707114359	0.945911996646422	0.974389260389108	610.16872524386	613.958022761154	-0.314814326156541	0.0271735590638152	0.185697438077691	576.802389335783	458.15829683814	0.0186331936121872	0.887572247094206	0.965129682351515
FBgn0031804	CG9500:FBgn0031804	0.00130795330141157	0.980013830284577		0.65150883495433	0.708317933035631				0.0	0.0	-0.0258409177256794	0.642292678824137		1.03169149319695	0.320743005613793	0.133612976875981	0.176126476854477		0.0	1.93338523834624	-0.0377153727393466	0.575388964903388		1.59479538039867	0.669790166164768	0.0814009457994823	0.424461026326331		0.0	1.6142206115885		False	False	FBgn0031804	CG9500:FBgn0031804	0.140018595277346	0.231004466973255		0.0	1.94909836576266	0.115166301758454	0.340427393085122		0.0	1.55515825561063	-0.0384863056752059	0.725316694067105
FBgn0036929	CG7668:FBgn0036929	-0.0797689845520441			2301.92826860394	2165.6429178234	-0.210749895474028	0.00333570305156176	0.0153714642661764	2270.89448765044	1957.66119667856	0.305891689909989	0.00136383148877491	0.0111966340492275	2120.7805711174	2648.51115964538	-0.585389299183754	1.27860146334694e-07	3.6750753114864e-06	3212.09563526675	2088.42669438529	-0.503048526858201	7.6268096713104e-10	3.25973338547076e-08	3003.60707885503	2081.98750447995	0.048405299966175	0.757463612381165	0.927648764494669	2417.15964636807	2505.49220993554		False	True	FBgn0036929	CG7668:FBgn0036929	-0.0102986040238622	0.896639849159582	0.949617394726193	2076.93256946084	2061.41179445764	-0.312131023268423	0.00923914380730983	0.0840777640579349	2295.98700587169	1833.18182572193	-0.143066473934905	0.131754225781254	0.424550048844649
FBgn0050281	CG30281:FBgn0050281	-0.239793719813421	0.214032514930566	0.563257788592394	24.737588217995	15.1759439993549	0.067318380003433	0.810235133138903	0.905440649870891	22.5069732407042	24.3621336750367	0.151766656425564	0.493710527005838	0.734349116006957	20.665500860468	27.4861430391697	0.43948903951884	0.0576048197661343	0.178052517483334	27.4186882877953	45.0217599369901	-0.03097753621278	0.86813610187321	0.943504406135801	26.1174481949601	24.7779926018243	0.310146979895404	0.282330793551786	0.699282958046267	31.9651066287389	64.4711454331417		False	False	FBgn0050281	CG30281:FBgn0050281	0.0507544698182554	0.833184220335679	0.918077343830973	60.3977212432438	63.3551150119641	-0.103177676470836	0.700327642828388	0.931959890031721	45.6514628862068	41.6661404804871	0.348344152268151	0.16897255684118	0.487937165686181
FBgn0259896	nimC1:FBgn0259896	-0.0276408387623809	0.837557802331355	0.951470898753496	1722.79760381692	1685.31455266547	0.128134429616843	0.157583253204657	0.322823273349299	1619.01830709121	1773.42805733411	0.163704800410274	0.0785589250115843	0.245380206444994	1454.2731897994	1637.22757404666	0.0514840384315067	0.735521818361338	0.867776377717745	1701.87229131196	1772.02770812781	-0.0558628243701735	0.630582825020629	0.824914307778154	1709.8077842525	1637.85051465782	0.265514439980816	0.340769016351011	0.738026813671409	1181.91313402229	1524.29639086572		False	False	FBgn0259896	nimC1:FBgn0259896	-0.222245956856053	0.0326678922595602	0.104770167062314	2729.53598001528	2326.27429178524	-0.0676752352144774	0.679378635679498	0.924683674975583	2524.36991722001	2399.82920167794	0.211364409922602	0.043195676154565	0.21422932928158
FBgn0261563	wb:FBgn0261563	0.142934751877588	0.16685639737747	0.49530256265995	773.891639901642	861.34824341288	0.0300258081806821	0.752582930126751	0.869273065024203	915.227474062766	935.165890883749	0.412537203102741	0.00257292667705856	0.0188608298823243	735.347676204259	1010.83711446505	0.552143320827755	0.000240246733572756	0.00249414923684028	1330.99962422892	2048.25769727162	0.604951168127831	1.62069639067782e-08	5.38532883762913e-07	865.756974766245	1370.35602807462	0.869681628327457	6.98160296570907e-05	0.00268471839940335	905.391409592644	1830.93412565838		False	True	FBgn0261563	wb:FBgn0261563	-0.154586579243869	0.102413028380021	0.245979830649919	930.948835735994	833.37588197214	0.132975263913429	0.603007000761512	0.901558811420987	772.202432648898	867.678766531782	0.252670610644347	0.168339304804698	0.486787402819504
FBgn0015773	NetA:FBgn0015773	0.171143689264635	0.298057077523847	0.661582219389303	141.352055508128	164.064541315592	0.17276187089421	0.379920272111769	0.585703214220556	138.182292788716	159.015678615352	-0.126369310216798	0.488278786853258	0.730110106800614	149.406576408268	134.180774310095	-0.0366474409116387	0.839346278022724	0.923190302027174	132.855345599273	128.996867179992	-0.0529363403906711	0.743356438031077	0.885166460343684	141.364307272203	134.667871510405	-0.0737262467022753	0.76950059652223	0.931780172830582	161.455334445461	151.1472152359		False	False	FBgn0015773	NetA:FBgn0015773	0.778964013602227	6.44849844075314e-08	8.79693199054898e-07	176.520758261736	315.950249434242	0.69435027763088	5.89301993843583e-05	0.00119176395828142	138.766557868336	234.321959048416	0.701366432665601	0.000206279808982748	0.0029203327243129
FBgn0002526	LanA:FBgn0002526	0.191110333782255	0.087424871194701	0.341286902833653	2962.26834246438	3421.92424633044	0.106602497214317	0.215223663064823	0.40141109405317	3201.04768229579	3452.41935999297	0.322378459449929	0.00100211548998267	0.0087260873668584	2362.74656901638	2988.19095790633	0.112966041142158	0.360826254943851	0.587505221570874	2398.47406391439	2609.88947693642	0.0240206663394052	0.764065834104727	0.895265678333059	2903.70625525125	2955.33853543035	0.383068373251454	0.0162144877419495	0.171791696690775	2464.76883621709	3279.30279759709		False	True	FBgn0002526	LanA:FBgn0002526	0.439592018668501	4.33572644488175e-14	1.23966140215852e-12	4226.63686477503	5752.60565089441	0.380136506651873	0.00845217479044895	0.0776437638103166	3598.39412906217	4757.02128401063	0.431765774978689	1.30550179966546e-05	0.000261124314094554
FBgn0015774	NetB:FBgn0015774	-0.102865581152428	0.42058514132905	0.762121787887375	1726.32198009225	1592.9911602661	0.0387239950328844	0.622417935386116	0.784169566273991	1672.6383656784	1718.56484767757	-0.326405347027831	0.00544208157675504	0.0347770757632996	1877.52073791933	1471.86343048771	-0.244401748058105	0.00390442472419329	0.0239873764503333	1673.30254909497	1404.85995307242	-0.472641663611536	2.41346162323763e-08	7.72169807343284e-07	1584.23717679002	1121.34426507138	-0.563598427722488	0.0114134128693928	0.135835093730431	1456.77107298624	920.06307007439		False	True	FBgn0015774	NetB:FBgn0015774	-0.0578378446992606	0.570057736277837	0.752675731559045	1888.92663490792	1812.09323762233	0.000418280414863289	0.998826424093324	0.999471834312731	1417.85175279815	1418.21273773072	0.0448921712708609	0.723484182576945	0.904850020716565
FBgn0002528	LanB2:FBgn0002528	0.446405869084772	0.000419992628398917	0.00614575372362718	1840.23870585666	2603.91143762987	0.259552989525576	0.00840893917489117	0.0335334501397446	1871.21585256821	2252.73462245271	0.595795231895604	4.89050086876382e-08	1.38488265697378e-06	1478.15978118864	2294.77010674628	-0.104197871312018	0.385230923534372	0.610786579131851	2261.1326352127	2092.10631389764	0.385850479843659	1.00653492601903e-07	2.79681838748414e-06	2050.45742946482	2707.23412735923	0.633448156006754	2.3745102108805e-09	3.42469843618279e-07	1638.96309631879	2577.67200838098		False	True	FBgn0002528	LanB2:FBgn0002528	1.0381761897107	1.91097427695493e-51	2.12158803769167e-49	2265.35488204732	4706.30814932115	0.674793193622377	3.04891355356918e-05	0.000657920248056615	2393.99784783474	3961.92177318577	0.827208246650569	6.15011277946464e-13	3.54721584174307e-11
FBgn0040493	granny-smith:FBgn0040493	-0.104584145428878	0.380355788387284	0.734786298947983	2021.44206490855	1865.98377339028	-0.470622468939785	3.36903022320561e-10	6.02688663697045e-09	2246.80479426126	1611.68314075093	0.0356525850225199	0.686747218441348	0.858309461887518	1797.54442378147	1844.2819248635	-0.209569911117726	0.0355887239105904	0.126927439248584	1976.62321606856	1696.84677272495	-0.0583599986468173	0.466594413173416	0.710898266381244	2145.96196606878	2056.79312460539	0.227058239897643			2162.01386129678	2590.34600877211		False	True	FBgn0040493	granny-smith:FBgn0040493	0.0698889851425493	0.377544105005835	0.587103304997898	1532.88228453776	1610.27610454721	-0.186214158361882	0.181594651991075	0.593297002923998	1860.20372867279	1623.07608296099	-0.108194190825974	0.329137687339206	0.684190461341965
FBgn0033860	S-Lap5:FBgn0033860	0.0237566768702508	0.726326636364259		0.693484729230415	1.23175625025209	0.233504481845771	0.123525615557719		0.0	2.83418760692532	0.0400459690906686	0.492348875435672		0.0	1.60371502806896	0.0738763300788584	0.581684079459107		1.43747946564768	2.58564095359315	0.168752624419108	0.0719578684370731		0.320300874594009	4.20440589294123	0.518770865231164	0.0557278073366725		1.32820703718449	6.46524682373688		False	False	FBgn0033860	S-Lap5:FBgn0033860	0.205085016705029	0.13912405528842		0.0	3.51901937851662	0.157026924269545	0.259514748791373		0.0	2.17475415808315	0.0997271747219861	0.37056197519776
FBgn0033868	S-Lap7:FBgn0033868				0.0	0.0				0.0	0.0				0.0	0.0	0.0300610526633157	0.736449497578071		0.725961666830865	1.2796284651936	-0.0269133758518081	0.461509058080624		0.960902623782028	0.0	0.0616180480859959	0.489974166028664		0.0	0.653192458871131		False	False	FBgn0033868	S-Lap7:FBgn0033868				0.0	0.0	0.0752572848910034	0.445978001341385		0.0	1.84677922051071	-0.0337769639897172	0.539404864244025
FBgn0259795	loopin-1:FBgn0259795	-0.0324120980214063	0.693968070718588		1.71272387593799	1.0176834205343	0.0478049071508324	0.647603746967281		0.33530518855842	0.934601008370339	-0.00417064100498686	0.955457269096848		1.03169149319695	0.934877029652294	0.0118285440464923	0.944807815373083		3.35810117648581	3.55892957856776	-0.0564535644023668	0.370560005961569		1.90223974208231	0.351262464065576	0.0094279327765421	0.953552646087919		2.99929744366641	3.26596229435565		False	False	FBgn0259795	loopin-1:FBgn0259795	0.0780288939941804	0.656170348255635		1.63855058141369	2.66050721199216	0.00047645605443104	0.995767193062651		0.302655853353603	0.309797951236259	-0.00412982812121546	0.977474313083078
FBgn0000454	Dip-B:FBgn0000454	0.127814653353855	0.108123853782018	0.383850812414198	4967.43855370077	5447.24020915413	0.114536859363365	0.0786261259708631	0.195287231970164	4873.02514817884	5281.99009660977	0.538455919412435	1.86190185378434e-05	0.000271816632213487	4652.16758450435	6987.52517372185	-0.183060819727941	0.0214126805328587	0.0882701466425273	4564.84418132575	4005.58022095402	-0.0267817875636585	0.667016722974484	0.846278411949725	5137.32029388485	5040.27541181989	0.279335561129818	0.213557601418477	0.638357995940273	5394.39606925497	6779.99745348142		False	True	FBgn0000454	Dip-B:FBgn0000454	-0.410265857332537	1.46057453295524e-07	1.87947667397299e-06	5167.41133293599	3865.2492463506	-0.541689471036536	2.74025324890111e-05	0.000599693884086436	5138.68803400412	3469.29553542241	-0.430286920181303	1.11542791416544e-06	2.75152599271485e-05
FBgn0052351	S-Lap2:FBgn0052351	-0.0215006909811751	0.535478748346849		0.325754417477165	0.0	-0.100761112641441	0.419848824466		1.72633212328104	0.344886912409899				0.0	0.0	0.254939554370706	0.0524794859016025		0.0	4.51183841195936	-0.0987084075990042	0.19156811043702		3.49722227989178	0.351262464065576	0.090954712328724	0.4719097377036		0.319942768816847	1.95019710881873		False	False	FBgn0052351	S-Lap2:FBgn0052351	-0.0531512237900645	0.748084130618903		1.93661374105056	1.33279123510441	0.0487386937172352	0.722651143037975		0.621108787491569	1.2422760546597	0.161514370816954	0.161345773313798
FBgn0052064	S-Lap4:FBgn0052064	0.0167253036572752	0.821467111667042		1.3240056170467	1.85619292499198	0.0414208047957187	0.541144415960737		0.0	0.344886912409899				0.0	0.0				0.0	0.0	-0.0852908416765905	0.25448115572416		2.22216630185474	0.351262464065576				0.0	0.0		False	False	FBgn0052064	S-Lap4:FBgn0052064				0.0	0.0	-0.0524270124835169	0.528241151773169		0.388197383302715	0.0	0.0421125411471062	0.490167889801359
FBgn0035915	S-Lap1:FBgn0035915	-0.476252321678796	0.00692098112625607	0.0566436311322144	120.241137656974	77.5154696771204	-0.545230097126923	0.00299584941676945	0.0140344978901772	141.023330170033	91.743661832085	-0.599285557626567	0.00200336949523004	0.0153954795901962	127.140975959437	73.9009270468648	-0.0468024683214915	0.801841874679806	0.903314257007044	115.684057520596	111.206173931611	-0.0270718594189202	0.877797438516066	0.947636763280764	112.20764483996	109.091701417263	-0.630833220402153	0.00633968663151155	0.0911883540313203	121.494368079401	72.195870099596		False	False	FBgn0035915	S-Lap1:FBgn0035915	0.684986037268009	0.000836915020784181	0.0049150507354551	117.107237246169	206.657521291876	1.13177134818049	1.0181712070721e-06	3.18134361839781e-05	89.8332367086289	229.679604219394	0.790719883920272	1.45048362290837e-05	0.000286444238647176
FBgn0000299	Cg25C:FBgn0000299	0.0875372173839598	0.58935450248512	0.860168217862383	12077.5862904645	13027.4679546336	0.126991626815421	0.244171510483836	0.437802491269853	11134.4615288657	12201.0291631646	0.621930817418114	1.00663117190944e-05	0.000158364380408767	7661.9743191125	12412.4970546864	0.139144202522995	0.35616402991871	0.582495512001676	8346.36820724595	9305.71464391515	0.170375924014831	0.0291439562947883	0.1201528537168	8827.7605883759	9988.93358875435	0.311945209702188	0.0192670598722886	0.19038759814523	7920.08744037375	9940.29495726145		False	True	FBgn0000299	Cg25C:FBgn0000299	0.045461864919661	0.655717519530724	0.812330013511709	17276.9442709634	17850.9503724233	-0.0940748613400389	0.584735782506857	0.894774033217499	16626.1661974046	15485.7413683675	0.147555056921062	0.310054049664088	0.6662825513357
FBgn0016075	vkg:FBgn0016075	0.0711304826510409	0.661263130975612	0.892045354564354	8798.92158835876	9357.55378026218	0.0399057844541912	0.711513689922484	0.842916008313205	8283.55422267613	8524.43404946061	0.557574085009876	8.16013003623112e-05	0.00100289065463121	5696.52532384042	8783.62715634773	0.190228862564402	0.20652283350688	0.420990301083031	6075.32082449975	7049.21015907242	0.149568283965536	0.0861866155085783	0.258606034422578	5967.69911525158	6660.52439523147	0.243715159843791	0.0597950048725522	0.366438975891983	5497.64547231072	6562.16165223339		False	True	FBgn0016075	vkg:FBgn0016075	-0.120389692448992	0.195553966404928	0.381529480912662	11159.1117737708	10240.6511253286	-0.24681011358078	0.145301094149181	0.534484562384076	10435.9391969552	8665.72459396688	0.0920998779640477	0.519019810028617	0.812672914031562
FBgn0028573	prc:FBgn0028573	0.170002326017132	0.307171034032809	0.670256137327443	117.541020070149	136.243011963762	-0.0088842839789571	0.968871286960688	0.985799710440865	104.376886980846	103.44137284525	-0.0280404636657425	0.889383645274566	0.956274769328817	103.401291971417	100.903493597648	0.160096226658831	0.381883299745909	0.608092947432866	86.5749978610557	99.1457137484194	0.0216782345048167	0.90297307919821	0.959243286534842	85.5017695770967	87.4548560944833	-0.375660504367393	0.157303653965621	0.574893929600975	92.4050182192688	65.7119284543951		False	False	FBgn0028573	prc:FBgn0028573	-0.19702186628215	0.268227340033305	0.472435857528541	158.808930221691	136.078546542191	0.13999862546743	0.544949478324452	0.875613856036907	99.9511278128702	112.246956886055	-0.524177399038247	0.0316942454602138	0.172766052659857
FBgn0260660	mp:FBgn0260660	-0.0488383591317926	0.543394045097357	0.837929537109369	4265.82062654734	4117.79287913723	0.00308669524177246	0.965909030478124	0.984907341564297	4389.13482627481	4397.77229208966	-0.041636782223043	0.597657358641723	0.807001569016894	4517.23469015502	4385.51956936411	-0.304168225216089	0.000138576118574914	0.00155720560983529	5908.20266060515	4755.73882054722	-0.397300918636986	6.58129684892498e-11	3.41191491269731e-09	4904.37230483185	3696.12206445092	-0.522657719488141	0.0140850545378556	0.156623210137537	4609.23611323661	3032.54981499644		False	True	FBgn0260660	mp:FBgn0260660	0.00642418562223576	0.925178430547456	0.965709351989722	4682.08675381106	4703.95298923262	-0.0182731008935555	0.931452962353124	0.990355819826871	3826.79121177687	3771.00362404935	0.00956682965874825	0.905350930026204	0.970616688455513
FBgn0035612	CG10625:FBgn0035612	0.272464396964989	0.128894482910806	0.425466951407877	104.943815878222	135.442155391781	-0.27278356335945	0.242976578779402	0.436430089619499	154.693504726292	121.53423035972	0.326012545649133	0.0971761317006223	0.283092586600234	103.790787700371	140.31528017736	0.117521200065607	0.45470126205846	0.671651053107836	142.142324758517	156.107379249343	-0.0386229069668514	0.798637798847989	0.911063543614705	170.431898904827	164.802765417695	0.362604190655398	0.244275440550772	0.662183575156703	203.539606827178	344.822541802536		False	False	FBgn0035612	CG10625:FBgn0035612	-0.297477383904688	0.103543095378284	0.24775318430004	124.221427527737	98.1599052871843	-0.532451207152175	0.0444065349357396	0.259642536068297	109.5600583132	67.8084566523	-0.205751551435823	0.420850081828464	0.751666126935359
FBgn0261016	clos:FBgn0261016	0.260935319147185	0.199184215981412	0.543802631468665	20.083021848031	28.9565580975016	0.668352906801821	0.0113165079564708	0.042666804209907	34.4232944719228	67.9600523143075	0.129084445062899	0.572381739410275	0.788407930972486	31.2772325002753	37.7424238834478	0.802343516907215	0.00020413066820033	0.00217438573723728	31.3675240386996	68.9939151460784	0.587598931241744	0.00130291299784805	0.0107336928188709	39.7113017345941	75.4469830520332	0.402749276472377			56.8696006365695	1172.62292334157		False	True	FBgn0261016	clos:FBgn0261016	0.53368718330845	0.0466992171715372	0.138689644482779	32.6319675632461	59.069572382741796	0.335395911166718	0.28342456452449	0.724925953000557	86.5090273941587	134.229942575871	0.180970657608017	0.30571177323712	0.662669325921226
FBgn0030887	CG6867:FBgn0030887	0.0021092991314328	0.983525529676514	0.993829190582411	1696.51177288412	1699.27376230587	0.140220935395963	0.0284977022994901	0.0900109272816658	1602.28157330945	1768.24829719332	-0.163996779369508	0.0976764312134044	0.283750307201166	1855.3285911711	1646.51403207042	-0.00187533545476361	0.982793806507369	0.992843486824542	1862.75148101883	1860.3042481966	-0.268756526848494	0.00273976676116218	0.0197679820821482	1848.3679294539	1516.12650309296	-0.354564290702558	0.0212246213643285	0.201832557052708	1644.241856377	1264.0968590284		False	False	FBgn0030887	CG6867:FBgn0030887	-0.0806900336487599	0.272631806346319	0.476233418063232	1849.94661931581	1748.02243314869	0.048066065106578	0.676248056401305	0.923844594672444	1583.65274612078	1639.41649341427	-0.119605885311789	0.122299700532564	0.406088649255402
FBgn0035550	CG11349:FBgn0035550	-0.354488846455687	0.00578911898636051		6.9030698074144	0.0	-0.437610133451103	0.0510474833391731		8.37217142739843	1.34025708440884	-0.156779248834567	0.0861210234492266		3.82150358893063	0.0	0.0601584689323779	0.664206044064437		2.10043338013641	3.28884614779757	0.010609416630801	0.912522389091217		2.8556847436498	3.19102495613166	0.11306906342497	0.672929304580733		4.28162327988973	5.85154150274266		False	False	FBgn0035550	CG11349:FBgn0035550	0.601264144661584	0.0134417670461494		1.64709220442203	10.387790005193	0.752038713520395	0.00682544286285506	0.0658838060627911	1.08694916035122	11.7849876577883	0.238664326624423	0.0982945271465632
FBgn0023416	Ac3:FBgn0023416	-0.0664458035303827	0.560658748744951	0.847183887993646	6463.5989434763	6145.79534377526	0.028464692246994	0.584511549555209	0.757325258264949	6153.19366460061	6276.8944001315	-0.138849199900963	0.107337263043178	0.299608396255842	6465.19448667508	5850.70355767462	0.00759042536328713	0.92914607410861	0.969193232074668	6934.22077227188	6972.65074769709	-0.180701401926359	0.0129606276681629	0.067063495536576	5598.40222209705	4915.22606650904	-0.314491142419657	0.201725545688787	0.627139693505282	4772.80168359901	3642.46037170377		False	False	FBgn0023416	Ac3:FBgn0023416	-0.0943032873362735	0.126823678243608	0.285869176829724	7073.15450935007	6620.28635333989	-0.0535018209423641	0.82012817774004	0.966708679300696	5502.86362727913	5262.07444381237	-0.0337273993921007	0.74808182674007	0.915324632284827
FBgn0259244	CG42342:FBgn0259244	-0.0721259836470792	0.458457385439592	0.786446794827701	3378.53763995747	3202.98136966802	-0.00796838388069335	0.89715997448782	0.949785632503723	3375.59996688384	3357.13937554073	-0.102207233170177	0.185736690189679	0.426616539955671	3330.29962076445	3095.3080046	-0.00227668690735235	0.976536960191034	0.990390012059141	3010.80014788546	3006.53764086513	-0.328687532428388	8.18968331270144e-07	1.8268540584787e-05	3050.90659119376	2411.52732022785	-0.400928106960708	0.0976078886208003	0.472627253632111	2838.14112920461	2018.39797843773		False	True	FBgn0259244	CG42342:FBgn0259244	-0.389053441177878	5.62715137273773e-10	1.03026231098054e-08	3904.1145842655	2970.31314723142	-0.195932371154577	0.248249434269884	0.686080716683852	2996.07695272542	2584.74630995733	-0.307327378237878	0.00329810179081818	0.0307813421418741
FBgn0052201	CG32201:FBgn0052201	0.020761855927999	0.546863143093774		0.0	0.307463587584476				0.0	0.0	-0.0356060282067649	0.426529816414822		1.11592483829347	0.0	0.0542668770167463	0.398340925489988		0.0	1.28413163891081	-0.0182076309001888	0.547783868605967		0.320300874594009	0.0	0.0496857386578875	0.536841474065055		0.0	0.317215961640904		False	False	FBgn0052201	CG32201:FBgn0052201	-0.0389283265780781	0.541922241593383		0.315146405653576	0.0				0.0	0.0	0.0472421108712322	0.464107065011713
FBgn0039616	CG11828:FBgn0039616	-0.16911757641808	0.4049537621364	0.752596845930452	32.647643803118	25.6332301276767	-0.191474416214534	0.463521534788608	0.662425079463719	47.1279161398235	38.9549670322481	-0.176206480746791	0.440869668983474	0.692527188239086	43.3418223587622	33.6548207720357	-0.414511391185566	0.077509919114452	0.219656403125928	39.0970920570284	23.7359610910528	-0.437863583869434	0.0183957345020466	0.0864074811048314	37.8966245365441	17.2613423865899	-0.814612137197455	0.00884073467706341	0.115156236306364	30.8369263509232	8.98972782979825		False	False	FBgn0039616	CG11828:FBgn0039616	0.35172922869554	0.195521757558078	0.381529480912662	21.5601888902537	32.5373384870607	0.658151741257159	0.0223638247294708	0.163124019503994	23.3903211353472	44.955130670306	0.251394776880169	0.323511193577404	0.680284629858658
FBgn0054041	CG34041:FBgn0054041	-0.174963807369418	0.312955549775668	0.674987381781522	9.85005036699555	5.96601438640575	-0.617124732178417	0.012754387988107		11.7398423430268	1.68514399681874	-0.532288347802521	0.00555076092461049		16.6229682327767	3.17870829538318	-0.621323511402445	0.00236884562302278	0.0162093408268162	16.11436107277	1.96395492572075	-0.180425645223612	0.112823904894347	0.307846512428583	8.92071291098947	2.15360494491812	-0.338082465149589	0.1659493977612		8.05727647428484	2.09375165459806		False	False	FBgn0054041	CG34041:FBgn0054041	0.275145348833268	0.319001202724999	0.529724890257236	9.49237035744382	14.447027225112	0.299456236350191	0.332317293814504	0.764163036026825	8.32179787248067	13.764433275795	0.114131566614019	0.608053182837706	0.85792913231922
FBgn0051021	CG31021:FBgn0051021	-0.152054817749867	0.288199854652298		5.41255649357978	2.55880515828505	-0.0975691415073724	0.553385751493614		2.07229028164588	0.973891573601095	-0.0820431960444266	0.469140345815478		3.73727024383412	1.62149309500647	-0.07525853296385	0.618070087822688		3.10669197974059	1.94507619204348	0.163556614409112	0.0564474826839235		0.0	4.4421206842661	-0.146830914100078	0.48650136726228		4.49963685108334	2.02713960374896		False	False	FBgn0051021	CG31021:FBgn0051021	0.334994519182374	0.050251194612147		0.0	4.25897641285672	-0.00643084060245715	0.972730176634392		2.62392404829578	2.49072060874874	-0.0928434525850983	0.594710247903296
FBgn0085374	CG34345:FBgn0085374	-0.0463107178442961	0.503885093538813		1.02503629155896	0.309365487498664	-0.0522166784100883	0.486225499157971		0.699848437205095	0.0	0.0268055529033216	0.577390267172565		0.0	0.614134024038501	0.0520054440925606	0.626724728006467		1.45192333366173	2.88747762009492	0.143477879900645	0.0756538549422287		0.0	4.97137635086351	0.158211282349095	0.407459639997186		0.642440298589629	1.99804862407851		False	False	FBgn0085374	CG34345:FBgn0085374	0.112806873025707	0.539671056919375		1.60622223302062	3.06313798161396	0.158374801321989	0.343157571289246		0.621108787491569	3.46149536898722	0.0934679486466263	0.295965963705813
FBgn0036794	CG18234:FBgn0036794	0.0656888656896597	0.73275893155198	0.920748711801653	10.9112654079792	12.4398668249074	0.0545930787039926	0.846392332468241	0.923118580428823	14.7204188594889	16.1117313009411	-0.275862159035743	0.186777691442153	0.42806951319569	17.6967763985219	9.35423489607753	-0.0231488787900645	0.921754976407167	0.965356162533583	16.8212684039242	16.1699695914257	-0.08620752811725	0.578893778286922	0.789676273511628	16.8881679778222	12.763075830385	0.193251670418263			17.7740429400604	26.63935811558		False	False	FBgn0036794	CG18234:FBgn0036794	-0.401372668135838	0.0773409896244272		9.95142616385274	2.38089207813321	-0.555786983703132	0.0637975966132961	0.328279779622248	10.3009350765903	3.33929533354079	-0.125429978649302	0.448540255320104	0.769884636001331
FBgn0039780	PH4alphaNE1:FBgn0039780	-1.05241750655836	1.73806329986386e-07	6.46772116442145e-06	56.0382514482464	15.0085665485705	-0.814847242268409	0.00151912360771621	0.00783146371283834	54.2019860839084	24.5784923793017	-0.718599429317798	0.000969897798655719	0.0084741028291678	64.9547813673306	15.5345941234996	-2.02147135062004	9.83703930168483e-18	1.48632346529916e-15	76.3208826623	4.52202830775086	-0.84784889127348	5.25305404670807e-06	9.35193946185007e-05	60.6923608507981	12.66027183349	-1.51699723451542	5.42033196029633e-07	4.30369304183848e-05	62.2984619218674	10.8254613725081		True	True	FBgn0039780	PH4alphaNE1:FBgn0039780	0.122954493278503	0.601872333870078	0.776215975811682	53.0815346158155	59.235073374714	0.126483099110021	0.663112269697653	0.918879260769418	44.2250675637528	50.520214376889	-0.358944998368836	0.13796917647007	0.435643833987972
FBgn0039776	PH4alphaEFB:FBgn0039776	0.0177951714700883	0.828325976673438	0.949021365209037	2801.18516419155	2837.63698656652	-0.0212835798138382	0.754834387364438	0.870865655993978	3002.50864654172	2957.15012588003	0.0200705811663677	0.82988573688929	0.933759984314754	2751.349554643	2790.99066617971	-0.215737918097818	0.00268997269457787	0.0179194467523401	2622.2012906115	2249.77021486495	-0.288085876660151	1.00899909907806e-05	0.000165671142397011	3213.82621135367	2615.85652536683	-0.14694468931557	0.277233703933636	0.694403638588607	2717.70332989483	2441.98832358232		False	True	FBgn0039776	PH4alphaEFB:FBgn0039776	0.0383025053733748	0.570420723875509	0.752754462523994	3330.75713940652	3422.19250500446	0.0882700180613247	0.455755237818176	0.833675006775437	2980.22749332563	3176.43393552454	0.0836534461138196	0.305794323161529	0.662683661175924
FBgn0051017	PH4alphaNE3:FBgn0051017	0.054826681989345	0.426801000025098		0.346742364615207	1.53921983783657	-0.271113822702194	0.138745927257807		4.4360286617178	0.611192694358286	-0.0244854208436866	0.775200979434518		2.06338298639391	1.33630622326768	0.156322010838026	0.178638785388002		0.348536965401379	3.60269127754524	-0.037956691141827	0.631296132703256		2.56147120969811	1.41272154968308	0.133822994951857	0.552998404147528		2.94830672079337	5.43760662017041		False	False	FBgn0051017	PH4alphaNE3:FBgn0051017	0.059877909651933	0.701460374587237		1.62146733539699	2.62626901102675	0.045473024540244	0.790059280109068		1.29616494336353	1.91834560028344	0.0183810478541779	0.844861763946757
FBgn0051016	CG31016:FBgn0051016	-0.0212814310642003	0.71252077545583		1.30301766990866	0.618730974997328	0.028593766662106	0.782745691950118		0.699848437205095	1.25800932238239	-0.0090111964753173	0.850582719360664		0.557962419146736	0.320743005613793	0.0392153441434508	0.782998104570328		1.73745254672097	2.27329688175121	-0.0074387506055677	0.919800104849658		1.58156455266672	1.38765848113748	0.164985061602289	0.335827440352479		0.322497529772782	1.66207212684828		False	False	FBgn0051016	CG31016:FBgn0051016	0.0176466939655969	0.855209705861569		0.66078301605989	0.972011553773004	-0.0494803158770188	0.540502714676854		0.302655853353603	0.0	-0.0502915353408955	0.450477435697372
FBgn0051014	PH4alphaSG1:FBgn0051014	-0.042549495660261	0.381200044902024		1.38696945846083	0.0	0.0943160981505811	0.346813939649998		0.0	1.34916306782529	0.027392271431529	0.57316954372685		0.0	0.631912090976003	-0.0192812264445975	0.76083394343603		0.697073930802758	0.319531851821965	-0.0122597306681874	0.889236072166321		3.1638777349766	2.71189542662546	-0.0407487355636773	0.672338561483845		1.37153347718972	0.374447744695341		False	False	FBgn0051014	PH4alphaSG1:FBgn0051014	0.0992865295560999	0.437974896299759		0.338933131038294	1.33532886421273	0.191032615035151	0.272588685128637		0.302655853353603	2.23585417580636	-0.0810607611122793	0.438353940496108
FBgn0026190	PH4alphaMP:FBgn0026190	-0.627559515608246	0.00011718162586831	0.00210094266829752	197.635037247794	114.816156569129	-0.615378052219054	0.000138869683777996	0.000956647360588619	217.184385764994	135.900401029767	-0.794074852526676	3.48947087002313e-05	0.000478979693393879	206.802917911305	101.382328792511	-1.21527813015176	7.82713366076236e-15	8.10325754268369e-13	257.605726256265	98.395744739426	-0.816435216033914	6.47499774301042e-08	1.87842032969509e-06	268.912316331803	132.797632012909	-0.803203768536447	9.54194012980836e-05	0.00350185574649849	225.996055006248	119.529939403033		True	True	FBgn0026190	PH4alphaMP:FBgn0026190	0.483685335453261	0.00147839383555541	0.00793507942752508	174.334168498489	251.388452109408	0.366311929743415	0.0717756058246612	0.354353331011229	140.120679858693	186.820519227164	0.522651971521347	0.013902733263421	0.0944937181138155
FBgn0039784	CG9698:FBgn0039784	-0.0349735565722858	0.715039463220441		3.68464181535513	2.47911276562471	0.0182680614512009	0.914259499075285		1.69312800295508	1.93887716378574	-0.000680115513590837	0.994994316904313		1.58965391234369	1.5845671875658	-0.0719169306729338	0.710140845108058	0.853497236284337	6.15037620713905	4.83405487004414	-0.0635865855432451	0.584012767678037	0.792865998163324	5.41771742558028	3.54331141433887	-0.509859788447101	0.0488455654942435		6.8717703137729	1.06611145103159		False	False	FBgn0039784	CG9698:FBgn0039784	0.00211240854256422	0.990191958454918		3.32099832631615	3.36051651923119	0.411310339874817	0.147559819373864	0.538789981190282	2.53048397795448	7.182155033537	0.207113431571659	0.187574941651402
FBgn0040528	CG15864:FBgn0040528	-0.193319149231676	0.291236271156365	0.654929435975907	153.990131059325	127.580860301107	-0.239571300406553	0.199352212130699	0.380397714077001	147.419170324975	122.051120780116	-0.276864493784007	0.120596514538523	0.323258707020274	173.051581375172	136.694739433051	0.163894711017142	0.356042026908969	0.582491646103493	156.434674598456	179.550279001618	-0.170077630062778	0.24292164816956	0.4941392581658	190.978661621158	165.388687215944	-0.0481384620117222	0.855825653352688	0.959360126579947	152.029390721455	145.658835121433		False	False	FBgn0040528	CG15864:FBgn0040528	0.074072833873908	0.725752155987825	0.857355186024344	90.6913233812551	96.6273352751483	-0.0713959554891066	0.790977209751313	0.959855092990994	84.2246878892809	78.7650732381581	0.248538338285024	0.301512806339918	0.658428219170003
FBgn0042182	CG18749:FBgn0042182	0.103549948947246	0.373615976109523	0.728019829130348	448.546146530857	485.376243551292	0.334921586364909	0.00302924996400673	0.0141713668896282	471.23061639053	600.36756731383	0.0915466344866118	0.512643768481547	0.74755727864352	520.901751115093	559.813010468793	-0.178106773289966	0.152619221152028	0.345292495285476	543.382349960681	475.931111397663	-0.474972771691581	1.34492955947383e-06	2.84697943421323e-05	659.815294888687	462.626162217214	-0.481623855369938	0.00512226979630688	0.0786011893067631	560.439077968913	389.728501703139		False	True	FBgn0042182	CG18749:FBgn0042182	0.272221936260022	0.00745943803176665	0.031453210222027	460.813673505105	560.60236356255	0.195610371569242	0.162683941164858	0.564747690888273	418.135433049009	482.229164764792	0.126137319211625	0.307765190023605	0.663770533499354
FBgn0039783	PH4alphaNE2:FBgn0039783				0.0	0.0	0.0402234728353442	0.547359464903733		0.0	0.305596347179143				0.0	0.0	0.0286263867204574	0.544258289538484		0.0	0.319531851821965	-0.0182076309001888	0.547783868605967		0.320300874594009	0.0				0.0	0.0		False	False	FBgn0039783	PH4alphaNE2:FBgn0039783				0.0	0.0	0.0613825189537654	0.493935887592709		0.0	0.619595902472519	0.0432807530912803	0.484036903462233
FBgn0051013	CG31013:FBgn0051013				0.0	0.0	0.0386345297638527	0.795927981922841		1.40167990452904	2.03003090922864	0.0223057783757907	0.611539536362231		0.0	0.586782036849416	0.0719284920867587	0.441547036454143		0.697073930802758	2.88929618754932	0.0235684306856465	0.487309290989684		0.0	0.717868314972707	0.386526914258682	0.0563429590154811		0.0	7.44795175502831		False	False	FBgn0051013	CG31013:FBgn0051013	-0.0767607826672554	0.385587724619352		0.969225942345446	0.0	-0.104421490328871	0.617691475760702		2.22782812460088	1.2422760546597	0.145583957749257	0.345083978236665
FBgn0051371	CG31371:FBgn0051371	0.105993236012691	0.441591183714572		2.76094874690247	4.85874400783315	0.191099386238938	0.445918087820816		4.79190197067691	7.9683785365926	0.186668669747976	0.176486625576804		1.03169149319695	5.84174682166695	-0.346829382604443	0.0587286008192401	0.180545638097312	7.05029545035894	1.62254222441004	-0.108398148479262	0.367323431348968	0.626905333878362	8.29240620247944	4.16604742583734	-0.137923086390551	0.596771587069946		5.65826627899133	3.67045119500792		False	False	FBgn0051371	CG31371:FBgn0051371	0.133741541882416	0.495668928225581		1.95185884342693	3.7453838850947	-0.0690562904893803	0.807566244310008	0.96357093312577	5.55050394994515	4.76178719165548	-0.184499868203681	0.340491197245511	0.695073884114852
FBgn0036795	CG18233:FBgn0036795	-0.438021716170597	0.0310937905059987	0.172567201064676	33.5785978476693	18.5421635482848	-0.482311485623437	0.0894558093975608	0.214377471530334	27.1526849109398	14.2605190597829	-0.282836786733096	0.193761004129071	0.437859494300632	21.3919299698077	12.2135699594126	-0.0697348982715238	0.763937498491976	0.883033719698003	16.4884282793806	14.5435592123958	-0.235343317396049	0.20139547649306	0.443767521796396	23.1818170126862	15.0219287901915	-0.315937579146157	0.310688771417114	0.719646753472039	14.4955744066265	9.39523262086231		False	False	FBgn0036795	CG18233:FBgn0036795	-1.05687870747244	7.42833651193748e-05	0.000569178559754622	19.4084409808161	1.72780911740122	-0.715757520083364	0.0140085356356591	0.113853289605768	16.0067074411674	2.791265810841	-0.401435855497373	0.0495253836151827	0.234831124856776
FBgn0039782	CG15539:FBgn0039782	-1.45195625293595	2.1284819692855e-13	2.29366103877693e-11	135.738276399583	25.2695616615879	-1.73775566199551	9.69614000151263e-14	2.36832881142716e-12	129.219257299717	27.523396227539	-1.72435771658986	5.94368736136682e-15	5.29603039371443e-13	142.753144051056	21.1150432074548	-1.94624842324097			131.061600289848	17.5008650451255	-1.59541118610985	4.8567602387723e-18	5.54959195446655e-16	118.044052139776	18.4102620822609	-1.41965083217234	4.29049153686655e-06	0.000254060271864024	109.903878449808	8.40314742177622		False	True	FBgn0039782	CG15539:FBgn0039782	0.257794237749621	0.129297707288038	0.289064025976427	126.059218079968	153.926613184279	0.375250337722423	0.115546066357874	0.471636492751084	124.112612438679	170.558299807187	-0.0636420022628807	0.758077379914293	0.919282970921993
FBgn0036796	CG18231:FBgn0036796	-0.0530585565871885	0.553781886443357		2.79353098374328	1.32704890803296	-0.112252608529196	0.566818462994172		4.13789365372305	2.35343922324069	-0.0262296106727584	0.800044615798331		2.62134540554064	1.89710604649367	-0.0152951104030226	0.867146067754314		1.2576677963494	0.970286509163134	-0.0749334738051761	0.274744921892885		2.52979782094917	0.334895083082384	0.00213946862329584	0.988921899491907		0.987878428842994	1.00887966797715		False	False	FBgn0036796	CG18231:FBgn0036796	-0.120163932299589	0.354917792984915		2.00797391720472	0.358242052223079	-0.133170506984669	0.302141229066204		1.94096935203164	0.0
FBgn0039779	PH4alphaSG2:FBgn0039779	0.528373738681744	0.00291749221593721	0.0295317582914583	4.03498069255424	19.9355915495788	1.12013774530714	6.71310007004711e-05	0.00049500587671806	3.11537602788481	24.2856464558535	0.33944212771992	0.0622288190382436	0.207616873330951	3.61092022618934	15.4182604684192	-0.189937189519595	0.153220087099015		4.23834427140572	0.63906370364393	-0.0126812276490289	0.845695565858673		1.88267423660057	1.41272154968308	-0.0238318333795785	0.885320832515303		2.2931448655469	1.87223872347671		False	True	FBgn0039779	PH4alphaSG2:FBgn0039779	0.0857907881092464	0.675929261387959		3.0247733103196	4.32237755657089	0.242828622244911	0.330976775077056	0.763670471193442	2.67787141667616	6.49099275129175	-0.0494079033862429	0.784657727221142	0.929539376384298
FBgn0052199	CG32199:FBgn0052199	-0.0215006909811751	0.535478748346849		0.325754417477165	0.0	0.0503542331715526	0.497917386926524		0.0	0.629004661191196	-0.0490964696111754	0.347946640500452		1.07380816574521	0.0	0.0577049829128954	0.384059771771578		0.0	0.973288624974609	-0.0226204700540131	0.500742776245586		0.640601749188018	0.0	0.0739572587672198	0.447452318487046		0.0	2.22051173148633		False	False	FBgn0052199	CG32199:FBgn0052199	-0.095652654706598	0.329021783757889		2.03359878622976	0.0	-0.0494803158770188	0.540502714676854		0.302655853353603	0.0	0.0328736957579826	0.543289804141942
FBgn0051015	PH4alphaPV:FBgn0051015	0.140394857817391	0.385066583095982		5.02383823468849	8.33233232921488	0.512765137720641			5.10465600871579	24.6890185766072	0.00952402095819143	0.95635092888836		6.5270823395678	6.78619777157082	-0.0593540273389355	0.741524004030064	0.870626891637104	8.97489646863928	7.09597830764677	-0.0827713705127724	0.540734585952949	0.764738703332996	7.64584409036322	5.16203698752208	0.391038879005708			11.3624137589438	80.3662354419863		False	False	FBgn0051015	PH4alphaPV:FBgn0051015	-0.390298495771471	0.104736648063269		10.8157745332039	3.51648174940829	0.00972406337501169	0.970656743616925	0.994858746230809	6.73741417770109	7.04948863604106	0.0487271571030208	0.801774581899074	0.934955515535739
FBgn0036793	CG4174:FBgn0036793	0.582122860507316	0.00339369393995622	0.0329656627865901	45.5286265182469	88.8942710201533	0.803169394653088	0.00145421967653365	0.00753509746724041	39.3745301346608	84.639675730569	0.484263129210449	0.0297765589408628	0.123606771750641	44.7208929083646	77.8497684759388	-0.152489335316872	0.509500451399768	0.717020081447553	38.7033487021178	32.6046534010959	-0.417210688883593	0.0227658196029973	0.100623220541569	73.8517198368488	46.7213426822906	0.308955317702468			60.3366000106268	102.84457788645		False	True	FBgn0036793	CG4174:FBgn0036793	1.21574058147013	3.43794494047942e-09	5.74203795028843e-08	47.9867533388612	131.680059625651	1.25670025830557	1.27913036966284e-06	3.90640633514829e-05	45.3251641051225	138.58638018742	1.11284460585632	5.54400007493541e-07	1.46687244701143e-05
FBgn0035647	CG10486:FBgn0035647	0.0431396319443272	0.761067276561564		3.70562976249317	4.64086737828698	0.151304898771165	0.559124395319587		5.88949777685464	8.45418846337919	-0.132937550323855	0.481623832546931		9.5800401466104	6.34784267051477	0.186991112763196	0.271562014114739	0.494758820240654	2.3466102965957	5.81184666873596	0.138415493618948	0.322092137802965	0.578695413275938	4.7581116431429	8.73398718726079	-0.0854116299100345	0.733924477835827		3.590747019383	2.68033206262009		False	False	FBgn0035647	CG10486:FBgn0035647	0.075341619315346	0.775300663724693	0.885442325147807	8.62315665236494	9.96614680925571	0.370209790160697	0.136553789502946	0.517812352969607	2.1264895138674	9.20298155807336	0.109173930861804	0.587456998401393	0.847845442476414
FBgn0037140	CG7442:FBgn0037140	0.0167217077307956	0.897750714173797	0.971233874234259	875.375623093672	886.796123959174	-0.40447903764084	0.000862881087225457	0.0047989790516135	1013.71829136052	754.562039726743	0.452367937166677	0.000196340793808154	0.00216582544802677	642.063161478089	902.456320876899	0.239731260858729	0.0640218364512457	0.191500308550395	639.729067537144	766.08934209258	0.172459824206577	0.111895986725971	0.306254195450599	603.459753280963	687.846078268609	0.259454779014189	0.258956655307605	0.6742775228455	839.687553798037	1040.99361580034		False	True	FBgn0037140	CG7442:FBgn0037140	-0.212611310407705	0.0762696544031328	0.197800723993811	716.069735951528	613.089738443735	-0.5899264453098	0.00765355052196408	0.0722642224392609	729.647067753272	451.895998056982	-0.828400135529625	2.80284153601548e-11	1.42774652262172e-09
FBgn0037144	CG7458:FBgn0037144	0.255721365899647	0.0765430599444464	0.312855770495969	498.924299891885	614.566797961879	-0.0404830380239712	0.713136528997049	0.844051283766921	1081.35919171127	1050.92794316971	-0.296463016631261	0.0359145024357953	0.141630025630057	994.567390518828	790.492154467433	-0.479058676461715	0.000598460016793683	0.00527295622361716	521.4949025884	361.228871392474	0.461706456055427	3.05747940346678e-06	5.81284454329729e-05	468.400810934153	661.51581374669	0.416761912547159			611.658625043898	919.360486076416		False	True	FBgn0037144	CG7458:FBgn0037144	-0.23633437128728	0.0201152570916608	0.0718667658365534	699.049231984625	589.821213910494	0.0100989579253139	0.94101542877823	0.992643533118887	680.822039531747	685.9720115725	-0.140650895664109	0.273801649527418	0.629323379587858
FBgn0032879	CG9317:FBgn0032879	0.353501338420541	2.09905166230273e-05	0.000465771750747066	2861.63821657653	3697.37935136969	0.370274325293073	3.08730468745798e-08	4.25069145382934e-07	2806.42738202243	3640.52581416635	0.366921154933512	0.000750919821485092	0.00679047005675408	2718.43787981006	3563.91793081709	-0.113589537546052	0.225822725729986	0.443669635632924	3575.04532345814	3293.36970834146	-0.0959137845285595	0.253480271787158	0.506417856105725	2925.48294270233	2727.61395419135	-0.360215386299431	0.103731895586139	0.490173390327749	3129.8804013267	2335.03660962944		False	True	FBgn0032879	CG9317:FBgn0032879	0.790968287741042	5.95502972141114e-24	3.17074949860442e-22	2719.00519822691	4757.99243178786	0.657124005354877	2.32785827548618e-07	8.22433850205266e-06	2345.10625655552	3774.54219406728	0.838491756004731	9.27154190410986e-16	6.97028126184149e-14
FBgn0038715	CG7333:FBgn0038715	0.15059233494714	0.230889105370892		1.7453061127788	4.99122254497642	0.383652104947866	0.0385227157369468		0.0	6.40267895575271	-0.0698594077100235	0.403029742524548		2.57922873299238	0.631912090976003	0.58709986228387	0.00126142530891933	0.00980124835234678	0.0	10.4240829807046	0.240073892266545	0.0250507044968673		0.313779039433428	5.91161607031953	0.393478798606288	0.125489738865497	0.52833186877057	5.09992409945623	19.7909148181936		False	True	FBgn0038715	CG7333:FBgn0038715	0.0874648405368291	0.351055754673322		0.0	1.79121026111539	-0.0494803158770188	0.540502714676854		0.302655853353603	0.0	0.057739906911744	0.616960989562485
FBgn0038262	CG14857:FBgn0038262	-0.671060257179883	7.36612016640038e-05	0.00139055680878489	127.108833466915	69.7402373940348	-0.748392504166421	0.000139075270744093	0.00095678856327438	150.122917773056	82.116857248923	-0.427742797269852	0.0454778482387988	0.167280796938158	103.601429658139	67.0298569280996	0.717054881326108	2.36325035964073e-05	0.000351376359988604	97.6647715778455	175.306309400964	0.365142978582386	0.0244584651534448	0.105691298393989	96.2794723730832	134.377082829566	0.248105592748448	0.411673674382057	0.775346991097359	158.659530671294	208.969121985362		False	True	FBgn0038262	CG14857:FBgn0038262	-1.20094321429678	1.8297544602126e-06	1.91335847162111e-05	80.5133296424422	24.5495120835912	-0.95089407433486	0.00159775974332432	0.0211943320062322	53.8983377268242	18.8541954050229	-0.339316925590787	0.178503471422146	0.502036021081829
FBgn0033778	CG3790:FBgn0033778	-0.170174354315641	0.272467609317044	0.635983172018234	218.520952776212	189.331256712701	-0.601920480580044	1.62024312264416e-05	0.000137768120244246	333.201348958409	213.114092579548	0.472914038736593	0.00364321162396542	0.0249603172300647	153.343984338824	225.359509991605	-0.270698063031487	0.0689436218132888	0.202325101179628	231.297761138991	187.379945701006	-0.75404982800125	1.22117709460794e-05	0.000195074766125816	212.887714896872	101.824386093635	-0.55401886423776	0.0409383143794935	0.299697140245866	188.149922720047	112.668880957421		False	True	FBgn0033778	CG3790:FBgn0033778	-2.49162436111374	1.68653957586733e-51	1.89255129180123e-49	350.786322959113	51.4164560043266	-2.09101128989407	2.16131308324819e-25	3.70888186396765e-23	281.882184534514	54.5076769139545	-1.80388373997855	3.04943228404375e-16	2.44425450943831e-14
FBgn0038260	CG14855:FBgn0038260	0.0669204280872878	0.595168822921553	0.863295214964031	338.033241477275	356.178839972717	0.0344888054119089	0.803513148491307	0.902154375891731	365.592013751063	375.226073673271	0.191095361765885	0.166323305527785	0.400073932030528	289.63338804337	335.805133714581	0.712428522235774	1.46116909198746e-06	3.14784809585969e-05	311.503065835	542.873907874897	0.508806570981304	1.02299242250381e-05	0.000167233126236463	251.337695604959	372.379870239477	0.423032469772141	0.0599010359258878	0.366596722741558	196.634076186438	278.276448020305		False	True	FBgn0038260	CG14855:FBgn0038260	-1.38390559397767	1.92017244025763e-21	8.90618648290162e-20	305.327959712355	108.126686364359	-1.28162063747111	1.6788123535134e-09	8.24983652446972e-08	257.647294936027	92.3016573221561	-1.05547373422272	3.43398400239887e-08	1.09136616939213e-06
FBgn0038719	CG16727:FBgn0038719	0.0358546256845217	0.653134984968115		1.30301766990866	2.47112010016094	0.127176318447824			0.3519072487214	15.4020393627532	0.0268055529033216	0.577390267172565		0.0	0.614134024038501	0.200499902544466	0.0897106075040053		0.0	4.5903554624799	0.0165350457670163	0.852719189230429		2.5616583671089	3.11021204535734	0.125584768847894			106.803750699822	838.909458463302		False	False	FBgn0038719	CG16727:FBgn0038719	0.428129595178952	0.0457139291974653		1.93661374105056	13.3862187232607	0.0578737612106796	0.703906937608572		1.16459214990815	2.17166990836848	0.250095275763028
FBgn0038407	CG6126:FBgn0038407	0.103255651833339	0.291041165892128	0.654929435975907	4067.35059569892	4389.50842279588	-0.301705372695718	8.91609304727295e-07	9.85815249764313e-06	4907.83316982281	3972.07773971661	-0.534803089778015	8.89651067689638e-07	1.88045673530472e-05	4755.18171852611	3205.70367968785	0.131515249194063	0.145931690355325	0.335525854382664	3734.90670672949	4105.17188755468	0.111922901678914	0.0711784782708682	0.22740559191931	3902.59044109235	4226.90856563429	-0.114888270958941	0.351649549197199	0.745091448053878	4200.16752823576	3866.09882206482		False	True	FBgn0038407	CG6126:FBgn0038407	-0.524971219839154	4.16265807677841e-13	1.05954877290877e-11	3169.57787654088	2188.39470113745	-0.70226312922291	8.92022466941865e-07	2.82805128742185e-05	3409.46937934963	2036.69574070423	-0.739608619800732	8.03323609587518e-19	8.03397309001242e-17
FBgn0063649	CG6006:FBgn0063649	-0.0591888639442153	0.612315045822174	0.872990159536359	1215.02878571992	1161.27161726363	-0.0171649306175572	0.86421152107931	0.932489462215872	1097.68611066539	1083.98484315357	-0.0138695342867934	0.902177716794694	0.961429928940092	1056.78425420205	1046.54161388908	-0.126529392400528	0.173065693621361	0.375300139716919	1183.31361099111	1080.31313400711	0.00263399816297489	0.975073798133611	0.989774099981119	963.331997728283	965.113776654379	-0.0743965715585736	0.498331172659249	0.819708405656037	1024.10009248991	970.804520150223		False	False	FBgn0063649	CG6006:FBgn0063649	0.188927859874247	0.00811396383515572	0.033722551407282	1577.47114035748	1802.616814571	0.0874773124543787	0.653740261138783	0.918445322111998	1264.79260010875	1353.37576764723	-0.0176494924775611	0.854201511912339	0.953722774463177
FBgn0034956	CG4324:FBgn0034956	0.140456145255541	0.489396961412845	0.807220060551463	35.1212175142355	42.4851433549541	0.429279100030519	0.0937406083663149	0.22151123758375	33.9234085758857	51.3822513911984	0.137084831621863	0.541143202682093	0.765675036676539	47.2475592927894	55.4741812732865	0.0149916581651921	0.945079649861272	0.976972592927042	52.3869328682981	53.0970311012344	-0.118535669285486	0.52370747673758	0.751470569516584	51.7757654028461	45.177682084742	-0.0390375636839559	0.898847210289383	0.971197990114861	39.0011370484975	37.2617484551101		False	False	FBgn0034956	CG4324:FBgn0034956	-0.0425688895016477	0.864068232505819	0.934406912480453	36.7186264786164	35.2517701782467	-0.224981024183218	0.446703340124679	0.829459720871099	38.0521124119512	30.3042265721893	0.245648076547387	0.33284907031938	0.687011334155346
FBgn0033809	CG4630:FBgn0033809	0.299894652154923	0.00105377790923217	0.0129623453876418	1094.87365347806	1363.66334880542	0.126938633543671	0.201022149181036	0.382510868046131	1044.35760223995	1143.36654751561	0.1745398281459	0.0497604190819738	0.177720695104105	1096.58927797217	1244.01091792868	0.392929705524043	1.38628361516519e-06	3.02041382831571e-05	1212.983598543	1606.11130041317	0.328952004907214	5.2492225879223e-05	0.00070060541763473	1199.71154116952	1524.37176529901	0.0861481068115611	0.669980282159794	0.88742960709501	1089.04393774494	1165.70063742266		False	True	FBgn0033809	CG4630:FBgn0033809	-0.390440527516197	8.56672182880897e-06	7.97522827880914e-05	1016.80878372614	770.416300915842	-0.360662827183549	0.00540741354647262	0.0548915942262118	926.784058648047	713.554299242242	-0.355693005530681	0.00412483280929526	0.036705961187043
FBgn0019952	Orct:FBgn0019952	0.212423246980761	0.0468397563698806	0.229213471923564	2366.35197837683	2774.82183510637	-0.146741016253936	0.0258150435118431	0.0832455274909036	2780.3992296163	2507.61975102813	0.37937631863964	2.30925483624278e-05	0.000330588060767387	1947.62486695051	2561.38487653921	-0.519990644899166	1.08459056411526e-07	3.21665970752593e-06	2089.43395281993	1432.63794990074	-0.0177379579206005	0.812458658451284	0.916758570872378	1829.96756829276	1806.49521813848	-0.108325819564223	0.546569485697186	0.842296896540883	1690.66846258555	1556.86303715434		False	True	FBgn0019952	Orct:FBgn0019952	-0.963165560340589	2.44347885157032e-20	1.09442683669476e-18	2840.97857320432	1420.19769559655	-0.837312094811049	1.97040506336727e-08	8.32111294533734e-07	2256.87763611771	1217.22051480758	-0.470127859045839	0.000889637032151098	0.0103610398370503
FBgn0038938	CG7084:FBgn0038938	-0.075085232883055	0.409096494563046	0.754106420711577	2556.6283927345	2419.80853770687	-0.251587560714656	0.00020196549038277	0.00132312788380356	2908.50419642976	2436.56184180979	0.297824697720971	0.000462031254865485	0.0045395009983742	1983.43925250456	2456.5728826485	0.202724234669241	0.133484264714971	0.31755460366836	2441.64291193592	2848.7406530595	-0.257955121205063	0.000450358576468077	0.00445898792156457	2555.95430216322	2122.24765282306	0.0101560282520494	0.955085042594328	0.987825469774989	2396.86519673953	2415.1052115119		False	True	FBgn0038938	CG7084:FBgn0038938	-1.47236477973836	3.96096476398266e-114	9.84205435164834e-112	3289.86979240035	1168.67750643649	-1.39994455553993	1.18207894889569e-26	2.16600940957819e-24	2525.23481235143	913.252624893162	-1.07350850963226	2.30677447224734e-14	1.55223139024495e-12
FBgn0037143	CG7448:FBgn0037143	0.272377436395305	0.0945710074685563		3.07510887467688	8.24654917100495	0.22867385405106	0.404994148547459	0.609290130795193	9.07598592484123	13.9599842557057	0.281441711365955	0.171971628100824	0.407661659637614	8.67469867105822	18.0860402882268	0.22489253222278	0.315197684589433	0.541607283187551	9.27799730802333	14.8525836588776	0.546748397297962	0.00205569695113935	0.0157131020196986	7.91546754295892	27.5302944838369	0.618655641553404	0.0299815567950414	0.248848813438127	5.59199923850551	26.6406211932609		False	False	FBgn0037143	CG7448:FBgn0037143	-0.036229772972697	0.895967494456246	0.949453888085899	13.3808429419213	12.7192181077108	0.280443370482777	0.370332791860613	0.792805507486155	10.2469877082099	14.8755850578161	0.278029535587845	0.23527811155642	0.583697472479867
FBgn0038720	CG6231:FBgn0038720	0.044066103168544	0.604254210974237	0.869870298329411	1576.12078216389	1626.88594540208	-0.0741212895355605	0.377726052443307	0.583226252244562	1409.21044124466	1336.74015414955	-0.232168998937535	0.00804401885986354	0.0467620803911977	1596.89964986434	1350.74614961604	0.127290624224226	0.17392156606736	0.376426060820587	1928.92308593722	2113.91597032894	0.0619215882087207	0.409208421934234	0.663142678555651	1716.21014441994	1794.72151040664	0.0195404764384267	0.829833164173444	0.949280738967839	1748.70003113282	1773.62957287204		False	False	FBgn0038720	CG6231:FBgn0038720	-0.143447518722667	0.0868205716531135	0.218012388299301	1310.99909275368	1184.54788749814	-0.128967225261923	0.277407582260447	0.720291775356422	1189.07353868432	1083.68364955381	-0.304864471795553	0.00076812841181218	0.00914123124144604
FBgn0259164	CG42269:FBgn0259164	0.458281403751591	0.00146055138697314	0.0169768585373451	140.515465285101	203.76272325153	0.44834700457134	0.0159034053419095	0.0563243296197776	111.521838617515	158.936588529156	0.0249844070736548	0.899129312748628	0.960307511571418	103.780342024351	106.416925239842	0.0784380424006718	0.699316790701087	0.846676885417309	75.121220074515	80.7923457172882	-0.0997978405111097	0.557058109118496	0.774828457983195	85.8450047905667	78.0526064696287	0.310800731593671	0.302596346140727	0.714796850942314	86.0992021197759	121.287401659006		False	False	FBgn0259164	CG42269:FBgn0259164	0.0641416679689503	0.735606218083219	0.862430428908729	114.710649467307	120.769141330901	-0.0819100001257838	0.680556033197367	0.925101113246995	152.08615293807	142.37049504817	-0.0733817393027341	0.710476400234492	0.900510609501685
FBgn0034479	CG8654:FBgn0034479	0.209183507730864	0.143035143942772	0.451892698526951	5217.78896098561	6181.1854193563	-0.0531964939268802	0.520768203375598	0.709986007580767	5125.1179133978	4935.51277538905	-0.0492866476335766	0.704513006651668	0.869266615345785	4501.9082289691	4336.93301651184	0.154716090417469	0.196978187083072	0.408459404632016	3602.02191601902	4040.96005687523	0.309695178056534	0.00120537003826067	0.0100729355883903	3534.85090594993	4450.64613780446	-0.195535979041351	0.297866256061231	0.710441695939726	4149.42650247615	3569.15586415793		False	False	FBgn0034479	CG8654:FBgn0034479	-0.196276510787111	0.147332661565467	0.314945443690539	5580.37240858652	4825.20226838445	-0.606033935699233	0.00689521724698993	0.0663748387418293	5095.50763143922	3106.78961208341	-0.47524850683918	0.000407728758423537	0.00528495980448868
FBgn0029896	CG3168:FBgn0029896	-0.193465769657872	0.00653132334390198	0.0541819197254914	6439.41932545288	5606.23026161095	-0.0302168073166912	0.635829854802428	0.793401345283983	5992.08691352095	5865.65448927402	0.00977453522248269	0.888653365492158	0.956020065508183	5723.61654864992	5763.83209453595	0.198831434008539	0.00577927417006894	0.0325286737269139	7691.66034922815	8857.37407330972	0.118122231189243	0.0456764731709163	0.166131387698049	7425.55689849512	8075.82092492884	0.418024334832919			8207.07974648803	12846.5996976691		False	False	FBgn0029896	CG3168:FBgn0029896	0.849149668862454			6197.5772466359	11303.4680565408	0.637501135374172			5162.29090461262	8304.78833135444	0.553696010899558	1.75375143901658e-10	7.86734338959661e-09
FBgn0038261	CG14856:FBgn0038261	-0.133299031422455	0.438984174336687	0.773512397123664	115.581569123317	102.368576728137	-0.414344394940988	0.0680257585511675	0.176216945496804	121.550357233794	84.9651779558594	-0.281049593908404	0.169854130906345	0.404864610177502	98.4113011956252	75.2221947503263	0.401085434527122	0.0528814381737394	0.167973681880847	65.9853271881489	95.589476723491	0.656480959708447	0.00017946084605335	0.00204352966055273	58.5439934672285	113.092399734992	-0.0608759913866377	0.789899235466997	0.936047565466845	76.9138488528087	73.302418864791		False	True	FBgn0038261	CG14856:FBgn0038261	0.459222335354738	0.0314008090620504	0.101928100582133	69.9115002291782	102.932493741084	0.976393668823932	5.07031259614317e-05	0.00104609063887221	59.1527946428888	134.552037203348	0.541770097358761	0.0162667725981335	0.106647643439396
FBgn0086365	Orct2:FBgn0086365	0.456309147993376	0.00230595132002701	0.0246436636422308	284.902776684173	415.208222134508	0.560597218582786	0.000243745013671851	0.00156455659123164	275.945532268847	420.440386911834	0.855606543856933	1.84492643733657e-09	6.85940994831322e-08	220.646519724367	429.149936687359	0.0796282115718256	0.466509610387707	0.681943044184975	451.644734572136	478.833744126689	0.454859064664824	0.000197610765398011	0.00223069087795053	285.599577851006	408.075802107723	0.330021512326515	0.00848046277141158	0.112025549872629	300.183442345335	380.825299514493		False	True	FBgn0086365	Orct2:FBgn0086365	-0.425161671047847	0.000997211951880023	0.00571180237641049	401.925434000165	293.949053295226	-0.671282903394025	0.000577955780488305	0.00888802267832015	370.989034424233	219.641510048441	-0.390809086502216	0.0095128522213837	0.07186947440319
FBgn0038717	CG17751:FBgn0038717	0.335756148287971	0.0139962308167427		0.672496782092373	7.99529046192476	0.394258902689412			2.45938468081209	14.5729152438433	0.0157676356233326	0.933856304408717		8.5904653259617	8.97058376939964	-0.0508341083746002	0.727819612288012		3.20381974839676	2.26160592805397	-0.0326472417914329	0.774647119269123	0.900982091834368	5.69311408369339	4.54594867530275	0.0260273118949231	0.896121841576688	0.970639436078801	67.6628302391301	79.0589003479576		False	False	FBgn0038717	CG17751:FBgn0038717	0.700339165054927			1.92991026168254	19.9290626242093	0.151741989647706	0.469902458303704	0.840983612549406	2.67787141667616	6.20675389872652	0.275066215455923
FBgn0038716	CG7342:FBgn0038716	0.198935669024258	0.248281288516594	0.611540459453372	161.047154078426	192.704511391745	0.499411088207946	0.00482151127092132	0.0210806265162786	166.873091693003	245.88046764028	0.649600319754717	0.000197628669870207	0.00217770781639495	140.826890726797	243.14951104748	0.470793082571825	0.00965808093126322	0.0482300146906896	103.391263721202	153.973429230689	0.27675067314955	0.139718940062596	0.352143302007865	79.3697088324776	110.364012697381	0.0735864843662394	0.784452271231841	0.934624336044952	117.305888572601	125.467747887555		False	True	FBgn0038716	CG7342:FBgn0038716	-0.476478881896196	0.00595229904077525	0.026089119189219	188.810549850823	130.138667287727	-0.856861212810261	3.38232892147104e-05	0.000722496451823651	192.235880660014	97.230850711789	-0.407787247118013	0.0843723971517358	0.328740239422886
FBgn0038718	CG17752:FBgn0038718	0.130856512565056	0.271215421291187		1.35658785388751	3.79436520836552	1.046518910776			0.0	33.9796644220262	0.151777925145187	0.316962801478495		3.61092022618934	9.42188431066551	0.159472003985382	0.219196840378898		0.628833898174701	3.22470465723708	-0.014883358982132	0.907633423405719	0.961013528299663	7.98458752597422	7.38980714393538	0.0729896610206948			315.18783856196	660.849768466266		False	False	FBgn0038718	CG17752:FBgn0038718	0.160829535786066	0.207005646081964	0.397554457583985	1.35573252415318	48.8325547123919	0.0597579252417529	0.697271622508401		1.59882079671713	3.09797951236259	0.336555586506212
FBgn0000299	Cg25C:FBgn0000299	0.0875372173839598	0.58935450248512	0.860168217862383	12077.5862904645	13027.4679546336	0.126991626815421	0.244171510483836	0.437802491269853	11134.4615288657	12201.0291631646	0.621930817418114	1.00663117190944e-05	0.000158364380408767	7661.9743191125	12412.4970546864	0.139144202522995	0.35616402991871	0.582495512001676	8346.36820724595	9305.71464391515	0.170375924014831	0.0291439562947883	0.1201528537168	8827.7605883759	9988.93358875435	0.311945209702188	0.0192670598722886	0.19038759814523	7920.08744037375	9940.29495726145		False	True	FBgn0000299	Cg25C:FBgn0000299	0.045461864919661	0.655717519530724	0.812330013511709	17276.9442709634	17850.9503724233	-0.0940748613400389	0.584735782506857	0.894774033217499	16626.1661974046	15485.7413683675	0.147555056921062	0.310054049664088	0.6662825513357
FBgn0016075	vkg:FBgn0016075	0.0711304826510409	0.661263130975612	0.892045354564354	8798.92158835876	9357.55378026218	0.0399057844541912	0.711513689922484	0.842916008313205	8283.55422267613	8524.43404946061	0.557574085009876	8.16013003623112e-05	0.00100289065463121	5696.52532384042	8783.62715634773	0.190228862564402	0.20652283350688	0.420990301083031	6075.32082449975	7049.21015907242	0.149568283965536	0.0861866155085783	0.258606034422578	5967.69911525158	6660.52439523147	0.243715159843791	0.0597950048725522	0.366438975891983	5497.64547231072	6562.16165223339		False	True	FBgn0016075	vkg:FBgn0016075	-0.120389692448992	0.195553966404928	0.381529480912662	11159.1117737708	10240.6511253286	-0.24681011358078	0.145301094149181	0.534484562384076	10435.9391969552	8665.72459396688	0.0920998779640477	0.519019810028617	0.812672914031562
FBgn0028573	prc:FBgn0028573	0.170002326017132	0.307171034032809	0.670256137327443	117.541020070149	136.243011963762	-0.0088842839789571	0.968871286960688	0.985799710440865	104.376886980846	103.44137284525	-0.0280404636657425	0.889383645274566	0.956274769328817	103.401291971417	100.903493597648	0.160096226658831	0.381883299745909	0.608092947432866	86.5749978610557	99.1457137484194	0.0216782345048167	0.90297307919821	0.959243286534842	85.5017695770967	87.4548560944833	-0.375660504367393	0.157303653965621	0.574893929600975	92.4050182192688	65.7119284543951		False	False	FBgn0028573	prc:FBgn0028573	-0.19702186628215	0.268227340033305	0.472435857528541	158.808930221691	136.078546542191	0.13999862546743	0.544949478324452	0.875613856036907	99.9511278128702	112.246956886055	-0.524177399038247	0.0316942454602138	0.172766052659857
FBgn0260660	mp:FBgn0260660	-0.0488383591317926	0.543394045097357	0.837929537109369	4265.82062654734	4117.79287913723	0.00308669524177246	0.965909030478124	0.984907341564297	4389.13482627481	4397.77229208966	-0.041636782223043	0.597657358641723	0.807001569016894	4517.23469015502	4385.51956936411	-0.304168225216089	0.000138576118574914	0.00155720560983529	5908.20266060515	4755.73882054722	-0.397300918636986	6.58129684892498e-11	3.41191491269731e-09	4904.37230483185	3696.12206445092	-0.522657719488141	0.0140850545378556	0.156623210137537	4609.23611323661	3032.54981499644		False	True	FBgn0260660	mp:FBgn0260660	0.00642418562223576	0.925178430547456	0.965709351989722	4682.08675381106	4703.95298923262	-0.0182731008935555	0.931452962353124	0.990355819826871	3826.79121177687	3771.00362404935	0.00956682965874825	0.905350930026204	0.970616688455513
FBgn0035612	CG10625:FBgn0035612	0.272464396964989	0.128894482910806	0.425466951407877	104.943815878222	135.442155391781	-0.27278356335945	0.242976578779402	0.436430089619499	154.693504726292	121.53423035972	0.326012545649133	0.0971761317006223	0.283092586600234	103.790787700371	140.31528017736	0.117521200065607	0.45470126205846	0.671651053107836	142.142324758517	156.107379249343	-0.0386229069668514	0.798637798847989	0.911063543614705	170.431898904827	164.802765417695	0.362604190655398	0.244275440550772	0.662183575156703	203.539606827178	344.822541802536		False	False	FBgn0035612	CG10625:FBgn0035612	-0.297477383904688	0.103543095378284	0.24775318430004	124.221427527737	98.1599052871843	-0.532451207152175	0.0444065349357396	0.259642536068297	109.5600583132	67.8084566523	-0.205751551435823	0.420850081828464	0.751666126935359
FBgn0261016	clos:FBgn0261016	0.260935319147185	0.199184215981412	0.543802631468665	20.083021848031	28.9565580975016	0.668352906801821	0.0113165079564708	0.042666804209907	34.4232944719228	67.9600523143075	0.129084445062899	0.572381739410275	0.788407930972486	31.2772325002753	37.7424238834478	0.802343516907215	0.00020413066820033	0.00217438573723728	31.3675240386996	68.9939151460784	0.587598931241744	0.00130291299784805	0.0107336928188709	39.7113017345941	75.4469830520332	0.402749276472377			56.8696006365695	1172.62292334157		False	True	FBgn0261016	clos:FBgn0261016	0.53368718330845	0.0466992171715372	0.138689644482779	32.6319675632461	59.069572382741796	0.335395911166718	0.28342456452449	0.724925953000557	86.5090273941587	134.229942575871	0.180970657608017	0.30571177323712	0.662669325921226
FBgn0030887	CG6867:FBgn0030887	0.0021092991314328	0.983525529676514	0.993829190582411	1696.51177288412	1699.27376230587	0.140220935395963	0.0284977022994901	0.0900109272816658	1602.28157330945	1768.24829719332	-0.163996779369508	0.0976764312134044	0.283750307201166	1855.3285911711	1646.51403207042	-0.00187533545476361	0.982793806507369	0.992843486824542	1862.75148101883	1860.3042481966	-0.268756526848494	0.00273976676116218	0.0197679820821482	1848.3679294539	1516.12650309296	-0.354564290702558	0.0212246213643285	0.201832557052708	1644.241856377	1264.0968590284		False	False	FBgn0030887	CG6867:FBgn0030887	-0.0806900336487599	0.272631806346319	0.476233418063232	1849.94661931581	1748.02243314869	0.048066065106578	0.676248056401305	0.923844594672444	1583.65274612078	1639.41649341427	-0.119605885311789	0.122299700532564	0.406088649255402
FBgn0035550	CG11349:FBgn0035550	-0.354488846455687	0.00578911898636051		6.9030698074144	0.0	-0.437610133451103	0.0510474833391731		8.37217142739843	1.34025708440884	-0.156779248834567	0.0861210234492266		3.82150358893063	0.0	0.0601584689323779	0.664206044064437		2.10043338013641	3.28884614779757	0.010609416630801	0.912522389091217		2.8556847436498	3.19102495613166	0.11306906342497	0.672929304580733		4.28162327988973	5.85154150274266		False	False	FBgn0035550	CG11349:FBgn0035550	0.601264144661584	0.0134417670461494		1.64709220442203	10.387790005193	0.752038713520395	0.00682544286285506	0.0658838060627911	1.08694916035122	11.7849876577883	0.238664326624423	0.0982945271465632
FBgn0023416	Ac3:FBgn0023416	-0.0664458035303827	0.560658748744951	0.847183887993646	6463.5989434763	6145.79534377526	0.028464692246994	0.584511549555209	0.757325258264949	6153.19366460061	6276.8944001315	-0.138849199900963	0.107337263043178	0.299608396255842	6465.19448667508	5850.70355767462	0.00759042536328713	0.92914607410861	0.969193232074668	6934.22077227188	6972.65074769709	-0.180701401926359	0.0129606276681629	0.067063495536576	5598.40222209705	4915.22606650904	-0.314491142419657	0.201725545688787	0.627139693505282	4772.80168359901	3642.46037170377		False	False	FBgn0023416	Ac3:FBgn0023416	-0.0943032873362735	0.126823678243608	0.285869176829724	7073.15450935007	6620.28635333989	-0.0535018209423641	0.82012817774004	0.966708679300696	5502.86362727913	5262.07444381237	-0.0337273993921007	0.74808182674007	0.915324632284827
FBgn0259244	CG42342:FBgn0259244	-0.0721259836470792	0.458457385439592	0.786446794827701	3378.53763995747	3202.98136966802	-0.00796838388069335	0.89715997448782	0.949785632503723	3375.59996688384	3357.13937554073	-0.102207233170177	0.185736690189679	0.426616539955671	3330.29962076445	3095.3080046	-0.00227668690735235	0.976536960191034	0.990390012059141	3010.80014788546	3006.53764086513	-0.328687532428388	8.18968331270144e-07	1.8268540584787e-05	3050.90659119376	2411.52732022785	-0.400928106960708	0.0976078886208003	0.472627253632111	2838.14112920461	2018.39797843773		False	True	FBgn0259244	CG42342:FBgn0259244	-0.389053441177878	5.62715137273773e-10	1.03026231098054e-08	3904.1145842655	2970.31314723142	-0.195932371154577	0.248249434269884	0.686080716683852	2996.07695272542	2584.74630995733	-0.307327378237878	0.00329810179081818	0.0307813421418741
FBgn0044826	Pak3:FBgn0044826	0.139970182538368	0.161817509193899	0.485358693131599	2167.6524986425	2404.27961333831	0.301181356428261	0.000233188406616267	0.00150249042462136	1889.65715595252	2339.51061246687	0.190149908865293	0.0255947591417747	0.111018680231363	2059.4373779132	2360.53155646535	-0.020681662480132	0.817686594068796	0.912280027439628	2645.07663834412	2606.14630639891	-0.0531879344317585	0.469715675480122	0.712623781875952	2220.80485716427	2137.47363853877	0.0828669520504068	0.464814763866308	0.805416482867974	2267.24753964968	2405.88948576325		False	True	FBgn0044826	Pak3:FBgn0044826	0.0497003779798446	0.449787109163539	0.653666379505736	2188.50686288463	2265.8788846772	0.0885604625485406	0.64204862924126	0.916149126102379	1812.33964871124	1940.36711421868	-0.0478719327200927	0.673401657892924	0.886434887560963
FBgn0025743	mbt:FBgn0025743	-0.0691676391302857	0.411610259035211	0.756325866979811	2153.14340158623	2048.24609083237	-0.029884053376945	0.733145546032565	0.857446120308114	2145.37646801181	2099.66875103486	0.111805482333421	0.205792630920027	0.455573491794688	2026.91820452546	2197.08854544991	-0.0382829148124845	0.604100180301468	0.786772756662867	2396.02391537679	2332.00833188049	-0.0476087473732979	0.574279538685043	0.785391093575368	2064.00955789815	1993.2792048946	-0.0200913076870285	0.827090537822196	0.948779566683672	2074.85238626949	2045.05945504397		False	False	FBgn0025743	mbt:FBgn0025743	0.10396078239748	0.1790934359684	0.358776224718883	2106.74391987265	2267.52364762895	0.0863289868849268	0.616633794001648	0.907179471613884	1896.79664543313	2023.96452946549	0.177177036668431	0.0890758353049463	0.339753562162078
FBgn0014001	Pak:FBgn0014001	0.0203760393914724	0.828132582738167	0.949021365209037	2978.69018154795	3023.39192599167	0.0615775561572132	0.340731758564015	0.548854692258871	3069.62316311467	3205.47209959255	0.00521472338242639	0.942624525591431	0.977718725189466	2938.64401129926	2949.32602149337	0.173063888095992	0.0159403614701832	0.0706697785876756	3171.82607264357	3586.54371794074	0.0415741423368179	0.585765387997623	0.793078897571744	3057.30852832731	3150.92863167276	-0.012769234689671	0.880724793897694	0.966477131045702	3035.23198579054	3007.33312325529		False	False	FBgn0014001	Pak:FBgn0014001	-0.0309849718884252	0.683587043754241	0.830695993906661	3273.87374492203	3203.31803776163	-0.135504023207557			2625.8801671111	2340.7847803577	-0.00961507734674324	0.878838522450026	0.963223279029533
FBgn0024189	sns:FBgn0024189	-0.0401669561142495	0.626530733097821	0.878127683768725	2601.29111465465	2526.66335980476	0.0528216677628216	0.496771451762334	0.690047125270961	2467.96422961322	2561.04729148593	-0.179036743079573	0.0258016389071719	0.111630698930318	2606.09974536169	2293.0724108467	-0.277859470903862	0.00476915061023442	0.0281095798487249	2673.1754237002	2185.49489140951	-0.453318601841525	1.89090096533855e-10	9.286977635904e-09	2463.0935960102	1777.77776290745	-0.589744435706877			2268.39381123557	1340.72693131527		False	True	FBgn0024189	sns:FBgn0024189	-0.114530028403377	0.242483597408126	0.442482745681274	2830.67917982382	2608.24051980557	-0.230700413619211			2363.94606869903	1926.22134004494	-0.0715583140660444	0.414107703154925	0.748027614246158
FBgn0035410	CG14964:FBgn0035410	-0.0727612784091179	0.516052512602727	0.821191084890819	717.375948074384	679.442551960882	0.371041817650914	0.0068713333496199	0.0283819586038568	595.90644352417	783.826468351797	0.228575272021698	0.0467765497135815	0.170823371657103	615.418428989652	729.238308354245	0.408884751470288	0.000834825904005545	0.00698144235802992	716.068621806603	971.53517421575	0.0601791564268477	0.570297339403079	0.783317462925662	1168.36416331093	1222.67453659277	0.345034471863828	0.00152762628094527	0.0319840539342381	801.04199471107	1025.35546080058		False	True	FBgn0035410	CG14964:FBgn0035410	0.147413825334907	0.0924138054206729	0.228159563134644	901.963821801844	1002.21028223155	-0.0409273805264777	0.835041185772336	0.970160215991625	802.772242455702	777.425758611348	0.134835522152767	0.232077318255101	0.578389310996538
FBgn0029082	hbs:FBgn0029082	0.124588894530387	0.281603451000483	0.646226198003548	700.452200513168	769.874840763209	0.218711397281207	0.0267595984791564	0.0855313872748375	568.980556243097	665.083946828062	-0.0116569430282799	0.926453037055399	0.970683389271231	630.672438380375	625.763658257436	-0.31413461827383	0.00392012523441702	0.0240696981032491	609.108624668818	483.400408119603	-0.0997290864643461	0.329348664083426	0.587175026334375	451.486192297166	418.93958710022	-0.478897293372734	0.0501783353786125	0.334256369890272	523.892529890378	347.961330988174		False	False	FBgn0029082	hbs:FBgn0029082	-0.188567520380979	0.122228585097247	0.278510374252156	889.6956251021	775.671279000599	-0.244485321389142			731.332001791639	588.981366403996	-0.0378534514650386	0.733706813561679	0.909195612513531
FBgn0005666	bt:FBgn0005666	-0.0467382875474507	0.443844886808517	0.776390827533668	16375.6443416502	15841.98021588	0.410670530104086	1.80705734131229e-06	1.89293913866744e-05	13057.1793472439	17476.3566486994	0.22853138467038	0.000487511596724589	0.00474101124018448	14816.4229565882	17418.4891730131	0.374390896028292			16563.9467906974	21714.5653498975	0.0301051311102056	0.67768255900454	0.85352483362196	22439.4312367574	22931.0589549065	0.363698799503178	3.18848305392702e-07	2.74778914611639e-05	16989.6940649121	21934.4814329312		False	True	FBgn0005666	bt:FBgn0005666	-0.175202109236545	0.0401921076429269	0.123547816012249	19983.4525760941	17644.9952314005	-0.137987946300797	0.418294063871458	0.818776176109445	17741.9093034676	15988.8620303253	-0.0561311488374462	0.599415207500724	0.853544125036306
FBgn0031872	ihog:FBgn0031872	-0.0552095897336918	0.692132330704693	0.905768799749685	170.677941087399	163.361264367113	0.0288206418269044	0.848774792530621	0.923581138027804	212.598395425841	217.244172927292	-0.134640037687497	0.47572014288727	0.719792837637279	204.097339160668	181.199318277051	0.0812951116580117	0.60603455302965	0.787965206607989	166.604384103113	177.408506183886	-0.047725150244356	0.747549198604502	0.887140305847098	225.817618363103	216.732175248033	0.330132189508383	0.266655411385793	0.682752861459476	211.1701610315	300.063331175782		False	False	FBgn0031872	ihog:FBgn0031872	-0.0930875577954027	0.566752247326411	0.75068237759848	177.048120785629	164.899009748274	-0.191210889907998	0.474560533744925	0.842681665029411	203.030293285865	170.321734665582	0.242011608731772	0.245764874332529	0.596820339773701
[truncated: 20 more columns]
