# Supplementary material for: Downregulation of glial genes involved in synaptic function mitigates Huntington's disease pathogenesis
Source: eLife. 2021 Apr 19;10:e64564. doi: 10.7554/eLife.64564 (PMC8149125; doi:10.7554/eLife.64564)
Supplement: Figure 1—source data 2. [file elife-64564-fig1-data2.zip › Figure_1_source_data_file_2/neuronUp/11/subMouse.csv]

Entrez	Entrez_Striatum 2 months	Symbol_Striatum 2 months	Name_Striatum 2 months	baseMean.continuousQ_Striatum 2 months	log2FoldChange.continuousQ_Striatum 2 months	lfcSE.continuousQ_Striatum 2 months	stat.continuousQ_Striatum 2 months	pvalue.continuousQ_Striatum 2 months	FDR.continuousQ_Striatum 2 months	baseMean.Q.80.vs.20_Striatum 2 months	log2FoldChange.Q.80.vs.20_Striatum 2 months	lfcSE.Q.80.vs.20_Striatum 2 months	stat.Q.80.vs.20_Striatum 2 months	pvalue.Q.80.vs.20_Striatum 2 months	FDR.Q.80.vs.20_Striatum 2 months	baseMean.Q.92.vs.20_Striatum 2 months	log2FoldChange.Q.92.vs.20_Striatum 2 months	lfcSE.Q.92.vs.20_Striatum 2 months	stat.Q.92.vs.20_Striatum 2 months	pvalue.Q.92.vs.20_Striatum 2 months	FDR.Q.92.vs.20_Striatum 2 months	baseMean.Q.111.vs.20_Striatum 2 months	log2FoldChange.Q.111.vs.20_Striatum 2 months	lfcSE.Q.111.vs.20_Striatum 2 months	stat.Q.111.vs.20_Striatum 2 months	pvalue.Q.111.vs.20_Striatum 2 months	FDR.Q.111.vs.20_Striatum 2 months	baseMean.Q.140.vs.20_Striatum 2 months	log2FoldChange.Q.140.vs.20_Striatum 2 months	lfcSE.Q.140.vs.20_Striatum 2 months	stat.Q.140.vs.20_Striatum 2 months	pvalue.Q.140.vs.20_Striatum 2 months	FDR.Q.140.vs.20_Striatum 2 months	baseMean.Q.175.vs.20_Striatum 2 months	log2FoldChange.Q.175.vs.20_Striatum 2 months	lfcSE.Q.175.vs.20_Striatum 2 months	stat.Q.175.vs.20_Striatum 2 months	pvalue.Q.175.vs.20_Striatum 2 months	FDR.Q.175.vs.20_Striatum 2 months	Entrez_Liver 2 months	Symbol_Liver 2 months	Name_Liver 2 months	baseMean.continuousQ_Liver 2 months	log2FoldChange.continuousQ_Liver 2 months	lfcSE.continuousQ_Liver 2 months	stat.continuousQ_Liver 2 months	pvalue.continuousQ_Liver 2 months	FDR.continuousQ_Liver 2 months	baseMean.Q.80.vs.20_Liver 2 months
12778
16519	16519.0	Kcnj3	potassium inwardly-rectifying channel, subfamily J, member 3	311.0	0.000842	0.000754	1.12	0.264	0.657	311.0	0.0041600000000000005	0.17300000000000001	0.0241	0.981	0.991	311.0	-0.0819	0.171	-0.47800000000000004	0.632	1.0	311.0	0.123	0.17300000000000001	0.713	0.47600000000000003	0.904	311.0	0.20700000000000002	0.171	1.21	0.226	0.642	311.0	0.0892	0.171	0.521	0.603	0.872
12767	12767.0	Cxcr4	chemokine (C-X-C motif) receptor 4	41.2	-0.0015700000000000002	0.000727	-2.16	0.030600000000000002	0.424	41.2	-0.327	0.152	-2.15	0.0317	0.483	41.2	-0.17400000000000002	0.148	-1.18	0.24	1.0	41.2	-0.419	0.152	-2.75	0.006	0.904	41.2	-0.226	0.148	-1.52	0.127	0.629	41.2	-0.337	0.149	-2.27	0.023200000000000002	0.546	12767.0	Cxcr4	chemokine (C-X-C motif) receptor 4	27.3	0.0018700000000000001	0.0009379999999999999	1.99	0.046400000000000004	0.338	27.3
11606	11606.0	Agt	angiotensinogen (serpin peptidase inhibitor, clade A, member 8)	941.0	-0.000667	0.000731	-0.913	0.361	0.708	941.0	-0.2	0.155	-1.29	0.197	0.52	941.0	-0.112	0.152	-0.737	0.461	1.0	941.0	0.0616	0.155	0.398	0.69	0.926	941.0	-0.116	0.152	-0.763	0.446	0.729	941.0	-0.184	0.152	-1.21	0.227	0.73	11606.0	Agt	angiotensinogen (serpin peptidase inhibitor, clade A, member 8)	18100.0	0.0005329999999999999	0.000383	1.39	0.164	0.56	18100.0
14679	14679.0	Gnai3	guanine nucleotide binding protein (G protein), alpha inhibiting 3	1220.0	-0.00013099999999999999	0.000215	-0.61	0.542	0.8	1220.0	-0.053	0.0392	-1.35	0.176	0.51	1220.0	-0.028	0.0378	-0.741	0.459	1.0	1220.0	-0.0309	0.039	-0.791	0.429	0.904	1220.0	-0.0369	0.0376	-0.982	0.326	0.672	1220.0	-0.023700000000000002	0.0375	-0.632	0.527	0.844	14679.0	Gnai3	guanine nucleotide binding protein (G protein), alpha inhibiting 3	3200.0	-5.980000000000001e-05	0.000298	-0.201	0.841	0.9540000000000001	3200.0
14683	14683.0	Gnas	GNAS (guanine nucleotide binding protein, alpha stimulating) complex locus	16300.0	-0.00026000000000000003	0.000561	-0.464	0.643	0.849	16300.0	-0.157	0.106	-1.48	0.139	0.494	16300.0	-0.018500000000000003	0.10300000000000001	-0.18	0.857	1.0	16300.0	-0.0504	0.106	-0.47600000000000003	0.634	0.915	16300.0	0.016800000000000002	0.10300000000000001	0.164	0.87	0.9460000000000001	16300.0	-0.108	0.10300000000000001	-1.05	0.295	0.753	14683.0	Gnas	GNAS (guanine nucleotide binding protein, alpha stimulating) complex locus	10400.0	0.000178	0.00029	0.615	0.538	0.836	10400.0
16952	16952.0	Anxa1	annexin A1	28.7	-0.000757	0.000712	-1.06	0.28800000000000003	0.67	28.7	-0.499	0.14400000000000002	-3.46	0.00054	0.35	28.7	-0.11	0.137	-0.804	0.422	1.0	28.7	-0.28200000000000003	0.14100000000000001	-2.0	0.0459	0.904	28.7	-0.216	0.137	-1.58	0.115	0.629	28.7	-0.189	0.136	-1.39	0.165	0.719	16952.0	Anxa1	annexin A1	115.0	-0.000547	0.000669	-0.8180000000000001	0.41400000000000003	0.767	115.0
50778	50778.0	Rgs1	regulator of G-protein signaling 1	5.6	-0.000454	0.000691	-0.657	0.511	0.787	5.6	-0.28600000000000003	0.178	-1.61	0.108	0.483	5.6	0.068	0.18	0.378	0.706	1.0	5.6	-0.0661	0.179	-0.369	0.712	0.93	5.6	-0.161	0.18	-0.896	0.37	0.6940000000000001	5.6	-0.11900000000000001	0.18	-0.661	0.509	0.837	50778.0	Rgs1	regulator of G-protein signaling 1	46.3	0.00168	0.00101	1.66	0.09770000000000001	0.459	46.3
[truncated: 303 more columns]
