# Supplementary material for: Downregulation of glial genes involved in synaptic function mitigates Huntington's disease pathogenesis
Source: eLife. 2021 Apr 19;10:e64564. doi: 10.7554/eLife.64564 (PMC8149125; doi:10.7554/eLife.64564)
Supplement: Figure 1—source data 2. [file elife-64564-fig1-data2.zip › Figure_1_source_data_file_2/neuronUp/11/subHuman.csv]

Entrez	Chip	Caudate Probeset	M	t	P.Value	Unnamed: 5	Cerebellum Probeset	M.1	t.1	P.Value.1	Unnamed: 10	Probe Set ID	Title	Gene Symbol	Unigene	Full Length Ref. Sequences	Biological Process (GO)	Cellular Component (GO)	Molecular Function (GO)	Biochemical Function (Proteome)	Cellular Role (Proteome)	Molecular Localization (Proteome)	adjp	Entrez	entrezList	entrezList_filt	validList
57007	A	212977_at	0.838	5.1	3.44e-06		212977_at	0.244	2.6	0.0117		212977_at	G protein-coupled receptor	RDC1	Hs.23016 // full length	NM_020311 // G protein-coupled receptor RDC1	---	---	---	---	---	---	3.631398496240602e-05	57007	['57007']	['57007']	True
57007	B	232746_at	0.136	3.87	0.000262		232746_at_B	0.00634	0.192	0.848		232746_at	chemokine orphan receptor 1	CMKOR1	Hs.231853		---	---	---				0.0014644359293356558	57007	['57007']	['57007']	True
3760	A	207141_s_at	0.0883	1.47	0.147		207141_s_at	0.25	2.01	0.0487		207141_s_at	potassium inwardly-rectifying channel, subfamily J, member 3	KCNJ3	Hs.37169 // full length	NM_002239 // potassium inwardly-rectifying channel J3	6813 // potassium ion transport // traceable author statement /// 6811 // ion transport // inferred from electronic annotation	5624 // membrane fraction // not recorded /// 8076 // voltage-gated potassium channel complex // traceable author statement	5242 // inward rectifier potassium channel activity // extended:Unknown; IRK; 2.7e-249 /// 15467 // G-protein activated inward rectifier potassium channel activity // traceable author statement /// 5244 // voltage-gated ion channel activity // inferred from electronic annotation /// 5267 // potassium channel activity // inferred from electronic annotation	---	---	---	0.27365608684842957	3760	['3760']	['3760']	True
3760	A	207142_at	0.0307	1.58	0.119		207142_at	0.114	1.34	0.184		207142_at	potassium inwardly-rectifying channel, subfamily J, member 3	KCNJ3	Hs.37169 // full length	NM_002239 // potassium inwardly-rectifying channel J3	6813 // potassium ion transport // traceable author statement /// 6811 // ion transport // inferred from electronic annotation	5624 // membrane fraction // not recorded /// 8076 // voltage-gated potassium channel complex // traceable author statement	5242 // inward rectifier potassium channel activity // extended:Unknown; IRK; 2.7e-249 /// 15467 // G-protein activated inward rectifier potassium channel activity // traceable author statement /// 5244 // voltage-gated ion channel activity // inferred from electronic annotation /// 5267 // potassium channel activity // inferred from electronic annotation	---	---	---	0.2338771653543307	3760	['3760']	['3760']	True
3760	B	233059_at	0.38	4.83	9.26e-06		233059_at_B	0.0211	0.274	0.785		233059_at	potassium inwardly-rectifying channel, subfamily J, member 3	KCNJ3	Hs.199776		---	---	---				8.433676870058787e-05	3760	['3760']	['3760']	True
7852	A	209201_x_at	0.233	3.28	0.00171		209201_x_at	0.0418	0.938	0.352		209201_x_at	chemokine (C-X-C motif) receptor 4	CXCR4	Hs.89414 // full length	NM_003467 // chemokine (C-X-C motif) receptor 4	7204 // cytosolic calcium ion concentration elevation // traceable author statement /// 6954 // inflammatory response // traceable author statement /// 9405 // pathogenesis // not recorded /// 7186 // G-protein coupled receptor protein signaling pathway // traceable author statement /// 7399 // neurogenesis // traceable author statement /// 6935 // chemotaxis // traceable author statement /// 691…	5887 // integral to plasma membrane // traceable author statement /// 5737 // cytoplasm // traceable author statement	1584 // rhodopsin-like receptor activity // inferred from electronic annotation /// 16493 // C-C chemokine receptor activity // inferred from electronic annotation /// 16494 // C-X-C chemokine receptor activity // inferred from electronic annotation /// 15026 // coreceptor activity // traceable author statement	---	---	---	0.007269765329295988	7852	['7852']	['7852']	True
7852	A	211919_s_at	0.212	2.73	0.00813		211919_s_at	0.0521	1.1	0.278		211919_s_at	chemokine (C-X-C motif) receptor 4	CXCR4	Hs.89414 // full length	NM_003467 // chemokine (C-X-C motif) receptor 4	7204 // cytosolic calcium ion concentration elevation // traceable author statement /// 6954 // inflammatory response // traceable author statement /// 9405 // pathogenesis // not recorded /// 7186 // G-protein coupled receptor protein signaling pathway // traceable author statement /// 7399 // neurogenesis // traceable author statement /// 6935 // chemotaxis // traceable author statement /// 691…	5887 // integral to plasma membrane // traceable author statement /// 5737 // cytoplasm // traceable author statement	1584 // rhodopsin-like receptor activity // inferred from electronic annotation /// 16493 // C-C chemokine receptor activity // inferred from electronic annotation /// 16494 // C-X-C chemokine receptor activity // inferred from electronic annotation /// 15026 // coreceptor activity // traceable author statement	---	---	---	0.027084727865935042	7852	['7852']	['7852']	True
7852	A	217028_at	0.68	4.85	8.51e-06		217028_at	0.0133	0.149	0.882		217028_at	chemokine (C-X-C motif) receptor 4	CXCR4	Hs.89414 // full length	NM_003467 // chemokine (C-X-C motif) receptor 4	7204 // cytosolic calcium ion concentration elevation // traceable author statement /// 6954 // inflammatory response // traceable author statement /// 9405 // pathogenesis // not recorded /// 7186 // G-protein coupled receptor protein signaling pathway // traceable author statement /// 7399 // neurogenesis // traceable author statement /// 6935 // chemotaxis // traceable author statement /// 691…	5887 // integral to plasma membrane // traceable author statement /// 5737 // cytoplasm // traceable author statement	1584 // rhodopsin-like receptor activity // inferred from electronic annotation /// 16493 // C-C chemokine receptor activity // inferred from electronic annotation /// 16494 // C-X-C chemokine receptor activity // inferred from electronic annotation /// 15026 // coreceptor activity // traceable author statement	---	---	---	7.839599753947099e-05	7852	['7852']	['7852']	True
183	A	202834_at	0.712	6.86	3.57e-09		202834_at	0.0791	1.32	0.194		202834_at	angiotensinogen (serine (or cysteine) proteinase inhibitor, clade A (alpha-1 antiproteinase, antitrypsin), member 8)	AGT	Hs.3697 // full length	NM_000029 // angiotensinogen precursor	7267 // cell-cell signaling // traceable author statement /// 7565 // pregnancy // traceable author statement /// 8217 // regulation of blood pressure // traceable author statement /// 7166 // cell surface receptor linked signal transduction // traceable author statement	5625 // soluble fraction // traceable author statement	4867 // serine protease inhibitor activity // traceable author statement /// 5179 // hormone activity // not recorded /// 4868 // serpin // extended:Unknown; serpin; 1.5e-110	---	---	---	1.3114714636140636e-07	183	['183']	['183']	True
2773	A	201179_s_at	0.171	3.04	0.0035		201179_s_at	0.145	2.42	0.0187		201179_s_at	guanine nucleotide binding protein (G protein), alpha inhibiting activity polypeptide 3	GNAI3	Hs.73799 // full length	NM_006496 // guanine nucleotide binding protein (G protein), alpha inhibiting activity polypeptide 3	7194 // negative regulation of adenylate cyclase activity // traceable author statement /// 7186 // G-protein coupled receptor protein signaling pathway // inferred from electronic annotation /// 6832 // small molecule transport // not recorded /// 7165 // signal transduction // inferred from electronic annotation	---	263 // heterotrimeric G-protein GTPase, alpha-subunit // traceable author statement /// 4871 // signal transducer activity // inferred from electronic annotation /// 5525 // GTP binding // inferred from electronic annotation	---	---	---	0.013413631323040177	2773	['2773']	['2773']	True
2773	A	201180_s_at	0.566	7.0	2.08e-09		201180_s_at	0.169	2.54	0.0138		201180_s_at	guanine nucleotide binding protein (G protein), alpha inhibiting activity polypeptide 3	GNAI3	Hs.73799 // full length	NM_006496 // guanine nucleotide binding protein (G protein), alpha inhibiting activity polypeptide 3	7194 // negative regulation of adenylate cyclase activity // traceable author statement /// 7186 // G-protein coupled receptor protein signaling pathway // inferred from electronic annotation /// 6832 // small molecule transport // not recorded /// 7165 // signal transduction // inferred from electronic annotation	---	263 // heterotrimeric G-protein GTPase, alpha-subunit // traceable author statement /// 4871 // signal transducer activity // inferred from electronic annotation /// 5525 // GTP binding // inferred from electronic annotation	---	---	---	8.636805914972273e-08	2773	['2773']	['2773']	True
2773	A	201181_at	0.102	2.8	0.00675		201181_at	0.0645	1.94	0.0567		201181_at	guanine nucleotide binding protein (G protein), alpha inhibiting activity polypeptide 3	GNAI3	Hs.73799 // full length	NM_006496 // guanine nucleotide binding protein (G protein), alpha inhibiting activity polypeptide 3	7194 // negative regulation of adenylate cyclase activity // traceable author statement /// 7186 // G-protein coupled receptor protein signaling pathway // inferred from electronic annotation /// 6832 // small molecule transport // not recorded /// 7165 // signal transduction // inferred from electronic annotation	---	263 // heterotrimeric G-protein GTPase, alpha-subunit // traceable author statement /// 4871 // signal transducer activity // inferred from electronic annotation /// 5525 // GTP binding // inferred from electronic annotation	---	---	---	0.02322438351968142	2773	['2773']	['2773']	True
2778	A	200780_x_at	0.11	2.2	0.0317		200780_x_at	-0.0394	-1.19	0.24		200780_x_at	GNAS complex locus	GNAS	Hs.374523 // full length	NM_000516 // guanine nucleotide binding protein (G protein), alpha stimulating activity polypeptide 1 isoform alpha-s-2 /// NM_016592 // neuroendocrine secretory protein 55 /// NM_080425 // guanine nucleotide binding protein (G protein), alpha stimulating activity polypeptide 1 isoform XL-alpha-s /// NM_080426 // guanine nucleotide binding protein (G protein), alpha stimulating activity polypepti…	7608 // olfaction // experimental evidence /// 7190 // adenylate cyclase activation // experimental evidence /// 6894 // Golgi to secretory vesicle transport // predicted/computed	157 // peripheral plasma membrane protein // predicted/computed /// 138 // Golgi trans cisterna // experimental evidence /// 5886 // plasma membrane // experimental evidence	4871 // signal transducer activity // extended:inferred from electronic annotation; G-alpha; 1.9e-203 /// 263 // heterotrimeric G-protein GTPase, alpha-subunit // experimental evidence /// 4871 // signal transducer activity // extended:inferred from electronic annotation; G-alpha; 8.9e-198 /// 4871 // signal transducer activity // extended:inferred from electronic annotation; G-alpha; 3.6e-206	---	---	---	0.0825489827856025	2778	['2778']	['2778']	True
2778	A	200981_x_at	0.115	2.15	0.0352		200981_x_at	-0.0385	-1.15	0.254		200981_x_at	GNAS complex locus	GNAS	Hs.374523 // full length	NM_000516 // guanine nucleotide binding protein (G protein), alpha stimulating activity polypeptide 1 isoform alpha-s-2 /// NM_016592 // neuroendocrine secretory protein 55 /// NM_080425 // guanine nucleotide binding protein (G protein), alpha stimulating activity polypeptide 1 isoform XL-alpha-s /// NM_080426 // guanine nucleotide binding protein (G protein), alpha stimulating activity polypepti…	7608 // olfaction // experimental evidence /// 7190 // adenylate cyclase activation // experimental evidence /// 6894 // Golgi to secretory vesicle transport // predicted/computed	157 // peripheral plasma membrane protein // predicted/computed /// 138 // Golgi trans cisterna // experimental evidence /// 5886 // plasma membrane // experimental evidence	4871 // signal transducer activity // extended:inferred from electronic annotation; G-alpha; 1.9e-203 /// 263 // heterotrimeric G-protein GTPase, alpha-subunit // experimental evidence /// 4871 // signal transducer activity // extended:inferred from electronic annotation; G-alpha; 8.9e-198 /// 4871 // signal transducer activity // extended:inferred from electronic annotation; G-alpha; 3.6e-206	---	---	---	0.08987642646055923	2778	['2778']	['2778']	True
2778	A	211858_x_at	0.119	2.04	0.046		211858_x_at	-0.0697	-1.78	0.0805		211858_x_at	GNAS complex locus	GNAS	Hs.374523 // full length	NM_000516 // guanine nucleotide binding protein (G protein), alpha stimulating activity polypeptide 1 isoform alpha-s-2 /// NM_016592 // neuroendocrine secretory protein 55 /// NM_080425 // guanine nucleotide binding protein (G protein), alpha stimulating activity polypeptide 1 isoform XL-alpha-s /// NM_080426 // guanine nucleotide binding protein (G protein), alpha stimulating activity polypepti…	7608 // olfaction // experimental evidence /// 7190 // adenylate cyclase activation // experimental evidence /// 6894 // Golgi to secretory vesicle transport // predicted/computed	157 // peripheral plasma membrane protein // predicted/computed /// 138 // Golgi trans cisterna // experimental evidence /// 5886 // plasma membrane // experimental evidence	4871 // signal transducer activity // extended:inferred from electronic annotation; G-alpha; 1.9e-203 /// 263 // heterotrimeric G-protein GTPase, alpha-subunit // experimental evidence /// 4871 // signal transducer activity // extended:inferred from electronic annotation; G-alpha; 8.9e-198 /// 4871 // signal transducer activity // extended:inferred from electronic annotation; G-alpha; 3.6e-206	---	---	---	0.11145381006309658	2778	['2778']	['2778']	True
2778	A	212273_x_at	0.101	1.81	0.0751		212273_x_at	-0.0308	-0.973	0.335		212273_x_at	GNAS complex locus	GNAS	Hs.374523 // full length	NM_000516 // guanine nucleotide binding protein (G protein), alpha stimulating activity polypeptide 1 isoform alpha-s-2 /// NM_016592 // neuroendocrine secretory protein 55 /// NM_080425 // guanine nucleotide binding protein (G protein), alpha stimulating activity polypeptide 1 isoform XL-alpha-s /// NM_080426 // guanine nucleotide binding protein (G protein), alpha stimulating activity polypepti…	7608 // olfaction // experimental evidence /// 7190 // adenylate cyclase activation // experimental evidence /// 6894 // Golgi to secretory vesicle transport // predicted/computed	157 // peripheral plasma membrane protein // predicted/computed /// 138 // Golgi trans cisterna // experimental evidence /// 5886 // plasma membrane // experimental evidence	4871 // signal transducer activity // extended:inferred from electronic annotation; G-alpha; 1.9e-203 /// 263 // heterotrimeric G-protein GTPase, alpha-subunit // experimental evidence /// 4871 // signal transducer activity // extended:inferred from electronic annotation; G-alpha; 8.9e-198 /// 4871 // signal transducer activity // extended:inferred from electronic annotation; G-alpha; 3.6e-206	---	---	---	0.164405437801491	2778	['2778']	['2778']	True
2778	A	214157_at	-0.0927	-0.843	0.403		214157_at	-0.288	-4.48	3.66e-05		214157_at	GNAS complex locus	GNAS	Hs.374523 // full length	NM_000516 // guanine nucleotide binding protein (G protein), alpha stimulating activity polypeptide 1 isoform alpha-s-2 /// NM_016592 // neuroendocrine secretory protein 55 /// NM_080425 // guanine nucleotide binding protein (G protein), alpha stimulating activity polypeptide 1 isoform XL-alpha-s /// NM_080426 // guanine nucleotide binding protein (G protein), alpha stimulating activity polypepti…	7608 // olfaction // experimental evidence /// 7190 // adenylate cyclase activation // experimental evidence /// 6894 // Golgi to secretory vesicle transport // predicted/computed	157 // peripheral plasma membrane protein // predicted/computed /// 138 // Golgi trans cisterna // experimental evidence /// 5886 // plasma membrane // experimental evidence	4871 // signal transducer activity // extended:inferred from electronic annotation; G-alpha; 1.9e-203 /// 263 // heterotrimeric G-protein GTPase, alpha-subunit // experimental evidence /// 4871 // signal transducer activity // extended:inferred from electronic annotation; G-alpha; 8.9e-198 /// 4871 // signal transducer activity // extended:inferred from electronic annotation; G-alpha; 3.6e-206	---	---	---	0.5661481504643382	2778	['2778']	['2778']	True
2778	A	214548_x_at	0.084	1.6	0.115		214548_x_at	-0.0441	-1.35	0.181		214548_x_at	GNAS complex locus	GNAS	Hs.374523 // full length	NM_000516 // guanine nucleotide binding protein (G protein), alpha stimulating activity polypeptide 1 isoform alpha-s-2 /// NM_016592 // neuroendocrine secretory protein 55 /// NM_080425 // guanine nucleotide binding protein (G protein), alpha stimulating activity polypeptide 1 isoform XL-alpha-s /// NM_080426 // guanine nucleotide binding protein (G protein), alpha stimulating activity polypepti…	7608 // olfaction // experimental evidence /// 7190 // adenylate cyclase activation // experimental evidence /// 6894 // Golgi to secretory vesicle transport // predicted/computed	157 // peripheral plasma membrane protein // predicted/computed /// 138 // Golgi trans cisterna // experimental evidence /// 5886 // plasma membrane // experimental evidence	4871 // signal transducer activity // extended:inferred from electronic annotation; G-alpha; 1.9e-203 /// 263 // heterotrimeric G-protein GTPase, alpha-subunit // experimental evidence /// 4871 // signal transducer activity // extended:inferred from electronic annotation; G-alpha; 8.9e-198 /// 4871 // signal transducer activity // extended:inferred from electronic annotation; G-alpha; 3.6e-206	---	---	---	0.22769908774403952	2778	['2778']	['2778']	True
2778	A	217057_s_at	-0.089	-1.65	0.103		217057_s_at	0.0286	0.69	0.493		217057_s_at	---	---	--- // ---	---	---	---	---	---	---	---	0.2092887702953281	2778	['2778']	['2778']	True
2778	A	217058_at	-0.0953	-1.37	0.175		217058_at	0.0342	0.657	0.514		217058_at	---	---	--- // ---	---	---	---	---	---	---	---	0.3121982210927573	2778	['2778']	['2778']	True
2778	A	217673_x_at	0.0967	2.6	0.0115		217673_x_at	-0.0383	-1.51	0.137		217673_x_at	GNAS complex locus	GNAS	Hs.374523 // est	NM_000516 // guanine nucleotide binding protein (G protein), alpha stimulating activity polypeptide 1 isoform alpha-s-2 /// NM_016592 // neuroendocrine secretory protein 55 /// NM_080425 // guanine nucleotide binding protein (G protein), alpha stimulating activity polypeptide 1 isoform XL-alpha-s /// NM_080426 // guanine nucleotide binding protein (G protein), alpha stimulating activity polypepti…	7608 // olfaction // experimental evidence /// 7190 // adenylate cyclase activation // experimental evidence /// 6894 // Golgi to secretory vesicle transport // predicted/computed	157 // peripheral plasma membrane protein // predicted/computed /// 138 // Golgi trans cisterna // experimental evidence /// 5886 // plasma membrane // experimental evidence	4871 // signal transducer activity // extended:inferred from electronic annotation; G-alpha; 1.9e-203 /// 263 // heterotrimeric G-protein GTPase, alpha-subunit // experimental evidence /// 4871 // signal transducer activity // extended:inferred from electronic annotation; G-alpha; 8.9e-198 /// 4871 // signal transducer activity // extended:inferred from electronic annotation; G-alpha; 3.6e-206	---	---	---	0.036161254199328106	2778	['2778']	['2778']	True
2778	B	228173_at	0.342	7.11	1.32e-09		228173_at_B	0.0708	1.32	0.192		228173_at	GNAS complex locus	GNAS	Hs.157307		---	---	---				6.139229813664596e-08	2778	['2778']	['2778']	True
2778	B	229274_at	0.23	3.8	0.000327		229274_at_B	0.0918	1.85	0.069		229274_at	GNAS complex locus	GNAS	Hs.157307		6355 // regulation of transcription, DNA-dependent // inferred from electronic annotation	5634 // nucleus // inferred from electronic annotation	3677 // DNA binding // inferred from electronic annotation /// 8270 // zinc ion binding // inferred from electronic annotation				0.001771762662807525	2778	['2778']	['2778']	True
2778	B	239037_at	-0.054	-1.75	0.0843		239037_at_B	0.0245	0.563	0.576		239037_at	GNAS complex locus	GNAS	Hs.157307		---	---	---				0.17978877812589006	2778	['2778']	['2778']	True
301	A	201012_at	0.986	3.98	0.00018		201012_at	-0.00459	-0.0729	0.942		201012_at	annexin A1	ANXA1	Hs.78225 // full length	NM_000700 // annexin I	6954 // inflammatory response // traceable author statement /// 6928 // cell motility // traceable author statement /// 6629 // lipid metabolism // traceable author statement /// 7166 // cell surface receptor linked signal transduction // traceable author statement	---	5544 // calcium-dependent phospholipid binding // inferred from electronic annotation /// 5509 // calcium ion binding // traceable author statement /// 19834 // phospholipase A2 inhibitor activity // inferred from electronic annotation /// 5102 // receptor binding // traceable author statement	---	---	---	0.0010657670005271482	301	['301']	['301']	True
301	B	233011_at	0.0459	0.948	0.347		233011_at_B	-0.00884	-0.279	0.781		233011_at	annexin A1	ANXA1	Hs.287558		6508 // proteolysis and peptidolysis // inferred from electronic annotation /// 6725 // aromatic compound metabolism // inferred from electronic annotation	---	4177 // aminopeptidase activity // inferred from electronic annotation /// 16787 // hydrolase activity // inferred from electronic annotation				0.5107796343620995	301	['301']	['301']	True
5996	A	202988_s_at	0.687	2.9	0.00513		202988_s_at	-0.0534	-1.17	0.248		202988_s_at	regulator of G-protein signalling 1	RGS1	Hs.75256 // full length	NM_002922 // regulator of G-protein signalling 1	7193 // G-protein signaling, adenylate cyclase inhibiting pathway // traceable author statement /// 7165 // signal transduction // not recorded /// 42113 // B-cell activation // inferred from electronic annotation /// 6955 // immune response // traceable author statement	5886 // plasma membrane // traceable author statement	5516 // calmodulin binding // traceable author statement /// 4871 // signal transducer activity // inferred from electronic annotation /// 5096 // GTPase activator activity // traceable author statement	---	---	---	0.018478364467249257	5996	['5996']	['5996']	True
5996	A	202989_at	0.0374	1.78	0.0802		202989_at	0.000333	0.0217	0.983		202989_at	regulator of G-protein signalling 1	RGS1	Hs.75256 // full length	NM_002922 // regulator of G-protein signalling 1	7193 // G-protein signaling, adenylate cyclase inhibiting pathway // traceable author statement /// 7165 // signal transduction // not recorded /// 42113 // B-cell activation // inferred from electronic annotation /// 6955 // immune response // traceable author statement	5886 // plasma membrane // traceable author statement	5516 // calmodulin binding // traceable author statement /// 4871 // signal transducer activity // inferred from electronic annotation /// 5096 // GTPase activator activity // traceable author statement	---	---	---	0.17300742305660918	5996	['5996']	['5996']	True
5996	A	216834_at	0.758	2.4	0.0195		216834_at	-0.305	-1.4	0.168		216834_at	regulator of G-protein signalling 1	RGS1	Hs.75256 // full length	NM_002922 // regulator of G-protein signalling 1	7193 // G-protein signaling, adenylate cyclase inhibiting pathway // traceable author statement /// 7165 // signal transduction // not recorded /// 42113 // B-cell activation // inferred from electronic annotation /// 6955 // immune response // traceable author statement	5886 // plasma membrane // traceable author statement	5516 // calmodulin binding // traceable author statement /// 4871 // signal transducer activity // inferred from electronic annotation /// 5096 // GTPase activator activity // traceable author statement	---	---	---	0.055805847506210586	5996	['5996']	['5996']	True
