# Supplementary material for: Downregulation of glial genes involved in synaptic function mitigates Huntington's disease pathogenesis
Source: eLife. 2021 Apr 19;10:e64564. doi: 10.7554/eLife.64564 (PMC8149125; doi:10.7554/eLife.64564)
Supplement: Figure 1—source data 2. [file elife-64564-fig1-data2.zip › Figure_1_source_data_file_2/neuronUp/11/subFly.csv]

fbgene	gene_x	EN7vsEW7_log2FoldChange	EN7vsEW7_pvalue	EN7vsEW7_padj	EN7vsEW7_grp.mean.EW7	EN7vsEW7_grp.mean.EN7	EN9vsEW9_log2FoldChange	EN9vsEW9_pvalue	EN9vsEW9_padj	EN9vsEW9_grp.mean.EW9	EN9vsEW9_grp.mean.EN9	EN11vsEW11_v2_log2FoldChange	EN11vsEW11_v2_pvalue	EN11vsEW11_v2_padj	EN11vsEW11_v2_grp.mean.EW11	EN11vsEW11_v2_grp.mean.EN11	EF18vsEW18_log2FoldChange	EF18vsEW18_pvalue	EF18vsEW18_padj	EF18vsEW18_grp.mean.EW18	EF18vsEW18_grp.mean.EF18	EF20vsEW20_log2FoldChange	EF20vsEW20_pvalue	EF20vsEW20_padj	EF20vsEW20_grp.mean.EW20	EF20vsEW20_grp.mean.EF20	EF22vsEW22_log2FoldChange	EF22vsEW22_pvalue	EF22vsEW22_padj	EF22vsEW22_grp.mean.EW22	EF22vsEW22_grp.mean.EF22	Unnamed: 31_x	AllSig_x	UnionSig_x	fbgene	gene_y	RN5vsRW5_log2FoldChange	RN5vsRW5_pvalue	RN5vsRW5_padj	RN5vsRW5_grp.mean.RW5	RN5vsRW5_grp.mean.RN5	RN7vsRW7_log2FoldChange	RN7vsRW7_pvalue	RN7vsRW7_padj	RN7vsRW7_grp.mean.RW7	RN7vsRW7_grp.mean.RN7	RN8vsRW8_log2FoldChange	RN8vsRW8_pvalue	RN8vsRW8_padj
FBgn0039595	AR-2:FBgn0039595	-0.184649380224957	0.360963925417728	0.719432758174293	42.2479617150005	33.417866493905	-0.225288085154131	0.410150054639637	0.614499366734497	48.0601934193103	37.759287358524	0.644798727082628	0.0045766940318832	0.0303235317394518	21.865659043858	50.1734399668074	-0.0317052520600643	0.888667034251696	0.949740595485396	38.4427279176444	37.1614370603899	0.208522748954632	0.272230219362144	0.527228294088082	29.8947173940177	39.5124764933098	0.21178939621279			58.4283880794607	87.5189609153422		False	False	FBgn0039595	AR-2:FBgn0039595	1.74349189344489	1.05844799905671e-17	4.17393608732614e-16	44.9764406272022	191.213067195346	1.12151712617213	1.40901902578275e-06	4.25500130942383e-05	56.1313795630875	142.589263973059	1.16424430247068	6.80381628562131e-08	2.10108785636141e-06
FBgn0028961	AlstR:FBgn0028961	0.0215369308733534	0.873279289750683	0.963671253933462	292.286000909509	296.927437703146	0.0124745610532728	0.921458958637563	0.961041697702097	309.001596167473	311.825167806876	-0.142911218966683	0.373387755303953	0.634016849788802	315.572916742977	281.253713164679	-0.0566699553128591	0.675803708995595	0.833563931283264	287.442411326789	275.364172399609	-0.575305843528877	0.000148796689666727	0.00174656743279666	309.103182001273	187.976080039328	-0.383257117352378	0.190088180552879	0.617497142188822	224.423113398522	151.323968631838		False	True	FBgn0028961	AlstR:FBgn0028961	0.563509510803755	6.47812866749348e-05	0.000503768634679299	398.433847764144	606.026441590168	0.407639151054676	0.0583190712062317	0.310584964931316	348.914474217863	483.980684626199	0.58715947826548	0.000180580017042381	0.00260383963727381
FBgn0038880	SIFR:FBgn0038880	0.209445684387117	0.0435472852286725	0.218793912428663	608.502954171387	710.807407432349	0.444191850196663	1.9059664974064e-06	1.97617607960678e-05	626.069998708814	859.069822156168	0.309009988481605	0.00680044409634981	0.0412012838100068	660.560154655028	830.956634692955	1.38495773075367	4.91707737129833e-56	6.10864912094295e-53	670.308520443788	1814.46427304675	1.31937261397071	3.04254411165123e-52	4.2588011202838e-49	787.359736961183	2072.73142277066	0.901758243105893	0.000351416917101752	0.0099794434447425	752.561967115175	1655.09589910804		False	True	FBgn0038880	SIFR:FBgn0038880	0.193319478688363	0.063947082307723	0.173293105937003	692.149259320878	795.480099449821	0.185644837847702	0.425458790717182	0.822081754466868	513.002088359555	598.108399737293	0.12550757867548	0.284572382551255	0.639613101482728
FBgn0039061	Ir:FBgn0039061	-0.121070657789229	0.183677722203362	0.524178216881042	1370.47645080987	1254.25258242611	-0.14895073675869	0.155202684471551	0.319753240746924	1544.34021450428	1388.1844594986	-0.23170554848705	0.0073804164887578	0.0439677145981559	1533.34516436713	1297.40499289674	0.0475411210998383	0.57959518857631	0.771592711138312	1848.70141438301	1912.44746008108	-0.0936850907441124	0.202341388007283	0.444431966017644	1810.96298793067	1692.66496712569	-0.228106695312836	0.310473493658237	0.719646753472039	2286.92710627706	1896.9444228797		False	False	FBgn0039061	Ir:FBgn0039061	-0.228023275148819	0.00753419538987362	0.0317043802777101	1238.9391426242	1053.32775126601	-0.117607195623889	0.47306228402942	0.842272126587954	1116.35883639787	1022.77801171134	-0.366038234320077	0.00124125579189822	0.0137091483155851
FBgn0039060	CG13836:FBgn0039060	0.0722768769384093	0.645287180702176	0.88487485211612	159.243363110492	169.08057054676	0.0381132462810172	0.823370908128461	0.911722888544746	183.659462377293	189.149052379375	0.0223978397546212	0.888345476850186	0.956020065508183	187.790078987767	191.076225487048	0.425930304119383	0.0017315509252744	0.0127037210600348	230.0754663318	318.171638752594	0.134323750928492	0.295395355691873	0.552042255179839	239.426210986055	266.501836168602	-0.636842649959451	1.95899971222168e-06	0.000131307397377525	370.080420979998	233.096152705306		False	True	FBgn0039060	CG13836:FBgn0039060	-0.297170850752208	0.129997779361464	0.290157020717861	162.677832321318	127.745780986678	-0.40931315313177	0.086793700966042	0.398778878514186	139.481001339277	98.755166470253	-0.230346160980201	0.264965000848561	0.618497531959351
FBgn0039081	Irk2:FBgn0039081	0.0159546202636184	0.860562264246284	0.959736591594201	5436.76637018768	5500.32814056624	0.0307506565760831	0.554347467018129	0.734635095849747	5900.52928874791	6029.48971549168	0.180109363804566	0.0228436104992896	0.102701852162095	4852.76957381198	5519.96131289672	0.239739045308084	0.0142969312127698	0.0653532248119294	5055.35586386809	6015.6143534916	-0.0466736448347435	0.591672051204697	0.797307900174091	5802.25669948822	5607.33380953673	0.0538674528647162	0.238714328651327	0.660412294640485	5316.59201380268	5519.7934764964		False	False	FBgn0039081	Irk2:FBgn0039081	-1.84419213099833	1.42526983856024e-199	6.46700697183246e-197	6742.78928726944	1848.49616035575	-1.49281954092436	9.91959825198202e-23	1.55421415510402e-20	5290.75728694617	1754.11997286243	-1.5583607815931	6.01261764246989e-55	2.42753870076164e-52
FBgn0032706	Irk3:FBgn0032706	-0.148689176461696	0.20752715610542	0.556760484935314	685.443620338137	611.432083120339	-0.173548675135657	0.0400146812891428	0.11659356121439	858.273097280262	758.761421192885	-0.0388905360653232	0.715878852900285	0.874762049358685	702.049177390138	682.415969591137	0.223082413688807	0.130147645678779	0.312711177834896	550.233512279169	654.244241039822	-0.191115264252626	0.0875213012785456	0.260793914773059	740.371402884922	639.720754224227	0.255432374774688			796.985297583385	1074.37394230638		False	False	FBgn0032706	Irk3:FBgn0032706	-2.69130460296104	4.49594115881136e-42	4.01022580626969e-40	878.030585626816	97.3044668938507	-2.56435320432028	9.89775049332022e-34	2.8159100153496e-31	612.438694836293	79.0020072143332	-2.08222497989095	3.94822133505948e-21	4.67821312755254e-19
FBgn0039595	AR-2:FBgn0039595	-0.184649380224957	0.360963925417728	0.719432758174293	42.2479617150005	33.417866493905	-0.225288085154131	0.410150054639637	0.614499366734497	48.0601934193103	37.759287358524	0.644798727082628	0.0045766940318832	0.0303235317394518	21.865659043858	50.1734399668074	-0.0317052520600643	0.888667034251696	0.949740595485396	38.4427279176444	37.1614370603899	0.208522748954632	0.272230219362144	0.527228294088082	29.8947173940177	39.5124764933098	0.21178939621279			58.4283880794607	87.5189609153422		False	False	FBgn0039595	AR-2:FBgn0039595	1.74349189344489	1.05844799905671e-17	4.17393608732614e-16	44.9764406272022	191.213067195346	1.12151712617213	1.40901902578275e-06	4.25500130942383e-05	56.1313795630875	142.589263973059	1.16424430247068	6.80381628562131e-08	2.10108785636141e-06
FBgn0028961	AlstR:FBgn0028961	0.0215369308733534	0.873279289750683	0.963671253933462	292.286000909509	296.927437703146	0.0124745610532728	0.921458958637563	0.961041697702097	309.001596167473	311.825167806876	-0.142911218966683	0.373387755303953	0.634016849788802	315.572916742977	281.253713164679	-0.0566699553128591	0.675803708995595	0.833563931283264	287.442411326789	275.364172399609	-0.575305843528877	0.000148796689666727	0.00174656743279666	309.103182001273	187.976080039328	-0.383257117352378	0.190088180552879	0.617497142188822	224.423113398522	151.323968631838		False	True	FBgn0028961	AlstR:FBgn0028961	0.563509510803755	6.47812866749348e-05	0.000503768634679299	398.433847764144	606.026441590168	0.407639151054676	0.0583190712062317	0.310584964931316	348.914474217863	483.980684626199	0.58715947826548	0.000180580017042381	0.00260383963727381
FBgn0038880	SIFR:FBgn0038880	0.209445684387117	0.0435472852286725	0.218793912428663	608.502954171387	710.807407432349	0.444191850196663	1.9059664974064e-06	1.97617607960678e-05	626.069998708814	859.069822156168	0.309009988481605	0.00680044409634981	0.0412012838100068	660.560154655028	830.956634692955	1.38495773075367	4.91707737129833e-56	6.10864912094295e-53	670.308520443788	1814.46427304675	1.31937261397071	3.04254411165123e-52	4.2588011202838e-49	787.359736961183	2072.73142277066	0.901758243105893	0.000351416917101752	0.0099794434447425	752.561967115175	1655.09589910804		False	True	FBgn0038880	SIFR:FBgn0038880	0.193319478688363	0.063947082307723	0.173293105937003	692.149259320878	795.480099449821	0.185644837847702	0.425458790717182	0.822081754466868	513.002088359555	598.108399737293	0.12550757867548	0.284572382551255	0.639613101482728
FBgn0036969	Spn77Bb:FBgn0036969	0.115294561479277	0.368829853290771		2.71317570777501	5.64865623344332	0.148506148325001	0.590519454014862		7.58262577980971	9.964358232442	-0.026050097780645	0.852757898135467		5.84276990277628	4.91307219230801	-0.108708380223306	0.573586190516679	0.76757025021315	6.57238548545441	4.55828471719966	-0.02679808826485	0.877139906793367	0.947335104930725	15.2087758977468	14.3040604752188	0.158203685150425	0.551828801577845	0.844823315992439	6.56199434065696	10.4687582729903		False	False	FBgn0036969	Spn77Bb:FBgn0036969	-0.056740749145035	0.65774962329485		2.03359878622976	0.977086811989654	-0.0371041403009652	0.833704170717116		1.70805794784278	1.2422760546597	0.0136732905078306	0.879759493624528
FBgn0262057	Spn77Ba:FBgn0262057	0.151789617391985	0.0518250212043572	0.244473253241712	4240.17091823134	4730.26984477567	0.120141765865067	0.0735153948632741	0.186421244623341	4010.76679885786	4364.51676886887	0.219234958265434	0.00166484611352354	0.0132776615967433	4156.69018427921	4856.2695213097	-0.190327224345634	0.0221523461275687	0.0904952071802504	5702.79708029402	4975.87517897505	-0.142331977909601	0.0759768833994037	0.238383059766467	4709.8268569371	4246.53742787264	-0.219321335599847	0.222850983178557	0.64904539430027	4719.20095471546	3992.32574160317		False	False	FBgn0262057	Spn77Ba:FBgn0262057	-0.14203055161097	0.0250967206457181	0.0859000907375251	3478.73899949172	3148.2883686745	0.168811700638673	0.241621720119688	0.676909933679311	3288.23227170058	3722.55318915548	-0.141659299606937	0.0591648855049353	0.265086895556638
FBgn0024293	Spn43Ab:FBgn0024293	-0.321782399833038	0.033843505878613	0.183592589572235	23204.6350256411	17753.1513377308	-0.640263046189391			21401.0475020046	13629.4925952877	0.226058235023923	0.0545821496443821	0.189252297458683	15353.3957249494	18175.232330152	-0.151777703038175	0.0897811031445311	0.243558314521593	20000.7095956402	17930.645861197	0.146076422818482	0.051679255866049	0.181078408826722	16896.692631698	18777.2512728415	0.277866790989759	0.130083782620482	0.536782725482111	16592.1653857	20531.8123745775		False	False	FBgn0024293	Spn43Ab:FBgn0024293	-0.686667597836398	2.64627647929159e-09	4.49780803548649e-08	31166.5258218241	18929.987028049	-0.450439621152015	0.0398660188560798	0.241316646054356	26906.3294345903	18692.5874976512	-0.0966078190798929	0.494540450616693	0.798468576562907
FBgn0028983	Spn6:FBgn0028983	0.633355541558387	1.56937919568403e-07	5.94696988254627e-06	582.161032653073	947.514605627841	0.6372021717718	1.87404848540942e-06	1.94705589573058e-05	588.182106065343	940.866490282456	0.908401580838206	4.97938956313887e-13	3.50115445745601e-11	540.451661105738	1073.55791452454	0.0956791682260907	0.340422222482155	0.567167466781847	776.606280422414	832.26419326313	0.168955667295529	0.16580503192368	0.391292886718941	662.488249435164	756.119521481327	0.0349889284906446	0.89136966424834	0.969845564121856	875.616122088086	902.89825623995		False	True	FBgn0028983	Spn6:FBgn0028983	0.463190226463159	5.00365387009813e-07	5.82141937439733e-06	754.016644290112	1049.85730569281	-0.0247887507095355	0.906790495775865	0.985951126403789	940.706454106037	922.8023557238	-0.210303709155239	0.0435362962913028	0.215038135872901
FBgn0028990	Spn27A:FBgn0028990	0.295298024485893	0.000558874771510628	0.00779185917961919	3700.20421049141	4586.21637075351	0.13677511286174	0.0709011540776531	0.181403869607231	3073.67448955623	3384.92601775644	0.750463106776162	3.44519864225453e-13	2.50137070696616e-11	2562.73769958783	4440.09656974897	-0.0483807633342292	0.592907142553667	0.780310850180041	4661.35484154646	4501.2645308285	-0.0751050814436363	0.320212469938455	0.576670832803284	3642.66220449389	3449.77778098674	-0.140291307757348	0.171601424375088	0.598589428286356	4042.80797683714	3658.20674375451		False	True	FBgn0028990	Spn27A:FBgn0028990	-0.321712220951814	7.72903053899075e-06	7.25361175403844e-05	3831.36762632723	3053.78638055376	-0.4419190894224	0.0329386553409888	0.212470049457894	3675.3192245935	2590.22701608966	-0.235669768072374	0.0509077147291883	0.239717061884614
FBgn0033115	Spn42De:FBgn0033115	0.0975476024382256	0.619189120473309	0.875407290489833	43.3700856377857	48.2453572264847	0.557932129511291	0.0371050230985767	0.109759574877624	26.4449043532593	47.266659760964	-0.0305605381337525	0.893165875350207	0.95826659187773	42.7838599396155	41.3156356661223	0.0435701523227852	0.836636904326147	0.921710240148847	61.9064966251181	64.3409192509438	0.233400342711373	0.215189875240647	0.460568849951217	51.5680201426791	68.5182860980477	0.327895572054162	0.1006435378119	0.481612011383469	70.54176571283	91.2615322736712		False	False	FBgn0033115	Spn42De:FBgn0033115	-0.133664855343324	0.600939296275886	0.775683672966623	40.0225415589158	35.0583552660829	0.309065663133355	0.278006552938202	0.720659687144018	41.7695417466255	56.7285104004729	0.203164212154261	0.405927209264142	0.742849252258337
FBgn0031973	Spn28D:FBgn0031973	-0.344517348397378	0.00132916101856111	0.0156965419372314	3121.92180927189	2411.66291663526	-0.384194648076724	2.07865085463869e-06	2.13993630536816e-05	2225.96275069869	1695.49441892079	0.206717173722371	0.0304296833102977	0.125392481452077	1830.14749654584	2126.75677170875	-0.415157062295758	5.3844173471653e-05	0.000701668652198778	3386.32832436239	2501.59828419919	-0.321719024057019	6.9200687956254e-05	0.000888657458410702	2357.58785818228	1865.10201495846	-0.292187848343913	0.187343902217487	0.615886697616887	2272.54334000022	1791.7333449558		False	True	FBgn0031973	Spn28D:FBgn0031973	-0.257637814947293	0.00143066874297823	0.00773198291130026	2116.0886257423	1762.83223986787	-0.152834740470387	0.44100466875671	0.826774403652578	2245.85881533419	1993.32126653264	-0.544767221768999
FBgn0033574	Spn47C:FBgn0033574	1.23613263023128	2.49555213316636e-35	3.22706085220075e-32	829.868653372652	2072.83094506649	1.34921606888845	4.29254154977516e-43	7.39262960801109e-41	798.613856656364	2096.13484763635	0.980563712260666	1.11153441835268e-23	2.25270975452811e-21	1213.67648471095	2478.40808917369	0.172324410708832	0.165238584588594	0.364279024510447	1285.56056674902	1461.74503617035	-0.338762235476725	0.00043364756466861	0.00433957589737184	1387.14472513883	1077.72430306742	-0.634068338558022	0.000271336926423854	0.00813336650261813	1692.80667750123	1047.30513046775		False	True	FBgn0033574	Spn47C:FBgn0033574	-0.043509811205941	0.706065045824955	0.843463234687411	703.488475540232	681.234847575963	0.0726369041144151	0.664999661109974	0.918879260769418	524.763785571307	554.296489331147	-0.0437756335003042	0.787520817642091	0.930295235491595
FBgn0028984	Spn5:FBgn0028984	0.13134032926335	0.10718112302804	0.382316200508565	5515.29270891557	6064.82638683197	-0.10772019639029	0.265703732762962	0.464764267275685	4026.99954489388	3728.10700921334	-0.184522143893722	0.0586196856920331	0.199306931352912	6283.1770635742	5492.60772404827	0.201382932794193	0.0434740550379037	0.14619657540901	5095.81147006233	5897.98731731843	-0.0866581485563036	0.293130502855832	0.549920484332317	4380.51971125616	4111.76866351632	0.0571776198943186	0.698511809779813	0.902720236799822	4278.46684291586	4462.30072034161		False	False	FBgn0028984	Spn5:FBgn0028984	0.274192906998341	6.75643168418354e-05	0.0005215245640247	6465.96212772575	7843.82344638625	0.461630728990287			4923.40760037696	6948.8706899984	0.171464026652583	0.0515882666389208	0.24208510315578
FBgn0038299	Spn88Eb:FBgn0038299	-0.508328827738264	0.00380106694467644	0.0357798339787787	2826.1012474476	1768.16697199806	-0.825064113327924	0.000846575977212526	0.00471604084674149	2710.5372953097	1259.55389201806	0.635256554957841	0.00455596228167987	0.0302055331260059	2261.06738506085	4748.36922054035	-0.637845601285789	0.00571607074168594	0.0322621842315954	6563.45371894104	1983.87123888662	-1.37915258369042	4.82812569027604e-38	2.84554481472164e-35	5968.11555637866	2094.78383751139	-0.00579157892124168	0.984641491760829	0.99466538992872	2282.47424694731	2268.01347624556		False	True	FBgn0038299	Spn88Eb:FBgn0038299	-0.299405498361099	0.173611373920951	0.351739137689583	2731.93197736239	2110.33487255406	0.101386989952519	0.745314941038783	0.946176288769464	4032.63887089073	4700.87102341947	-0.811149586503621	5.05296305134543e-07	1.35337469834684e-05
FBgn0036970	Spn77Bc:FBgn0036970	0.024109858645097	0.898784098197675	0.97126517244907	55.343961967065	56.8449335957073	0.143919557046508	0.574938279638454	0.750700059034481	72.0561713783196	82.8048927799635	0.17014015946378	0.403535671957676	0.660382226295695	71.7766804147362	84.4266329370448	0.30725393013674	0.125783874406467	0.305550040256671	61.9165691095748	81.8765396476123	0.071666941228178	0.657041005910008	0.841081103007266	139.455721856071	148.740864893578	0.0229687226506828	0.930586189509983	0.979423159345874	104.588495540114	106.844980147472		False	False	FBgn0036970	Spn77Bc:FBgn0036970	-1.80173169152171	5.48834927777171e-11	1.15709925379446e-09	54.1105519192194	4.85181061362102	-1.23261444310128	8.14886208181715e-05	0.00159020483694089	30.7093865275429	4.5069207587131	-0.84030338645515	0.000641415684339779	0.00786509828457585
FBgn0033113	Spn42Dc:FBgn0033113	0.0592443189899426	0.703266080664893	0.910355150329928	159.450460592032	167.930432018204	0.0636695655675473	0.738603977269838	0.860704295361465	158.956246996571	167.506885923934	-0.357123687314317	0.0353545129655427	0.139795044380967	215.161574554016	159.85477498317	-0.108001848229564	0.466040038104078	0.6815934350344	263.289058482784	241.909375161845	0.0908345829543002	0.517587740880094	0.747189640537824	227.972734409761	245.808194842985	0.0726585958488557	0.806048581871171	0.941316504805873	258.772554587604	279.194139824028		False	False	FBgn0033113	Spn42Dc:FBgn0033113	-0.234613308991991	0.194270229617626	0.379948297655461	136.68180702653	113.450238417452	0.0626912312253989	0.80810988796252	0.96357093312577	135.376681906701	143.368843638556	-0.207379831933068	0.311362369544568	0.667832680258296
FBgn0034195	Spn53F:FBgn0034195	-0.0581946755773125	0.641348950348811		5.13677574749756	3.47549022129591	-0.0444223927712298	0.822934786281622		3.10942693752825	2.48039471109896	-0.0683557072299827	0.542759546951492		3.17930782468738	1.55721520037671	0.0012699246334693	0.99351817515431	0.997532930711237	4.25466292488681	4.26213477277217	0.0954603766954065	0.335790845663327	0.59343932942508	2.24191896474727	5.78272501073727	0.330297899257196	0.214348220251298		2.59525655579503	7.06025732326711		False	False	FBgn0034195	Spn53F:FBgn0034195	0.230859199958328	0.271474298836049		2.29749545383325	6.04764904486379	0.0673042693631409	0.815331369060683	0.964728224413364	4.75831210255536	5.63470740221304	0.115702083417096	0.501270014799538
FBgn0002930	nec:FBgn0002930	-0.353228268905213	0.0131339759018896	0.0930623155514027	10725.2357968348	8059.25590057343	-0.446545799388167	1.18453771335913e-06	1.28590680613697e-05	8932.04243981454	6498.01234756317	0.212632771951418	0.0638074690624015	0.21108508463797	7325.66955379976	8579.97700003615	-0.153153779686418	0.107926349838198	0.27607515843992	10246.6532307102	9171.22131126604	0.112345522259657	0.158435443447103	0.381211881332329	8024.76623739481	8706.90586466345	0.0297575858621417	0.890458305418465	0.969697362141513	8450.17208012	8655.40302173325		False	True	FBgn0002930	nec:FBgn0002930	-0.0097479180039931	0.907086733933127	0.954077520190094	8118.46457911623	8062.40985063284	0.0979873786551287	0.663197131950233	0.918879260769418	8928.69823644256	9673.92416187564	-0.121806453882807	0.406563373566958	0.743490577965678
FBgn0050054	CG30054:FBgn0050054	-0.206580234254632	0.0221274993725339	0.134890383623373	1637.91256330481	1408.32449417866	0.142211759878305	0.0386789066126285	0.113490144409737	1489.75409609044	1646.87314519705	-0.272005190239357	0.0113852225831653	0.0611312522699203	1799.74426849305	1472.94929133388	0.340019835073398	0.00050109180707377	0.00458486701709641	2155.51433179454	2758.46407882463	0.334360970621506	4.46811611122511e-05	0.000614667865030697	2073.70537194195	2646.26424282629	-0.00965144431940189	0.970343020054307	0.991268190080241	2344.7459254972	2324.89551082233		False	True	FBgn0050054	CG30054:FBgn0050054	0.126483777760955	0.108627681507534	0.256363293580422	2235.94834014005	2444.88115346798	0.217494642228514	0.0854766467252688	0.394803546512005	1895.50926263345	2218.68597082001	0.108319681100328	0.228286914244302	0.573399919856482
FBgn0004435	Galpha49B:FBgn0004435	-0.365223468171898	7.99028527885246e-05	0.00149204875829835	39989.4671301318	30592.1956611242	-0.222453855617151	0.000826946765341099	0.00462443923094712	39511.4637373678	33792.6904114856	-0.60122484517644	5.89301660982893e-17	6.62067605208607e-15	46872.4207102613	30565.9083699982	-0.129473709970546	0.0631396796396633	0.189730618792506	54621.5687941788	49832.9157905372	-0.182438579449499	0.0403776179216271	0.151778638968238	53864.2904900408	47096.6052865112	-0.311099971655762	0.161135429887489	0.582087490160394	51824.2349648315	40223.83529547		False	True	FBgn0004435	Galpha49B:FBgn0004435	0.0555857021782101	0.325481236948592	0.53686141754315	43423.7249306125	45147.2823189544	0.34951059844714	0.00429039614670795	0.0458788058774081	36518.0969772561	46997.9727108542	0.091988246778232	0.381225700987667	0.72358890345298
FBgn0001122	G-oalpha47A:FBgn0001122	-0.0247348030947414	0.801483088463669	0.940145982931998	6080.24715125563	5969.86174139198	0.0415671004703193	0.383386902211687	0.589047461625248	6163.62572590674	6344.61686018754	-0.0351888425505107	0.630305727204886	0.82512185649374	6258.51958862378	6104.25953737883	0.0417606328184454	0.59985227631463	0.784438397833202	6335.31844764306	6527.59239906943	-0.161895858865744	0.0435750977509096	0.160209974104196	5601.46871064949	4979.75632635853	-0.186756554566803	0.333879267323499	0.733714473024179	5186.49943915194	4486.44647252342		False	False	FBgn0001122	G-oalpha47A:FBgn0001122	-0.1294352732125	0.0309525915441496	0.100692408152975	6880.61244046374	6283.81008331976	-0.124089237799712	0.647230664271734	0.917546644563562	5362.11202169741	4780.96987938911	-0.117923428567529	0.259525262078716	0.61302345010169
FBgn0000384	cta:FBgn0000384	0.042456590155449	0.650336940979003	0.887079076335306	2024.21862104569	2088.05119497508	0.146745928409793	0.0569197134358528	0.154229655525787	2191.4933917553	2431.49951210039	0.0492411997704829	0.504003369133763	0.740810412879205	2260.23950490756	2340.71987521219	-0.0553843112870355	0.605412489365404	0.787349504983464	2513.52621390036	2414.01638337374	-0.0764385238453999	0.309193701449484	0.566762329158835	2738.18765993894	2591.49502092804	0.170350960221426	0.148515687245501	0.566814319214542	2353.45288654573	2660.51152001611		False	False	FBgn0000384	cta:FBgn0000384	-0.0868469095248827	0.236962071237975	0.436090096619891	2626.61467296139	2469.95010475587	-0.0877366866481671	0.64811071854991	0.917901906987665	2284.10103507995	2133.53433208236	0.151498448166582	0.151199171342602	0.458603830496856
FBgn0033756	CG17760:FBgn0033756	0.160936006884939	0.276133177979865	0.640205675975282	228.066324165385	260.111871480691	0.118133113470708	0.436079853111763	0.638381701119237	227.185029557296	248.480294532101	0.303133604619752	0.0608266410184214	0.20425736243223	194.590752714664	248.895609999835	0.239921005598937	0.106258607346911	0.273246892535836	211.423606267538	255.131758829534	-0.0156246310958205	0.918143400366795	0.966651492187885	200.567373723853	198.025608484515	0.0857885213115961	0.756085789618835	0.92728590106747	165.662165489833	179.813069944285		False	False	FBgn0033756	CG17760:FBgn0033756	-0.566371210645675	0.00145833543731225	0.00785303850556791	343.084280525906	219.907977136557	-0.466800239624741	0.00690519079462354	0.0663748387418293	257.632787576162	180.658230484681	-0.397642978489363	0.0226800520593096	0.135471368492347
FBgn0001104	G-ialpha65A:FBgn0001104	-0.097878571256389	0.323897977465631	0.683549588738393	2038.51430829126	1895.76638125337	-0.00282573254523565	0.967109936408872	0.985528697058166	1925.67237240279	1921.84654702666	0.420111450574928	1.8587988726191e-07	4.49942509306581e-06	1594.50977917358	2154.26982179364	-0.100317880319978	0.152947969158491	0.345896287047145	2544.33638743345	2369.71140507082	-0.1818651815349	0.0137620464473147	0.0699061136747413	2276.65833647618	1996.83383155894	0.214530279590669			2134.89829028496	2510.29299564137		False	True	FBgn0001104	G-ialpha65A:FBgn0001104	-0.152460943864077	0.0809936226541652	0.207423176937146	2047.57070081659	1837.39856826428	-0.26514843442282	0.0521619091014086	0.28993439552459	2041.43734090279	1682.25160627277	0.00925579659141357	0.935145601927246	0.977375091717058
FBgn0001123	G-salpha60A:FBgn0001123	0.0446612578186898	0.489445131970618	0.807220060551463	5270.47380285619	5440.69914011584	0.181026297902961	0.000486663395815898	0.00290028549260137	5301.25359189027	6016.70084804701	0.085896186465121	0.243243873644712	0.501129893958888	5490.24201798231	5836.86266169319	0.0535982088223786	0.550559087283166	0.749610466988929	5287.9567648531	5496.58974061709	-0.00610035675946812	0.929326424612249	0.970945820377679	5244.13179312054	5221.36020577095	-0.0599948981011074	0.752314085677502	0.925651312137851	4893.33049429186	4671.72732856807		False	True	FBgn0001123	G-salpha60A:FBgn0001123	-0.099343956956824	0.0899993341876667	0.223786764732545	6265.05156497437	5843.54863380699	0.0349547496457712	0.73473682693015	0.943445072669809	5082.20256729499	5210.61044065707	0.0036475390565038	0.971841147665448	0.989634782877258
FBgn0010223	Galpha73B:FBgn0010223	0.190141266734842	0.317410667885007	0.677872287215195	55.398268952064	67.548624852288	1.18690190958399	3.48113895441544e-06	3.39461160420493e-05	34.1172273434527	108.322845431474	0.654053448897526	0.00155710826734578	0.012534479011905	60.90180306362	115.15994832542	0.939191551918506	3.52954408504905e-07	9.17763544533336e-06	73.2489325114968	162.670155403095	0.130619763920255	0.484861841195876	0.724433508058664	85.0995098844947	99.1536891818167	0.272437492397971	0.355508364501463	0.746844520810447	161.441284776872	283.473744139897		False	True	FBgn0010223	Galpha73B:FBgn0010223	-0.277632721845537	0.213607512940664	0.405383567588624	89.4492546035666	70.1104453486667	-0.31540190759202	0.239363597722584	0.674182492130558	59.0685428338588	44.3370768926909	0.150921437470581	0.525582225686824	0.816615142846645
FBgn0000083	AnnIX:FBgn0000083	0.136657886385653	0.173055801281848	0.506152746468962	12234.650378345	13539.3866505669	0.209928936709467	3.15814609325604e-05	0.000251787083635852	11162.8976522091	12925.7947456316	0.584759352716015	8.42967473890686e-09	2.75725057282726e-07	10345.0075325126	15863.3754328014	-0.0343603745212132	0.677421448575234	0.834719993004153	16481.8782196507	16081.268486418	-0.0536195512427473	0.465572425900563	0.710192664830861	13992.4877011535	13461.443580199	-0.190266252923819	0.0377063439150797	0.284899586707895	14800.7444693714	12934.1312902728		False	True	FBgn0000083	AnnIX:FBgn0000083	0.61200938172754	2.51964908345392e-31	1.81345226447759e-29	10719.1733931973	16446.1823229589	0.36546490796276	0.0237179800364744	0.169362669864151	10438.0606808603	13713.6932672866	0.271809863559745	0.00076112452816511	0.00907770074565411
FBgn0000084	AnnX:FBgn0000084	0.057926053738669	0.716135000980636	0.915697965745441	6509.71857188	6840.57901975838	-0.0129908915658682	0.907880823898574	0.955180645447609	6192.40708143748	6134.02848271934	0.261952627895811	0.0388483579414007	0.150388250068284	5817.33902117854	7092.21458714557	-0.15358297175694	0.187283894217864	0.394068757561019	8041.0590022159	7176.27189575402	0.115922595651755	0.274878949354814	0.530248832881173	5757.64033495185	6285.99263247838	-0.346393359958245	0.102174734703095	0.485091263824039	7109.95955243382	5389.59142422527		False	False	FBgn0000084	AnnX:FBgn0000084	0.538308622575259			5595.8705772226	8191.02732720107	0.296197621463756	0.22573748467621	0.658811224863346	6368.69411656883	8200.03129396419	0.0992459066605927	0.554737376357047	0.833609153220299
FBgn0030749	Anxb11:FBgn0030749	0.226512688248379	0.0129353014719193	0.0919695489532683	2570.12803513158	3033.59815545627	0.315123568371487	6.6986841944492e-06	6.1765272322866e-05	2530.20311431312	3158.30836885443	0.504666500690282	9.20083030395926e-08	2.43221948904662e-06	2459.2417285953	3545.8430590029	-0.0377695649228364	0.652129427384531	0.819680249328249	3439.85070632826	3347.94297584446	-0.0776418927216138	0.203353190674505	0.445115596857014	3210.75687833536	3038.22307602593	-0.0949672353326599	0.488487556423248	0.817410712033875	3248.94396070953	3031.68574609659		False	True	FBgn0030749	Anxb11:FBgn0030749	0.976967418524568	6.94392328571343e-49	7.39456973568422e-47	2656.19512873492	5280.62116103922	0.890810099927169	3.60207996668764e-17	3.81785161959413e-15	2467.98115139074	4663.619340108	0.690358045327612	4.31666236717556e-13	2.54356413322059e-11
FBgn0024941	RSG7:FBgn0024941	0.0137742429709828	0.900502881826405	0.972208548580063	2669.988314574	2697.84322678712	0.100396143844489	0.136995447079377	0.292899660083496	2653.37506613953	2847.56692908255	-0.195735667946509	0.0253361269343859	0.110215967810875	3092.39738081367	2685.67004255956	0.0662073819596489	0.434936772348551	0.654953272946687	2709.01099678429	2841.37848124609	-0.0772711561572228	0.319227779772944	0.576042107582699	2608.9334185143	2467.19955681591	-0.220422961441495			2303.88365706159	1899.53955763269		False	False	FBgn0024941	RSG7:FBgn0024941	-0.281477989230648	5.25090012052972e-06	5.08333892929946e-05	3247.32113138512	2665.16646480849	-0.222867413707488			2600.31765465445	2162.99675675838	-0.17598774125294	0.115434108137605	0.394753498810108
FBgn0026597	Axn:FBgn0026597	0.150211278777782	0.0368271585315769	0.195573385528318	2817.70430497374	3137.56696362333	0.142113550377929	0.00901850533592783	0.035371467911872	3123.83090922859	3450.78470564739	0.155608564296914	0.0874906474744433	0.26333818645773	3090.15508546106	3458.679613709	0.0614891276539923	0.49129009166683	0.702133425002224	3167.18632403277	3311.28789948301	0.186727835246295	0.00450131645624889	0.0292376691862384	3304.01939464093	3776.10562295041	0.126439331683098	0.0818810789181334	0.429666198060019	3299.31757482754	3605.15777036641		False	False	FBgn0026597	Axn:FBgn0026597	0.0480081709095991	0.515903765879022	0.710849181504288	3209.5380320388	3320.42670682258	-0.0916723770236951	0.644556100761606	0.916959679831472	2874.07634854338	2674.83811382754	0.117150027364783	0.107007476225014	0.378484262923062
FBgn0259927	CG42450:FBgn0259927	-0.126670733110456	0.332394041657785	0.692883437954133	1399.6023799689	1267.13531962754	0.044350872645429	0.673754775448915	0.81939225294272	1423.01737630428	1468.71198005351	0.107719277778105	0.364481097232638	0.624859283628553	1248.8813474027	1353.59694119464	0.227123386830426	0.00691884623219581	0.0375714520263144	1623.05051299754	1910.05978579137	0.282229255354086	0.000424096504111252	0.00426304546951329	1405.00186530283	1724.88840900896	0.0521346519746652			1489.00640752473	1554.39572641434		False	True	FBgn0259927	CG42450:FBgn0259927	-0.0142841814131523			1322.52703713036	1308.70371647298	-0.280707279314775			1104.85880824643	825.079699211351	-0.222236926275804	0.0871054198105504	0.335643754455571
FBgn0028743	CG5036:FBgn0028743	-0.00652138938391875	0.949399412777711	0.985902715968246	1124.38741353908	1118.88178999557	0.119540730650166	0.179861298141887	0.353739593690428	1145.64008147219	1246.67781943242	0.0303608692137701	0.77531689727969	0.907345499352681	1097.80021580005	1122.79894001457	0.0883222907907943	0.394720084658236	0.619902846668577	1143.4613635472	1220.25958180197	0.0163424334638853	0.832264236652657	0.927056094900672	1095.54210512929	1108.70011215887	0.0862571956929329	0.300149003179433	0.712943669354495	1041.23998335838	1105.93604215986		False	False	FBgn0028743	CG5036:FBgn0028743	-0.16586802712666	0.143844661383274	0.310221716510817	1311.64484487564	1163.36977651427	-0.165880503182102			1068.2897212195	902.294497033089	-0.0103650401285451	0.913656531782529	0.972322097613211
FBgn0020278	loco:FBgn0020278	-0.0241185296381827	0.776509295501788	0.932333874415737	1789.2671123725	1758.6092054543	-0.0976365141084189	0.160705555466386	0.326781898958164	2054.49110977805	1917.96043237718	0.189864417107477	0.0753202762466491	0.237061624630136	1725.29401429268	1983.40885045219	-0.025861676292768	0.777901703250267	0.890207363930259	2339.54474754827	2296.28812320776	-0.0531753768983536	0.534359408022573	0.760666172677355	2518.7476508118	2422.32163989308	-0.213343897132532	0.0527252826536824	0.343369213521641	2614.32440326848	2244.38689113808		False	False	FBgn0020278	loco:FBgn0020278	0.196141000042058	0.00843482016677769	0.0348344968054368	1707.46702730131	1961.17937951984	-0.0450363217362988	0.73911218022682	0.944293886915023	1719.96390112336	1664.97447544827	-0.377841501376451	3.47001112447732e-06	7.99716517292331e-05
[truncated: 20 more columns]
