# Supplementary material for: Downregulation of glial genes involved in synaptic function mitigates Huntington's disease pathogenesis
Source: eLife. 2021 Apr 19;10:e64564. doi: 10.7554/eLife.64564 (PMC8149125; doi:10.7554/eLife.64564)
Supplement: Figure 1—source data 2. [file elife-64564-fig1-data2.zip › Figure_1_source_data_file_2/neuronUp/7/subMouse.csv]

Entrez	Entrez_Striatum 2 months	Symbol_Striatum 2 months	Name_Striatum 2 months	baseMean.continuousQ_Striatum 2 months	log2FoldChange.continuousQ_Striatum 2 months	lfcSE.continuousQ_Striatum 2 months	stat.continuousQ_Striatum 2 months	pvalue.continuousQ_Striatum 2 months	FDR.continuousQ_Striatum 2 months	baseMean.Q.80.vs.20_Striatum 2 months	log2FoldChange.Q.80.vs.20_Striatum 2 months	lfcSE.Q.80.vs.20_Striatum 2 months	stat.Q.80.vs.20_Striatum 2 months	pvalue.Q.80.vs.20_Striatum 2 months	FDR.Q.80.vs.20_Striatum 2 months	baseMean.Q.92.vs.20_Striatum 2 months	log2FoldChange.Q.92.vs.20_Striatum 2 months	lfcSE.Q.92.vs.20_Striatum 2 months	stat.Q.92.vs.20_Striatum 2 months	pvalue.Q.92.vs.20_Striatum 2 months	FDR.Q.92.vs.20_Striatum 2 months	baseMean.Q.111.vs.20_Striatum 2 months	log2FoldChange.Q.111.vs.20_Striatum 2 months	lfcSE.Q.111.vs.20_Striatum 2 months	stat.Q.111.vs.20_Striatum 2 months	pvalue.Q.111.vs.20_Striatum 2 months	FDR.Q.111.vs.20_Striatum 2 months	baseMean.Q.140.vs.20_Striatum 2 months	log2FoldChange.Q.140.vs.20_Striatum 2 months	lfcSE.Q.140.vs.20_Striatum 2 months	stat.Q.140.vs.20_Striatum 2 months	pvalue.Q.140.vs.20_Striatum 2 months	FDR.Q.140.vs.20_Striatum 2 months	baseMean.Q.175.vs.20_Striatum 2 months	log2FoldChange.Q.175.vs.20_Striatum 2 months	lfcSE.Q.175.vs.20_Striatum 2 months	stat.Q.175.vs.20_Striatum 2 months	pvalue.Q.175.vs.20_Striatum 2 months	FDR.Q.175.vs.20_Striatum 2 months	Entrez_Liver 2 months	Symbol_Liver 2 months	Name_Liver 2 months	baseMean.continuousQ_Liver 2 months	log2FoldChange.continuousQ_Liver 2 months	lfcSE.continuousQ_Liver 2 months	stat.continuousQ_Liver 2 months	pvalue.continuousQ_Liver 2 months	FDR.continuousQ_Liver 2 months	baseMean.Q.80.vs.20_Liver 2 months
11350	11350.0	Abl1	c-abl oncogene 1, non-receptor tyrosine kinase	2810.0	0.0006349999999999999	0.000574	1.11	0.269	0.661	2810.0	0.124	0.112	1.11	0.266	0.5650000000000001	2810.0	0.0257	0.109	0.23600000000000002	0.8130000000000001	1.0	2810.0	0.0833	0.112	0.746	0.456	0.904	2810.0	0.0884	0.109	0.8130000000000001	0.41600000000000004	0.717	2810.0	0.123	0.109	1.1400000000000001	0.256	0.736	11350.0	Abl1	c-abl oncogene 1, non-receptor tyrosine kinase	1020.0	-0.0010500000000000002	0.000439	-2.4	0.016300000000000002	0.216	1020.0
59079	59079.0	Erbb2ip	Erbb2 interacting protein	5880.0	-0.000312	0.000523	-0.596	0.551	0.804	5880.0	0.0393	0.1	0.393	0.6940000000000001	0.842	5880.0	-0.00858	0.0971	-0.0883	0.93	1.0	5880.0	0.051500000000000004	0.1	0.515	0.607	0.911	5880.0	-0.031200000000000002	0.0971	-0.321	0.748	0.889	5880.0	-0.0446	0.0971	-0.459	0.646	0.888	59079.0	Erbb2ip	Erbb2 interacting protein	2830.0	-0.0008269999999999999	0.00036199999999999996	-2.2800000000000002	0.0224	0.252	2830.0
16480	16480.0	Jup	junction plakoglobin	1610.0	-0.00027299999999999997	0.000287	-0.95	0.342	0.6990000000000001	1610.0	-0.0529	0.0522	-1.01	0.311	0.592	1610.0	-0.013000000000000001	0.0504	-0.258	0.797	1.0	1610.0	-0.048100000000000004	0.0521	-0.923	0.356	0.904	1610.0	-0.0734	0.050300000000000004	-1.46	0.145	0.629	1610.0	-0.03	0.050300000000000004	-0.597	0.551	0.851	16480.0	Jup	junction plakoglobin	1210.0	-0.0005149999999999999	0.00045799999999999997	-1.12	0.261	0.652	1210.0
77300	77300.0	Raph1	Ras association (RalGDS/AF-6) and pleckstrin homology domains 1	1160.0	0.000891	0.000588	1.51	0.13	0.5730000000000001	1160.0	0.124	0.11	1.13	0.26	0.561	1160.0	-0.0854	0.108	-0.794	0.427	1.0	1160.0	0.083	0.11	0.751	0.453	0.904	1160.0	0.186	0.107	1.73	0.0828	0.629	1160.0	0.114	0.107	1.06	0.289	0.749	77300.0	Raph1	Ras association (RalGDS/AF-6) and pleckstrin homology domains 1	3560.0	-0.0009379999999999999	0.000692	-1.36	0.17500000000000002	0.5730000000000001	3560.0
14673	14673.0	Gna12	guanine nucleotide binding protein, alpha 12	2010.0	0.000701	0.000676	1.04	0.30000000000000004	0.678	2010.0	0.132	0.138	0.9590000000000001	0.338	0.614	2010.0	-0.0184	0.135	-0.137	0.891	1.0	2010.0	0.128	0.138	0.934	0.35	0.904	2010.0	0.134	0.134	0.994	0.32	0.67	2010.0	0.115	0.134	0.856	0.392	0.791	14673.0	Gna12	guanine nucleotide binding protein, alpha 12	1940.0	-0.000668	0.000569	-1.18	0.24	0.635	1940.0
227937	227937.0	Pkp4	plakophilin 4	8720.0	0.000296	0.00040899999999999997	0.723	0.47	0.765	8720.0	0.061700000000000005	0.0751	0.8210000000000001	0.41200000000000003	0.663	8720.0	0.0094	0.0728	0.129	0.897	1.0	8720.0	0.105	0.0751	1.39	0.163	0.904	8720.0	0.0709	0.0727	0.975	0.33	0.673	8720.0	0.033100000000000004	0.0727	0.455	0.649	0.889	227937.0	Pkp4	plakophilin 4	2720.0	-0.000583	0.00040699999999999997	-1.43	0.151	0.541	2720.0
14674	14674.0	Gna13	guanine nucleotide binding protein, alpha 13	2500.0	2.92e-05	0.000207	0.14100000000000001	0.888	0.9590000000000001	2500.0	0.0092	0.0369	0.249	0.803	0.904	2500.0	-0.040400000000000005	0.0357	-1.13	0.258	1.0	2500.0	0.0102	0.0369	0.277	0.782	0.9490000000000001	2500.0	-0.0112	0.0356	-0.315	0.753	0.891	2500.0	0.006810000000000001	0.035500000000000004	0.192	0.848	0.9530000000000001	14674.0	Gna13	guanine nucleotide binding protein, alpha 13	1270.0	-0.0008179999999999999	0.00035099999999999997	-2.33	0.019700000000000002	0.23500000000000001	1270.0
13800	13800.0	Enah	enabled homolog (Drosophila)	1860.0	0.0009989999999999999	0.0006929999999999999	1.44	0.15	0.584	1860.0	0.17200000000000001	0.14	1.23	0.218	0.532	1860.0	-0.09390000000000001	0.137	-0.6880000000000001	0.492	1.0	1860.0	0.09730000000000001	0.14	0.6970000000000001	0.486	0.904	1860.0	0.213	0.136	1.56	0.11900000000000001	0.629	1860.0	0.152	0.136	1.11	0.266	0.742	13800.0	Enah	enabled homolog (Drosophila)	13.6	-0.0014900000000000002	0.000971	-1.54	0.124	0.502	13.6
12387	12387.0	Ctnnb1	catenin (cadherin associated protein), beta 1	13700.0	-1.9100000000000003e-05	0.00015000000000000001	-0.127	0.899	0.962	13700.0	-0.053500000000000006	0.025900000000000003	-2.06	0.0393	0.483	13700.0	-0.0187	0.025	-0.745	0.456	1.0	13700.0	-0.00581	0.025900000000000003	-0.224	0.8230000000000001	0.9590000000000001	13700.0	-0.006370000000000001	0.025	-0.255	0.799	0.914	13700.0	-0.0179	0.025	-0.716	0.47400000000000003	0.8240000000000001	12387.0	Ctnnb1	catenin (cadherin associated protein), beta 1	7450.0	-9.03e-05	0.000174	-0.518	0.604	0.866	7450.0
70834	70834.0	Spag9	sperm associated antigen 9	13900.0	0.0006439999999999999	0.000529	1.22	0.224	0.633	13900.0	0.134	0.0994	1.34	0.179	0.512	13900.0	-0.0324	0.0965	-0.336	0.737	1.0	13900.0	0.0901	0.0994	0.906	0.365	0.904	13900.0	0.1	0.0965	1.04	0.30000000000000004	0.659	13900.0	0.111	0.0965	1.15	0.25	0.735	70834.0	Spag9	sperm associated antigen 9	3560.0	-0.00124	0.00042199999999999996	-2.93	0.00337	0.112	3560.0
[truncated: 303 more columns]
