# Supplementary material for: Downregulation of glial genes involved in synaptic function mitigates Huntington's disease pathogenesis
Source: eLife. 2021 Apr 19;10:e64564. doi: 10.7554/eLife.64564 (PMC8149125; doi:10.7554/eLife.64564)
Supplement: Figure 1—source data 2. [file elife-64564-fig1-data2.zip › Figure_1_source_data_file_2/neuronUp/7/subHuman.csv]

Entrez	Chip	Caudate Probeset	M	t	P.Value	Unnamed: 5	Cerebellum Probeset	M.1	t.1	P.Value.1	Unnamed: 10	Probe Set ID	Title	Gene Symbol	Unigene	Full Length Ref. Sequences	Biological Process (GO)	Cellular Component (GO)	Molecular Function (GO)	Biochemical Function (Proteome)	Cellular Role (Proteome)	Molecular Localization (Proteome)	adjp	Entrez	entrezList	entrezList_filt	validList
25	A	202123_s_at	0.4	7.38	4.49e-10		202123_s_at	0.0107	0.225	0.823		202123_s_at	v-abl Abelson murine leukemia viral oncogene homolog 1	ABL1	Hs.146355 // full length	NM_005157 // v-abl Abelson murine leukemia viral oncogene homolog 1 isoform a /// NM_007313 // v-abl Abelson murine leukemia viral oncogene homolog 1 isoform b	6355 // regulation of transcription, DNA-dependent // traceable author statement /// 74 // regulation of cell cycle // traceable author statement /// 8630 // induction of apoptosis by DNA damage // traceable author statement /// 8151 // cell growth and/or maintenance // inferred from electronic annotation /// 7242 // intracellular signaling cascade // inferred from electronic annotation /// 7048 …	5634 // nucleus // not recorded	3677 // DNA binding // not recorded /// 4713 // protein tyrosine kinase activity // traceable author statement /// 16740 // transferase activity // inferred from electronic annotation /// 5524 // ATP binding // inferred from electronic annotation	---	---	---	2.7901344398340252e-08	25	['25']	['25']	True
55914	A	217941_s_at	0.816	7.82	7.73e-11		217941_s_at	0.303	2.22	0.0304		217941_s_at	erbb2 interacting protein	ERBB2IP	Hs.8117 // full length	NM_018695 // erbb2 interacting protein	7165 // signal transduction // experimental evidence /// 7048 // oncogenesis // not recorded	5604 // basement membrane // experimental evidence	---	---	---	---	8.715356390977443e-09	55914	['55914']	['55914']	True
55914	B	222473_s_at	0.684	6.7	6.9e-09		222473_s_at_B	0.232	2.19	0.0328		222473_s_at	erbb2 interacting protein	ERBB2IP	Hs.8117		---	---	---				2.146836565096953e-07	55914	['55914']	['55914']	True
55914	B	232896_at	0.461	5.38	1.17e-06		232896_at_B	0.041	1.33	0.19		232896_at	erbb2 interacting protein	ERBB2IP	Hs.8117		6810 // transport // inferred from electronic annotation /// 45540 // regulation of cholesterol biosynthesis // non-traceable author statement /// 45893 // positive regulation of transcription, DNA-dependent // non-traceable author statement	5634 // nucleus // non-traceable author statement /// 5737 // cytoplasm // non-traceable author statement	5386 // carrier activity // non-traceable author statement /// 5543 // phospholipid binding // non-traceable author statement /// 8431 // tocopherol binding // non-traceable author statement /// 16563 // transcriptional activator activity // non-traceable author statement				1.4453054715424801e-05	55914	['55914']	['55914']	True
3728	A	201015_s_at	0.343	6.46	1.75e-08		201015_s_at	0.0208	0.416	0.679		201015_s_at	junction plakoglobin	JUP	Hs.2340 // full length	NM_002230 // junction plakoglobin /// NM_021991 // junction plakoglobin	7155 // cell adhesion // not recorded	5624 // membrane fraction // not recorded /// 5856 // cytoskeleton // inferred from electronic annotation /// 5625 // soluble fraction // not recorded	8092 // cytoskeletal protein binding // traceable author statement /// 5198 // structural molecule activity // inferred from electronic annotation /// 5194 // cell adhesion molecule activity // inferred from electronic annotation	---	---	---	4.452095130237826e-07	3728	['3728']	['3728']	True
65059	B	225186_at	-0.0968	-2.83	0.00631		225186_at_B	0.00387	0.0844	0.933		225186_at	Ras association (RalGDS/AF-6) and pleckstrin homology domains 1	RAPH1	Hs.170399		7265 // RAS protein signal transduction // traceable author statement /// 7275 // development // traceable author statement /// 7517 // muscle development // traceable author statement /// 30036 // actin cytoskeleton organization and biogenesis // traceable author statement	5886 // plasma membrane // traceable author statement	3924 // GTPase activity // traceable author statement /// 5525 // GTP binding // inferred from electronic annotation /// 3925 // ras;small monomeric GTPase activity;1.1e-81 // extended:Unknown				0.02195428482924185	65059	['65059']	['65059']	True
65059	B	225188_at	0.346	3.94	0.000209		225188_at_B	-0.0313	-0.441	0.661		225188_at	Ras association (RalGDS/AF-6) and pleckstrin homology domains 1	RAPH1	Hs.170399		---	---	---				0.001209577740564215	65059	['65059']	['65059']	True
65059	B	225189_s_at	0.105	1.78	0.0806		225189_s_at_B	0.0328	0.712	0.479		225189_s_at	Ras association (RalGDS/AF-6) and pleckstrin homology domains 1	RAPH1	Hs.170399		---	---	---				0.17370349690602965	65059	['65059']	['65059']	True
2768	A	221737_at	0.271	4.23	7.79e-05		221737_at	0.0324	0.693	0.491		221737_at	guanine nucleotide binding protein (G protein) alpha 12	GNA12	Hs.182874 // full length	NM_007353 // guanine nucleotide binding protein (G protein) alpha 12	7596 // blood coagulation // traceable author statement /// 7186 // G-protein coupled receptor protein signaling pathway // traceable author statement /// 7165 // signal transduction // inferred from electronic annotation /// 8151 // cell growth and/or maintenance // traceable author statement	16020 // membrane // inferred from electronic annotation	263 // heterotrimeric G-protein GTPase, alpha-subunit // traceable author statement /// 4871 // signal transducer activity // not recorded /// 5525 // GTP binding // inferred from electronic annotation	---	---	---	0.0005191946595460614	2768	['2768']	['2768']	True
2768	B	224681_at	0.247	4.44	3.7e-05		224681_at_B	0.0308	0.487	0.628		224681_at	guanine nucleotide binding protein (G protein) alpha 12	GNA12	Hs.182874		6886 // intracellular protein transport // inferred from electronic annotation /// 43123 // positive regulation of I-kappaB kinase/NF-kappaB cascade // inferred from mutant phenotype	16020 // membrane // inferred from electronic annotation	4871 // signal transducer activity // inferred from mutant phenotype /// 8320 // protein carrier activity // inferred from electronic annotation				0.0002748571428571429	2768	['2768']	['2768']	True
8502	A	201927_s_at	0.145	1.37	0.177		201927_s_at	-0.119	-1.62	0.11		201927_s_at	plakophilin 4	PKP4	Hs.152151 // full length	NM_003628 // plakophilin 4	7155 // cell adhesion // not recorded	5911 // intercellular junction // traceable author statement /// 5856 // cytoskeleton // inferred from electronic annotation /// 5871 // kinesin complex // inferred from electronic annotation	5198 // structural molecule activity // inferred from electronic annotation /// 5194 // cell adhesion molecule activity // inferred from electronic annotation	---	---	---	0.31479122793128017	8502	['8502']	['8502']	True
8502	A	201928_at	0.33	3.25	0.00185		201928_at	-0.165	-2.11	0.0394		201928_at	plakophilin 4	PKP4	Hs.152151 // full length	NM_003628 // plakophilin 4	7155 // cell adhesion // not recorded	5911 // intercellular junction // traceable author statement /// 5856 // cytoskeleton // inferred from electronic annotation /// 5871 // kinesin complex // inferred from electronic annotation	5198 // structural molecule activity // inferred from electronic annotation /// 5194 // cell adhesion molecule activity // inferred from electronic annotation	---	---	---	0.0077613969558315435	8502	['8502']	['8502']	True
8502	A	201929_s_at	0.209	2.02	0.0478		201929_s_at	-0.0859	-1.26	0.214		201929_s_at	plakophilin 4	PKP4	Hs.152151 // full length	NM_003628 // plakophilin 4	7155 // cell adhesion // not recorded	5911 // intercellular junction // traceable author statement /// 5856 // cytoskeleton // inferred from electronic annotation /// 5871 // kinesin complex // inferred from electronic annotation	5198 // structural molecule activity // inferred from electronic annotation /// 5194 // cell adhesion molecule activity // inferred from electronic annotation	---	---	---	0.11489184677937087	8502	['8502']	['8502']	True
8502	A	214874_at	-0.877	-7.55	2.28e-10		214874_at	-0.155	-2.46	0.0168		214874_at	Homo sapiens mRNA; cDNA DKFZp564G052 (from clone DKFZp564G052)	---	Hs.302761 // ---	---	---	---	---	---	---	---	1.7245090909090908e-08	8502	['8502']	['8502']	True
8502	B	240379_at	0.0161	0.233	0.817		240379_at_B	0.0661	1.34	0.184		240379_at	Transcribed sequences	---	Hs.132860		---	---	---				0.8890923095555285	8502	['8502']	['8502']	True
10672	A	206917_at	0.0667	1.12	0.266		206917_at	0.124	2.9	0.00529		206917_at	guanine nucleotide binding protein (G protein), alpha 13	GNA13	Hs.9691 // full length	NM_006572 // guanine nucleotide binding protein (G protein), alpha 13	7165 // signal transduction // traceable author statement /// 7186 // G-protein coupled receptor protein signaling pathway // inferred from electronic annotation /// 6928 // cell motility // traceable author statement	16020 // membrane // inferred from electronic annotation	263 // heterotrimeric G-protein GTPase, alpha-subunit // traceable author statement /// 5525 // GTP binding // inferred from electronic annotation /// 4871 // signal transducer activity // extended:inferred from electronic annotation; G-alpha; 2.8e-220 /// 5057 // receptor signaling protein activity // not recorded	---	---	---	0.42338356892337126	10672	['10672']	['10672']	True
10672	B	224761_at	0.655	7.34	5.22e-10		224761_at_B	0.158	2.3	0.025		224761_at	guanine nucleotide binding protein (G protein), alpha 13	GNA13	Hs.9691		6355 // regulation of transcription, DNA-dependent // non-traceable author statement	5634 // nucleus // non-traceable author statement	3677 // DNA binding // inferred from electronic annotation /// 3702 // RNA polymerase II transcription factor activity // non-traceable author statement /// 8270 // zinc ion binding // inferred from electronic annotation /// 16563 // transcriptional activator activity // non-traceable author statement				3.152206451612903e-08	10672	['10672']	['10672']	True
10672	B	227539_at	0.718	6.19	5.12e-08		227539_at_B	0.261	2.17	0.0343		227539_at	guanine nucleotide binding protein (G protein), alpha 13	GNA13	Hs.9691		6350 // transcription // inferred from electronic annotation /// 6357 // regulation of transcription from Pol II promoter // traceable author statement /// 6367 // transcription initiation from Pol II promoter // traceable author statement /// 6952 // defense response // inferred from electronic annotation	5634 // nucleus // inferred from electronic annotation	3713 // transcription coactivator activity // traceable author statement /// 4872 // receptor activity // inferred from electronic annotation				1.0605410788381742e-06	10672	['10672']	['10672']	True
55740	A	217820_s_at	0.559	5.27	1.76e-06		217820_s_at	-0.000259	-0.00571	0.995		217820_s_at	enabled homolog (Drosophila)	ENAH	Hs.14838 // full length	NM_018212 // enabled homolog	---	---	---	---	---	---	2.042709377421855e-05	55740	['55740']	['55740']	True
55740	B	222433_at	0.51	6.37	2.52e-08		222433_at_B	-0.0586	-0.907	0.368		222433_at	enabled homolog (Drosophila)	ENAH	Hs.446693		---	---	---				5.999923688394277e-07	55740	['55740']	['55740']	True
55740	B	222434_at	0.255	4.6	2.11e-05		222434_at_B	0.0319	1.06	0.292		222434_at	enabled homolog (Drosophila)	ENAH	Hs.446693		---	---	---				0.00017031634926338484	55740	['55740']	['55740']	True
55740	B	228310_at	0.576	8.69	2.39e-12		228310_at_B	0.0349	0.732	0.467		228310_at	enabled homolog (Drosophila)	ENAH	Hs.446693		9058 // biosynthesis // inferred from electronic annotation	16021 // integral to membrane // inferred from electronic annotation	16844 // strictosidine synthase activity // inferred from electronic annotation				8.94816e-10	55740	['55740']	['55740']	True
55740	B	228553_at	-0.082	-2.24	0.0287		228553_at_B	0.0586	1.45	0.153		228553_at	enabled homolog (Drosophila)	ENAH	Hs.446693		6021 // myo-inositol biosynthesis // inferred from electronic annotation /// 8654 // phospholipid biosynthesis // inferred from electronic annotation	---	4512 // inositol-3-phosphate synthase activity // inferred from electronic annotation /// 16853 // isomerase activity // inferred from electronic annotation				0.07635658198614319	55740	['55740']	['55740']	True
1499	A	201533_at	0.304	4.74	1.26e-05		201533_at	0.07	0.954	0.344		201533_at	catenin (cadherin-associated protein), beta 1, 88kDa	CTNNB1	Hs.171271 // full length	NM_001904 // catenin (cadherin-associated protein), beta 1, 88kDa	6350 // transcription // inferred from electronic annotation /// 7155 // cell adhesion // inferred from electronic annotation /// 6357 // regulation of transcription from Pol II promoter // not recorded /// 7048 // oncogenesis // traceable author statement	5911 // intercellular junction // not recorded /// 5634 // nucleus // traceable author statement /// 5856 // cytoskeleton // traceable author statement /// 5886 // plasma membrane // traceable author statement	4871 // signal transducer activity // not recorded /// 8181 // tumor suppressor // not recorded /// 5198 // structural molecule activity // inferred from electronic annotation /// 5194 // cell adhesion molecule activity // inferred from electronic annotation	---	---	---	0.00010945336426914154	1499	['1499']	['1499']	True
1499	B	223679_at	0.338	5.58	5.42e-07		223679_at_B	0.291	3.77	0.00039		223679_at	catenin (cadherin-associated protein), beta 1, 88kDa	CTNNB1	Hs.410086		---	---	---				7.5765326695706275e-06	1499	['1499']	['1499']	True
9043	A	206748_s_at	-0.0301	-0.371	0.712		206748_s_at	0.0547	0.848	0.4		206748_s_at	sperm associated antigen 9	SPAG9	Hs.129872 // full length	NM_003971 // sperm associated antigen 9 isoform 1 /// NM_172345 // sperm associated antigen 9 isoform 2	7283 // spermatogenesis // predicted/computed	16021 // integral to membrane // predicted/computed	---	---	---	---	0.8189011596651562	9043	['9043']	['9043']	True
9043	A	212468_at	0.553	6.67	7.65e-09		212468_at	-0.0511	-0.772	0.443		212468_at	sperm associated antigen 9	SPAG9	Hs.129872 // full length	NM_003971 // sperm associated antigen 9 isoform 1 /// NM_172345 // sperm associated antigen 9 isoform 2	7283 // spermatogenesis // predicted/computed	16021 // integral to membrane // predicted/computed	---	---	---	---	2.3144727272727273e-07	9043	['9043']	['9043']	True
9043	A	212470_at	0.359	5.92	1.5e-07		212470_at	0.03	0.553	0.582		212470_at	sperm associated antigen 9	SPAG9	Hs.129872 // full length	NM_003971 // sperm associated antigen 9 isoform 1 /// NM_172345 // sperm associated antigen 9 isoform 2	7283 // spermatogenesis // predicted/computed	16021 // integral to membrane // predicted/computed	---	---	---	---	2.5900076863950806e-06	9043	['9043']	['9043']	True
9043	B	225339_at	0.28	4.8	1.01e-05		225339_at_B	-0.0188	-0.412	0.682		225339_at	sperm associated antigen 9	SPAG9	Hs.500367		---	---	---				9.06638961038961e-05	9043	['9043']	['9043']	True
