# Supplementary material for: Downregulation of glial genes involved in synaptic function mitigates Huntington's disease pathogenesis
Source: eLife. 2021 Apr 19;10:e64564. doi: 10.7554/eLife.64564 (PMC8149125; doi:10.7554/eLife.64564)
Supplement: Figure 1—source data 2. [file elife-64564-fig1-data2.zip › Figure_1_source_data_file_2/neuronUp/7/subFly.csv]

fbgene	gene_x	EN7vsEW7_log2FoldChange	EN7vsEW7_pvalue	EN7vsEW7_padj	EN7vsEW7_grp.mean.EW7	EN7vsEW7_grp.mean.EN7	EN9vsEW9_log2FoldChange	EN9vsEW9_pvalue	EN9vsEW9_padj	EN9vsEW9_grp.mean.EW9	EN9vsEW9_grp.mean.EN9	EN11vsEW11_v2_log2FoldChange	EN11vsEW11_v2_pvalue	EN11vsEW11_v2_padj	EN11vsEW11_v2_grp.mean.EW11	EN11vsEW11_v2_grp.mean.EN11	EF18vsEW18_log2FoldChange	EF18vsEW18_pvalue	EF18vsEW18_padj	EF18vsEW18_grp.mean.EW18	EF18vsEW18_grp.mean.EF18	EF20vsEW20_log2FoldChange	EF20vsEW20_pvalue	EF20vsEW20_padj	EF20vsEW20_grp.mean.EW20	EF20vsEW20_grp.mean.EF20	EF22vsEW22_log2FoldChange	EF22vsEW22_pvalue	EF22vsEW22_padj	EF22vsEW22_grp.mean.EW22	EF22vsEW22_grp.mean.EF22	Unnamed: 31_x	AllSig_x	UnionSig_x	fbgene	gene_y	RN5vsRW5_log2FoldChange	RN5vsRW5_pvalue	RN5vsRW5_padj	RN5vsRW5_grp.mean.RW5	RN5vsRW5_grp.mean.RN5	RN7vsRW7_log2FoldChange	RN7vsRW7_pvalue	RN7vsRW7_padj	RN7vsRW7_grp.mean.RW7	RN7vsRW7_grp.mean.RN7	RN8vsRW8_log2FoldChange	RN8vsRW8_pvalue	RN8vsRW8_padj
FBgn0259678	CG42347:FBgn0259678	-0.25714346055844	0.00224940409860816	0.0241390927386944	1377.23365977993	1142.52417737016	-0.0388081023767123	0.728668242303429	0.854386169269513	1368.29936919551	1331.04918751519	0.101491370488188	0.305835531603637	0.568416685081125	1101.76929472714	1185.87044693178	0.187953980739289	0.0599059814152802	0.183408756353847	1336.44721508701	1532.5046584659	-0.0691728603967987	0.523155954823167	0.751097447313631	1597.0268365402	1514.80334363544	-0.115204230019608	0.601178835506076	0.860788921570189	1616.90410340789	1472.16188475373		False	False	FBgn0259678	CG42347:FBgn0259678	-0.187561516508089	0.0562434942125075	0.157996529098716	1619.76160707772	1416.31809724383	-0.293649733930566	0.0245500862111279	0.173131756052514	1376.71240698252	1112.69312416643	-0.186170189843781	0.0238117845746488	0.139931139433017
FBgn0000017	Abl:FBgn0000017	0.0223309764935296	0.780643722976762	0.933967640636677	4642.40553145528	4717.92427647329	0.0167208047096876	0.825064534196942	0.912082108793562	4447.57413739628	4499.65995560177	0.0698104069688845	0.34927792651489	0.611294008197629	4378.09313426709	4602.2579819825	0.115184561119854	0.147740453746925	0.338085553283743	4837.07002367662	5252.04918604384	0.0545319940987193	0.396055764298629	0.652085427192519	4067.01150557212	4228.33423830805	-0.170544199750198	0.200766549500446	0.626877072466236	4202.4253571225	3712.00440209962		False	False	FBgn0000017	Abl:FBgn0000017	0.126894251646458	0.239452323265116	0.439101115022799	4954.32219826524	5429.93062971552	-0.0451560002637957	0.865613998764021	0.977780650418667	4256.99830777715	4085.337637356	0.191943444390894	0.011088135966347	0.0810675856265252
FBgn0262733	Src64B:FBgn0262733	-0.0280597260589165	0.773284492862786	0.931591331606285	1217.30106886514	1192.45026515974	-0.00560333162703307	0.942687322031789	0.973736492748298	1252.37802689754	1247.49797330369	-0.146229823664449	0.138807761069327	0.354942404799792	1242.95334224942	1117.22600812029	-0.0251273514465725	0.806612211626994	0.905419844145616	1344.43311613765	1320.41576132395	-0.122155160387188	0.125896584141625	0.331247638444058	1159.00370012787	1060.62691773983	0.245710130880529			1199.09484489371	1506.2915453021		False	False	FBgn0262733	Src64B:FBgn0262733	-0.0771403475704091	0.34045446630369	0.551645969980169	1232.45981676771	1166.55785077639	-0.145794058927386	0.52056676570899	0.864116050822617	1205.33750090214	1068.91729845921	0.214290326691819	0.178505790084687	0.502036021081829
FBgn0004864	hop:FBgn0004864	0.0450976658959581	0.613121241587036	0.873368031434305	1862.32202958078	1924.33771014127	0.0860650834133203	0.20432758858525	0.38734563948036	2119.32793363191	2251.07763728729	0.124948408284134	0.159702214330059	0.390108263577438	2025.0644029964	2216.95586977976	0.130551158436137	0.108327966454619	0.276722639462896	1836.20424632085	2015.99117207568	0.0409015065370984	0.599531179722505	0.80203213501172	2167.10702452897	2232.37688877068	0.206374551029391			2072.91526027043	2407.9117144177		False	False	FBgn0004864	hop:FBgn0004864	-0.0288162927883543	0.692337438789844	0.834611702808225	2090.339306408	2048.48980575496	-0.217454726276094	0.295866789972207	0.734400802827541	1953.60290186015	1643.7193455863	0.0761414667984776	0.385800905197326	0.727615167397241
FBgn0003502	Btk29A:FBgn0003502	0.0130232356809943	0.875423474061482	0.96425211234732	1690.11011724549	1705.83794549246	-0.186826011182293	0.0112514674256115	0.042489615186858	1963.78176912405	1721.03927647861	-0.151016842263925	0.0597788060808286	0.202177278862148	1868.16239474842	1676.68288762129	-0.168680832070663	0.0606441864039527	0.184971542226192	1983.64399311966	1756.79899501253	-0.112554199706962	0.179702351001322	0.412661303033444	1789.26029303802	1648.32443533496	0.136180417956131	0.523113497886643	0.831263003227177	1818.97820949556	2028.63959463234		False	False	FBgn0003502	Btk29A:FBgn0003502	-0.382839938299929	3.95523593451954e-05	0.000320721384713644	1671.44599924472	1271.09083471664	-0.524444196919874	0.0172323429691166	0.134083919820392	1786.92189796166	1167.87272835606	-0.156216258918959	0.236254245612315	0.58462358684156
FBgn0033049	CG14471:FBgn0033049	0.374143728144759	0.00204594353856641	0.0223432758601158	381.648366960329	509.032237045439	0.104079180971275	0.49248387939183	0.685984694406642	368.498793042366	398.07178957976	-0.0243403453839787	0.872608222071607	0.950298027956183	399.214049329478	391.849962730956	0.0607050197318847	0.614273200413702	0.793001807392403	367.884203183318	385.074252625724	-0.100822018191818	0.430103965193984	0.683036843194587	300.911983155896	277.543167019471	-0.37894175609596	0.0186498432500681	0.186778779151575	366.692202221704	276.653100064242		False	False	FBgn0033049	CG14471:FBgn0033049	-0.41036405633093	0.023256866296917	0.0809028855582087	383.166611765044	277.321547594264	-0.325797128577514	0.227262887563016	0.660452233247491	313.073032870882	231.821496631385	-0.309225624744989	0.070879050118835	0.296489840884658
FBgn0004603	Src42A:FBgn0004603	0.105689743041057	0.23548584587894	0.595041786911977	4800.82473536287	5185.74747768143	0.121535991420735	0.0285152006842323	0.0900382082512382	4710.31344278255	5128.65776607174	0.0193456575886534	0.80637812905969	0.92279941784333	5071.70953337697	5142.19701686372	0.139817066702593	0.047378857379314	0.155669410625363	4837.55613084353	5342.26295620926	-0.069016184191365	0.274087682703072	0.52954345598844	4807.18508253965	4576.39889925455	-0.08809501881422	0.496677057775631	0.819179874122466	4448.93190169167	4173.73290999491		False	False	FBgn0004603	Src42A:FBgn0004603	0.0122188857692384	0.815368207348616	0.909240810975174	5312.81930977765	5358.42596504086	0.0202423319657973	0.901545869772934	0.983563208616007	4523.09182157328	4591.74477791409	0.037777735885317	0.689474105513695	0.892692102723033
FBgn0262081	Csk:FBgn0262081	0.0621509540937944	0.320936941256446	0.680988844648552	5502.75948116894	5751.25124785335	0.218577914730633	8.03048906236605e-06	7.26605515251126e-05	5127.36228713395	5973.44743017277	0.179003520107221	0.012280128051205	0.0644628763520848	5290.74717767931	6008.21988395827	0.0411569291918894	0.586689124374962	0.775478318907253	5558.0914158926	5723.10819177335	0.0276326781398324	0.617294129862161	0.815577305105802	5500.96059951452	5609.98323205063	-0.00110446112295512	0.99011296018528	0.996721974521102	5571.20659163432	5567.33759813573		False	True	FBgn0262081	Csk:FBgn0262081	-0.0388692145925198	0.521480050601263	0.714915459976674	5519.05563157258	5370.7516534651	-0.0562488531380764	0.721290138104198	0.938572169573271	4937.08403603302	4734.48241222858	0.0364952374661329	0.574621885680464	0.84227414611296
FBgn0026323	Tak1:FBgn0026323	-0.0303628165057191	0.675029634182783	0.898774950307733	2575.55008965061	2519.71136035618	0.0113998845042249	0.84776292735561	0.923172125695033	2575.63857777067	2595.99906630611	0.0454401330703739	0.60069513639056	0.808330286386255	2577.38085024237	2663.0359362855	0.0900810611864476	0.246143049397847	0.465988052034766	2775.49231127768	2959.95999976825	-0.00100512431896485	0.988791933902545	0.994791536671948	2730.02059515213	2728.22620861585	0.00870744766500053	0.865166900313164	0.962263499691048	2742.94312321274	2759.89701332594		False	False	FBgn0026323	Tak1:FBgn0026323	0.194827816160635	0.00190769778529715	0.00990484282953286	2726.50486771695	3126.5702799495	-0.0245556269002147	0.854611444393979	0.975228400214029	2639.91686326774	2592.44687132711	0.0505458607438096	0.430592393002825	0.759160225800387
FBgn0033984	Lap1:FBgn0033984	0.0433024419301076	0.682183431271863	0.901301097893669	1389.886945675	1435.32691662014	0.188972270494827	0.00632630800994942	0.0265407166346391	1385.19504730284	1581.87303419794	0.110069100784196	0.181768810667985	0.421625320256798	1368.55756061355	1481.17553715185	-0.000997180629002314	0.989891392250091	0.995904857389983	1373.06360662927	1372.28159720469	-0.207834848710163	0.0182537430366302	0.085920729098018	1657.44060374592	1422.88001552578	-0.0375113314695933	0.722876762995494	0.913486058710723	1613.18607577086	1571.23288423972		False	False	FBgn0033984	Lap1:FBgn0033984	0.331990648656793	2.61264143236452e-05	0.000218648965422263	1546.47442536652	1956.30857655062	0.260451733571259	0.333980894514091	0.764809881506427	1241.08333636831	1576.3165329407	0.450983544885775	1.57141237176426e-05	0.000306988642734807
FBgn0032633	Lrch:FBgn0032633	0.137296576771697	0.162610347032669	0.48674885418199	1345.91165063935	1489.59519442663	0.145309304433154	0.0411219759153874	0.119017721824493	1491.07323734157	1652.03248135668	0.0665174701168024	0.436415305861286	0.688775171993014	1428.93273828608	1499.16264938401	0.191712996615528	0.0312420594334211	0.11643915550836	1340.08777330684	1538.49554538058	0.084575628882653	0.301801780298798	0.559162199832221	1417.90331672681	1507.95166628656	0.0475121405932108	0.635876592241106	0.872183198394064	1393.66135260576	1441.81576890302		False	False	FBgn0032633	Lrch:FBgn0032633	0.0280653069205679	0.691944462108755	0.83452578611679	1714.21074060716	1748.59062345013	0.0422085505744976	0.832077203347403	0.969337075627675	1411.68826693937	1458.83765520371	0.092667856329817	0.446182401874024	0.76875771604021
FBgn0035639	CG5537:FBgn0035639	0.0075268519771752	0.946230116317945	0.985331901612207	1266.75587735012	1273.99631634634	-0.0614175978164069	0.367349038029472	0.573789582223104	1485.8780997666	1422.79237412589	-0.0339962166844565	0.694184066804967	0.86343161866586	1437.73412094325	1402.92513962682	-0.367815803154262	0.000262568479479365	0.00268844154675712	1450.4079943413	1109.47588103829	0.0881391283383172	0.23076307158252	0.479155363541824	1477.18802503008	1574.19250343526	0.0485381566353481	0.569453333622351	0.851439669744213	1622.31199334358	1678.35336125056		False	True	FBgn0035639	CG5537:FBgn0035639	0.182833294900466	0.0121259074170398	0.0471658478584522	1305.18019790169	1484.53003680063	0.124089056601764	0.475408812960563	0.842681665029411	1374.97725635721	1510.97928114719	-0.0784501847316749	0.402884497392547	0.741865524675026
FBgn0031905	CG5155:FBgn0031905	-0.0230631399113943	0.831894692666571		3.35309025302658	2.78657635320918	0.165326248041176	0.255510701974226		0.349924218602547	3.01282846624619	0.0484982334866486	0.710649060993238		2.18973300403869	3.24161641644727	0.0950729155853381	0.592762815499528	0.780310850180041	3.0292403593844	4.51452301822218	0.159609647723062	0.162839899313227		1.5880863878273	5.2648409844171	0.0721045305753945	0.574916480668262		0.644995059545563	2.23927226707565		False	False	FBgn0031905	CG5155:FBgn0031905	0.115445641398538	0.522466512124092		1.6623373067984	3.25018902900998	0.122012892626158	0.595687521758534		1.77780239700753	2.97456586401065	0.00531481113950293	0.974327451025598
FBgn0033794	CG13326:FBgn0033794	-0.00704197977530949	0.954883007138908		4.046574982257	3.87634456674707	0.058092199388302	0.787273672588446		2.75751968880685	3.46685889968145	-0.0105989743874174	0.897502602893624		1.54753723979543	1.25562003526609	0.0919342152501463	0.606563590743903	0.788047519637886	3.11192426002651	4.51752513403365	-0.0277381603553222	0.770979513896525		3.16983809790481	2.36063296255988	-0.0620833634649055	0.744452805321725		4.91900630469032	3.26494640394386		False	False	FBgn0033794	CG13326:FBgn0033794	0.503690135099106	0.0165713869713383		0.330391508029945	6.4426669271606	0.064323792668144	0.74722675824819		2.76341294662527	4.03199974064337	-0.0116657881264138	0.952014332483477	0.981640960878016
FBgn0000117	arm:FBgn0000117	0.0418780720206035	0.491279128913982	0.808158340456724	16877.871594682	17386.8680904145	0.00311617622298015	0.947059940414665	0.975278813677249	17040.4512539135	17076.9368578149	0.0708518659110595	0.275559385702156	0.535955903932456	16440.1974777819	17285.6544095529	0.114818717323267	0.0574831502835349	0.177939951085328	16078.2255514614	17433.1327378971	0.00643221975958056	0.902161428174015	0.959239058034053	15757.308955142	15829.373256513	-0.0303898974202856	0.619764104995309	0.866789231648328	15317.8576088725	14995.4283251752		False	False	FBgn0000117	arm:FBgn0000117	-0.0165370557099083	0.759821385888847	0.8758543256183	18119.2444929576	17911.219431657	-0.0213712806024507	0.814797255358107	0.964605029311924	16155.5288489192	15912.946683248	0.0392430110080387	0.485797868443532	0.795266941568246
FBgn0260799	p120ctn:FBgn0260799	0.104895388122159	0.263359203777229	0.626757921307603	9303.04944242194	10047.8500581019	0.172511060091736	0.012394867634129	0.0459818364477492	9386.72526245491	10598.9977402023	-0.00735480699050796	0.917930484684234	0.967970488636187	9948.57528003552	9896.89395580236	0.0548630288309654	0.54117733135976	0.742533285302918	10666.8247567125	11097.1700488537	-0.0812165217375584	0.352869574901168	0.614106372868303	9525.2787006004	8974.29922207907	-0.0380469584535322	0.825516572447766	0.9481063728303	8557.14656867442	8314.86346890038		False	False	FBgn0260799	p120ctn:FBgn0260799	-0.0175119533752139	0.754903756909852	0.873643068174679	10095.8860331046	9972.0689809498	0.145652162589158	0.337432708044574	0.767414237689691	8497.34963418258	9463.24614971682	0.0518679213475729	0.629561324098067	0.868922813475222
FBgn0022029	l(2)k01209:FBgn0022029	-0.0503670686075293	0.615194645337622	0.87432780178771	1869.36134450678	1801.13151125949	-0.0716869620358803	0.372537940478177	0.57844712915629	2102.08947008057	1998.29782185623	0.0460330249588889	0.590470766631985	0.801410271606445	2035.61379454856	2103.61702485201	-0.148589367918962	0.0891282584846484	0.242704105727436	2723.65230321155	2448.20026898391	-0.279767763925819	2.23370834668306e-05	0.00033217883221988	2681.20900136339	2194.66093216893	0.179888677293678	0.0859506539788093	0.440805373115551	2193.28407935368	2493.46217041254		False	True	FBgn0022029	l(2)k01209:FBgn0022029	-0.027100822513225	0.690370996803576	0.833818739131828	1976.47237950443	1938.71082216208	0.110535529787886	0.319161805995794	0.75295204180391	1726.21095955804	1868.48501347405	-0.0724725073728298	0.374435017774799	0.718817769637518
FBgn0261811	pico:FBgn0261811	-0.0219795517966339	0.813647746767237	0.944533903927939	771.32463325202	759.048694380412	0.00360978692643646	0.972752154730943	0.987426038383727	799.411979170322	801.0470575945	0.305053578700956	0.00303237537400446	0.0216904026752319	700.143815417917	875.613369965922	0.175603649180947	0.0891872251527901	0.242805542837435	794.904647715482	903.882183994536	-0.148489622637385	0.0869182933284273	0.259854004105535	821.123368205493	736.446457026257	0.235528210032662	0.3256566151528	0.728275637037726	862.075701645781	1051.77598805178		False	False	FBgn0261811	pico:FBgn0261811	0.00472860161888056	0.953976895214872	0.978788407380753	909.569369971632	912.283816112391	-0.047765641761362	0.869827448496638	0.979276923659539	785.620316293639	748.1386869955	0.0268197965320442	0.856989331941571	0.954743020294162
FBgn0000384	cta:FBgn0000384	0.042456590155449	0.650336940979003	0.887079076335306	2024.21862104569	2088.05119497508	0.146745928409793	0.0569197134358528	0.154229655525787	2191.4933917553	2431.49951210039	0.0492411997704829	0.504003369133763	0.740810412879205	2260.23950490756	2340.71987521219	-0.0553843112870355	0.605412489365404	0.787349504983464	2513.52621390036	2414.01638337374	-0.0764385238453999	0.309193701449484	0.566762329158835	2738.18765993894	2591.49502092804	0.170350960221426	0.148515687245501	0.566814319214542	2353.45288654573	2660.51152001611		False	False	FBgn0000384	cta:FBgn0000384	-0.0868469095248827	0.236962071237975	0.436090096619891	2626.61467296139	2469.95010475587	-0.0877366866481671	0.64811071854991	0.917901906987665	2284.10103507995	2133.53433208236	0.151498448166582	0.151199171342602	0.458603830496856
FBgn0001122	G-oalpha47A:FBgn0001122	-0.0247348030947414	0.801483088463669	0.940145982931998	6080.24715125563	5969.86174139198	0.0415671004703193	0.383386902211687	0.589047461625248	6163.62572590674	6344.61686018754	-0.0351888425505107	0.630305727204886	0.82512185649374	6258.51958862378	6104.25953737883	0.0417606328184454	0.59985227631463	0.784438397833202	6335.31844764306	6527.59239906943	-0.161895858865744	0.0435750977509096	0.160209974104196	5601.46871064949	4979.75632635853	-0.186756554566803	0.333879267323499	0.733714473024179	5186.49943915194	4486.44647252342		False	False	FBgn0001122	G-oalpha47A:FBgn0001122	-0.1294352732125	0.0309525915441496	0.100692408152975	6880.61244046374	6283.81008331976	-0.124089237799712	0.647230664271734	0.917546644563562	5362.11202169741	4780.96987938911	-0.117923428567529	0.259525262078716	0.61302345010169
FBgn0001104	G-ialpha65A:FBgn0001104	-0.097878571256389	0.323897977465631	0.683549588738393	2038.51430829126	1895.76638125337	-0.00282573254523565	0.967109936408872	0.985528697058166	1925.67237240279	1921.84654702666	0.420111450574928	1.8587988726191e-07	4.49942509306581e-06	1594.50977917358	2154.26982179364	-0.100317880319978	0.152947969158491	0.345896287047145	2544.33638743345	2369.71140507082	-0.1818651815349	0.0137620464473147	0.0699061136747413	2276.65833647618	1996.83383155894	0.214530279590669			2134.89829028496	2510.29299564137		False	True	FBgn0001104	G-ialpha65A:FBgn0001104	-0.152460943864077	0.0809936226541652	0.207423176937146	2047.57070081659	1837.39856826428	-0.26514843442282	0.0521619091014086	0.28993439552459	2041.43734090279	1682.25160627277	0.00925579659141357	0.935145601927246	0.977375091717058
FBgn0058005	CG40005:FBgn0058005				0.0	0.0	-0.085269187445793	0.368936899541823		1.74962109301274	0.0	0.156449642290249	0.155828191890368		0.0	6.49964112626637				0.0	0.0	-0.16862968890236	0.053903041134212		7.00748823010472	0.0				0.0	0.0		False	False	FBgn0058005	CG40005:FBgn0058005				0.0	0.0				0.0	0.0	0.0510188888464937	0.446131096009121
FBgn0031905	CG5155:FBgn0031905	-0.0230631399113943	0.831894692666571		3.35309025302658	2.78657635320918	0.165326248041176	0.255510701974226		0.349924218602547	3.01282846624619	0.0484982334866486	0.710649060993238		2.18973300403869	3.24161641644727	0.0950729155853381	0.592762815499528	0.780310850180041	3.0292403593844	4.51452301822218	0.159609647723062	0.162839899313227		1.5880863878273	5.2648409844171	0.0721045305753945	0.574916480668262		0.644995059545563	2.23927226707565		False	False	FBgn0031905	CG5155:FBgn0031905	0.115445641398538	0.522466512124092		1.6623373067984	3.25018902900998	0.122012892626158	0.595687521758534		1.77780239700753	2.97456586401065	0.00531481113950293	0.974327451025598
FBgn0260799	p120ctn:FBgn0260799	0.104895388122159	0.263359203777229	0.626757921307603	9303.04944242194	10047.8500581019	0.172511060091736	0.012394867634129	0.0459818364477492	9386.72526245491	10598.9977402023	-0.00735480699050796	0.917930484684234	0.967970488636187	9948.57528003552	9896.89395580236	0.0548630288309654	0.54117733135976	0.742533285302918	10666.8247567125	11097.1700488537	-0.0812165217375584	0.352869574901168	0.614106372868303	9525.2787006004	8974.29922207907	-0.0380469584535322	0.825516572447766	0.9481063728303	8557.14656867442	8314.86346890038		False	False	FBgn0260799	p120ctn:FBgn0260799	-0.0175119533752139	0.754903756909852	0.873643068174679	10095.8860331046	9972.0689809498	0.145652162589158	0.337432708044574	0.767414237689691	8497.34963418258	9463.24614971682	0.0518679213475729	0.629561324098067	0.868922813475222
FBgn0033794	CG13326:FBgn0033794	-0.00704197977530949	0.954883007138908		4.046574982257	3.87634456674707	0.058092199388302	0.787273672588446		2.75751968880685	3.46685889968145	-0.0105989743874174	0.897502602893624		1.54753723979543	1.25562003526609	0.0919342152501463	0.606563590743903	0.788047519637886	3.11192426002651	4.51752513403365	-0.0277381603553222	0.770979513896525		3.16983809790481	2.36063296255988	-0.0620833634649055	0.744452805321725		4.91900630469032	3.26494640394386		False	False	FBgn0033794	CG13326:FBgn0033794	0.503690135099106	0.0165713869713383		0.330391508029945	6.4426669271606	0.064323792668144	0.74722675824819		2.76341294662527	4.03199974064337	-0.0116657881264138	0.952014332483477	0.981640960878016
FBgn0000117	arm:FBgn0000117	0.0418780720206035	0.491279128913982	0.808158340456724	16877.871594682	17386.8680904145	0.00311617622298015	0.947059940414665	0.975278813677249	17040.4512539135	17076.9368578149	0.0708518659110595	0.275559385702156	0.535955903932456	16440.1974777819	17285.6544095529	0.114818717323267	0.0574831502835349	0.177939951085328	16078.2255514614	17433.1327378971	0.00643221975958056	0.902161428174015	0.959239058034053	15757.308955142	15829.373256513	-0.0303898974202856	0.619764104995309	0.866789231648328	15317.8576088725	14995.4283251752		False	False	FBgn0000117	arm:FBgn0000117	-0.0165370557099083	0.759821385888847	0.8758543256183	18119.2444929576	17911.219431657	-0.0213712806024507	0.814797255358107	0.964605029311924	16155.5288489192	15912.946683248	0.0392430110080387	0.485797868443532	0.795266941568246
FBgn0000384	cta:FBgn0000384	0.042456590155449	0.650336940979003	0.887079076335306	2024.21862104569	2088.05119497508	0.146745928409793	0.0569197134358528	0.154229655525787	2191.4933917553	2431.49951210039	0.0492411997704829	0.504003369133763	0.740810412879205	2260.23950490756	2340.71987521219	-0.0553843112870355	0.605412489365404	0.787349504983464	2513.52621390036	2414.01638337374	-0.0764385238453999	0.309193701449484	0.566762329158835	2738.18765993894	2591.49502092804	0.170350960221426	0.148515687245501	0.566814319214542	2353.45288654573	2660.51152001611		False	False	FBgn0000384	cta:FBgn0000384	-0.0868469095248827	0.236962071237975	0.436090096619891	2626.61467296139	2469.95010475587	-0.0877366866481671	0.64811071854991	0.917901906987665	2284.10103507995	2133.53433208236	0.151498448166582	0.151199171342602	0.458603830496856
FBgn0001122	G-oalpha47A:FBgn0001122	-0.0247348030947414	0.801483088463669	0.940145982931998	6080.24715125563	5969.86174139198	0.0415671004703193	0.383386902211687	0.589047461625248	6163.62572590674	6344.61686018754	-0.0351888425505107	0.630305727204886	0.82512185649374	6258.51958862378	6104.25953737883	0.0417606328184454	0.59985227631463	0.784438397833202	6335.31844764306	6527.59239906943	-0.161895858865744	0.0435750977509096	0.160209974104196	5601.46871064949	4979.75632635853	-0.186756554566803	0.333879267323499	0.733714473024179	5186.49943915194	4486.44647252342		False	False	FBgn0001122	G-oalpha47A:FBgn0001122	-0.1294352732125	0.0309525915441496	0.100692408152975	6880.61244046374	6283.81008331976	-0.124089237799712	0.647230664271734	0.917546644563562	5362.11202169741	4780.96987938911	-0.117923428567529	0.259525262078716	0.61302345010169
FBgn0001104	G-ialpha65A:FBgn0001104	-0.097878571256389	0.323897977465631	0.683549588738393	2038.51430829126	1895.76638125337	-0.00282573254523565	0.967109936408872	0.985528697058166	1925.67237240279	1921.84654702666	0.420111450574928	1.8587988726191e-07	4.49942509306581e-06	1594.50977917358	2154.26982179364	-0.100317880319978	0.152947969158491	0.345896287047145	2544.33638743345	2369.71140507082	-0.1818651815349	0.0137620464473147	0.0699061136747413	2276.65833647618	1996.83383155894	0.214530279590669			2134.89829028496	2510.29299564137		False	True	FBgn0001104	G-ialpha65A:FBgn0001104	-0.152460943864077	0.0809936226541652	0.207423176937146	2047.57070081659	1837.39856826428	-0.26514843442282	0.0521619091014086	0.28993439552459	2041.43734090279	1682.25160627277	0.00925579659141357	0.935145601927246	0.977375091717058
FBgn0058005	CG40005:FBgn0058005				0.0	0.0	-0.085269187445793	0.368936899541823		1.74962109301274	0.0	0.156449642290249	0.155828191890368		0.0	6.49964112626637				0.0	0.0	-0.16862968890236	0.053903041134212		7.00748823010472	0.0				0.0	0.0		False	False	FBgn0058005	CG40005:FBgn0058005				0.0	0.0				0.0	0.0	0.0510188888464937	0.446131096009121
FBgn0025643	CG3588:FBgn0025643	0.639121501675398	5.4800669021855e-10	3.54320575644431e-08	3176.43864972899	5112.03835569856	0.378105631775868	0.072988847525031	0.185414238586755	2063.16423350321	2823.35676109204	0.115802952903077	0.336229093066039	0.599080142377276	3607.4286986511	3933.48499750097	-0.213989100197023	0.0964111413975922	0.255868258240323	4823.19886008317	4104.84914514149	0.0753007288877405	0.567661631155492	0.781870789720054	3566.86115842041	3789.58266842925	-0.565803717199506	0.00212027132319095	0.0407373790207181	4685.07227802878	3035.55832538261		False	True	FBgn0025643	CG3588:FBgn0025643	-0.587267369425432	0.0292866157477745	0.0963237068842655	3464.64544675308	1788.75604658951	-0.642416223967764	0.00560372297795061	0.0563552084787201	2762.62499083161	1622.2537304936	-0.444668292459637	0.0018570465285862	0.019097796422753
FBgn0000578	ena:FBgn0000578	-0.00230931781274175	0.977088559638045	0.992438011728579	1462.63264762749	1459.83105796387	0.0724312168711505	0.360851702687308	0.568056460847194	1418.12078514197	1492.39304669583	0.160189727711725	0.078409107161674	0.244992905569245	1280.58985833601	1437.89130334396	0.0187548449559368	0.834206885307345	0.92045171308447	1426.47673398849	1445.97891714298	0.00415763262422485	0.955408457004592	0.981899478813549	1413.20228552815	1417.28674190225	-0.107898955373388	0.175470797508321	0.603794701443964	1389.99735146639	1288.07983663089		False	False	FBgn0000578	ena:FBgn0000578	-0.293370935171049	0.0011172297470438	0.00630579212555387	1606.47123028162	1304.01595879394	-0.426000405635502	0.0820772086102894	0.385798566211234	1347.25807289743	935.900199406092	0.00207208955912222	0.980257374563083	0.993817879431925
FBgn0035639	CG5537:FBgn0035639	0.0075268519771752	0.946230116317945	0.985331901612207	1266.75587735012	1273.99631634634	-0.0614175978164069	0.367349038029472	0.573789582223104	1485.8780997666	1422.79237412589	-0.0339962166844565	0.694184066804967	0.86343161866586	1437.73412094325	1402.92513962682	-0.367815803154262	0.000262568479479365	0.00268844154675712	1450.4079943413	1109.47588103829	0.0881391283383172	0.23076307158252	0.479155363541824	1477.18802503008	1574.19250343526	0.0485381566353481	0.569453333622351	0.851439669744213	1622.31199334358	1678.35336125056		False	True	FBgn0035639	CG5537:FBgn0035639	0.182833294900466	0.0121259074170398	0.0471658478584522	1305.18019790169	1484.53003680063	0.124089056601764	0.475408812960563	0.842681665029411	1374.97725635721	1510.97928114719	-0.0784501847316749	0.402884497392547	0.741865524675026
FBgn0031905	CG5155:FBgn0031905	-0.0230631399113943	0.831894692666571		3.35309025302658	2.78657635320918	0.165326248041176	0.255510701974226		0.349924218602547	3.01282846624619	0.0484982334866486	0.710649060993238		2.18973300403869	3.24161641644727	0.0950729155853381	0.592762815499528	0.780310850180041	3.0292403593844	4.51452301822218	0.159609647723062	0.162839899313227		1.5880863878273	5.2648409844171	0.0721045305753945	0.574916480668262		0.644995059545563	2.23927226707565		False	False	FBgn0031905	CG5155:FBgn0031905	0.115445641398538	0.522466512124092		1.6623373067984	3.25018902900998	0.122012892626158	0.595687521758534		1.77780239700753	2.97456586401065	0.00531481113950293	0.974327451025598
FBgn0033794	CG13326:FBgn0033794	-0.00704197977530949	0.954883007138908		4.046574982257	3.87634456674707	0.058092199388302	0.787273672588446		2.75751968880685	3.46685889968145	-0.0105989743874174	0.897502602893624		1.54753723979543	1.25562003526609	0.0919342152501463	0.606563590743903	0.788047519637886	3.11192426002651	4.51752513403365	-0.0277381603553222	0.770979513896525		3.16983809790481	2.36063296255988	-0.0620833634649055	0.744452805321725		4.91900630469032	3.26494640394386		False	False	FBgn0033794	CG13326:FBgn0033794	0.503690135099106	0.0165713869713383		0.330391508029945	6.4426669271606	0.064323792668144	0.74722675824819		2.76341294662527	4.03199974064337	-0.0116657881264138	0.952014332483477	0.981640960878016
FBgn0000117	arm:FBgn0000117	0.0418780720206035	0.491279128913982	0.808158340456724	16877.871594682	17386.8680904145	0.00311617622298015	0.947059940414665	0.975278813677249	17040.4512539135	17076.9368578149	0.0708518659110595	0.275559385702156	0.535955903932456	16440.1974777819	17285.6544095529	0.114818717323267	0.0574831502835349	0.177939951085328	16078.2255514614	17433.1327378971	0.00643221975958056	0.902161428174015	0.959239058034053	15757.308955142	15829.373256513	-0.0303898974202856	0.619764104995309	0.866789231648328	15317.8576088725	14995.4283251752		False	False	FBgn0000117	arm:FBgn0000117	-0.0165370557099083	0.759821385888847	0.8758543256183	18119.2444929576	17911.219431657	-0.0213712806024507	0.814797255358107	0.964605029311924	16155.5288489192	15912.946683248	0.0392430110080387	0.485797868443532	0.795266941568246
FBgn0260799	p120ctn:FBgn0260799	0.104895388122159	0.263359203777229	0.626757921307603	9303.04944242194	10047.8500581019	0.172511060091736	0.012394867634129	0.0459818364477492	9386.72526245491	10598.9977402023	-0.00735480699050796	0.917930484684234	0.967970488636187	9948.57528003552	9896.89395580236	0.0548630288309654	0.54117733135976	0.742533285302918	10666.8247567125	11097.1700488537	-0.0812165217375584	0.352869574901168	0.614106372868303	9525.2787006004	8974.29922207907	-0.0380469584535322	0.825516572447766	0.9481063728303	8557.14656867442	8314.86346890038		False	False	FBgn0260799	p120ctn:FBgn0260799	-0.0175119533752139	0.754903756909852	0.873643068174679	10095.8860331046	9972.0689809498	0.145652162589158	0.337432708044574	0.767414237689691	8497.34963418258	9463.24614971682	0.0518679213475729	0.629561324098067	0.868922813475222
FBgn0022029	l(2)k01209:FBgn0022029	-0.0503670686075293	0.615194645337622	0.87432780178771	1869.36134450678	1801.13151125949	-0.0716869620358803	0.372537940478177	0.57844712915629	2102.08947008057	1998.29782185623	0.0460330249588889	0.590470766631985	0.801410271606445	2035.61379454856	2103.61702485201	-0.148589367918962	0.0891282584846484	0.242704105727436	2723.65230321155	2448.20026898391	-0.279767763925819	2.23370834668306e-05	0.00033217883221988	2681.20900136339	2194.66093216893	0.179888677293678	0.0859506539788093	0.440805373115551	2193.28407935368	2493.46217041254		False	True	FBgn0022029	l(2)k01209:FBgn0022029	-0.027100822513225	0.690370996803576	0.833818739131828	1976.47237950443	1938.71082216208	0.110535529787886	0.319161805995794	0.75295204180391	1726.21095955804	1868.48501347405	-0.0724725073728298	0.374435017774799	0.718817769637518
FBgn0024187	syd:FBgn0024187	-0.00988924260227397	0.906868450004685	0.974211513370419	5182.00359887508	5144.71359827354	0.0451999687810205	0.417790069177347	0.621183039641649	5170.38527723656	5335.99559063702	0.0556743219540584	0.396816739609692	0.653833543855535	5153.9830429953	5361.58666596673	0.197488576894174	0.00354776768847447	0.0223353550252438	5294.19603766872	6088.21168028372	0.0734049234366011	0.239584690741041	0.490064334603994	5259.02302638804	5541.7261544803	-0.0158946463755568			4726.44364604019	4669.05495092885		False	False	FBgn0024187	syd:FBgn0024187	-0.0888470296001931	0.0997873997508788	0.241228006439697	5385.63675883217	5061.06215315125	-0.26099855358721	0.192912478379479	0.610570875057255	4710.26076956208	3838.32765714411	-0.124585277029368	0.0657316255527742	0.28310566975535
[truncated: 20 more columns]
