# Supplementary material for: Downregulation of glial genes involved in synaptic function mitigates Huntington's disease pathogenesis
Source: eLife. 2021 Apr 19;10:e64564. doi: 10.7554/eLife.64564 (PMC8149125; doi:10.7554/eLife.64564)
Supplement: Figure 1—source data 2. [file elife-64564-fig1-data2.zip › Figure_1_source_data_file_2/neuronUp/29/subMouse.csv]

Entrez	Entrez_Striatum 2 months	Symbol_Striatum 2 months	Name_Striatum 2 months	baseMean.continuousQ_Striatum 2 months	log2FoldChange.continuousQ_Striatum 2 months	lfcSE.continuousQ_Striatum 2 months	stat.continuousQ_Striatum 2 months	pvalue.continuousQ_Striatum 2 months	FDR.continuousQ_Striatum 2 months	baseMean.Q.80.vs.20_Striatum 2 months	log2FoldChange.Q.80.vs.20_Striatum 2 months	lfcSE.Q.80.vs.20_Striatum 2 months	stat.Q.80.vs.20_Striatum 2 months	pvalue.Q.80.vs.20_Striatum 2 months	FDR.Q.80.vs.20_Striatum 2 months	baseMean.Q.92.vs.20_Striatum 2 months	log2FoldChange.Q.92.vs.20_Striatum 2 months	lfcSE.Q.92.vs.20_Striatum 2 months	stat.Q.92.vs.20_Striatum 2 months	pvalue.Q.92.vs.20_Striatum 2 months	FDR.Q.92.vs.20_Striatum 2 months	baseMean.Q.111.vs.20_Striatum 2 months	log2FoldChange.Q.111.vs.20_Striatum 2 months	lfcSE.Q.111.vs.20_Striatum 2 months	stat.Q.111.vs.20_Striatum 2 months	pvalue.Q.111.vs.20_Striatum 2 months	FDR.Q.111.vs.20_Striatum 2 months	baseMean.Q.140.vs.20_Striatum 2 months	log2FoldChange.Q.140.vs.20_Striatum 2 months	lfcSE.Q.140.vs.20_Striatum 2 months	stat.Q.140.vs.20_Striatum 2 months	pvalue.Q.140.vs.20_Striatum 2 months	FDR.Q.140.vs.20_Striatum 2 months	baseMean.Q.175.vs.20_Striatum 2 months	log2FoldChange.Q.175.vs.20_Striatum 2 months	lfcSE.Q.175.vs.20_Striatum 2 months	stat.Q.175.vs.20_Striatum 2 months	pvalue.Q.175.vs.20_Striatum 2 months	FDR.Q.175.vs.20_Striatum 2 months	Entrez_Liver 2 months	Symbol_Liver 2 months	Name_Liver 2 months	baseMean.continuousQ_Liver 2 months	log2FoldChange.continuousQ_Liver 2 months	lfcSE.continuousQ_Liver 2 months	stat.continuousQ_Liver 2 months	pvalue.continuousQ_Liver 2 months	FDR.continuousQ_Liver 2 months	baseMean.Q.80.vs.20_Liver 2 months
71519	71519.0	Cyp2u1	cytochrome P450, family 2, subfamily u, polypeptide 1	178.0	0.00076	0.000493	1.54	0.123	0.5710000000000001	178.0	0.0424	0.0935	0.454	0.65	0.8160000000000001	178.0	-0.0482	0.0911	-0.528	0.597	1.0	178.0	0.0436	0.0932	0.468	0.64	0.916	178.0	0.101	0.09	1.13	0.26	0.65	178.0	0.107	0.08990000000000001	1.19	0.23500000000000001	0.732	71519.0	Cyp2u1	cytochrome P450, family 2, subfamily u, polypeptide 1	303.0	-0.00026199999999999997	0.000936	-0.28	0.779	0.934	303.0
170716	170716.0	Cyp4f13	cytochrome P450, family 4, subfamily f, polypeptide 13	327.0	-0.000474	0.00041000000000000005	-1.16	0.248	0.648	327.0	-0.16	0.07350000000000001	-2.18	0.0292	0.483	327.0	0.00334	0.07060000000000001	0.0473	0.962	1.0	327.0	-0.06430000000000001	0.073	-0.881	0.378	0.904	327.0	-0.0575	0.07050000000000001	-0.8160000000000001	0.41500000000000004	0.716	327.0	-0.105	0.07050000000000001	-1.49	0.135	0.719	170716.0	Cyp4f13	cytochrome P450, family 4, subfamily f, polypeptide 13	1970.0	5.8800000000000006e-05	0.000332	0.177	0.859	0.9590000000000001	1970.0
13110	13110.0	Cyp2j6	cytochrome P450, family 2, subfamily j, polypeptide 6	883.0	-7.18e-05	0.000343	-0.209	0.834	0.937	883.0	-0.0854	0.062400000000000004	-1.37	0.171	0.508	883.0	-0.06380000000000001	0.0603	-1.06	0.29	1.0	883.0	-0.0275	0.062200000000000005	-0.443	0.658	0.92	883.0	-0.055	0.0601	-0.914	0.361	0.6890000000000001	883.0	-0.0179	0.06	-0.299	0.765	0.927	13110.0	Cyp2j6	cytochrome P450, family 2, subfamily j, polypeptide 6	2540.0	0.000983	0.000491	2.0	0.0454	0.334	2540.0
[truncated: 303 more columns]
