# Supplementary material for: Downregulation of glial genes involved in synaptic function mitigates Huntington's disease pathogenesis
Source: eLife. 2021 Apr 19;10:e64564. doi: 10.7554/eLife.64564 (PMC8149125; doi:10.7554/eLife.64564)
Supplement: Figure 1—source data 2. [file elife-64564-fig1-data2.zip › Figure_1_source_data_file_2/neuronUp/29/subHuman.csv]

Entrez	Chip	Caudate Probeset	M	t	P.Value	Unnamed: 5	Cerebellum Probeset	M.1	t.1	P.Value.1	Unnamed: 10	Probe Set ID	Title	Gene Symbol	Unigene	Full Length Ref. Sequences	Biological Process (GO)	Cellular Component (GO)	Molecular Function (GO)	Biochemical Function (Proteome)	Cellular Role (Proteome)	Molecular Localization (Proteome)	adjp	Entrez	entrezList	entrezList_filt	validList
113612	A	216720_at	-0.0322	-0.837	0.406		216720_at	0.0174	0.561	0.577		216720_at	Homo sapiens mRNA; cDNA DKFZp434D0326 (from clone DKFZp434D0326)	---	Hs.406788 // ---	---	---	---	---	---	---	---	0.5689572052401747	113612	['113612']	['113612']	True
113612	B	226393_at	0.0698	2.23	0.0291		226393_at_B	0.0626	1.83	0.0722		226393_at	cytochrome P450, family 2, subfamily U, polypeptide 1	CYP2U1	Hs.109087		---	---	---				0.07721502480510277	113612	['113612']	['113612']	True
113612	B	226402_at	0.431	4.77	1.13e-05		226402_at_B	-0.0344	-0.56	0.577		226402_at	cytochrome P450, family 2, subfamily U, polypeptide 1	CYP2U1	Hs.109087		---	---	---				9.970274941084054e-05	113612	['113612']	['113612']	True
4051	A	206515_at	0.613	3.81	0.000323		206515_at	0.0145	0.486	0.629		206515_at	cytochrome P450, family 4, subfamily F, polypeptide 3	CYP4F3	Hs.106242 // full length	NM_000896 // cytochrome P450, family 4, subfamily F, polypeptide 3	6118 // electron transport // inferred from electronic annotation /// 6691 // leukotriene metabolism // traceable author statement	5792 // microsome // inferred from electronic annotation /// 5783 // endoplasmic reticulum // inferred from electronic annotation /// 16020 // membrane // inferred from electronic annotation	18685 // alkane 1-monooxygenase activity // extended:Unknown; 1.14.15.3; 9.65e-140 /// 4497 // monooxygenase activity // traceable author statement	---	---	---	0.0017522028495532479	4051	['4051']	['4051']	True
1573	A	205073_at	0.461	7.1	1.36e-09		205073_at	0.0984	1.63	0.108		205073_at	cytochrome P450, family 2, subfamily J, polypeptide 2	CYP2J2	Hs.152096 // full length	NM_000775 // cytochrome P450, family 2, subfamily J, polypeptide 2	6118 // electron transport // inferred from electronic annotation /// 8016 // regulation of heart // traceable author statement /// 6690 // eicosanoid metabolism // traceable author statement	5792 // microsome // inferred from electronic annotation /// 5783 // endoplasmic reticulum // inferred from electronic annotation /// 16020 // membrane // inferred from electronic annotation	8392 // arachidonic acid epoxygenase activity // traceable author statement /// 16712 // oxidoreductase activity, acting on paired donors, with incorporation or reduction of molecular oxygen, reduced flavin or flavoprotein as one donor, and incorporation of one atom of oxygen // inferred from electronic annotation	---	---	---	6.292696189495366e-08	1573	['1573']	['1573']	True
