# Supplementary material for: Downregulation of glial genes involved in synaptic function mitigates Huntington's disease pathogenesis
Source: eLife. 2021 Apr 19;10:e64564. doi: 10.7554/eLife.64564 (PMC8149125; doi:10.7554/eLife.64564)
Supplement: Figure 1—source data 2. [file elife-64564-fig1-data2.zip › Figure_1_source_data_file_2/neuronUp/29/subFly.csv]

fbgene	gene_x	EN7vsEW7_log2FoldChange	EN7vsEW7_pvalue	EN7vsEW7_padj	EN7vsEW7_grp.mean.EW7	EN7vsEW7_grp.mean.EN7	EN9vsEW9_log2FoldChange	EN9vsEW9_pvalue	EN9vsEW9_padj	EN9vsEW9_grp.mean.EW9	EN9vsEW9_grp.mean.EN9	EN11vsEW11_v2_log2FoldChange	EN11vsEW11_v2_pvalue	EN11vsEW11_v2_padj	EN11vsEW11_v2_grp.mean.EW11	EN11vsEW11_v2_grp.mean.EN11	EF18vsEW18_log2FoldChange	EF18vsEW18_pvalue	EF18vsEW18_padj	EF18vsEW18_grp.mean.EW18	EF18vsEW18_grp.mean.EF18	EF20vsEW20_log2FoldChange	EF20vsEW20_pvalue	EF20vsEW20_padj	EF20vsEW20_grp.mean.EW20	EF20vsEW20_grp.mean.EF20	EF22vsEW22_log2FoldChange	EF22vsEW22_pvalue	EF22vsEW22_padj	EF22vsEW22_grp.mean.EW22	EF22vsEW22_grp.mean.EF22	Unnamed: 31_x	AllSig_x	UnionSig_x	fbgene	gene_y	RN5vsRW5_log2FoldChange	RN5vsRW5_pvalue	RN5vsRW5_padj	RN5vsRW5_grp.mean.RW5	RN5vsRW5_grp.mean.RN5	RN7vsRW7_log2FoldChange	RN7vsRW7_pvalue	RN7vsRW7_padj	RN7vsRW7_grp.mean.RW7	RN7vsRW7_grp.mean.RN7	RN8vsRW8_log2FoldChange	RN8vsRW8_pvalue	RN8vsRW8_padj
FBgn0036910	Cyp305a1:FBgn0036910	0.482889436157873	0.000436087086220343	0.00632723829866682	1377.75172591616	2024.98318598444	-0.00318004759452936	0.975605912583689	0.98818009746509	2038.8420119176	2033.55451221226	0.461882872123201	3.26969671987643e-05	0.00045199888285317	1365.08377004949	1921.29920285406	0.28410364093232	0.0159374761727992	0.0706697785876756	1397.02952271892	1724.13854393072	0.431560557027903	7.30985850255843e-07	1.6469978976187e-05	1512.65147050484	2076.42738788424	0.136428066529608	0.502156418887582	0.820804584818334	1571.05010748736	1749.8454082567		False	True	FBgn0036910	Cyp305a1:FBgn0036910	0.155330232521442	0.129149269671556	0.288926050290978	1041.98541145499	1164.74578326761	-0.327087012806072	0.0464918006919904	0.268638619605082	1003.49436588132	785.4957108871	-0.356193696573115	0.0051650325402985	0.0442641664479512
FBgn0086917	spok:FBgn0086917	-0.0126144022859126	0.926434302438636		3.41605409444071	3.173732333454	0.240764058695776	0.303861818098791		3.06556984739587	6.8512922285869	0.0222631348782018	0.870964625868021		2.6634620780889	3.10622625406751	-0.0885725663749228	0.667962185022068	0.8297040160857	7.4473963000884	5.85560836771345	0.0512762570611288	0.72946284081484	0.880641754438173	6.33986335322041	7.68224778334733	-0.108696987723127	0.606620069082413		6.52633218351953	3.68724566389898		False	False	FBgn0086917	spok:FBgn0086917	2.64981679963453	6.07310264222902e-24	3.21720300377168e-22	4.59866719494715	99.8008793575391	3.09765492737252	2.50699190591624e-27	4.87400158001715e-25	3.84244600210237	112.367943308596	2.1530866002705	2.37260140417736e-17	2.06909823255499e-15
FBgn0038095	Cyp304a1:FBgn0038095	-0.272303083691986	0.104693456407527	0.377370664298212	1520.08514038654	1194.09874840344	-1.66820848490319	5.71750588275043e-12	1.20780825934776e-10	2384.19229730068	520.207549562342	0.152150982781216	0.254729055672561	0.513732589157383	1191.50932958984	4764.50974591152	-0.318875848361889	0.0654444927639739	0.19497332096829	3335.29724768582	685.123077832764	-0.931753652467022	1.38406104424279e-07	3.76182416830845e-06	3559.39903396609	1378.7032436485	0.275751209160644	0.369463873010197	0.753925011055902	1149.52319044196	1594.66158093391		False	True	FBgn0038095	Cyp304a1:FBgn0038095	-0.70834649440766	0.0100316270761348	0.040389683706228	4446.4190592355	1842.23686373709	-2.28266447320074			4792.23279406311	464.576622403742	-0.4048644698772	0.0437544145539753	0.21562697696785
FBgn0003486	spo:FBgn0003486				0.0	0.0				0.0	0.0	-0.0604312241227141	0.297649971213135		2.06338298639391	0.0	0.0876786160288534	0.381604600325615		0.348536965401379	1.6108512707128	-0.0225326857721152	0.501618013581172		0.627558078866856	0.0	0.186567208925181			1.35114763766507	33.3170562400895		False	False	FBgn0003486	spo:FBgn0003486	-0.0389283265780781	0.541922241593383		0.315146405653576	0.0	0.0496531372810187	0.540409122618081		0.0	0.311340076093593	0.139657097764845	0.306398923037948
FBgn0010383	Cyp18a1:FBgn0010383	0.0713602771800186	0.492583865671295	0.809151237591087	1946.56012818134	2053.41443167723	-0.343149126124822	0.000644588144871293	0.00370455890273598	2563.80709002461	2004.52978793485	-0.395600429654735	0.00411050425908875	0.0275498504075433	2144.52259288472	1580.8976464971	-0.453181941947228	0.000901041862678632	0.00739145199311062	1839.60528799501	1301.78003952089	0.192425856856282	0.0438584444137954	0.161025200178912	1309.68854695733	1511.09478689973	0.236633481786977	0.230502409116413	0.656654239562406	1608.79063635404	1935.77205133237		False	True	FBgn0010383	Cyp18a1:FBgn0010383	-0.219352090734082	0.0281203887153801	0.0936987154002894	1570.54757298565	1342.31413513935	0.00615496384759681	0.961751652276097	0.99399483691611	1760.78141451306	1768.89688246233	-0.029723030713468	0.714937015708429	0.900673570812155
FBgn0001992	Cyp303a1:FBgn0001992	0.109302492934771	0.333060673426541		1.75690040248156	4.55318232016287	-0.0853281393709267	0.648368675147464		3.07622281720229	1.89068061513852	0.1034039102249	0.432765596511385		1.58965391234369	3.91865856154986	0.0863260921979025	0.64441451382293	0.81525217006723	3.98693507466051	5.5025047127055	0.272325135407829	0.014656999632881	0.0733046368418941	0.320300874594009	7.8729084200059	-0.0835329676644306	0.707978094492114		3.57291594081429	2.44943886370408		False	False	FBgn0001992	Cyp303a1:FBgn0001992	0.109826967904133	0.596067132038753		3.22282423268992	5.13903863480496	0.29839748859678	0.200335753252522		0.993509090009922	3.96351761058531	0.0284178628659679	0.68736342723342
FBgn0004959	phm:FBgn0004959	0.115995272038292	0.564454903552845	0.84898022350308	18.2798122376693	21.97666409039	0.214139181043932	0.448542849528701	0.649154448885936	20.354900899269	26.6907710505568	0.167640058054721	0.447061566450467	0.696429825590886	18.3810888353134	25.3988515227143	-0.202419532216072	0.383603219246362	0.609443488103377	16.6768297237836	11.6803295385037	0.0447052206554856	0.762567759803427	0.8943479026266	7.32051863989497	8.62248750280335	-0.00677351807278111	0.9826397555519	0.99421384860629	9.80480071695349	9.68430777911923		False	False	FBgn0004959	phm:FBgn0004959	0.206883396439122	0.455078526981714	0.658607973351569	14.8091246906757	19.9734708548888	0.0425699895097882	0.890100214976611	0.982870753925297	23.7139526521838	25.1227783927098	-0.250736148719047	0.321708437948385	0.677932279542885
FBgn0033978	Cyp6a23:FBgn0033978	0.307551624716441	0.00128156766024237	0.0152388706266751	2075.61405541251	2602.87751701221	0.169803945477322	0.143571324888814	0.302159948673412	2096.58015498869	2371.73749653939	0.0359413698659562	0.77249091207698	0.905700517782677	2284.49536861065	2347.44104833399	0.666979964128859	3.18939610287429e-09	1.32076436393472e-07	2017.98097196943	3298.30751032711	0.507964373725776	3.38813920754061e-11	1.84176615757475e-09	1855.45365123059	2679.79242344571	0.154675552675066	0.421650750948752	0.780692358692988	2855.21907342972	3218.98865851543		False	True	FBgn0033978	Cyp6a23:FBgn0033978	-0.177848157341478	0.0269796007222485	0.0907669610371971	1908.37718239925	1682.18781199216	0.235689482423959	0.0752666635967779	0.364564471391024	1579.00867775435	1873.51789688337	0.318088066202997	0.00094361848235397	0.0108850635726356
FBgn0023541	Cyp4d14:FBgn0023541	0.352153720193111	0.0529757773799624	0.248091632863609	85.7852918505943	120.325193718887	0.614253788550909	0.00641557048733641	0.0268045278461453	90.7062407771647	154.327473620992	0.0955948309611581	0.621918687991354	0.82075712500612	110.486336730132	120.544824178355	0.267865142302886	0.0919494361757295	0.247970729831363	133.33552242576	164.980884295276	0.343983727090068	0.0101563075213682	0.0554241382184604	173.942913484683	229.842309861198	0.368668171157728	0.215003713097724	0.640842980130679	204.046150630911	302.148915595373		False	False	FBgn0023541	Cyp4d14:FBgn0023541	-0.0586735272103374	0.761010509884576	0.876106528533419	102.050920855758	97.4452849599335	-0.0392321078770188	0.864786927556645	0.977780650418667	78.7531693432576	76.5167260337766	0.0461720165018419	0.840168447996127	0.949971605809126
FBgn0015032	Cyp4c3:FBgn0015032	0.10678644371063	0.423153130732567	0.763188277351456	329.248284238364	357.867257210332	-0.0930710481614113	0.476900996877616	0.672938342402814	328.574847795356	306.745111777448	-0.300872188276419	0.0325800927664458	0.131388154051496	367.06314635018	290.86021251784	0.37058211126025	0.0124728867366537	0.0584162169798831	183.447672261417	244.90880505315	-0.0748396551373899	0.624970545356621	0.821603682425856	180.263052849228	169.031962579474	-0.0878683409127974	0.750709914613733	0.925651312137851	139.852248560433	128.833329676595		False	False	FBgn0015032	Cyp4c3:FBgn0015032	0.77294050756456	7.15852620973171e-09	1.14756343356006e-07	281.008841464965	497.114854374139	0.626286497020529	0.00223302446539119	0.0273400084884985	267.986046575056	440.086208759328	0.825970474453179	4.82394395975387e-09	1.7412520895787e-07
FBgn0038007	Cyp313a3:FBgn0038007	0.133992554687366	0.434281235688766	0.771475736125823	7.69283741591994	11.5994554205356	0.725859886998704	0.00771178939909626		3.44671515620552	15.8773828210936	0.391942420096109	0.0450026659513016	0.166302307927298	4.37946600807737	16.2963404440969	0.22347898193115	0.315963231481602	0.541981679597025	8.19826639550516	13.2183504807703	0.227365500033103	0.168278257961175	0.395379759263374	12.7317142303147	24.0847913256871	0.184316728466132			24.7782950866821	42.0665106031771		False	False	FBgn0038007	Cyp313a3:FBgn0038007	-0.108968554483557	0.693101135456036	0.835242892565726	17.4193884532684	14.7520186500542	-0.0248894899098223	0.936444337572707	0.991461724976775	12.039227207155	11.6890757922501	0.267583277054583	0.236070438779243	0.584598785354958
FBgn0035790	Cyp316a1:FBgn0035790	0.191165198089432	0.0927236163000208		0.693484729230415	4.89592988719555	0.0307721556158144	0.845397994078122		1.74962109301274	2.25337949438133	-0.0217434897316001	0.785448251982616		1.58965391234369	1.01556321765388	-0.0477879477486342	0.640334763302168		1.98886174346619	0.993668416557613	-0.00733597525552019	0.91963699922771		1.58846070264888	1.38868247527911	0.243263607601902			1.28999011909113	10.6773431544918		False	False	FBgn0035790	Cyp316a1:FBgn0035790	-0.0511076777651684	0.815161247542232		3.61603429386566	2.99719920879146	-0.308126636868013	0.129515916270225		3.55558722953313	0.309797951236259	0.00561359071306655	0.939601687886572
FBgn0036778	Cyp312a1:FBgn0036778	0.0573157340438231	0.738784156357534	0.923034069748634	131.573180383251	138.431113525844	-0.106889386490762	0.566927036839105	0.745798242014778	142.592116948127	131.211322314862	-0.0684259849978646	0.7141501632504	0.873545099095401	187.884758008883	176.84731990758	-0.474674567137707	0.00458286081137427	0.0272268686142273	196.518502098799	133.54645511193	0.206138385237637	0.192622511179994	0.432088717987495	225.033032116584	270.283026469255	0.123360048792147	0.424851327311099	0.782138799790448	284.999806668659	312.634006799455		False	False	FBgn0036778	Cyp312a1:FBgn0036778	-0.151251550926071	0.438483236455678	0.643456720382385	112.169258642035	99.2992816101249	-0.437070236732108	0.0335134809948649	0.215534945291781	131.601383347444	93.2983196930174	-0.805390480029116	4.00899306611219e-05	0.00070715264423445
FBgn0010019	Cyp4g1:FBgn0010019	-0.295946097564293	0.122436806535159	0.413021134709027	5609.01284111525	3012.52007565334	-0.161211425396401	0.562712727608276	0.741887118882535	4412.81763251029	3334.69213167601	0.123351665985948	0.281997858374694	0.543548751983312	1520.05017385603	8435.75698655374	-0.0542026926229221	0.734805523013943	0.867750375244919	5195.86710887324	3888.65958046253	-0.113268930584593	0.550168797948708	0.770171786166439	5828.23647354695	4923.22249885942	0.0870717333649645	0.678127103077846	0.892811774912541	32284.0009199861	51610.8328391114		False	False	FBgn0010019	Cyp4g1:FBgn0010019	0.0612824356894226	0.821362993884846	0.911227919623786	11957.2230104445	13301.3185992668	-2.88269520416387	2.08364984698047e-22	3.08579979393231e-20	9384.101951408	415.10412730245	0.0864443845458503
FBgn0033395	Cyp4p2:FBgn0033395	-0.0522417701388748	0.600614789520752	0.866940141983003	1721.38823276709	1656.0690975388	0.0122992961480181	0.851718531572812	0.924946390002529	2026.13742037108	2044.1197900253	0.339741734302564	0.000113254664954811	0.00133022751928742	1678.02456174244	2144.14650168875	-0.48031229441099	0.00015672583177166	0.00173157265320053	3387.94369743031	2361.55139876744	-0.924143796955156	5.46940146715107e-25	1.09368495766353e-22	5144.37200328184	2603.98455450316	-0.173950584681105	0.371325746313199	0.754747007644245	2978.11687193054	2601.14284024246		False	True	FBgn0033395	Cyp4p2:FBgn0033395	0.442509381834894	0.00229050796689606	0.0115254296733497	1861.61006183624	2592.90774219368	0.671853225207639	2.60842560977651e-05	0.000574331756971363	1407.01869056547	2321.65922046613	0.657186690483195	5.73472637178671e-08	1.7759730732627e-06
FBgn0005670	Cyp4d1:FBgn0005670	-0.655752137270517	6.44004832309284e-05	0.0012337462944888	679.284543212623	383.344449557738	-0.245223008243265	0.38692335362476	0.591919330951699	587.249351515541	405.722183361569	0.556406920676865	0.00596945319793236	0.037348830662124	290.917779571856	493.810116893692	-0.207433693572752	0.0736819139306728	0.212001410102638	901.485727597903	772.639364432021	0.102479163293066	0.305809236884052	0.563104784381658	904.016756658645	975.975016738583	0.0906941052319511	0.645900614852493	0.877116655417082	1227.19210311008	1317.12800488969		False	True	FBgn0005670	Cyp4d1:FBgn0005670	-1.06655146773609	4.14475321176093e-06	4.08062684131482e-05	2028.84322969492	780.289467727982	-1.54035518702405	4.20077487999149e-12	2.83841107672425e-10	1367.08435838471	390.579051602679	-0.393820462023909	0.0572722945839919	0.260352495104293
FBgn0033397	Cyp4p3:FBgn0033397	0.245844326552732	0.0136800576601015	0.0962722425127553	625.0348142083	750.027553599538	0.249586570517603	0.0204812444657435	0.069093600603061	543.637715978456	650.875643478045	0.567931020048823	1.29098193655487e-07	3.30286863768098e-06	472.012309529863	717.111597993711	-0.322645639703532	0.00352921515815177	0.0222561504135899	807.26954672006	636.43277655552	-0.213868023327117	0.0461890020177171	0.167386551648672	765.754845236411	650.612686157934	-0.156897204495146	0.309789747322919	0.719643710707082	686.4207270796	611.135465298098		False	True	FBgn0033397	Cyp4p3:FBgn0033397	-0.0752963642398379	0.427537717483739	0.633326276743832	673.4968573996	637.974713572281	-0.259739486792959	0.191134047679243	0.608338300420192	781.371050482864	638.004810902037	-0.293377711027047	0.0289371729097495	0.16296893798817
FBgn0030367	Cyp311a1:FBgn0030367	0.0294524569044833	0.75687374818032	0.927598498391827	1504.17117746837	1536.88409948325	-0.170466616394841	0.0571788707920869	0.154725567541517	1594.10076597208	1411.51171758262	0.221419733112743	0.0284955499488526	0.120002519630114	1365.00998238042	1604.50409797222	0.106239478786446	0.320850148558429	0.546417078414815	1796.05572616811	1941.03989286588	0.0658541624811905	0.432392210948145	0.684478244750382	1445.92521108114	1517.4511640429	-0.218001273854476	0.305883278941466	0.717647828229149	1419.53964739831	1192.27439364175		False	False	FBgn0030367	Cyp311a1:FBgn0030367	-0.35852612938109	0.00153576609322365	0.0082022799124268	1330.89107453298	1026.42811680698	-0.437493376784205	0.0217297604356687	0.159463762132096	1126.6023083675	803.811177695801	-0.336423626490733	0.00786678428539931	0.0615178016464404
FBgn0030304	Cyp4g15:FBgn0030304	-0.0246731222574481	0.8299054788542	0.949597201689237	3424.1413531113	3360.47878204963	-0.0775757545447346	0.226905340648816	0.416421610898558	3843.44165295579	3639.18350296438	0.171179361355023	0.107980193640354	0.300831073171616	3023.31883918978	3428.15480112684	0.00885139434159101	0.938785708694057	0.97307766917749	3521.30171039304	3544.53499633356	-0.163101174602314	0.0272915131811719	0.113821364842742	3562.87661529495	3167.53909328602	-0.333528248119217			3425.4945028681	2575.64317965669		False	False	FBgn0030304	Cyp4g15:FBgn0030304	-0.477080174574293	4.45717785086771e-08	6.20201440688738e-07	3719.37811429007	2649.57381781995	-0.202468104819812	0.117006610760854	0.473754482909552	3021.68036152999	2609.38742450826	-0.127965573783083	0.240605754353728	0.590265349707013
FBgn0015039	Cyp9b2:FBgn0015039	-0.392278437233002	1.63987181759571e-05	0.000379518432953638	13272.8404417517	9960.20803982001	-0.932807835584533	1.2529375993133e-34	1.35437222836409e-32	12876.7858902291	6664.54958233735	-0.0976627679449341	0.420689548463987	0.67508883293336	10238.271342135	9515.57528696083	-0.147008902590565	0.28938794174967297	0.514177230663017	13986.2240248021	12498.03920561	-0.135289977510385	0.160080547020438	0.38319409267526	15899.0191906897	14375.1461752121	0.189584234944267	0.206502728621032	0.630994626000291	11508.5040566543	13238.9569572539		False	True	FBgn0015039	Cyp9b2:FBgn0015039	-0.644373994848837	1.16857271355132e-07	1.51870795001514e-06	12392.1903501949	7741.01406100617	-0.579038820273108	0.00576537049210298	0.0575525580702911	10479.0265621889	6611.22369480916	-0.342537332729373	0.046835233381225	0.225801910267804
FBgn0015033	Cyp4d8:FBgn0015033	-0.0453043737172883	0.71254899746857	0.914117940568148	883.634108269036	853.344503490713	-0.174553522909208	0.132397954557917	0.28611514344709	912.941498968091	805.039458589758	0.142708178779494	0.220890134709824	0.474955440678569	753.771215680591	838.540276871434	-0.108754918319176	0.34491253352257	0.571398815975765	1163.90928398719	1073.71582096648	-0.165255024323653	0.120141031670733	0.321587281445013	932.302199405772	822.702656503268	0.20275628813315	0.16276165637989	0.58495855465337	810.77562886923	941.122112913392		False	False	FBgn0015033	Cyp4d8:FBgn0015033	-0.335958874200388	0.000532118164853047	0.00329957526346192	730.807905010781	574.44648468102	-0.0563482362698484	0.739978596464612	0.944945500399117	681.542467417015	652.897584073186	0.0682067452169086	0.665397782268635	0.881802415957392
FBgn0013773	Cyp6a22:FBgn0013773	-0.520876598694463	0.00057098114912512	0.00792859058751593	1266.54607693351	821.534812801341	-0.867763710839641	5.44310841278448e-15	1.46315938048421e-13	1273.02730738969	680.367072113139	-0.640817914152122	2.60690326516457e-05	0.000365603149915075	1132.86794882967	681.684665418476	-0.13608997375889	0.303905164305268	0.530400401108112	1139.24897995326	1027.07068916345	-0.184964090601186	0.0630001053692462	0.208408215236306	1009.8624604514	879.511977277285	0.227877281680505	0.162480297819749	0.584361290801569	1048.99587456057	1244.0142687882		False	True	FBgn0013773	Cyp6a22:FBgn0013773	-0.176950299345716	0.161277751818794	0.335344614062749	1050.55032116798	922.251825026545	-0.17614944785375	0.252779426437107	0.691819395358161	1103.67871761193	968.34096789897	0.135490955578326
FBgn0013772	Cyp6a8:FBgn0013772	0.450044200893939	0.00414761586303353	0.0382416097175418	356.640843550448	522.1066225142	0.400074863648358	0.00761041901814341	0.0308208320619192	231.057136478933	311.505260550936	0.962694172975682	1.46870386771829e-07	3.68459300406221e-06	156.123016790068	361.664593058801	0.862410657359617			301.25340761491	807.220074391331	0.453331452320534	0.00154138970152305	0.0123025530132966	135.835174854578	198.480467004896	0.684227295325344	0.000386314600683998	0.0107146796718447	196.103732892285	333.308760088167		False	True	FBgn0013772	Cyp6a8:FBgn0013772	0.44269092286939	0.00762892720774432	0.0320255367417618	171.92128029649	241.805923086026	0.682666803595793	0.00553027302394623	0.0558242592547924	141.514138605213	253.975753354513	0.407228844182738	0.0228535234520745	0.136060217996212
FBgn0033981	Cyp6a21:FBgn0033981	0.546421529377431	3.83983961713514e-07	1.35573859519669e-05	620.424646426211	934.0982178237	0.248407613668092	0.0444883207719354	0.12662348105424	779.511683598086	934.721422668335	0.0762292443804082	0.492997640899923	0.734175117082116	973.943672362437	1030.87004380886	0.616645120684178	2.83370623701607e-05	0.000409879294127771	327.48540382118	527.965131751257	0.64177200747977	2.94378579108943e-08	9.08113313736074e-07	390.95798259193	642.108214994445	0.128509260925517	0.171374166792437	0.59842117721619	597.835600643906	654.890409974004		False	True	FBgn0033981	Cyp6a21:FBgn0033981	0.545796561881524	6.68428806401404e-06	6.358908863815e-05	505.146009817533	752.485543615766	0.10976014340271	0.523739215556698	0.865903755831697	510.445206367212	554.887513932567	0.36668750452803	0.00639308744908903	0.0518534570554461
FBgn0013771	Cyp6a9:FBgn0013771	0.46657752075846	6.43633201286004e-07	2.1205049258929e-05	2089.568729932	2943.43663337356	0.408474389652648	6.09139060499197e-10	1.0580276912363e-08	2082.67469113084	2775.46257458575	0.549971016939096	8.19660469619101e-10	3.29650218442919e-08	2260.60744134753	3363.14374544211	0.721379453860848	1.88348617485472e-13	1.5953984031099e-11	1920.84745885639	3240.66178485124	0.42431831593579	4.77753620292086e-09	1.78329501334359e-07	1907.17781678762	2589.19177831682	0.400589698970485	5.43981093145767e-07	4.30369304183848e-05	2209.58744629235	2930.96875603044		True	True	FBgn0013771	Cyp6a9:FBgn0013771	-0.339077560018312	3.84943095777234e-06	3.82232744769859e-05	2597.46028979424	2044.10019858928	-0.27485569570259	0.0428323567072227	0.25456877864859	2249.94516222722	1840.85001612455	-0.0330554653163569	0.746993827718528	0.914941541119065
FBgn0031693	Cyp4ac1:FBgn0031693	-0.223243689984493	0.0896557540760303	0.34645872769555	5665.84866964149	4753.37787590762	-0.635902650409	2.598825788767e-12	5.59463322874184e-11	6120.28460863103	3892.59953418993	-0.318278333903542	0.0138297998330273	0.0705551880918906	5607.04852734245	4403.47676033033	-0.607125593183176	5.8688032970443e-07	1.42032661610936e-05	4476.54013028645	2846.37952909326	0.0856223113488407	0.315873147641637	0.572910189065605	3720.19566512394	3960.93914713631	-0.144624926620885	0.457678801360091	0.801436101365675	4040.82006405214	3610.9101580281		False	True	FBgn0031693	Cyp4ac1:FBgn0031693	0.000189560161034744	0.998659703690209	0.999679973001144	3371.72186163357	3371.78855669175	-0.284390933354923	0.114171212381382	0.467362732697889	3859.95558731931	3107.38978188774	-0.312383752722069	0.00590932159953917	0.0489832330719452
FBgn0038236	Cyp313a1:FBgn0038236	0.843953774905021	5.3670453725194e-10	3.4919549923719e-08	3453.85549905686	6756.94054891196	0.97487483455026	5.32337093478999e-32	4.74480456740361e-30	4083.60923211607	8147.23640355609	0.336086733152772	3.08378529473428e-05	0.000429568797929563	4305.48590195129	5477.28956198009	-0.162742131869151	0.273640959320297	0.497169250269783	2370.97815620346	2088.95745998782	0.502149086470719	1.24428368781318e-06	2.63891832123713e-05	3839.58700551876	5607.2895445561	0.0452917642974029	0.850305209427088	0.957324843274262	3387.86485885979	3520.52836358878		False	True	FBgn0038236	Cyp313a1:FBgn0038236	-0.419698567447132	0.000968108792933006	0.0055664922110462	6207.6484795622	4561.09817447489	-0.407042354454508	0.00420962907076953	0.0452588397924819	4263.73182709192	3163.87277570217	-0.18926721257373	0.21141622594824	0.551949479217113
FBgn0015035	Cyp4e3:FBgn0015035	0.0742549465167104	0.714224113376045	0.914995360249306	1088.31821916816	1215.35253237672	-0.403078605755076	0.154054379169762	0.318030586498162	2406.13988274486	1285.37920732478	-0.245239008237717	0.2502147526417	0.508955445779618	2337.08564123117	1384.31640956486	0.414602025247586	0.0691351604045766	0.202674417536332	1798.81831404752	4049.2880085241	0.319581429012107	0.0920901848611896	0.269672042383787	1773.11856345076	2839.19458835858	-0.00301057481940246	0.99167220830544	0.997563330334977	2937.31806564859	2928.73606456221		False	False	FBgn0015035	Cyp4e3:FBgn0015035	0.99121142368833			173.975124929346	748.383894457568	0.318996333504001			183.615399349288	274.12575378483	-0.206301146609101	0.333299605067022	0.687431936495771
FBgn0033292	Cyp4ad1:FBgn0033292	0.511974561073887	0.0101145952125139	0.0761539210141605	10.9612390793742	27.2016431794119	1.03457991718737	0.000221656638320526	0.00143547042828226	6.9499234024687	45.366705309653	0.145870335942509	0.242752515192702	0.500816366673008	8.7693776921741	45.5639791807106	-0.218142591787512	0.278018826696184	0.502916761250612	11.9009252299501	6.15626148585814	0.1495070611239	0.395330045445615	0.651398741745144	13.3840495479483	18.6520728501523	0.150121841156725			53.0336528579891	106.686411529227		False	True	FBgn0033292	Cyp4ad1:FBgn0033292	0.229604024500327	0.404680015585701	0.610505917340828	19.148760553747	25.4828249328203	-0.820855554464089	0.00822303555544483	0.0761775813109803	18.4372127872352	4.76024506679814	0.0286504254542126	0.877163361139635	0.962582114852175
FBgn0038076	Cyp313a4:FBgn0038076	0.729765807727852	6.01521348277389e-06	0.000157139857270949	85.0867467775327	159.965186889099	0.527634673856135	0.00246730997128856	0.0118760476637911	102.258213442981	153.86177185158	0.271966282476861	0.15567847658906	0.382570787927847	113.128907456182	144.061067534758	-0.361252923820777	0.0363465290880824	0.128931009433328	168.152191580184	124.964040360071	0.0229798280862116	0.884908717181805	0.951344836309702	156.00312733728	159.14205183254	0.0295334242462159	0.862923935653577	0.96166052729804	183.887199412269	187.690806610542		False	True	FBgn0038076	Cyp313a4:FBgn0038076	-1.06526646955829	3.42131147211416e-08	4.89777867256287e-07	158.984114330915	67.2064249809764	-0.667077196116777	0.0110157709187099	0.0962744538416915	116.665933372735	64.2238761469126	-1.21709253249506	6.20844427666134e-13	3.56201321367817e-11
FBgn0038037	Cyp9f2:FBgn0038037	-0.0141013902640209	0.868424094565292	0.962177065254144	13276.9720712747	13141.1034556794	-0.109126044758071	0.0759702052907875	0.190859326549816	14748.441399075	13662.3599601656	0.119677021640888	0.115978886085652	0.315628690516404	13054.126848045	14217.824225844	0.302637734828274	0.000497095897236307	0.0045594989557007	10359.1454250981	12872.6914279757	0.0628300472496223	0.399548742631938	0.654210676998457	9654.48520710368	10102.9563235481	-0.134634568699591	0.130899622946893	0.538128980513342	11659.6106588679	10599.9448250906		False	True	FBgn0038037	Cyp9f2:FBgn0038037	-0.475703168692013	1.3140547955454e-09	2.32038508397831e-08	14669.716878036	10476.6279961916	-0.307346443167166	0.0228319934716049	0.165218662263401	11853.6254984404	9475.26430141171	-0.179980527731293	0.0694568658424125	0.292450504024935
FBgn0015714	Cyp6a17:FBgn0015714	-1.10419303027659	2.56029652545095e-13	2.73054304698867e-11	1708.49771782657	682.303693351598	-1.31783898573532	4.87166509275275e-32	4.38061849623546e-30	1611.82732110445	622.749577363605	-1.4142013052182	4.1499548763222e-20	6.12770480023804e-18	1837.68504505809	595.939252404289	-0.162806791579576	0.146915028842639	0.337035838501611	1493.94039384645	1324.87731152658	-1.02661085915693	3.89164751237668e-18	4.53944467120772e-16	1360.71091305652	612.595011503409	-1.08996081886752	3.06164752269611e-26	5.91020437781257e-23	1477.33740054221	678.877521049404		False	True	FBgn0015714	Cyp6a17:FBgn0015714	-0.733732647731564	7.20234590904721e-19	3.04306404481039e-17	1848.02714542955	1097.90134852139	-0.355877049194703	0.00682037113752102	0.0658838060627911	1459.00106184684	1126.93355583315	-0.227065414821945	0.0698707297625464	0.293408679416288
FBgn0000473	Cyp6a2:FBgn0000473	0.94922607658078	4.37243375777195e-20	1.0769720767655e-17	1290.40651179001	2617.37498487423	0.83840872413598	7.16729105565812e-21	3.12561564019494e-19	1242.58943896377	2255.71315729334	1.1519851703885	4.38193227733704e-30	1.46102103285663e-27	1177.95677817801	2733.9066254569	1.77292662119429	1.6957032290997e-31	7.29217607867836e-29	1210.08680285585	4855.50380715008	1.23310552799782	3.48680896798492e-53	5.57789811764216e-50	1172.837124118	2875.67965077719	1.12967369066368			1172.68761447299	2758.0093402232		False	True	FBgn0000473	Cyp6a2:FBgn0000473	0.329657133144391	2.01857737848572e-05	0.000172529676673849	1020.96626286441	1289.27860914631	0.565545253435019	7.46253847328065e-05	0.00148304234254848	870.970938809796	1319.58884619964	0.209494748538376	0.107453378636936	0.379445831072641
FBgn0015034	Cyp4e1:FBgn0015034	0.485728068877393	1.0325628694379e-05	0.000253725959247863	532.680922004321	767.630301531485	0.183882785118542	0.141777895378223	0.299813776261836	546.223860817395	624.486452701494	0.206488448456571	0.0567023187357331	0.194644691614924	589.057399596091	685.855884291028	0.382594857947857	0.00507806460816399	0.0293881161407255	419.700509055723	561.636506969692	0.234740189315096	0.0467427456542241	0.169010418416533	370.072879429026	444.019887592865	-0.0293039159132899	0.864965531229188	0.962263499691048	428.396190584906	418.765086373353		False	True	FBgn0015034	Cyp4e1:FBgn0015034	0.250557690918	0.0294533469308558	0.0966284591544833	541.270188126247	649.272899154173	-0.123205285676394	0.515993481769431	0.860910657551245	461.880190143541	420.123873774665	0.017951333906418	0.892333797010969	0.965587722971667
FBgn0015036	Cyp4ae1:FBgn0015036	0.04637782645244	0.70596859010782	0.910764527337251	270.818074333423	280.753902492513	0.26190053821198	0.17195274752309	0.342724964217755	247.563449853815	305.499101850082	-0.117761113395329	0.522821471252636	0.754064475990522	244.038490687511	220.256449490451	-0.0637250766159782	0.659302798657281	0.824017951239331	203.788200599161	193.876126777645	-0.279172486254395	0.0569344878000659	0.193314855786882	222.370159710755	175.60097318154	-0.120017446109587	0.698523162847675	0.902720236799822	341.001632639075	293.314341569168		False	False	FBgn0015036	Cyp4ae1:FBgn0015036	-0.251055245678149	0.0879758802746546	0.22023672846517	326.22014842051	270.511579342461	0.0849526339138164	0.645115636575719	0.916959679831472	247.192275778832	264.100619011812	0.00763000231018671	0.96021931515975	0.984578844192709
FBgn0014469	Cyp4e2:FBgn0014469	-0.440536534942296	2.45228226263722e-05	0.000535208017024938	7721.20569559191	5558.07729812386	-0.736434003096263	7.00492296550359e-19	2.59770154206139e-17	7238.57242122522	4295.59464062439	-0.505328524789127	8.05967867182931e-08	2.15815644435305e-06	7947.77041439539	5509.50238335408	-0.146024878392406	0.167130519463639	0.366480944915268	7676.13157405668	6898.17455730597	-0.227374993736558	0.00111609811209877	0.00941119477355577	7667.27845649871	6512.20232510086	9.75921446380232e-05	0.999557785718841	0.999783172446457	7171.25730382655	7172.25381330788		False	True	FBgn0014469	Cyp4e2:FBgn0014469	-0.140066295514764	0.103596200322123	0.24775318430004	5206.68869123008	4713.08321945904	-0.20414960567679	0.108205294309999	0.45517799096708	5129.48215526752	4424.50069277697	-0.256400136708467	0.00101849340111532	0.0115652047557897
FBgn0011576	Cyp4d2:FBgn0011576	-0.0303632651390506	0.69395105430147	0.905972192926389	2087.22911943095	2042.3326385868	-0.223046189713403	0.00144143398098439	0.00749177016919814	2298.69795263731	1964.55706158936	0.0687716465376362	0.520772648832606	0.753550075425108	1973.14389686157	2075.42836750952	0.0398810490604511	0.658400035413358	0.823386431078968	2270.36923228471	2336.35611678343	0.0296573618039448	0.66856885563299	0.847518322190206	2378.63701978647	2429.57018657916	-0.00424052862309473	0.977893997422322	0.992282753283216	2256.02070519391	2249.4056690939		False	True	FBgn0011576	Cyp4d2:FBgn0011576	-0.0769166663631567	0.283100019784557	0.488497322498617	2033.97550989084	1926.33698066922	0.0102604910154476	0.951146749974472	0.993689815623828	1746.6397080613	1760.73580901698	0.194075595432452	0.0752000167388079	0.307715984410565
FBgn0031925	Cyp4d21:FBgn0031925	-0.583474774965029	1.21843703112903e-05	0.000291102334573436	1177.28351876909	742.471902183842	-0.401632391157251	0.0180285392150941	0.0622241803548136	969.739959359909	711.640951473134	-1.98526129226528	2.18608856714732e-47	1.61395795928819e-44	2415.62765072309	523.904222241335	-1.66195117843567	5.97872594430789e-26	1.75916144166596e-23	657.348180460451	175.522123727417	-0.43801991400046	0.00864351286212963	0.0490573020933237	605.044514820595	401.062524456374	-1.25378412604728	1.50360467422313e-05	0.00076787260929109	540.105959066974	150.985894639659		False	True	FBgn0031925	Cyp4d21:FBgn0031925	-0.413956310274416	0.011233710281457	0.0442897621825784	1175.01980945536	855.14739973111	-0.617524905423248	4.33826713554553e-07	1.44756191365379e-05	905.216176065402	580.062007434239	-0.642256978759895	3.98162974197098e-06	9.06132480526631e-05
FBgn0034053	Cyp4aa1:FBgn0034053	0.148610087561327	0.163551739488801	0.488408140494492	669.761128403732	748.00745760352	-0.12789845965258	0.340625100413689	0.548854692258871	915.205082304619	833.242885643926	-0.797646608306559	5.8402192172504e-17	6.62067605208607e-15	1175.7987161705	658.80133881829	-0.645045985195412	2.18345146569766e-08	7.82473424293767e-07	794.292839878521	492.661231590203	0.309432736401419	0.00866118929237076	0.0490894210582065	1214.97050136177	1544.89254528305	0.00772369864936512	0.965202929950407	0.989798961376829	1274.7787197762	1282.22680930568		False	True	FBgn0034053	Cyp4aa1:FBgn0034053	-0.304606931283973	0.00472508258566059	0.0213931938160023	1368.83483275074	1098.78048043161	-0.0637161088311147	0.62242978488044	0.908762109848688	1073.73313412978	1025.64086035447	0.000449001369130972	0.996294836377115	0.999044247203287
FBgn0015040	Cyp9c1:FBgn0015040	-0.410194276812137	0.00102416038567625	0.0126905195996695	2297.09060741078	1671.73915344187	-1.06152358420852	1.44454139449387e-32	1.38471557636341e-30	2490.90936460636	1170.77920600274	-0.187126439530909	0.125241614079685	0.331702306689681	1777.64680076595	1545.27074587047	-0.252909652299646	0.0341441784352894	0.123909788732545	1735.93713157384	1437.87518852623	-0.10090005118819	0.248489302739429	0.499566106297331	1825.63518584605	1695.04072806565	-0.0437142453232678	0.66315142401889	0.885302564955785	1670.28114830233	1619.74868007609		False	True	FBgn0015040	Cyp9c1:FBgn0015040	-0.365493491937717	5.59540866021586e-05	0.000440042839321875	1570.03629092018	1209.9221489218	-0.144970682326322	0.417542742993454	0.818059912015627	1150.44579460116	1030.4601265148	0.0540671899192733	0.700542836856047	0.89651589139276
FBgn0035344	Cyp4d20:FBgn0035344	0.0853649016204534	0.393784509582855	0.74487122904272	2457.97564617459	2618.82737911875	-0.245416424166147	0.000723998024939195	0.00410292466893874	2896.90939179618	2436.13328786982	-0.250720202377463	0.016225811638942	0.0794195031323211	2633.08341504134	2190.95954467168	-0.885655196968736	2.50305044073555e-11	1.49660999881627e-09	2512.47941790098	1283.94551177918	-0.347376550826648	0.000715512302848623	0.00652999736536176	1959.60199819877	1508.22287021366	-0.883646382966709	3.04447429815112e-06	0.000194604410104335	2498.80409674855	1262.73138628387		False	True	FBgn0035344	Cyp4d20:FBgn0035344	-0.053293008474721	0.574118152667133	0.755262453199823	1843.64552430387	1774.46572644756	-0.17866806064805	0.225134524731847	0.658811224863346	2152.91151538969	1887.32170870631	-0.0481170079322766	0.673819135121389	0.886578441998583
FBgn0015037	Cyp4p1:FBgn0015037	0.102488233354499	0.267756670226413	0.631397937882892	4365.70464128651	4706.88522119554	0.104232459555367	0.127735645747211	0.278883089049723	3169.41093583445	3410.42143422089	0.485575030790029	9.96580797230268e-06	0.000157261971300337	3116.28330426596	4461.32206860556	-0.072235902696936	0.54488410451657	0.745223171165468	5855.46472268891	5549.47917564832	-0.350661699706621	3.56441005296935e-07	8.58371263938727e-06	5722.4918975285	4449.13952133999	-0.0875982369337803	0.556902618817328	0.845825975896908	5181.09619930507	4856.98248746205		False	True	FBgn0015037	Cyp4p1:FBgn0015037	-0.0727507790201866	0.428431169218165	0.634036898680882	3546.18199933284	3366.48219139033	0.0700862458904938	0.619158839097397	0.908236990608302	2926.11029212146	3080.76225941594	0.280760313803891	0.0130907776252302	0.0906911269920209
FBgn0031695	Cyp4ac3:FBgn0031695	0.117820770267835	0.246318300204121	0.609608329093691	482.722673258708	526.714946761089	0.234454229646415	0.06471061902647	0.169830851234092	548.73463454994	651.779145581657	0.224265319661425	0.0720442008493377	0.229829895055171	565.864898382727	670.215049442506	0.241794878476958	0.0677235972274896	0.199688169989599	544.299037982802	654.118663167388	-0.253458346285362	0.0154922776487658	0.0760554691411135	602.114839686568	497.275022232275	-0.160492670165209	0.343872884201264	0.739706057122933	651.774416193963	577.198063975112		False	False	FBgn0031695	Cyp4ac3:FBgn0031695	-1.92806352615024	4.29989528724096e-58	5.53996385403045e-56	821.1971615193	201.261667158625	-1.15721444745263	2.96244131619804e-14	2.42628432344068e-12	602.958702859594	256.412299903774	-1.35598665149822	4.47394581551366e-28	7.38946717195673e-26
FBgn0015038	Cyp9b1:FBgn0015038	0.00252655379455976	0.98292805239409	0.993829190582411	1047.82549150464	1049.98821730447	-0.0640773695011033	0.572993404274139	0.74941253453849	1012.80950852639	966.509426979641	0.347984193555292	0.0163992001232573	0.0797730861197379	783.320996669446	1029.16143597503	-0.327068136265203	0.0153915615047792	0.0689321631767875	1418.76652432614	1106.51076403022	-0.88786800036077	3.92771977553003e-33	1.69163869409174e-30	2003.7146218873	1055.60238313444	-0.0710789910677976	0.79486690869152	0.936794515676323	1052.63000566515	984.979398842798		False	True	FBgn0015038	Cyp9b1:FBgn0015038	0.121554824790354	0.383231697912723	0.592153686617883	815.192896489565	891.955710892823	-0.212943606151935	0.294123068470105	0.733340519656436	893.780049977237	755.72346277238	-0.150072035674175	0.341688279565562	0.696995496920694
FBgn0030615	Cyp4s3:FBgn0030615	-0.0657307608797696			1146.1150378145	1087.37113833351	-0.520288182778491	1.06011110398243e-09	1.78340876284196e-08	1346.37721965511	931.251957813695	-0.501698183121257	0.000175294330950582	0.00195031453681939	1006.48473900763	685.990697464769	-0.94172145441569	1.81617285730769e-15	2.01055729876805e-13	860.748540499318	427.470486012139	0.324206544476058	0.0043991888807149	0.0287410251378328	963.808199710256	1236.95527032303	0.36824336529972	0.0246677402721106	0.220369585418221	988.052705400988	1302.32817155357		False	True	FBgn0030615	Cyp4s3:FBgn0030615	-1.10871141355899	1.69167333213942e-10	3.33100054607679e-09	240.964082188096	101.404404303339	-1.30961594586802	5.90708831132784e-09	2.68325763587249e-07	211.809892474958	72.5467114118101	-1.33034742159358	3.39996538019507e-09	1.29590988145127e-07
FBgn0033979	Cyp6a19:FBgn0033979	-0.298778835304872	0.139608295249203	0.445617961849124	38.6973230813165	26.4656488665848	0.164734383115664	0.537142309016786	0.722231441302046	39.6847937508863	47.1770665005508	-0.0938007888247912	0.669544108722169	0.848193149620338	18.8548179093636	15.7198556335298	0.187843652001778	0.429103807261317	0.650726931912218	28.3336825592497	36.5068142484288	-0.315756245814342	0.0898673661898953	0.265214221104089	31.5522980796818	18.1638516033736	0.242755688596472			115.09662980028	748.974388962666		False	False	FBgn0033979	Cyp6a19:FBgn0033979	0.0532042898511178	0.846550740316658	0.9261313802495	17.3254306001766	18.5455779042132	0.0319643102835593			124.381180998452	149.501067875648	0.976587051221759	3.29906068409867e-05	0.000594430752353052
FBgn0039519	Cyp6a18:FBgn0039519	0.020761855927999	0.546863143093774		0.0	0.307463587584476	-0.0389540975854284	0.761750682789438		1.69312800295508	1.0346607372297				0.0	0.0	0.0424532444305566	0.456780860327342		0.0	0.963098729183107	-0.0465900387192859	0.43413716328397		1.60113005814846	0.351262464065576	0.0760334314910059			79.7108550034127	309.514489732099		False	False	FBgn0039519	Cyp6a18:FBgn0039519	0.152525838776199	0.385007367778846		0.993012667730164	2.66558247020882	0.035859747338184	0.753175437312309		0.310554393745785	0.679153795338401	0.361791996524971	0.0301277995931045	0.167253355739099
FBgn0037601	Cyp313b1:FBgn0037601	0.48220968305656	0.00174961371653625	0.0197881558318068	128.703481764489	193.145025986016	0.748157027179881	2.80833055204033e-05	0.000226112890168635	100.480599500787	180.089440911792	0.496208696348991	0.00227775408321439	0.0169923196337424	146.122143886445	218.723740902221	0.0161067744256419	0.925946018996638	0.967479902663434	139.435469310701	141.524012982427	-0.0997093539261247	0.559645128064307	0.776472078312985	144.585787253377	131.208841018975	-0.197556278075346	0.429656865372495	0.785811015203508	158.002073273481	133.09289890709		False	True	FBgn0037601	Cyp313b1:FBgn0037601	-0.289136657999226	0.170341279449483	0.347616702172003	180.876017505332	141.748385451153	-0.195696808728633	0.339179703289213	0.768117125509782	117.325104625413	100.717492685112	0.0878031474524992	0.696821010948418	0.89491586243505
FBgn0038006	Cyp313a2:FBgn0038006	-0.004882658972033	0.960679571924404		2.68998712836949	2.55309945854249	-0.00345057872892052	0.984944037783024		3.50519127638203	3.40608973605285	0.0112889606701242	0.911011353986659		1.58965391234369	1.85060621880142	-0.00725756754006179	0.95815930457881		2.39517418092378	2.26610910177118	0.141058156433782	0.15291505735129		1.25511615773371	6.00777236793541	-0.0270638702930466	0.861361396105229		1.35114763766507	1.00887966797715		False	False	FBgn0038006	Cyp313a2:FBgn0038006	-0.0679347656041434	0.780143173268475		6.54198441536573	5.49981831613636	0.167219369070923	0.488081198695263	0.848744706304406	5.29387936009782	10.2588733098488	-0.0854722561119429	0.579305194483225
FBgn0033775	Cyp9h1:FBgn0033775	-0.212799449447561	0.14837421425691	0.46024924932166	1468.58851779545	1232.84538002095	-0.730080584228545	1.6535288059619e-13	3.96261938617425e-12	1684.70441815953	999.241539400419	0.41940196499114	0.00813706576594841	0.0471968079443562	1022.32771387709	1433.90618823978	-0.379313320143892	0.0147738054212839	0.067121462176097	1508.36981506077	1117.76223360352	-0.264742191776899	0.00197041768884327	0.015196100054867	1276.66806791008	1051.95913574565	-0.0640964252454894	0.696134245267278	0.901535856389038	1051.43683184693	1002.58427113232		False	True	FBgn0033775	Cyp9h1:FBgn0033775	-0.863461850467398	7.37217521211458e-08	9.92722845337133e-07	1614.8406575056	835.135531408109	-0.920810078615937	0.000655118125167769	0.00986418112978935	1407.16221008535	602.482657872695	-0.349080308579781	0.101347720929023	0.368119265247383
FBgn0030339	Cyp28c1:FBgn0030339	-0.000520830911737033	0.997221179147727	0.998727816021214	177.783551668371	177.648199683249	0.0659445294197469	0.693834406372286	0.831275958395095	173.450345043105	182.318717558194	0.259954398018875	0.141363476567355	0.359224542253374	132.415337767047	164.924295591549	0.216345123918548	0.255086017156339	0.476703452753639	120.071833668323	144.592463087594	0.154308600912605	0.349590430495223	0.610341451063698	113.357317364877	130.815356045961	-0.217898737007329	0.45827250635474	0.801694456096199	127.917337446007	102.138008591693		False	False	FBgn0030339	Cyp28c1:FBgn0030339	-2.22863926237722	1.64659753347217e-33	1.2362512129004e-31	260.953428971557	44.2997708156484	-1.9046242899595	1.04511115001453e-14	8.89661152976936e-13	223.412537797191	43.5422921206207	-1.76352602343	5.63438908111529e-16	4.36043121146037e-14
FBgn0031694	Cyp4ac2:FBgn0031694	0.481753658228334	0.000727356900449257	0.00964680401941996	1118.8920608674	1652.9838423826	0.275309439266823	0.00182834113174872	0.00919236726358175	1224.07452786805	1489.01747029279	0.228682963170766	0.131247664547074	0.342396734164198	1141.37384684206	1368.69865908686	0.021408914186436	0.840280659700179	0.923686078456377	1325.17170575041	1345.92370696109	0.724870092619596	3.05602400918303e-08	9.37571420680316e-07	1003.38894573009	1796.9810900418	0.470696322351255	0.0690685332773143	0.395403014942253	961.519874719554	1462.53862085361		False	True	FBgn0031694	Cyp4ac2:FBgn0031694	-0.162845535701511	0.191366475653573	0.376722101786381	1462.90239879135	1298.01949273829	-0.163621963645996	0.27502653300913	0.718446846413833	1466.21040619862	1299.01866615447	-0.391619140515453	0.00282577076905665	0.0269734913778341
FBgn0030369	Cyp318a1:FBgn0030369	0.195062661853861	0.176232454032492	0.51254561061741	176.226478000538	206.558914520738	0.132440494578756	0.441528962003933	0.643148186664705	155.116995742537	171.698814523061	0.100325795284737	0.544570048408978	0.769118355086776	189.684995283968	205.965793907662	0.0721212589352253	0.654467057728813	0.820634313386325	203.1034566668	214.820743941983	0.0410224301477627	0.805495096416358	0.914058987603403	186.565656765593	193.708611073242	-0.0294486443085269	0.882828138704765	0.967159551130764	184.788269227845	180.492124238448		False	False	FBgn0030369	Cyp318a1:FBgn0030369	-0.624863042407325	0.00344169978162492	0.0162743900865599	182.215315878662	107.266964759271	-0.313337457044272	0.212574703496765	0.6406872371072	119.933143770514	91.7731908809333	-0.139127709900206	0.465900733691833	0.782975474449808
FBgn0038005	Cyp313a5:FBgn0038005	-0.0436142858853572	0.635186325265957		1.71852102078937	0.969086141686767	0.0510270800202186	0.605444032139583		0.3519072487214	1.25800932238239	0.0500471252049366	0.442048895590159		0.0	1.30895423607859	-0.0498341763019426	0.683960438195999		2.61769564164089	1.61535444443001	-0.0437401608112385	0.629005669271141		2.86854125656017	1.70721017737831	0.0238023139143208	0.902385676004706		1.97320209673005	2.2767933382543		False	False	FBgn0038005	Cyp313a5:FBgn0038005	0.117798162029245	0.530760950445311		1.95185884342693	3.6692945958389	0.212359639822349	0.334467760472946		0.993509090009922	2.97148161429598	0.064474054158514	0.685398478434776
FBgn0036910	Cyp305a1:FBgn0036910	0.482889436157873	0.000436087086220343	0.00632723829866682	1377.75172591616	2024.98318598444	-0.00318004759452936	0.975605912583689	0.98818009746509	2038.8420119176	2033.55451221226	0.461882872123201	3.26969671987643e-05	0.00045199888285317	1365.08377004949	1921.29920285406	0.28410364093232	0.0159374761727992	0.0706697785876756	1397.02952271892	1724.13854393072	0.431560557027903	7.30985850255843e-07	1.6469978976187e-05	1512.65147050484	2076.42738788424	0.136428066529608	0.502156418887582	0.820804584818334	1571.05010748736	1749.8454082567		False	True	FBgn0036910	Cyp305a1:FBgn0036910	0.155330232521442	0.129149269671556	0.288926050290978	1041.98541145499	1164.74578326761	-0.327087012806072	0.0464918006919904	0.268638619605082	1003.49436588132	785.4957108871	-0.356193696573115	0.0051650325402985	0.0442641664479512
FBgn0086917	spok:FBgn0086917	-0.0126144022859126	0.926434302438636		3.41605409444071	3.173732333454	0.240764058695776	0.303861818098791		3.06556984739587	6.8512922285869	0.0222631348782018	0.870964625868021		2.6634620780889	3.10622625406751	-0.0885725663749228	0.667962185022068	0.8297040160857	7.4473963000884	5.85560836771345	0.0512762570611288	0.72946284081484	0.880641754438173	6.33986335322041	7.68224778334733	-0.108696987723127	0.606620069082413		6.52633218351953	3.68724566389898		False	False	FBgn0086917	spok:FBgn0086917	2.64981679963453	6.07310264222902e-24	3.21720300377168e-22	4.59866719494715	99.8008793575391	3.09765492737252	2.50699190591624e-27	4.87400158001715e-25	3.84244600210237	112.367943308596	2.1530866002705	2.37260140417736e-17	2.06909823255499e-15
FBgn0038095	Cyp304a1:FBgn0038095	-0.272303083691986	0.104693456407527	0.377370664298212	1520.08514038654	1194.09874840344	-1.66820848490319	5.71750588275043e-12	1.20780825934776e-10	2384.19229730068	520.207549562342	0.152150982781216	0.254729055672561	0.513732589157383	1191.50932958984	4764.50974591152	-0.318875848361889	0.0654444927639739	0.19497332096829	3335.29724768582	685.123077832764	-0.931753652467022	1.38406104424279e-07	3.76182416830845e-06	3559.39903396609	1378.7032436485	0.275751209160644	0.369463873010197	0.753925011055902	1149.52319044196	1594.66158093391		False	True	FBgn0038095	Cyp304a1:FBgn0038095	-0.70834649440766	0.0100316270761348	0.040389683706228	4446.4190592355	1842.23686373709	-2.28266447320074			4792.23279406311	464.576622403742	-0.4048644698772	0.0437544145539753	0.21562697696785
FBgn0003486	spo:FBgn0003486				0.0	0.0				0.0	0.0	-0.0604312241227141	0.297649971213135		2.06338298639391	0.0	0.0876786160288534	0.381604600325615		0.348536965401379	1.6108512707128	-0.0225326857721152	0.501618013581172		0.627558078866856	0.0	0.186567208925181			1.35114763766507	33.3170562400895		False	False	FBgn0003486	spo:FBgn0003486	-0.0389283265780781	0.541922241593383		0.315146405653576	0.0	0.0496531372810187	0.540409122618081		0.0	0.311340076093593	0.139657097764845	0.306398923037948
FBgn0010383	Cyp18a1:FBgn0010383	0.0713602771800186	0.492583865671295	0.809151237591087	1946.56012818134	2053.41443167723	-0.343149126124822	0.000644588144871293	0.00370455890273598	2563.80709002461	2004.52978793485	-0.395600429654735	0.00411050425908875	0.0275498504075433	2144.52259288472	1580.8976464971	-0.453181941947228	0.000901041862678632	0.00739145199311062	1839.60528799501	1301.78003952089	0.192425856856282	0.0438584444137954	0.161025200178912	1309.68854695733	1511.09478689973	0.236633481786977	0.230502409116413	0.656654239562406	1608.79063635404	1935.77205133237		False	True	FBgn0010383	Cyp18a1:FBgn0010383	-0.219352090734082	0.0281203887153801	0.0936987154002894	1570.54757298565	1342.31413513935	0.00615496384759681	0.961751652276097	0.99399483691611	1760.78141451306	1768.89688246233	-0.029723030713468	0.714937015708429	0.900673570812155
FBgn0001992	Cyp303a1:FBgn0001992	0.109302492934771	0.333060673426541		1.75690040248156	4.55318232016287	-0.0853281393709267	0.648368675147464		3.07622281720229	1.89068061513852	0.1034039102249	0.432765596511385		1.58965391234369	3.91865856154986	0.0863260921979025	0.64441451382293	0.81525217006723	3.98693507466051	5.5025047127055	0.272325135407829	0.014656999632881	0.0733046368418941	0.320300874594009	7.8729084200059	-0.0835329676644306	0.707978094492114		3.57291594081429	2.44943886370408		False	False	FBgn0001992	Cyp303a1:FBgn0001992	0.109826967904133	0.596067132038753		3.22282423268992	5.13903863480496	0.29839748859678	0.200335753252522		0.993509090009922	3.96351761058531	0.0284178628659679	0.68736342723342
FBgn0004959	phm:FBgn0004959	0.115995272038292	0.564454903552845	0.84898022350308	18.2798122376693	21.97666409039	0.214139181043932	0.448542849528701	0.649154448885936	20.354900899269	26.6907710505568	0.167640058054721	0.447061566450467	0.696429825590886	18.3810888353134	25.3988515227143	-0.202419532216072	0.383603219246362	0.609443488103377	16.6768297237836	11.6803295385037	0.0447052206554856	0.762567759803427	0.8943479026266	7.32051863989497	8.62248750280335	-0.00677351807278111	0.9826397555519	0.99421384860629	9.80480071695349	9.68430777911923		False	False	FBgn0004959	phm:FBgn0004959	0.206883396439122	0.455078526981714	0.658607973351569	14.8091246906757	19.9734708548888	0.0425699895097882	0.890100214976611	0.982870753925297	23.7139526521838	25.1227783927098	-0.250736148719047	0.321708437948385	0.677932279542885
[truncated: 20 more columns]
