# Supplementary material for: Downregulation of glial genes involved in synaptic function mitigates Huntington's disease pathogenesis
Source: eLife. 2021 Apr 19;10:e64564. doi: 10.7554/eLife.64564 (PMC8149125; doi:10.7554/eLife.64564)
Supplement: Figure 1—source data 2. [file elife-64564-fig1-data2.zip › Figure_1_source_data_file_2/neuronUp/16/subMouse.csv]

Entrez	Entrez_Striatum 2 months	Symbol_Striatum 2 months	Name_Striatum 2 months	baseMean.continuousQ_Striatum 2 months	log2FoldChange.continuousQ_Striatum 2 months	lfcSE.continuousQ_Striatum 2 months	stat.continuousQ_Striatum 2 months	pvalue.continuousQ_Striatum 2 months	FDR.continuousQ_Striatum 2 months	baseMean.Q.80.vs.20_Striatum 2 months	log2FoldChange.Q.80.vs.20_Striatum 2 months	lfcSE.Q.80.vs.20_Striatum 2 months	stat.Q.80.vs.20_Striatum 2 months	pvalue.Q.80.vs.20_Striatum 2 months	FDR.Q.80.vs.20_Striatum 2 months	baseMean.Q.92.vs.20_Striatum 2 months	log2FoldChange.Q.92.vs.20_Striatum 2 months	lfcSE.Q.92.vs.20_Striatum 2 months	stat.Q.92.vs.20_Striatum 2 months	pvalue.Q.92.vs.20_Striatum 2 months	FDR.Q.92.vs.20_Striatum 2 months	baseMean.Q.111.vs.20_Striatum 2 months	log2FoldChange.Q.111.vs.20_Striatum 2 months	lfcSE.Q.111.vs.20_Striatum 2 months	stat.Q.111.vs.20_Striatum 2 months	pvalue.Q.111.vs.20_Striatum 2 months	FDR.Q.111.vs.20_Striatum 2 months	baseMean.Q.140.vs.20_Striatum 2 months	log2FoldChange.Q.140.vs.20_Striatum 2 months	lfcSE.Q.140.vs.20_Striatum 2 months	stat.Q.140.vs.20_Striatum 2 months	pvalue.Q.140.vs.20_Striatum 2 months	FDR.Q.140.vs.20_Striatum 2 months	baseMean.Q.175.vs.20_Striatum 2 months	log2FoldChange.Q.175.vs.20_Striatum 2 months	lfcSE.Q.175.vs.20_Striatum 2 months	stat.Q.175.vs.20_Striatum 2 months	pvalue.Q.175.vs.20_Striatum 2 months	FDR.Q.175.vs.20_Striatum 2 months	Entrez_Liver 2 months	Symbol_Liver 2 months	Name_Liver 2 months	baseMean.continuousQ_Liver 2 months	log2FoldChange.continuousQ_Liver 2 months	lfcSE.continuousQ_Liver 2 months	stat.continuousQ_Liver 2 months	pvalue.continuousQ_Liver 2 months	FDR.continuousQ_Liver 2 months	baseMean.Q.80.vs.20_Liver 2 months
16554	16554.0	Kif13b	kinesin family member 13B	1910.0	0.00016199999999999998	0.000652	0.249	0.804	0.925	1910.0	0.125	0.17400000000000002	0.714	0.47500000000000003	0.707	1910.0	-0.0221	0.176	-0.126	0.9	1.0	1910.0	0.09920000000000001	0.17400000000000002	0.5690000000000001	0.5700000000000001	0.907	1910.0	0.0833	0.176	0.47400000000000003	0.636	0.8280000000000001	1910.0	0.0334	0.176	0.19	0.85	0.9540000000000001	16554.0	Kif13b	kinesin family member 13B	1050.0	-0.000472	0.000612	-0.77	0.441	0.782	1050.0
16593	16593.0	Klc1	kinesin light chain 1	13400.0	5.660000000000001e-05	0.000128	0.442	0.659	0.856	13400.0	-0.0189	0.0221	-0.855	0.393	0.651	13400.0	0.0235	0.0213	1.1	0.271	1.0	13400.0	0.013000000000000001	0.0221	0.589	0.556	0.907	13400.0	0.021	0.0213	0.984	0.325	0.672	13400.0	-0.00239	0.0213	-0.112	0.911	0.976	16593.0	Klc1	kinesin light chain 1	519.0	-0.000425	0.000421	-1.01	0.313	0.6950000000000001	519.0
16562	16562.0	Kif1c	kinesin family member 1C	4230.0	0.000834	0.0005949999999999999	1.4	0.161	0.592	4230.0	0.11900000000000001	0.115	1.03	0.302	0.587	4230.0	-0.025500000000000002	0.112	-0.227	0.82	1.0	4230.0	0.14200000000000002	0.115	1.23	0.218	0.904	4230.0	0.14	0.112	1.24	0.213	0.638	4230.0	0.127	0.112	1.13	0.257	0.736	16562.0	Kif1c	kinesin family member 1C	6700.0	-0.0006219999999999999	0.000345	-1.8	0.0713	0.403	6700.0
66913	66913.0	Kdelr2	KDEL (Lys-Asp-Glu-Leu) endoplasmic reticulum protein retention receptor 2	555.0	-0.00039299999999999996	0.0005769999999999999	-0.68	0.496	0.779	555.0	-0.162	0.108	-1.5	0.134	0.494	555.0	0.0656	0.105	0.626	0.531	1.0	555.0	-0.116	0.108	-1.08	0.28200000000000003	0.904	555.0	-0.123	0.105	-1.17	0.242	0.645	555.0	-0.047	0.105	-0.449	0.653	0.889	66913.0	Kdelr2	KDEL (Lys-Asp-Glu-Leu) endoplasmic reticulum protein retention receptor 2	2210.0	0.001	0.000338	2.97	0.00301	0.108	2210.0
11736	11736.0	Ankfy1	ankyrin repeat and FYVE domain containing 1	2340.0	0.000658	0.000513	1.28	0.2	0.619	2340.0	0.14400000000000002	0.0961	1.5	0.135	0.494	2340.0	-0.0131	0.09340000000000001	-0.14	0.889	1.0	2340.0	0.0702	0.09620000000000001	0.73	0.465	0.904	2340.0	0.101	0.09330000000000001	1.08	0.281	0.655	2340.0	0.121	0.09330000000000001	1.3	0.195	0.721	11736.0	Ankfy1	ankyrin repeat and FYVE domain containing 1	1340.0	-0.00016199999999999998	0.00038899999999999997	-0.418	0.676	0.895	1340.0
14579	14579.0	Gem	GTP binding protein (gene overexpressed in skeletal muscle)	62.8	-0.00107	0.0006129999999999999	-1.74	0.0819	0.534	62.8	-0.121	0.122	-0.992	0.321	0.6000000000000001	62.8	-0.0776	0.11800000000000001	-0.656	0.512	1.0	62.8	-0.148	0.122	-1.21	0.225	0.904	62.8	-0.203	0.11900000000000001	-1.72	0.08610000000000001	0.629	62.8	-0.161	0.11800000000000001	-1.36	0.17300000000000001	0.719	14579.0	Gem	GTP binding protein (gene overexpressed in skeletal muscle)	59.3	-0.00214	0.000766	-2.79	0.00525	0.134	59.3
16578	16578.0	Kif9	kinesin family member 9	247.0	3.96e-05	0.00048199999999999995	0.08220000000000001	0.935	0.977	247.0	0.0371	0.09190000000000001	0.403	0.687	0.838	247.0	-0.019100000000000002	0.08940000000000001	-0.214	0.8310000000000001	1.0	247.0	0.0239	0.0918	0.26	0.795	0.9510000000000001	247.0	-0.021	0.089	-0.23600000000000002	0.8140000000000001	0.921	247.0	0.024300000000000002	0.0888	0.273	0.785	0.933	16578.0	Kif9	kinesin family member 9	26.6	0.000164	0.000895	0.183	0.855	0.9580000000000001	26.6
[truncated: 303 more columns]
