# Supplementary material for: Downregulation of glial genes involved in synaptic function mitigates Huntington's disease pathogenesis
Source: eLife. 2021 Apr 19;10:e64564. doi: 10.7554/eLife.64564 (PMC8149125; doi:10.7554/eLife.64564)
Supplement: Figure 1—source data 2. [file elife-64564-fig1-data2.zip › Figure_1_source_data_file_2/neuronUp/16/subHuman.csv]

Entrez	Chip	Caudate Probeset	M	t	P.Value	Unnamed: 5	Cerebellum Probeset	M.1	t.1	P.Value.1	Unnamed: 10	Probe Set ID	Title	Gene Symbol	Unigene	Full Length Ref. Sequences	Biological Process (GO)	Cellular Component (GO)	Molecular Function (GO)	Biochemical Function (Proteome)	Cellular Role (Proteome)	Molecular Localization (Proteome)	adjp	Entrez	entrezList	entrezList_filt	validList
23303	A	202962_at	0.399	5.37	1.21e-06		202962_at	-0.0287	-0.562	0.576		202962_at	kinesin family member 13B	KIF13B	Hs.15711 // full length	NM_015254 // kinesin family member 13B	7017 // microtubule-based process // inferred from electronic annotation	5856 // cytoskeleton // inferred from electronic annotation /// 5871 // kinesin complex // inferred from electronic annotation	5524 // ATP binding // inferred from electronic annotation /// 3774 // motor activity // inferred from electronic annotation	---	---	---	1.4861366867140515e-05	23303	['23303']	['23303']	True
3831	A	212877_at	-0.508	-4.72	1.36e-05		212877_at	-0.122	-2.03	0.0465		212877_at	kinesin 2 60/70kDa	KNS2	Hs.20107 // full length	NM_005552 // kinesin 2 60/70kDa	7017 // microtubule-based process // inferred from electronic annotation	5871 // kinesin complex // traceable author statement	3777 // microtubule motor activity // inferred from electronic annotation	---	---	---	0.00011712110408280621	3831	['3831']	['3831']	True
3831	A	212878_s_at	-0.26	-2.61	0.0112		212878_s_at	-0.146	-2.17	0.0345		212878_s_at	kinesin 2 60/70kDa	KNS2	Hs.20107 // full length	NM_005552 // kinesin 2 60/70kDa	7017 // microtubule-based process // inferred from electronic annotation	5871 // kinesin complex // traceable author statement	3777 // microtubule motor activity // inferred from electronic annotation	---	---	---	0.0353763779527559	3831	['3831']	['3831']	True
3831	A	213656_s_at	0.642	9.79	3.11e-14		213656_s_at	0.0764	1.04	0.302		213656_s_at	Homo sapiens mRNA; cDNA DKFZp434I139 (from clone DKFZp434I139)	---	Hs.274440 // ---	---	---	---	---	---	---	---	1.0622262857142857e-10	3831	['3831']	['3831']	True
3831	B	232036_at	0.0575	1.85	0.0693		232036_at_B	0.0566	1.38	0.173		232036_at	kinesin 2 60/70kDa	KNS2	Hs.20107		---	---	3677 // histone;DNA binding;2.5e-10 // extended:inferred from electronic annotation				0.15445532294870523	3831	['3831']	['3831']	True
10749	A	209244_s_at	0.304	4.84	8.7e-06		209244_s_at	0.000184	0.00407	0.997		209244_s_at	kinesin family member 1C	KIF1C	Hs.139648 // full length	NM_006612 // kinesin family member 1C	6890 // retrograde (Golgi to ER) transport // traceable author statement /// 6899 // nonselective vesicle transport // traceable author statement /// 7017 // microtubule-based process // inferred from electronic annotation	5783 // endoplasmic reticulum // traceable author statement /// 5856 // cytoskeleton // not recorded /// 5871 // kinesin complex // inferred from electronic annotation /// 5794 // Golgi apparatus // traceable author statement	3774 // motor activity // traceable author statement /// 5524 // ATP binding // inferred from electronic annotation	---	---	---	7.983529411764705e-05	10749	['10749']	['10749']	True
10749	B	238477_at	0.35	6.9	3.11e-09		238477_at_B	-0.0124	-0.352	0.726		238477_at	kinesin family member 1C	KIF1C	Hs.435120		---	---	---				1.1741687394957983e-07	10749	['10749']	['10749']	True
11014	A	200698_at	-0.0343	-0.449	0.655		200698_at	0.00668	0.136	0.892		200698_at	KDEL (Lys-Asp-Glu-Leu) endoplasmic reticulum protein retention receptor 2	KDELR2	Hs.372755 // full length	NM_006854 // KDEL receptor 2	6886 // intracellular protein transport // traceable author statement	5783 // endoplasmic reticulum // traceable author statement /// 16021 // integral to membrane // traceable author statement /// 5794 // Golgi apparatus // traceable author statement	5046 // KDEL sequence binding // traceable author statement /// 8565 // protein transporter activity // inferred from electronic annotation /// 4872 // receptor activity // inferred from electronic annotation	---	---	---	0.7782877998466056	11014	['11014']	['11014']	True
11014	A	200699_at	0.277	4.91	6.94e-06		200699_at	0.000974	0.0186	0.985		200699_at	ribosomal protein L23	RPL23	Hs.234518 // full length	NM_000978 // ribosomal protein L23	6412 // protein biosynthesis // inferred from electronic annotation /// 6610 // ribosomal protein-nucleus import // non-traceable author statement	5840 // ribosome // non-traceable author statement /// 5622 // intracellular // inferred from electronic annotation	3735 // structural constituent of ribosome // non-traceable author statement	---	---	---	6.58223179227359e-05	11014	['11014']	['11014']	True
11014	A	200700_s_at	0.0426	0.578	0.565		200700_s_at	0.0446	0.94	0.351		200700_s_at	KDEL (Lys-Asp-Glu-Leu) endoplasmic reticulum protein retention receptor 2	KDELR2	Hs.372755 // full length	NM_006854 // KDEL receptor 2	6886 // intracellular protein transport // traceable author statement	5783 // endoplasmic reticulum // traceable author statement /// 16021 // integral to membrane // traceable author statement /// 5794 // Golgi apparatus // traceable author statement	5046 // KDEL sequence binding // traceable author statement /// 8565 // protein transporter activity // inferred from electronic annotation /// 4872 // receptor activity // inferred from electronic annotation	---	---	---	0.7075965880582037	11014	['11014']	['11014']	True
51479	A	219868_s_at	0.0713	1.37	0.174		219868_s_at	0.0533	1.44	0.155		219868_s_at	ANKHZN protein	ANKHZN	Hs.375017 // full length	NM_016376 // ankyrin repeat and FYVE domain containing 1 isoform 1 /// NM_020740 // ankyrin repeat and FYVE domain containing 1 isoform 2	---	---	5515 // protein binding activity // extended:inferred from electronic annotation; BTB; 2.3e-12	---	---	---	0.31089568502684434	51479	['51479']	['51479']	True
51479	B	224900_at	0.347	5.33	1.44e-06		224900_at_B	0.00247	0.0774	0.939		224900_at	ankyrin repeat and FYVE domain containing 1	ANKFY1	Hs.512604		6118 // electron transport // inferred from electronic annotation	---	5489 // electron transporter activity // inferred from electronic annotation				1.7266164931945556e-05	51479	['51479']	['51479']	True
51479	B	239073_at	-0.037	-1.38	0.174		239073_at_B	-0.0248	-0.737	0.464		239073_at	Transcribed sequence with strong similarity to protein pir:T00253 (M.musculus) T00253 gene Ankhzn protein - mouse	---	Hs.128020		---	---	---				0.31089568502684434	51479	['51479']	['51479']	True
2669	A	204472_at	0.548	3.65	0.000542		204472_at	0.0493	0.896	0.374		204472_at	GTP binding protein overexpressed in skeletal muscle	GEM	Hs.79022 // full length	NM_005261 // GTP binding protein overexpressed in skeletal muscle	7264 // small GTPase mediated signal transduction // inferred from electronic annotation /// 7166 // cell surface receptor linked signal transduction // traceable author statement /// 8151 // cell growth and/or maintenance // traceable author statement /// 6955 // immune response // traceable author statement	16020 // membrane // inferred from electronic annotation	5525 // GTP binding // traceable author statement /// 3925 // small monomeric GTPase activity // inferred from electronic annotation	---	---	---	0.002726262427227944	2669	['2669']	['2669']	True
64147	B	223778_at	-0.0252	-0.665	0.508		223778_at_B	-0.0593	-1.23	0.223		223778_at	kinesin family member 9	KIF9	Hs.373627		---	---	---				0.6609546204859402	64147	['64147']	['64147']	True
64147	B	228429_x_at	0.178	3.64	0.000552		228429_x_at_B	0.00243	0.0625	0.95		228429_x_at	kinesin family member 9	KIF9	Hs.373627		---	---	---				0.0027675768329427516	64147	['64147']	['64147']	True
64147	B	230701_x_at	0.0392	1.06	0.295		230701_x_at_B	0.000426	0.0138	0.989		230701_x_at	kinesin family member 9	KIF9	Hs.373627		---	---	4872 // receptor activity // inferred from electronic annotation				0.45576891334250347	64147	['64147']	['64147']	True
64147	B	231319_x_at	0.268	3.53	0.000778		231319_x_at_B	-0.0489	-1.07	0.288		231319_x_at	kinesin family member 9	KIF9	Hs.373627		---	---	---				0.0037062860778284386	64147	['64147']	['64147']	True
