# Supplementary material for: Downregulation of glial genes involved in synaptic function mitigates Huntington's disease pathogenesis
Source: eLife. 2021 Apr 19;10:e64564. doi: 10.7554/eLife.64564 (PMC8149125; doi:10.7554/eLife.64564)
Supplement: Figure 1—source data 2. [file elife-64564-fig1-data2.zip › Figure_1_source_data_file_2/neuronUp/42/subHuman.csv]

Entrez	Chip	Caudate Probeset	M	t	P.Value	Unnamed: 5	Cerebellum Probeset	M.1	t.1	P.Value.1	Unnamed: 10	Probe Set ID	Title	Gene Symbol	Unigene	Full Length Ref. Sequences	Biological Process (GO)	Cellular Component (GO)	Molecular Function (GO)	Biochemical Function (Proteome)	Cellular Role (Proteome)	Molecular Localization (Proteome)	adjp	Entrez	entrezList	entrezList_filt	validList
9355	A	206140_at	0.359	2.87	0.00555		206140_at	-0.00667	-0.336	0.738		206140_at	LIM homeobox protein 2	LHX2	Hs.1569 // full length	NM_004789 // LIM homeobox protein 2	6355 // regulation of transcription, DNA-dependent // inferred from electronic annotation /// 7048 // oncogenesis // traceable author statement	5634 // nucleus // inferred from electronic annotation	3700 // transcription factor activity // inferred from electronic annotation	---	---	---	0.01976775011891549	9355	['9355']	['9355']	True
9355	A	211219_s_at	0.107	1.82	0.0735		211219_s_at	-0.0043	-0.138	0.891		211219_s_at	LIM homeobox protein 2	LHX2	Hs.1569 // full length	NM_004789 // LIM homeobox protein 2	6355 // regulation of transcription, DNA-dependent // inferred from electronic annotation /// 7048 // oncogenesis // traceable author statement	5634 // nucleus // inferred from electronic annotation	3700 // transcription factor activity // inferred from electronic annotation	---	---	---	0.1616589807607578	9355	['9355']	['9355']	True
4487	A	205932_s_at	0.302	4.53	2.68e-05		205932_s_at	0.0643	1.92	0.0603		205932_s_at	msh homeo box homolog 1 (Drosophila)	MSX1	Hs.424414 // full length	NM_002448 // msh homeo box homolog 1	6355 // regulation of transcription, DNA-dependent // inferred from electronic annotation /// 7275 // development // inferred from electronic annotation /// 1501 // skeletal development // traceable author statement /// 7397 // histogenesis and organogenesis // traceable author statement	5634 // nucleus // inferred from electronic annotation	3700 // transcription factor activity // inferred from electronic annotation	---	---	---	0.0002091489317352788	4487	['4487']	['4487']	True
4487	B	228473_at	-0.0409	-0.973	0.334		228473_at_B	0.0441	1.01	0.318		228473_at	msh homeo box homolog 1 (Drosophila)	MSX1	Hs.424414		---	---	---				0.49770985074626867	4487	['4487']	['4487']	True
