# Supplementary material for: Downregulation of glial genes involved in synaptic function mitigates Huntington's disease pathogenesis
Source: eLife. 2021 Apr 19;10:e64564. doi: 10.7554/eLife.64564 (PMC8149125; doi:10.7554/eLife.64564)
Supplement: Figure 1—source data 2. [file elife-64564-fig1-data2.zip › Figure_1_source_data_file_2/neuronUp/42/subFly.csv]

fbgene	gene_x	EN7vsEW7_log2FoldChange	EN7vsEW7_pvalue	EN7vsEW7_padj	EN7vsEW7_grp.mean.EW7	EN7vsEW7_grp.mean.EN7	EN9vsEW9_log2FoldChange	EN9vsEW9_pvalue	EN9vsEW9_padj	EN9vsEW9_grp.mean.EW9	EN9vsEW9_grp.mean.EN9	EN11vsEW11_v2_log2FoldChange	EN11vsEW11_v2_pvalue	EN11vsEW11_v2_padj	EN11vsEW11_v2_grp.mean.EW11	EN11vsEW11_v2_grp.mean.EN11	EF18vsEW18_log2FoldChange	EF18vsEW18_pvalue	EF18vsEW18_padj	EF18vsEW18_grp.mean.EW18	EF18vsEW18_grp.mean.EF18	EF20vsEW20_log2FoldChange	EF20vsEW20_pvalue	EF20vsEW20_padj	EF20vsEW20_grp.mean.EW20	EF20vsEW20_grp.mean.EF20	EF22vsEW22_log2FoldChange	EF22vsEW22_pvalue	EF22vsEW22_padj	EF22vsEW22_grp.mean.EW22	EF22vsEW22_grp.mean.EF22	Unnamed: 31_x	AllSig_x	UnionSig_x	fbgene	gene_y	RN5vsRW5_log2FoldChange	RN5vsRW5_pvalue	RN5vsRW5_padj	RN5vsRW5_grp.mean.RW5	RN5vsRW5_grp.mean.RN5	RN7vsRW7_log2FoldChange	RN7vsRW7_pvalue	RN7vsRW7_padj	RN7vsRW7_grp.mean.RW7	RN7vsRW7_grp.mean.RN7	RN8vsRW8_log2FoldChange	RN8vsRW8_pvalue	RN8vsRW8_padj
FBgn0011701	repo:FBgn0011701	0.141501140379056	0.193633694042862	0.536213099886392	2159.00026239912	2401.35092160291	0.0721385434921848	0.442010223932243	0.64344783458102	2282.64677467726	2402.55219439305	0.281259224234894	0.00772079693467513	0.0452649785120829	1864.47902272704	2292.0979958202	0.174564154143222	0.101232107703984	0.264890286973613	2277.20553307699	2587.4539003739	0.0384203467141255	0.623277851621125	0.820148693590288	2358.32858144881	2424.61507671898	-0.140803338955917	0.593942485476931	0.857851705998349	2505.65394951544	2205.90297268019		False	False	FBgn0011701	repo:FBgn0011701	-0.728603183809479	9.53462904876877e-14	2.61851023034081e-12	2254.0080629465	1337.92920814023	-0.661452956812925	2.09870331808394e-06	6.13218420859607e-05	1992.18772470322	1228.2248902671	-0.843192993514668	8.69737074658949e-11	4.05171104737487e-09
FBgn0000099	ap:FBgn0000099	-0.10292097623453	0.270189328937761	0.634554867713339	4545.15193400025	4214.41271785578	-0.319768007572215	1.02197364309994e-07	1.29318483032858e-06	5148.96003781687	4114.92985140927	-0.335252711775747	7.27884940909489e-05	0.000906435993884395	4774.80341237501	3752.88868780906	0.0258104712098493	0.800679926767421	0.902187066530942	4429.95656809518	4514.18037690286	-0.0011854186115552	0.988791006606277	0.994791536671948	4094.14313202402	4091.03287750863	-0.123244742585523	0.612382110563514	0.864048032516897	4077.10501963737	3670.53510373718		False	True	FBgn0000099	ap:FBgn0000099	-0.269076549401591	0.0025086139688684	0.0124844517783074	4232.35370919847	3493.75676596675	-0.273156431192118	0.205542610459183	0.628758481344508	4155.61072118158	3336.06547945299	-0.290092537255397	0.00981012175576166	0.0735527232044446
FBgn0000439	Dfd:FBgn0000439	0.110409596691407	0.251397295983984	0.61424303895945	1522.1451759924	1651.1451647642	0.2564011742999	0.0158842478879145	0.0562760958120988	1241.15637903006	1492.36933617112	-0.0800124919782275	0.472652299338324	0.717405644849255	1619.96613502853	1525.99115048838	0.16178310668577	0.124681709890369	0.303651970874366	1766.52492386017	1987.56511187569	-0.0969689283182745	0.261844119415653	0.515837750048222	1648.45661240217	1534.95445331763	-0.366942339413115	0.148498407413027	0.566814319214542	1705.13278018915	1235.94930534092		False	False	FBgn0000439	Dfd:FBgn0000439	-0.57148452704352	6.56465876667629e-05	0.000509737938162454	1535.21667659209	1001.60923619092	-0.389779981213344	0.0211319268205275	0.156477575929262	1091.80010450877	814.340983338983	-0.21296336470711	0.103572214328458	0.37237490382405
FBgn0000492	Dr:FBgn0000492	-0.0444541421402122	0.782458214002362	0.93435616024274	358.091087737219	344.870149793802	-0.667925987279803	1.01695081373691e-07	1.290042099673e-06	772.00773719085	474.078249723725	-0.355298416367291	0.0322086494956308	0.130514561776823	473.718201752303	353.902735174744	-0.0197449505549638	0.890440338478329	0.950454742198205	348.464915286053	343.330686901317	0.140504599147805	0.283774823220022	0.539784350334262	390.715932742963	437.697100034995	-0.481093540287943	0.0101624738589836	0.125432477860498	897.093309737743	619.704581408906		False	True	FBgn0000492	Dr:FBgn0000492	0.0923134232825377	0.500599994535446	0.697985381423215	314.074915327371	335.93833075171	-0.163291579080238	0.319089638967394	0.75295204180391	430.15506213601	380.802649388001	-1.21191105634716	1.87615333704475e-12	1.05422409933633e-10
FBgn0052532	CG32532:FBgn0052532	-0.0457110971477054	0.752897980373307	0.926060696020058	223.360378472917	215.388163984799	0.163593022390024	0.301038799803263	0.506943903082006	179.220712866244	202.935457318862	-0.0728385233158179	0.659975690260566	0.842889995617596	215.982682684471	203.360999047414	0.223783965111784	0.144013590140176	0.332526402108129	209.016723900795	249.569537257524	0.095889100103496	0.513780844094195	0.744476952920134	195.619369235111	212.058235277287	-0.154536171481115	0.587668178555209	0.85488670074075	184.52703270178	158.542108792488		False	False	FBgn0052532	CG32532:FBgn0052532	0.0293395794251109	0.856952586375362	0.931093929350679	196.58968685582	200.829258691616	-0.093367690670248	0.655981209139924	0.918725295047481	183.3993682421	170.285680817293	-0.28466335682094	0.149682196716711	0.456032874904659
FBgn0038833	CG15696:FBgn0038833	0.822474750918533	1.07041872651116e-05	0.000262404780231232	2.39681494773313	24.2769880057451	0.711493745836833	0.00553966385154807		1.72038303292448	13.2918668380333	0.638873558547314	0.0012199469555892	0.0102515217341219	1.11592483829347	18.0361689405764	0.692607469365578	0.00146228310966281	0.0111198966508286	3.435552796842	21.1008717164079	0.55469949047129	0.00138895171599825	0.0113116227750897	6.3461980309702	25.5248957319069	1.23034278473125	7.02038158378514e-05	0.00268891758121802	2.31353070507155	20.5763812024764		False	True	FBgn0038833	CG15696:FBgn0038833	-0.166944537063653	0.476253372614547		7.25769345675638	4.39339158761004	0.220155118167971	0.388372684997305	0.801348228773774	3.08974685667348	6.62211702393037	0.0169396140450742	0.936344385524207	0.977690627068907
[truncated: 20 more columns]
