# Supplementary material for: Downregulation of glial genes involved in synaptic function mitigates Huntington's disease pathogenesis
Source: eLife. 2021 Apr 19;10:e64564. doi: 10.7554/eLife.64564 (PMC8149125; doi:10.7554/eLife.64564)
Supplement: Figure 1—source data 2. [file elife-64564-fig1-data2.zip › Figure_1_source_data_file_2/neuronUp/45/subMouse.csv]

Entrez	Entrez_Striatum 2 months	Symbol_Striatum 2 months	Name_Striatum 2 months	baseMean.continuousQ_Striatum 2 months	log2FoldChange.continuousQ_Striatum 2 months	lfcSE.continuousQ_Striatum 2 months	stat.continuousQ_Striatum 2 months	pvalue.continuousQ_Striatum 2 months	FDR.continuousQ_Striatum 2 months	baseMean.Q.80.vs.20_Striatum 2 months	log2FoldChange.Q.80.vs.20_Striatum 2 months	lfcSE.Q.80.vs.20_Striatum 2 months	stat.Q.80.vs.20_Striatum 2 months	pvalue.Q.80.vs.20_Striatum 2 months	FDR.Q.80.vs.20_Striatum 2 months	baseMean.Q.92.vs.20_Striatum 2 months	log2FoldChange.Q.92.vs.20_Striatum 2 months	lfcSE.Q.92.vs.20_Striatum 2 months	stat.Q.92.vs.20_Striatum 2 months	pvalue.Q.92.vs.20_Striatum 2 months	FDR.Q.92.vs.20_Striatum 2 months	baseMean.Q.111.vs.20_Striatum 2 months	log2FoldChange.Q.111.vs.20_Striatum 2 months	lfcSE.Q.111.vs.20_Striatum 2 months	stat.Q.111.vs.20_Striatum 2 months	pvalue.Q.111.vs.20_Striatum 2 months	FDR.Q.111.vs.20_Striatum 2 months	baseMean.Q.140.vs.20_Striatum 2 months	log2FoldChange.Q.140.vs.20_Striatum 2 months	lfcSE.Q.140.vs.20_Striatum 2 months	stat.Q.140.vs.20_Striatum 2 months	pvalue.Q.140.vs.20_Striatum 2 months	FDR.Q.140.vs.20_Striatum 2 months	baseMean.Q.175.vs.20_Striatum 2 months	log2FoldChange.Q.175.vs.20_Striatum 2 months	lfcSE.Q.175.vs.20_Striatum 2 months	stat.Q.175.vs.20_Striatum 2 months	pvalue.Q.175.vs.20_Striatum 2 months	FDR.Q.175.vs.20_Striatum 2 months	Entrez_Liver 2 months	Symbol_Liver 2 months	Name_Liver 2 months	baseMean.continuousQ_Liver 2 months	log2FoldChange.continuousQ_Liver 2 months	lfcSE.continuousQ_Liver 2 months	stat.continuousQ_Liver 2 months	pvalue.continuousQ_Liver 2 months	FDR.continuousQ_Liver 2 months	baseMean.Q.80.vs.20_Liver 2 months
13167	13167.0	Dbi	diazepam binding inhibitor	3170.0	-0.00143	0.0006969999999999999	-2.05	0.0405	0.456	3170.0	-0.302	0.14100000000000001	-2.13	0.033100000000000004	0.483	3170.0	-0.0393	0.138	-0.28400000000000003	0.777	1.0	3170.0	-0.181	0.14100000000000001	-1.28	0.2	0.904	3170.0	-0.28300000000000003	0.138	-2.05	0.0408	0.629	3170.0	-0.262	0.138	-1.89	0.0589	0.673	13167.0	Dbi	diazepam binding inhibitor	17000.0	0.000596	0.000348	1.71	0.08660000000000001	0.439	17000.0
20280	20280.0	Scp2	sterol carrier protein 2, liver	1350.0	-0.000144	0.000455	-0.316	0.752	0.902	1350.0	-0.0506	0.0833	-0.608	0.543	0.749	1350.0	0.0726	0.0806	0.901	0.368	1.0	1350.0	0.018500000000000003	0.08320000000000001	0.223	0.8240000000000001	0.9590000000000001	1350.0	-0.07150000000000001	0.0806	-0.887	0.375	0.6960000000000001	1350.0	0.00161	0.0806	0.02	0.984	0.995	20280.0	Scp2	sterol carrier protein 2, liver	48600.0	0.00118	0.000464	2.55	0.0109	0.185	48600.0
16854	16854.0	Lgals3	lectin, galactose binding, soluble 3	16.6	-0.0011200000000000001	0.000753	-1.49	0.137	0.577	16.6	-0.41500000000000004	0.168	-2.47	0.0134	0.483	16.6	-0.14300000000000002	0.164	-0.876	0.381	1.0	16.6	-0.35100000000000003	0.167	-2.1	0.035500000000000004	0.904	16.6	-0.133	0.163	-0.8150000000000001	0.41500000000000004	0.717	16.6	-0.325	0.164	-1.98	0.0478	0.645	16854.0	Lgals3	lectin, galactose binding, soluble 3	128.0	-0.00040199999999999996	0.000749	-0.538	0.591	0.861	128.0
[truncated: 303 more columns]
