# Supplementary material for: Downregulation of glial genes involved in synaptic function mitigates Huntington's disease pathogenesis
Source: eLife. 2021 Apr 19;10:e64564. doi: 10.7554/eLife.64564 (PMC8149125; doi:10.7554/eLife.64564)
Supplement: Figure 1—source data 2. [file elife-64564-fig1-data2.zip › Figure_1_source_data_file_2/neuronUp/45/subHuman.csv]

Entrez	Chip	Caudate Probeset	M	t	P.Value	Unnamed: 5	Cerebellum Probeset	M.1	t.1	P.Value.1	Unnamed: 10	Probe Set ID	Title	Gene Symbol	Unigene	Full Length Ref. Sequences	Biological Process (GO)	Cellular Component (GO)	Molecular Function (GO)	Biochemical Function (Proteome)	Cellular Role (Proteome)	Molecular Localization (Proteome)	adjp	Entrez	entrezList	entrezList_filt	validList
1622	A	202428_x_at	0.496	6.14	6.24e-08		202428_x_at	0.138	1.68	0.0981		202428_x_at	diazepam binding inhibitor (GABA receptor modulator, acyl-Coenzyme A binding protein)	DBI	Hs.78888 // full length	NM_020548 // diazepam binding inhibitor	6810 // transport // inferred from electronic annotation	---	62 // acyl-CoA binding // inferred from electronic annotation /// 8289 // lipid binding // inferred from electronic annotation /// 8025 // diazepam-binding inhibitor activity // traceable author statement /// 5102 // receptor binding // traceable author statement	---	---	---	1.2437920141969833e-06	1622	['1622']	['1622']	True
1622	A	209389_x_at	0.524	5.42	1.02e-06		209389_x_at	0.191	2.03	0.0467		209389_x_at	diazepam binding inhibitor (GABA receptor modulator, acyl-Coenzyme A binding protein)	DBI	Hs.78888 // full length	NM_020548 // diazepam binding inhibitor	6810 // transport // inferred from electronic annotation	---	62 // acyl-CoA binding // inferred from electronic annotation /// 8289 // lipid binding // inferred from electronic annotation /// 8025 // diazepam-binding inhibitor activity // traceable author statement /// 5102 // receptor binding // traceable author statement	---	---	---	1.2825793450881612e-05	1622	['1622']	['1622']	True
1622	A	211070_x_at	0.523	6.01	1.05e-07		211070_x_at	0.163	1.77	0.0815		211070_x_at	diazepam binding inhibitor (GABA receptor modulator, acyl-Coenzyme A binding protein)	DBI	Hs.78888 // full length	NM_020548 // diazepam binding inhibitor	6810 // transport // inferred from electronic annotation	---	62 // acyl-CoA binding // inferred from electronic annotation /// 8289 // lipid binding // inferred from electronic annotation /// 8025 // diazepam-binding inhibitor activity // traceable author statement /// 5102 // receptor binding // traceable author statement	---	---	---	1.9239151712887438e-06	1622	['1622']	['1622']	True
6342	A	201339_s_at	0.132	1.29	0.2		201339_s_at	-0.0899	-1.16	0.253		201339_s_at	sterol carrier protein 2	SCP2	Hs.75760 // full length	NM_002979 // sterol carrier protein 2	6694 // steroid biosynthesis // traceable author statement /// 6810 // transport // inferred from electronic annotation	5739 // mitochondrion // inferred from electronic annotation /// 5777 // peroxisome // traceable author statement	8289 // lipid binding // inferred from electronic annotation /// 5498 // sterol carrier activity // traceable author statement	---	---	---	0.3440517670482828	6342	['6342']	['6342']	True
6342	A	211733_x_at	0.288	2.91	0.00504		211733_x_at	-0.127	-2.0	0.05		211733_x_at	sterol carrier protein 2	SCP2	Hs.75760 // full length	NM_002979 // sterol carrier protein 2	6694 // steroid biosynthesis // traceable author statement /// 6810 // transport // inferred from electronic annotation	5739 // mitochondrion // inferred from electronic annotation /// 5777 // peroxisome // traceable author statement	8289 // lipid binding // inferred from electronic annotation /// 5498 // sterol carrier activity // traceable author statement	---	---	---	0.018202340836012864	6342	['6342']	['6342']	True
3958	A	208949_s_at	0.638	6.34	2.85e-08		208949_s_at	-0.0161	-0.196	0.845		208949_s_at	lectin, galactoside-binding, soluble, 3 (galectin 3)	LGALS3	Hs.621 // full length	NM_002306 // lectin, galactoside-binding, soluble, 3 (galectin 3)	7157 // heterophilic cell adhesion // inferred from electronic annotation	5634 // nucleus // inferred from electronic annotation /// 5576 // extracellular // not recorded /// 5886 // plasma membrane // traceable author statement	5534 // galactose binding // inferred from electronic annotation /// 19863 // IgE binding // inferred from electronic annotation /// 5530 // lectin // traceable author statement /// 5529 // sugar binding // inferred from electronic annotation	---	---	---	6.610469798657719e-07	3958	['3958']	['3958']	True
