# Supplementary material for: Downregulation of glial genes involved in synaptic function mitigates Huntington's disease pathogenesis
Source: eLife. 2021 Apr 19;10:e64564. doi: 10.7554/eLife.64564 (PMC8149125; doi:10.7554/eLife.64564)
Supplement: Figure 1—source data 2. [file elife-64564-fig1-data2.zip › Figure_1_source_data_file_2/neuronUp/45/subFly.csv]

fbgene	gene_x	EN7vsEW7_log2FoldChange	EN7vsEW7_pvalue	EN7vsEW7_padj	EN7vsEW7_grp.mean.EW7	EN7vsEW7_grp.mean.EN7	EN9vsEW9_log2FoldChange	EN9vsEW9_pvalue	EN9vsEW9_padj	EN9vsEW9_grp.mean.EW9	EN9vsEW9_grp.mean.EN9	EN11vsEW11_v2_log2FoldChange	EN11vsEW11_v2_pvalue	EN11vsEW11_v2_padj	EN11vsEW11_v2_grp.mean.EW11	EN11vsEW11_v2_grp.mean.EN11	EF18vsEW18_log2FoldChange	EF18vsEW18_pvalue	EF18vsEW18_padj	EF18vsEW18_grp.mean.EW18	EF18vsEW18_grp.mean.EF18	EF20vsEW20_log2FoldChange	EF20vsEW20_pvalue	EF20vsEW20_padj	EF20vsEW20_grp.mean.EW20	EF20vsEW20_grp.mean.EF20	EF22vsEW22_log2FoldChange	EF22vsEW22_pvalue	EF22vsEW22_padj	EF22vsEW22_grp.mean.EW22	EF22vsEW22_grp.mean.EF22	Unnamed: 31_x	AllSig_x	UnionSig_x	fbgene	gene_y	RN5vsRW5_log2FoldChange	RN5vsRW5_pvalue	RN5vsRW5_padj	RN5vsRW5_grp.mean.RW5	RN5vsRW5_grp.mean.RN5	RN7vsRW7_log2FoldChange	RN7vsRW7_pvalue	RN7vsRW7_padj	RN7vsRW7_grp.mean.RW7	RN7vsRW7_grp.mean.RN7	RN8vsRW8_log2FoldChange	RN8vsRW8_pvalue	RN8vsRW8_padj
FBgn0250836	CG8628:FBgn0250836	-0.0238185055944635	0.826365274594809		2.74935445719971	2.19894049202467	0.291206082588779			5.24342158037619	102.912516986924	0.030350360172559	0.826614968539211		5.28480748362955	6.51678722037697	0.32623388840691	0.0780747813446881	0.220610091032337	2.05186949580832	7.79199572187116	0.00303299931710076	0.984811063383498	0.993058468056588	11.4436145819565	11.5737496793269	-0.00463516998667759			1132.87802246743	1074.05147427408		False	False	FBgn0250836	CG8628:FBgn0250836	0.162071519708255	0.492895213230488		6.18477898986371	9.93062000173915	0.248895534500829	0.403312543778504	0.810493484830063	5.4570814440858	8.9724606108965	0.0745574848619347	0.727027292269087	0.906476554160508
FBgn0010387	Dbi:FBgn0010387	-0.463891981192626			5146.0054127587	3358.15371741062	-0.820020439718259	2.29206725688427e-32	2.15645327751862e-30	4526.10952364496	2541.88172766951	-0.680520944265195	9.9945645272589e-06	0.000157475333770957	4353.58147215905	2531.98264042514	-0.0672123088013165	0.633991443599139	0.807469340933769	3875.56331085353	3680.15312808791	0.908034178507569	1.18434866966781e-15	1.06954325830163e-13	3362.52509688111	6760.53621487554	0.393364966978511	0.0117046099891534	0.137591829037233	5667.43631889031	7590.90587779135		False	True	FBgn0010387	Dbi:FBgn0010387	0.51406974713561	2.76324046228766e-10	5.26225866139306e-09	2173.65191496896	3129.41836952693	0.23619381148972	0.295879180231466	0.734400802827541	2966.82878389945	3600.28471392556	0.120401238238792	0.472412693282775	0.787185993499776
FBgn0035926	CG5804:FBgn0035926	0.0214766691959122	0.539813625945478		0.0	0.354158966517815	0.17819905089154			3.09084184724642	500.248780224627	0.0512538523923655	0.707290693265546		3.61092022618934	5.27757547848272	0.123212298997624	0.426954786075879		1.72300867870692	3.56911947435926	-0.0762579620318145	0.613877977040399	0.813419191444608	13.6786373967216	10.4478450639182	-0.0503437822521878	0.746823566530694	0.923998407433261	2015.30607635675	1185.95468248137		False	False	FBgn0035926	CG5804:FBgn0035926	-0.251459519494268	0.321621093509993	0.533070833402411	12.2402445861552	6.82753429302412	-0.185894043163377	0.491734538951368	0.850268199995953	7.11773058509356	4.20758916952635	-0.19104107155429
FBgn0031478	CG8814:FBgn0031478	-0.0730096460381485	0.331891886213534	0.692501323694838	2729.29270709563	2589.83691185958	-0.1590626012739	0.0116552093503395	0.0436844641124306	2833.79517522527	2533.84777273442	-0.201978329653544	0.0276349486371393	0.117545197166038	2711.79756487664	2342.45884857996	0.137819707005637	0.208404614460648	0.422821991341773	2605.88199544184	2882.72620106388	0.190166691282233	0.00840008948918556	0.0480114420446218	2196.37106619819	2518.56433549491	-0.0501127644447438	0.626681475308215	0.869154724464311	2742.19437431573	2646.06235021798		False	False	FBgn0031478	CG8814:FBgn0031478	0.0340572297066756	0.628423488955931	0.794028797302403	2116.88769290542	2168.29284130589	-0.0231301508702536	0.827203576951821	0.968673476364713	2077.7178360551	2043.7790687676	-0.0970155516056501	0.263780490551216	0.617584005046995
FBgn0038396	CG5013:FBgn0038396	-0.0055023983240267	0.968791895896314	0.988761679227302	234.367189959151	233.164077054581	-0.0954855658064488	0.503972112593837	0.696231867144953	258.306784390066	240.65756025869	0.140377837002776	0.377074351828543	0.636740945128621	248.007569614596	277.959752493462	-0.231378049376115	0.137249717917588	0.323411822136259	263.25031865121	218.959733926449	-0.0801438266968322	0.539696628218862	0.764035757622606	295.530747863311	277.002251387605	0.100756258500763	0.470098287976486	0.808823873281118	312.238009239707	335.690768152986		False	False	FBgn0038396	CG5013:FBgn0038396	0.147949920057706	0.280087177760022	0.485670171186827	220.945483419824	246.568995848844	-0.0343202883484479	0.864959675869826	0.977780650418667	237.612219482377	231.702857969742	0.0518269767821169	0.753682556832506	0.917995475288444
FBgn0031992	CG8498:FBgn0031992	-0.0100503117610179	0.903507497954475	0.972831625412255	1316.69875098223	1307.28624454708	-0.062474791970681	0.481229832839849	0.676598357753661	1384.06324900822	1324.33725484453	-0.124583383268498	0.185041992810329	0.425912136455312	1272.3046553939	1162.1728107408	-0.0122743147641517	0.884970703132033	0.948203226647134	1164.12816066426	1154.15984156674	0.0337882364246036	0.70484910188033	0.86775987409171	1128.07195184602	1156.47307001507	0.0585427256692748	0.576472874398365	0.853392052713653	1249.85735336193	1302.87198717337		False	False	FBgn0031992	CG8498:FBgn0031992	-0.00118238353149497	0.988099109395587	0.995423639140398	1152.63686670043	1151.38165130129	0.191462221653813	0.100707827204432	0.435849607648963	1122.13507335537	1287.69063533327	0.161980198918119	0.0580283501116648	0.262475952102597
FBgn0064116	CG33713:FBgn0064116	-0.0350863097809452	0.708107512118965	0.911569464020743	1837.55888826992	1791.17878355313	-0.000611918127323789	0.992997878018021	0.995980770554087	1849.91594060012	1848.97149507516	-0.0565082819653437	0.467185195322021	0.713057616486771	1879.42710179696	1805.05245595046	0.0825698364044886	0.347686123488037	0.573289860893636	1723.81336808482	1829.12598892349	0.170311673963161	0.0210256971323719	0.0951680503186342	1717.96136682524	1942.32788951639	0.00429092604010956	0.961743337161781	0.98878852687319	1797.16895348903	1802.12974315317		False	False	FBgn0064116	CG33713:FBgn0064116	0.0590396206463201	0.396337461928654	0.603293137789883	1863.77683824501	1942.65911769457	0.142137988002548			1743.3068837098	1941.32787340779	-0.0234144651180034	0.73069824794541	0.90793817404
FBgn0035742	CG8629:FBgn0035742				0.0	0.0				0.0	0.0				0.0	0.0				0.0	0.0	0.00131402930294208	0.969858372920329		0.320300874594009	0.358934157486354				0.0	0.0		False	False	FBgn0035742	CG8629:FBgn0035742				0.0	0.0	0.155013379140356	0.353887912376574		0.310554393745785	1.67118979162773	-0.113368027015273
FBgn0035743	CG15829:FBgn0035743	-0.0945684869342532	0.409890752939031		3.42185123929209	1.54492553757913	0.238110261419861			4.53365799257683	42.6177208613209	-0.0205093011830215	0.84120562583687		2.10549965894217	1.63927116194397	0.0375963203344475	0.798593618554278		2.78306344292511	3.52385671747604	-0.115371829556688	0.262480564714629		4.14322291977562	1.38765848113748	-0.00740688914481264	0.971144899996604	0.991310626602686	71.2302972159845	68.283888096248		False	False	FBgn0035743	CG15829:FBgn0035743	0.119575298728816	0.570358006090514		2.31641684349027	3.7453838850947	-0.0242530479008566	0.893009390684474		2.25152374577742	1.86187195713222	-0.0283633005383966	0.875584942272133	0.96200949234196
FBgn0015808	ScpX:FBgn0015808	0.0334653036913786	0.719117394903795	0.916843659142194	4599.82452947727	4714.00073143298	-0.211412660241812	0.00051953354032359	0.00306560993218815	5161.45196787035	4450.12037260097	-0.295572208238056	0.00534771563650124	0.0342465853896387	5190.86413072379	4176.89158632362	0.000532473694057156	0.99641636290809	0.998318582536031	4614.45598179598	4615.52150241989	0.0724060922452094	0.264053597137771	0.518250451373544	4597.4589886914	4841.50895980512	-0.0517374975944294	0.393940506556953	0.766216475828424	4876.64534244314	4703.63952547582		False	True	FBgn0015808	ScpX:FBgn0015808	0.0537901929749289	0.485115316806223	0.685533303478639	3299.89798066767	3427.26185018557	-0.0316116170346902	0.820739681838902	0.966708679300696	3447.69463373248	3368.88815608511	-0.0862629346261531	0.243064117014834	0.593026396503739
FBgn0039537	CG5590:FBgn0039537	0.0190509314140883	0.894456004839388	0.971198138785686	4173.99491628402	4239.25550729256	-0.326045005909056	0.000143583762520656	0.000984449804974622	4632.92997669552	3675.56528455557	-0.117002475154475	0.353428701844191	0.615805412404682	4059.22934694792	3715.33266332341	0.476246284580661	0.00109987018895001	0.00878774696704167	2938.18666586439	4248.90938210931	0.682592334901152	4.5638755823589e-17	4.86726464488142e-15	2768.50306447447	4550.54457922289	0.107575003084578	0.426014870601865	0.783018983882242	4343.97079835621	4698.60352435006		False	True	FBgn0039537	CG5590:FBgn0039537	-0.109699936670077			2972.26363618059	2747.81979640622	-0.174430671907475	0.371345190383169	0.793367498129639	3196.91275733558	2791.54150817691	-0.194236713879275	0.15091319866293	0.458186608182717
FBgn0032715	CG17597:FBgn0032715	-0.13435303258652	0.140092973225175	0.446468167071926	1214.61765432119	1100.66967713026	-0.29881691632184	0.0507512132166769	0.140666415028547	1463.12403728641	1169.1335246598	-0.309957280407813	0.00278495986007008	0.0201578047014597	1213.21386924986	966.640153514689	-0.226293147978688	0.0613279142908695	0.186030225091213	1008.56169579871	851.739825593816	-0.134743624532053	0.138643824697422	0.350379947858661	890.577016109124	806.054592535318	0.00193847073867088			1493.00454469552	1496.04387283874		False	False	FBgn0032715	CG17597:FBgn0032715	0.356901014512884	0.000239039272407001	0.00162304088929048	669.525860368604	864.099230075953	0.294630905614598	0.0907848314175127	0.412082699564164	755.454503085462	944.05746374171	0.237954013773032	0.0369349669451337	0.192829537676678
FBgn0038665	CG12269:FBgn0038665	-0.0719768143727016	0.455731418852307	0.784368526862704	3573.79833046679	3389.17159239501	-0.0662987442685981	0.35621378846851	0.564260754928184	3568.85394350134	3405.59238259512	-0.0235669548432073	0.824417814605153	0.931018538683931	3290.53905144617	3233.27053398846	0.000426643402483744	0.9972269651312	0.998834963462505	2475.93613759601	2476.62950267476	-0.167060524736805	0.0660772966773314	0.215597262677856	2902.44970174847	2566.07700864431	-0.261462357977605	0.322314779320831	0.725072147892106	2675.39671005295	2111.53534152554		False	False	FBgn0038665	CG12269:FBgn0038665	-2.99315572222784	1.16241333445654e-241	8.0872970389256e-239	2813.48998438046	332.934827332858	-2.46734383015335	2.55872680010861e-34	7.47632309080384e-32	2551.98888819666	366.968179922241	-2.72295574677466	1.16609814314612e-111	9.77818142956607e-109
FBgn0031213	galectin:FBgn0031213	-0.0691704177225963	0.379033497046637	0.733565721527245	5648.75820608774	5374.05435555112	0.0257666491684697	0.653540460881142	0.806488295240865	5899.66682330435	6007.85765691576	0.0581821606288176	0.459237079907243	0.705825198203906	5769.95743059327	6015.69427186498	-0.00839152082217241	0.919687927486161	0.964698959198512	6115.74335852459	6079.30881661727	-0.175145061098511	0.00210665422140847	0.0159654905907112	6767.71599968868	5976.85420874118	0.0267610345842959	0.838628356991075	0.952793055186307	5727.39609825144	5840.2520700275		False	False	FBgn0031213	galectin:FBgn0031213	-0.218084478311848	0.000407773902695	0.00260117875826713	6687.35471410229	5738.46529990732	-0.0624399985040688	0.595820775986505	0.899242901510574	5611.60039992703	5365.01940585766	0.0186047285259733	0.852073064491551	0.953722774463177
FBgn0052226	CG32226:FBgn0052226	0.00601765716419266	0.939888848404438	0.98488813620234	3620.0962713723	3635.54802246826	-0.0721456158371686	0.178032317635744	0.351095353883336	4114.045129869	3911.12865568482	-0.0143716755270211	0.859970107349893	0.945468674623155	3811.36434314442	3772.42113544011	0.0896230134017383	0.216666636439691	0.43228937580874	3643.73650597739	3883.39362114677	0.185791154668665	0.00287026711572981	0.0205244260293374	3715.74953515554	4241.62284362203	-0.0360034672592879			3489.76935030585	3396.74296706352		False	False	FBgn0052226	CG32226:FBgn0052226	-0.138489126615782	0.0482346805475157	0.141557122101764	4623.74615062406	4194.47900195204	-0.198833334639671			3767.46680176042	3240.1258340597	-0.0199263524207888	0.798686310269768	0.934049934922269
FBgn0031289	CG13950:FBgn0031289	-0.219419807022281	0.270684380084414	0.634828817042226	23.7118928471398	16.2889200776701	0.0446231258359132	0.870723876930267	0.935938359620061	16.0941059148363	17.6215454525048	-0.0804150919841268	0.696549337145544	0.864264574786743	16.5808515602284	13.5793212494657	0.26061527826369	0.269228135132424	0.491869244920856	15.847255035167	24.0638642712119	0.152548262550381	0.376907814445262	0.635025715444722	12.3788041799178	17.8657872588241	-0.0466405786515808			30.6188605316068	25.5771130838196		False	False	FBgn0031289	CG13950:FBgn0031289	0.044680015960856	0.871163418236061	0.93790638386956	19.8447637017649	20.986718742314	-0.25494615823204	0.415644878917418	0.816264629605125	19.7018186979939	13.7891793208459	0.0113745051274911	0.964216508425804	0.986663302201228
FBgn0034365	CG5335:FBgn0034365	0.158835545743964	0.0885024854055277	0.343807064033115	788.970454220358	886.147221718257	0.209968812353815	0.0928823847855525	0.220302967274976	860.978054194976	1004.22740361246	0.0459153896434034	0.687200447200819	0.858668257043963	876.017213853823	906.084678805263	0.491494427249204	3.81610994471219e-05	0.000528722742153989	510.6211557316	735.080933382525	0.531382932680769	5.83613557966559e-08	1.70634585433669e-06	545.326441589823	810.774075457441	0.265934964104029	0.296848284064189	0.709759633833165	921.669836682203	1164.3995551214		False	True	FBgn0034365	CG5335:FBgn0034365	-0.231595745198919	0.063287751396105	0.171997649367123	861.323745295164	726.535673578719	-0.0918561655284734	0.598325689273695	0.899902480069271	797.344056427096	743.721621666599	-0.0125422621660093	0.914260646411038	0.972422217438455
FBgn0031214	CG11374:FBgn0031214	0.0750610334109818	0.710213785703181	0.912804275450293	45.3086845393418	49.535499904534	0.395993304866248	0.140773041977445	0.298621060445265	27.9813837692111	42.2882361806827	0.131646992608287	0.555772978172397	0.77743530956691	40.8468269708663	47.4440304662975	0.204744464858033	0.381900427231338	0.608092947432866	34.9933530654117	44.4714111270348	0.292113118760959	0.120313913281752	0.321775782404838	39.0645524650671	55.7048123308636	0.34721643515211	0.246244909725486	0.663832294718207	34.3116934929815	50.0354408697386		False	False	FBgn0031214	CG11374:FBgn0031214	0.042104496879978	0.866856998245709	0.93585275918072	47.152355221009	49.0837392952577	0.138971378881608	0.623652661961714	0.910016051892035	43.9001463259972	50.0116230765763	-0.120792371847597	0.620765727405137	0.864677637930411
[truncated: 20 more columns]
