# Supplementary material for: Downregulation of glial genes involved in synaptic function mitigates Huntington's disease pathogenesis
Source: eLife. 2021 Apr 19;10:e64564. doi: 10.7554/eLife.64564 (PMC8149125; doi:10.7554/eLife.64564)
Supplement: Figure 1—source data 2. [file elife-64564-fig1-data2.zip › Figure_1_source_data_file_2/neuronUp/6/subMouse.csv]

Entrez	Entrez_Striatum 2 months	Symbol_Striatum 2 months	Name_Striatum 2 months	baseMean.continuousQ_Striatum 2 months	log2FoldChange.continuousQ_Striatum 2 months	lfcSE.continuousQ_Striatum 2 months	stat.continuousQ_Striatum 2 months	pvalue.continuousQ_Striatum 2 months	FDR.continuousQ_Striatum 2 months	baseMean.Q.80.vs.20_Striatum 2 months	log2FoldChange.Q.80.vs.20_Striatum 2 months	lfcSE.Q.80.vs.20_Striatum 2 months	stat.Q.80.vs.20_Striatum 2 months	pvalue.Q.80.vs.20_Striatum 2 months	FDR.Q.80.vs.20_Striatum 2 months	baseMean.Q.92.vs.20_Striatum 2 months	log2FoldChange.Q.92.vs.20_Striatum 2 months	lfcSE.Q.92.vs.20_Striatum 2 months	stat.Q.92.vs.20_Striatum 2 months	pvalue.Q.92.vs.20_Striatum 2 months	FDR.Q.92.vs.20_Striatum 2 months	baseMean.Q.111.vs.20_Striatum 2 months	log2FoldChange.Q.111.vs.20_Striatum 2 months	lfcSE.Q.111.vs.20_Striatum 2 months	stat.Q.111.vs.20_Striatum 2 months	pvalue.Q.111.vs.20_Striatum 2 months	FDR.Q.111.vs.20_Striatum 2 months	baseMean.Q.140.vs.20_Striatum 2 months	log2FoldChange.Q.140.vs.20_Striatum 2 months	lfcSE.Q.140.vs.20_Striatum 2 months	stat.Q.140.vs.20_Striatum 2 months	pvalue.Q.140.vs.20_Striatum 2 months	FDR.Q.140.vs.20_Striatum 2 months	baseMean.Q.175.vs.20_Striatum 2 months	log2FoldChange.Q.175.vs.20_Striatum 2 months	lfcSE.Q.175.vs.20_Striatum 2 months	stat.Q.175.vs.20_Striatum 2 months	pvalue.Q.175.vs.20_Striatum 2 months	FDR.Q.175.vs.20_Striatum 2 months	Entrez_Liver 2 months	Symbol_Liver 2 months	Name_Liver 2 months	baseMean.continuousQ_Liver 2 months	log2FoldChange.continuousQ_Liver 2 months	lfcSE.continuousQ_Liver 2 months	stat.continuousQ_Liver 2 months	pvalue.continuousQ_Liver 2 months	FDR.continuousQ_Liver 2 months	baseMean.Q.80.vs.20_Liver 2 months
319565	319565.0	Syne2	spectrin repeat containing, nuclear envelope 2	647.0	0.000783	0.000701	1.12	0.264	0.657	647.0	0.133	0.145	0.916	0.36	0.63	647.0	-0.041600000000000005	0.14200000000000002	-0.293	0.77	1.0	647.0	0.0666	0.145	0.46	0.646	0.917	647.0	0.17400000000000002	0.14200000000000002	1.23	0.221	0.639	647.0	0.11900000000000001	0.14200000000000002	0.84	0.401	0.794	319565.0	Syne2	spectrin repeat containing, nuclear envelope 2	1750.0	-0.000996	0.000638	-1.56	0.11900000000000001	0.492	1750.0
20842	20842.0	Stag1	stromal antigen 1	2160.0	0.00025299999999999997	0.00039099999999999996	0.647	0.517	0.789	2160.0	0.129	0.07010000000000001	1.84	0.06520000000000001	0.483	2160.0	-0.0013700000000000001	0.0679	-0.0201	0.984	1.0	2160.0	0.0528	0.07010000000000001	0.754	0.451	0.904	2160.0	0.0356	0.0678	0.524	0.6000000000000001	0.81	2160.0	0.0661	0.0678	0.975	0.329	0.767	20842.0	Stag1	stromal antigen 1	822.0	-0.0005679999999999999	0.000372	-1.53	0.127	0.504	822.0
56812	56812.0	Dnajb2	DnaJ (Hsp40) homolog, subfamily B, member 2	3220.0	-0.000112	0.00029099999999999997	-0.383	0.7020000000000001	0.88	3220.0	-0.050800000000000005	0.0522	-0.973	0.331	0.607	3220.0	-0.035	0.0505	-0.6940000000000001	0.488	1.0	3220.0	-0.053500000000000006	0.0522	-1.03	0.305	0.904	3220.0	-0.07050000000000001	0.0504	-1.4	0.162	0.629	3220.0	-0.0017800000000000001	0.0504	-0.035300000000000005	0.972	0.992	56812.0	Dnajb2	DnaJ (Hsp40) homolog, subfamily B, member 2	1660.0	-4.4500000000000004e-05	0.000405	-0.11	0.912	0.975	1660.0
53421	53421.0	Sec61a1	Sec61 alpha 1 subunit (S. cerevisiae)	2040.0	0.00022899999999999998	0.000214	1.07	0.28600000000000003	0.669	2040.0	0.0495	0.0391	1.27	0.20600000000000002	0.526	2040.0	0.020300000000000002	0.0378	0.538	0.591	1.0	2040.0	0.0177	0.039	0.454	0.65	0.918	2040.0	0.035	0.0376	0.93	0.352	0.686	2040.0	0.0431	0.0376	1.15	0.251	0.735	53421.0	Sec61a1	Sec61 alpha 1 subunit (S. cerevisiae)	5200.0	0.0011	0.000526	2.09	0.0362	0.306	5200.0
15512	15512.0	Hspa2	heat shock protein 2	832.0	0.00019899999999999999	0.000385	0.517	0.605	0.8310000000000001	832.0	-0.0639	0.06910000000000001	-0.925	0.355	0.627	832.0	0.015700000000000002	0.06670000000000001	0.23500000000000001	0.8140000000000001	1.0	832.0	-0.0781	0.069	-1.13	0.258	0.904	832.0	-0.0269	0.0666	-0.404	0.687	0.856	832.0	0.045	0.0665	0.677	0.498	0.833	15512.0	Hspa2	heat shock protein 2	89.2	0.000121	0.000918	0.132	0.895	0.97	89.2
71175	71175.0	Nipbl	Nipped-B homolog (Drosophila)	2020.0	0.0007289999999999999	0.000714	1.02	0.307	0.68	2020.0	0.21	0.148	1.42	0.157	0.502	2020.0	-0.0327	0.146	-0.225	0.8220000000000001	1.0	2020.0	0.124	0.148	0.834	0.404	0.904	2020.0	0.152	0.145	1.05	0.295	0.658	2020.0	0.14300000000000002	0.145	0.982	0.326	0.765	71175.0	Nipbl	Nipped-B homolog (Drosophila)	1320.0	-0.000829	0.00034399999999999996	-2.41	0.016	0.214	1320.0
223455	223455.0	March6	membrane-associated ring finger (C3HC4) 6	7750.0	0.000258	0.00031	0.833	0.405	0.733	7750.0	0.058800000000000005	0.0568	1.03	0.301	0.586	7750.0	0.00676	0.055	0.123	0.902	1.0	7750.0	0.057	0.0568	1.0	0.316	0.904	7750.0	0.0367	0.054900000000000004	0.667	0.504	0.758	7750.0	0.045700000000000005	0.054900000000000004	0.8310000000000001	0.406	0.798	223455.0	March6	membrane-associated ring finger (C3HC4) 6	5100.0	0.000155	0.00039299999999999996	0.394	0.6930000000000001	0.901	5100.0
81489	81489.0	Dnajb1	DnaJ (Hsp40) homolog, subfamily B, member 1	1460.0	-0.00015199999999999998	0.000643	-0.23600000000000002	0.8130000000000001	0.929	1460.0	-0.0947	0.128	-0.738	0.46	0.6980000000000001	1460.0	-0.0459	0.125	-0.367	0.714	1.0	1460.0	-0.107	0.128	-0.834	0.405	0.904	1460.0	-0.115	0.125	-0.919	0.358	0.6880000000000001	1460.0	-0.0005059999999999999	0.125	-0.004050000000000001	0.997	0.999	81489.0	Dnajb1	DnaJ (Hsp40) homolog, subfamily B, member 1	901.0	0.000753	0.000892	0.845	0.398	0.755	901.0
100037258	100037258.0	Dnajc3	DnaJ (Hsp40) homolog, subfamily C, member 3	1870.0	0.000274	0.00032399999999999996	0.844	0.399	0.729	1870.0	0.0392	0.057300000000000004	0.683	0.494	0.719	1870.0	-0.053700000000000005	0.0555	-0.967	0.333	1.0	1870.0	0.034800000000000005	0.057300000000000004	0.608	0.543	0.907	1870.0	0.06760000000000001	0.0553	1.22	0.222	0.639	1870.0	0.0199	0.0553	0.361	0.718	0.91	100037258.0	Dnajc3	DnaJ (Hsp40) homolog, subfamily C, member 3	7860.0	0.00034199999999999996	0.000654	0.523	0.601	0.865	7860.0
20843	20843.0	Stag2	stromal antigen 2	2550.0	0.000296	0.000269	1.1	0.271	0.661	2550.0	0.037700000000000004	0.049100000000000005	0.767	0.443	0.684	2550.0	-0.007090000000000001	0.0475	-0.149	0.881	1.0	2550.0	0.035	0.049100000000000005	0.713	0.47600000000000003	0.904	2550.0	0.023200000000000002	0.047400000000000005	0.489	0.625	0.8220000000000001	2550.0	0.053500000000000006	0.047400000000000005	1.13	0.259	0.737	20843.0	Stag2	stromal antigen 2	2060.0	-0.00142	0.00043099999999999996	-3.29	0.00102	0.06470000000000001	2060.0
[truncated: 303 more columns]
