# Supplementary material for: Downregulation of glial genes involved in synaptic function mitigates Huntington's disease pathogenesis
Source: eLife. 2021 Apr 19;10:e64564. doi: 10.7554/eLife.64564 (PMC8149125; doi:10.7554/eLife.64564)
Supplement: Figure 1—source data 2. [file elife-64564-fig1-data2.zip › Figure_1_source_data_file_2/neuronUp/6/subHuman.csv]

Entrez	Chip	Caudate Probeset	M	t	P.Value	Unnamed: 5	Cerebellum Probeset	M.1	t.1	P.Value.1	Unnamed: 10	Probe Set ID	Title	Gene Symbol	Unigene	Full Length Ref. Sequences	Biological Process (GO)	Cellular Component (GO)	Molecular Function (GO)	Biochemical Function (Proteome)	Cellular Role (Proteome)	Molecular Localization (Proteome)	adjp	Entrez	entrezList	entrezList_filt	validList
6232	A	200741_s_at	-0.25	-5.16	2.69e-06		200741_s_at	-0.0134	-0.357	0.723		200741_s_at	ribosomal protein S27 (metallopanstimulin 1)	RPS27	Hs.195453 // full length	NM_001030 // ribosomal protein S27	7165 // signal transduction // traceable author statement /// 6412 // protein biosynthesis // traceable author statement /// 8283 // cell proliferation // traceable author statement /// 7048 // oncogenesis // traceable author statement	5840 // ribosome // inferred from electronic annotation /// 5843 // cytosolic small ribosomal subunit (sensu Eukarya) // traceable author statement /// 5622 // intracellular // inferred from electronic annotation	3723 // RNA binding // traceable author statement /// 8270 // zinc ion binding // traceable author statement /// 3735 // structural constituent of ribosome // traceable author statement	---	---	---	2.940543065693431e-05	6232	['6232']	['6232']	True
6232	B	236621_at	0.269	3.34	0.0014		236621_at_B	-0.0904	-1.3	0.2		236621_at	Transcribed sequence with strong similarity to protein pir:A48045 (H.sapiens) A48045 ribosomal protein S27, cytosolic - human	---	Hs.40838		---	---	---				0.006124556962025316	6232	['6232']	['6232']	True
23224	A	202761_s_at	0.383	5.06	3.96e-06		202761_s_at	0.168	2.58	0.0126		202761_s_at	spectrin repeat containing, nuclear envelope 2	SYNE2	Hs.57749 // full length	NM_015180 // synaptic nuclei expressed gene 2	---	5856 // cytoskeleton // inferred from electronic annotation /// 5871 // kinesin complex // inferred from electronic annotation /// 16021 // integral to membrane // inferred from electronic annotation	3779 // actin binding // inferred from electronic annotation /// 5198 // structural molecule activity // inferred from electronic annotation	---	---	---	4.0899972413793106e-05	23224	['23224']	['23224']	True
23224	B	240777_at	0.0316	1.34	0.186		240777_at_B	0.0405	1.14	0.261		240777_at	spectrin repeat containing, nuclear envelope 2	SYNE2	Hs.444069		---	---	---				0.32651928261634044	23224	['23224']	['23224']	True
23224	B	242774_at	0.114	2.6	0.0117		242774_at_B	0.119	2.8	0.0069		242774_at	spectrin repeat containing, nuclear envelope 2	SYNE2	Hs.444069		6810 // transport // not recorded /// 6814 // sodium ion transport // inferred from electronic annotation /// 7587 // sugar utilization // not recorded	5887 // integral to plasma membrane // traceable author statement	5215 // transporter activity // inferred from electronic annotation /// 5351 // sugar porter activity // inferred from electronic annotation /// 5412 // glucose:sodium symporter activity // not recorded /// 15293 // symporter activity // inferred from electronic annotation				0.036669522148587375	23224	['23224']	['23224']	True
23224	B	243841_at	-0.0713	-2.24	0.0284		243841_at_B	0.0278	0.841	0.404		243841_at	spectrin repeat containing, nuclear envelope 2	SYNE2	Hs.444069		---	---	---				0.07578731290092659	23224	['23224']	['23224']	True
10274	A	202293_at	0.156	3.48	0.00092		202293_at	0.0455	0.659	0.513		202293_at	stromal antigen 1	STAG1	Hs.286148 // full length	NM_005862 // stromal antigen 1	7049 // cell cycle // inferred from electronic annotation /// 7067 // mitosis // inferred from electronic annotation /// 7059 // chromosome segregation // inferred from electronic annotation	5634 // nucleus // inferred from electronic annotation	---	---	---	---	0.0042837351020831175	10274	['10274']	['10274']	True
10274	A	202294_at	0.317	7.24	7.94e-10		202294_at	0.0318	0.76	0.45		202294_at	stromal antigen 1	STAG1	Hs.286148 // full length	NM_005862 // stromal antigen 1	7049 // cell cycle // inferred from electronic annotation /// 7067 // mitosis // inferred from electronic annotation /// 7059 // chromosome segregation // inferred from electronic annotation	5634 // nucleus // inferred from electronic annotation	---	---	---	---	4.216646808510639e-08	10274	['10274']	['10274']	True
10274	B	232588_at	0.00771	0.223	0.824		232588_at_B	-0.0296	-0.84	0.404		232588_at	stromal antigen 1	STAG1	Hs.138263		7017 // microtubule-based process // non-traceable author statement /// 7067 // mitosis // non-traceable author statement	5737 // cytoplasm // non-traceable author statement	---				0.8936794689197345	10274	['10274']	['10274']	True
3300	A	202500_at	0.455	6.69	7.22e-09		202500_at	0.0235	0.429	0.669		202500_at	DnaJ (Hsp40) homolog, subfamily B, member 2	DNAJB2	Hs.77768 // full length	NM_006736 // DnaJ (Hsp40) homolog, subfamily B, member 2	6457 // protein folding // traceable author statement	---	3773 // heat shock protein activity // traceable author statement /// 3767 // co-chaperone activity // not recorded	---	---	---	2.215711475409836e-07	3300	['3300']	['3300']	True
29927	A	217716_s_at	0.309	6.85	3.73e-09		217716_s_at	0.0273	0.886	0.379		217716_s_at	protein transport protein SEC61 alpha subunit isoform 1	SEC61A1	Hs.306079 // full length	NM_013336 // Sec61 alpha form 1 /// NM_015968 //	---	---	15450 // protein translocase activity // extended:Unknown; secY; 1.6e-11	---	---	---	1.352553995157385e-07	29927	['29927']	['29927']	True
29927	B	222385_x_at	-0.0175	-0.242	0.81		222385_x_at_B	0.0966	1.56	0.123		222385_x_at	Sec61 alpha 1 subunit (S. cerevisiae)	SEC61A1	Hs.306079		6412 // protein biosynthesis // inferred from electronic annotation	5622 // intracellular // inferred from electronic annotation /// 5840 // ribosome // inferred from electronic annotation	3735 // structural constituent of ribosome // inferred from electronic annotation				0.8845814292659213	29927	['29927']	['29927']	True
3306	A	211538_s_at	0.515	5.35	1.33e-06		211538_s_at	-0.121	-0.89	0.377		211538_s_at	heat shock 70kDa protein 2	HSPA2	Hs.432648 // full length	NM_021979 // heat shock 70kDa protein 2	7286 // spermatid development // traceable author statement /// 7140 // male meiosis // traceable author statement	---	3773 // heat shock protein activity // traceable author statement /// 5524 // ATP binding // inferred from electronic annotation	---	---	---	1.611495145631068e-05	3306	['3306']	['3306']	True
25836	A	207108_s_at	0.0673	2.58	0.0124		207108_s_at	0.0825	1.85	0.0699		207108_s_at	IDN3 protein	IDN3	Hs.225767 // full length	NM_015384 // IDN3 protein isoform B /// NM_133433 // IDN3 protein isoform A	---	---	---	---	---	---	0.038516814159292034	25836	['25836']	['25836']	True
25836	A	212469_at	0.271	6.33	2.92e-08		212469_at	0.0973	2.93	0.00488		212469_at	IDN3 protein	IDN3	Hs.225767 // full length	NM_015384 // IDN3 protein isoform B /// NM_133433 // IDN3 protein isoform A	---	---	---	---	---	---	6.73458726899384e-07	25836	['25836']	['25836']	True
25836	A	212483_at	0.367	7.28	6.74e-10		212483_at	-0.0208	-0.325	0.746		212483_at	IDN3 protein	IDN3	Hs.225767 // full length	NM_015384 // IDN3 protein isoform B /// NM_133433 // IDN3 protein isoform A	---	---	---	---	---	---	3.747706930693069e-08	25836	['25836']	['25836']	True
25836	A	213918_s_at	0.186	4.29	6.27e-05		213918_s_at	0.0578	0.905	0.369		213918_s_at	IDN3 protein	IDN3	Hs.225767 // full length	NM_015384 // IDN3 protein isoform B /// NM_133433 // IDN3 protein isoform A	---	---	---	---	---	---	0.0004325173652694611	25836	['25836']	['25836']	True
25836	B	242352_at	0.15	2.3	0.025		242352_at_B	-0.0327	-0.375	0.709		242352_at	IDN3 protein	IDN3	Hs.225767		---	---	---				0.06847110460863205	25836	['25836']	['25836']	True
10299	A	201736_s_at	-0.0307	-0.345	0.731		201736_s_at	0.145	1.38	0.173		201736_s_at	similar to S. cerevisiae SSM4	TEB4	Hs.380875 // full length	NM_005885 // similar to S. cerevisiae SSM4	---	---	---	---	---	---	0.8321053991740353	10299	['10299']	['10299']	True
10299	A	201737_s_at	0.303	3.47	0.000954		201737_s_at	-0.0036	-0.0748	0.941		201737_s_at	similar to S. cerevisiae SSM4	TEB4	Hs.380875 // full length	NM_005885 // similar to S. cerevisiae SSM4	---	---	---	---	---	---	0.004413232289950577	10299	['10299']	['10299']	True
10299	A	212498_at	0.262	5.36	1.26e-06		212498_at	0.00669	0.199	0.843		212498_at	Homo sapiens clone FBD3 Cri-du-chat critical region mRNA	---	Hs.432862 // ---	---	---	---	---	---	---	---	1.5403885714285716e-05	10299	['10299']	['10299']	True
10299	A	215422_at	-0.0332	-0.969	0.336		215422_at	-0.00581	-0.156	0.876		215422_at	Homo sapiens cDNA FLJ31636 fis, clone NT2RI2003481.	---	Hs.7057 // ---	---	---	---	---	---	---	---	0.4997122711774637	10299	['10299']	['10299']	True
10299	A	215423_at	-0.361	-6.28	3.6e-08		215423_at	0.0105	0.283	0.779		215423_at	Homo sapiens cDNA FLJ31636 fis, clone NT2RI2003481.	---	Hs.7057 // ---	---	---	---	---	---	---	---	7.955769798327594e-07	10299	['10299']	['10299']	True
10299	A	215512_at	-0.0203	-0.882	0.381		215512_at	0.0619	1.87	0.0669		215512_at	similar to S. cerevisiae SSM4	TEB4	Hs.20141 // ---	NM_005885 // similar to S. cerevisiae SSM4	---	---	---	---	---	---	0.5448504949549607	10299	['10299']	['10299']	True
3337	A	200664_s_at	0.293	1.56	0.123		200664_s_at	0.283	1.46	0.149		200664_s_at	DnaJ (Hsp40) homolog, subfmaily B, member 1	DNAJB1	Hs.82646 // full length	NM_006145 // DnaJ (Hsp40) homolog, subfmaily B, member 1	---	---	3773 // heat shock protein activity // traceable author statement	---	---	---	0.23963158579419797	3337	['3337']	['3337']	True
3337	A	200666_s_at	0.437	2.48	0.016		200666_s_at	0.21	1.18	0.244		200666_s_at	DnaJ (Hsp40) homolog, subfmaily B, member 1	DNAJB1	Hs.82646 // full length	NM_006145 // DnaJ (Hsp40) homolog, subfmaily B, member 1	---	---	3773 // heat shock protein activity // traceable author statement	---	---	---	0.047533425907558026	3337	['3337']	['3337']	True
130872	A	212980_at	0.361	3.44	0.00105		212980_at	-0.211	-2.6	0.0119		212980_at	KIAA0570 gene product	KIAA0570	Hs.180948 // ---	---	6511 // ubiquitin-dependent protein catabolism // inferred from electronic annotation	---	4221 // ubiquitin C-terminal hydrolase activity // inferred from electronic annotation /// 4197 // cysteine-type endopeptidase activity // inferred from electronic annotation	---	---	---	0.0047936591809775424	130872	['130872']	['130872']	True
130872	B	226334_s_at	0.412	4.03	0.000153		226334_s_at_B	0.0374	0.452	0.653		226334_s_at	AHA1, activator of heat shock 90kDa protein ATPase homolog 2 (yeast)	AHSA2	Hs.122440		6955 // immune response // traceable author statement /// 7166 // cell surface receptor linked signal transduction // traceable author statement /// 7275 // development // traceable author statement /// 8283 // cell proliferation // traceable author statement	5576 // extracellular // inferred from direct assay /// 5896 // interleukin-6 receptor complex // traceable author statement	4872 // receptor activity // inferred from electronic annotation /// 4896 // hematopoietin/interferon-class (D200-domain) cytokine receptor activity // inferred from electronic annotation /// 4915 // interleukin-6 receptor activity // traceable author statement /// 19899 // enzyme binding // inferred from physical interaction				0.0009274128440366974	130872	['130872']	['130872']	True
130872	B	226665_at	0.178	1.97	0.0534		226665_at_B	0.0248	0.346	0.731		226665_at	AHA1, activator of heat shock 90kDa protein ATPase homolog 2 (yeast)	AHSA2	Hs.122440		---	16021 // integral to membrane // inferred from electronic annotation	---				0.1253870178739417	130872	['130872']	['130872']	True
130872	B	230148_at	0.248	4.29	6.39e-05		230148_at_B	0.1	1.81	0.0749		230148_at	AHA1, activator of heat shock 90kDa protein ATPase homolog 2 (yeast)	AHSA2	Hs.122440		7186 // G-protein coupled receptor protein signaling pathway // inferred from electronic annotation /// 7596 // blood coagulation // traceable author statement /// 9611 // response to wounding // traceable author statement	5887 // integral to plasma membrane // traceable author statement	1584 // rhodopsin-like receptor activity // inferred from electronic annotation /// 4435 // phosphoinositide phospholipase C activity // traceable author statement /// 15057 // thrombin receptor activity // traceable author statement				0.00043951304347826086	130872	['130872']	['130872']	True
5611	A	208499_s_at	0.0756	2.19	0.0321		208499_s_at	0.0129	0.401	0.69		208499_s_at	DnaJ (Hsp40) homolog, subfamily C, member 3	DNAJC3	Hs.9683 // full length	NM_006260 // DnaJ (Hsp40) homolog, subfamily C, member 3	6952 // defense response // not recorded /// 6445 // regulation of translation // predicted/computed	5737 // cytoplasm // experimental evidence	4860 // protein kinase inhibitor activity // experimental evidence	---	---	---	0.08341655387818844	5611	['5611']	['5611']	True
5611	B	225284_at	0.321	4.32	5.67e-05		225284_at_B	0.0367	0.607	0.546		225284_at	hypothetical protein LOC144871	LOC144871	---		---	---	---				0.00039716520112254445	5611	['5611']	['5611']	True
5611	B	235341_at	0.033	0.714	0.478		235341_at_B	0.0261	0.493	0.624		235341_at	DnaJ (Hsp40) homolog, subfamily C, member 3	DNAJC3	Hs.6019		5975 // carbohydrate metabolism // inferred from electronic annotation	---	4553 // hydrolase activity, hydrolyzing O-glycosyl compounds // inferred from electronic annotation				0.6349965700768775	5611	['5611']	['5611']	True
10735	A	207983_s_at	0.332	6.7	6.96e-09		207983_s_at	0.0554	1.32	0.193		207983_s_at	stromal antigen 2	STAG2	Hs.8217 // full length	NM_006603 // stromal antigen 2	7067 // mitosis // inferred from electronic annotation /// 7049 // cell cycle // inferred from electronic annotation /// 7126 // meiosis // inferred from electronic annotation /// 7059 // chromosome segregation // inferred from electronic annotation	5634 // nucleus // inferred from electronic annotation	---	---	---	---	2.1595226519337017e-07	10735	['10735']	['10735']	True
10735	A	209022_at	0.442	6.41	2.2e-08		209022_at	0.107	1.76	0.0839		209022_at	stromal antigen 2	STAG2	Hs.8217 // full length	NM_006603 // stromal antigen 2	7067 // mitosis // inferred from electronic annotation /// 7049 // cell cycle // inferred from electronic annotation /// 7126 // meiosis // inferred from electronic annotation /// 7059 // chromosome segregation // inferred from electronic annotation	5634 // nucleus // inferred from electronic annotation	---	---	---	---	5.351467244179751e-07	10735	['10735']	['10735']	True
10735	A	209023_s_at	0.671	7.64	1.59e-10		209023_s_at	0.0701	1.06	0.292		209023_s_at	stromal antigen 2	STAG2	Hs.8217 // full length	NM_006603 // stromal antigen 2	7067 // mitosis // inferred from electronic annotation /// 7049 // cell cycle // inferred from electronic annotation /// 7126 // meiosis // inferred from electronic annotation /// 7059 // chromosome segregation // inferred from electronic annotation	5634 // nucleus // inferred from electronic annotation	---	---	---	---	1.363273282442748e-08	10735	['10735']	['10735']	True
