# Supplementary material for: Downregulation of glial genes involved in synaptic function mitigates Huntington's disease pathogenesis
Source: eLife. 2021 Apr 19;10:e64564. doi: 10.7554/eLife.64564 (PMC8149125; doi:10.7554/eLife.64564)
Supplement: Figure 1—source data 2. [file elife-64564-fig1-data2.zip › Figure_1_source_data_file_2/neuronUp/6/subFly.csv]

fbgene	gene_x	EN7vsEW7_log2FoldChange	EN7vsEW7_pvalue	EN7vsEW7_padj	EN7vsEW7_grp.mean.EW7	EN7vsEW7_grp.mean.EN7	EN9vsEW9_log2FoldChange	EN9vsEW9_pvalue	EN9vsEW9_padj	EN9vsEW9_grp.mean.EW9	EN9vsEW9_grp.mean.EN9	EN11vsEW11_v2_log2FoldChange	EN11vsEW11_v2_pvalue	EN11vsEW11_v2_padj	EN11vsEW11_v2_grp.mean.EW11	EN11vsEW11_v2_grp.mean.EN11	EF18vsEW18_log2FoldChange	EF18vsEW18_pvalue	EF18vsEW18_padj	EF18vsEW18_grp.mean.EW18	EF18vsEW18_grp.mean.EF18	EF20vsEW20_log2FoldChange	EF20vsEW20_pvalue	EF20vsEW20_padj	EF20vsEW20_grp.mean.EW20	EF20vsEW20_grp.mean.EF20	EF22vsEW22_log2FoldChange	EF22vsEW22_pvalue	EF22vsEW22_padj	EF22vsEW22_grp.mean.EW22	EF22vsEW22_grp.mean.EF22	Unnamed: 31_x	AllSig_x	UnionSig_x	fbgene	gene_y	RN5vsRW5_log2FoldChange	RN5vsRW5_pvalue	RN5vsRW5_padj	RN5vsRW5_grp.mean.RW5	RN5vsRW5_grp.mean.RN5	RN7vsRW7_log2FoldChange	RN7vsRW7_pvalue	RN7vsRW7_padj	RN7vsRW7_grp.mean.RW7	RN7vsRW7_grp.mean.RN7	RN8vsRW8_log2FoldChange	RN8vsRW8_pvalue	RN8vsRW8_padj
FBgn0039300	RpS27:FBgn0039300	-0.218178605025489	0.124972416283368	0.417988893130113	30301.9085219337	25401.4186659099	-0.259748973983009	4.77015644071164e-05	0.000363612600105559	30334.383728585	25277.2135463587	-0.183351714486573			29299.5272386862	25606.325978012	-0.145562052124508	0.0595527727576062	0.182621974078648	34193.7882049579	30824.4784775886	0.187076462836539	0.00498106550127051	0.0318004398422048	27557.9198816025	31506.6624847173	0.0541416139379742	0.575902135888047	0.853070505769096	33001.490407351	34296.2442267092		False	True	FBgn0039300	RpS27:FBgn0039300	0.147471045904	0.0296855441058658	0.0971154665482181	26334.3665466355	29213.9418332257	0.267023012400562	0.193051302845499	0.610693076089227	28371.2601980479	35031.200587503	0.0424568331108684	0.59640091487649	0.852191161760207
FBgn0261836	Msp-300:FBgn0261836	0.0817066836725828	0.317021294939631	0.677482703732834	21498.1011982084	22807.7654849898	0.0662445607906886	0.265577780993451	0.464623938132654	21404.9513379059	22421.6422013537	0.101552033199578	0.150331708274144	0.373708058747054	22512.6335475773	24197.9174702449	0.323379936468092	1.70913384741442e-08	6.30687311813221e-07	26481.3803823742	33246.5010456674	0.00453867851238771	0.941696334589232	0.977938936727276	28275.3857850593	28366.7908092054	0.0278164092287886			25246.4698762287	25765.6965898647		False	True	FBgn0261836	Msp-300:FBgn0261836	-0.252427595333202	0.0133863623236189	0.0514170324656925	25013.0612851872	20864.8584681784	-0.356779926507895	0.148644012671747	0.540681280227737	21231.4367692291	15629.4425062317	-0.277506451295771	0.00175135969441545	0.01830447941402
FBgn0013733	shot:FBgn0013733	0.0253776060073171	0.73318226263048	0.920928910504166	25815.1697594733	26289.8223369236	0.0382028146653579	0.450601063556841	0.650928627425565	25792.9790990127	26490.2108970777	0.0218371612418845	0.713873182633733	0.873413022692029	26851.830673203	27268.8239483104	0.243379457714198	0.000124959266283434	0.00143152618474905	30084.0521086735	35723.8072905035	0.0533831051724362	0.317714106169297	0.574574111119976	30791.9258645698	31976.8906505929	0.0170200588610697	0.914361628937858	0.975924526880567	28616.3275016869	28981.6992276626		False	True	FBgn0013733	shot:FBgn0013733	-0.114122196681367	0.141281781901701	0.306149642011244	25700.6387750729	23707.6919587737	-0.154965892124806	0.430953180100383	0.824307942496853	21613.1386133285	19153.0088295627	-0.123059556641287	0.135125059899162	0.43093910755035
FBgn0043865	SA-2:FBgn0043865	-0.0853538128907222	0.368252064899076		3.0367294929847	1.01578152062011	0.2877730812101	0.128938709236922		0.7038144974428	4.83750056590459	0.105928352281808	0.254230912591837		0.0	2.25340518598247	0.233054147436276	0.165797923579216	0.364872614592466	1.771572563035	5.80734349501875	0.337336210722334	0.00549753206902954	0.0343843661149895	0.313779039433428	8.69665271429854	0.6286806659486	0.0186566273762971	0.186778779151575	1.31037595861578	11.4805541839522		False	False	FBgn0043865	SA-2:FBgn0043865	0.339542775405871	0.126623290559983		1.98602533546033	6.98796002677971	0.411056555440553	0.12678854282504	0.496814402494203	2.3989111844991	8.18774164159051	0.125662853788244	0.456214316510607
FBgn0020616	SA:FBgn0020616	0.135027226393049	0.16313190380842	0.488134807306085	2182.51732978688	2411.11816497806	0.260226785889073	4.64713038676574e-05	0.000355033773382908	2300.56580692585	2761.47261945407	0.211616911900145	0.0113193142415966	0.0609039208751394	2392.50726733645	2785.50929860433	0.0702085844186351	0.415616721858617	0.638391061267135	2525.51057225351	2656.5254201154	0.0245250687442089	0.689558655235463	0.860066587360962	2617.21893288148	2663.46068944249	-0.0208175194009049	0.841514209464129	0.954553431630953	2515.91111449703	2479.49623950711		False	True	FBgn0020616	SA:FBgn0020616	-0.0520652820165892	0.457514589740174	0.660938850848347	2586.6876770923	2494.0089469677	0.0402342393271119	0.792034222077749	0.960207063497533	2130.64000917918	2194.87987866231	0.0229736103777229	0.782537818203986	0.929185821090426
FBgn0263106	DnaJ-1:FBgn0263106	0.490787358664117	2.16244746337987e-11	1.68199391042592e-09	3160.78990674571	4494.38542988642	-1.00171142622035			22665.2240887183	11063.6248407419	0.155270104930545	0.0599895600350095	0.202547522686255	7316.66068614951	8179.41425042363	0.349295343486545	0.00152800505356512	0.0115203132190907	2964.84678717285	3833.72131095382	0.208260204447896	0.000797056835640805	0.00713464623941306	7520.41248116113	8723.84275730248	0.410103754994248	3.37813063822493e-05	0.00153078483193179	4559.45421869344	6103.87373011634		False	True	FBgn0263106	DnaJ-1:FBgn0263106	0.323403260216324	7.44421199589816e-07	8.47195162368519e-06	4418.86383810803	5546.98054509851	-0.164169936197687	0.137064544496946	0.518407878124752	4420.22993277311	3929.78685588081	1.57484538838591	3.98022354469826e-17	3.36344316750044e-15
FBgn0037151	CG7130:FBgn0037151	-0.306796161192006	0.0557977016575068	0.257002325755525	123.809381348798	95.0573465534774	-0.757131337497021	1.12521090041052e-06	1.22543064941814e-05	286.992684731659	161.961293698587	0.123159308912091	0.503672830600966	0.740745927303869	150.796426602361	167.674237200836	-0.207062752439536	0.25746891013467	0.478517267987989	200.260139848923	168.205040423253	-0.30893210682886	0.0209804983363361	0.0951172552106446	325.480083981254	253.185357892497	0.0804133702830354	0.573585759226137	0.852484774780611	266.602275650243	283.026763200051		False	True	FBgn0037151	CG7130:FBgn0037151	1.07520204569909	1.98262817296607e-10	3.83872126402113e-09	111.188328476072	255.511724183528	0.991331181291627	2.00518902689496e-06	5.87482346063994e-05	96.2481882735793	211.380832384456	0.813269660071781	4.79588948514967e-05	0.000833811663119881
FBgn0031322	CG5001:FBgn0031322	0.101314000609402	0.291086225637891	0.654929435975907	1941.82219004734	2092.7373492563	0.151884640320244	0.0414382364197631	0.119617590983299	1820.92475748593	2026.35931724838	0.251938561789683	0.0028240784513302	0.0203980956484619	1775.67843076914	2127.59413830498	0.233428322598955	0.00911918922211359	0.0461573810287243	2101.08189120108	2485.13192683669	-0.0533958186902348	0.489551437419375	0.727634323894632	2610.39251262332	2511.4769137924	0.119404696821548	0.326276790996926	0.728551415403556	2039.32314912447	2222.8341131584		False	False	FBgn0031322	CG5001:FBgn0031322	-0.0593792795506941	0.437465522574489	0.642759558022962	1977.74723946485	1896.59478311702	-0.180532398272467	0.229789880122243	0.663565579765085	2101.0974142284	1839.60565824559	-0.203705363237067	0.0167286867617827	0.108741451633985
FBgn0034091	mrj:FBgn0034091	-0.0227089610314602	0.781280687973888	0.933967640636677	2790.56824522782	2745.36829394072	0.110088032992399	0.102139697643875	0.235980324638338	2626.35599802764	2838.06055926838	0.0351449489682753	0.631985320170491	0.826058731375021	2711.92291298887	2780.27962630596	0.0117009860592758	0.888859079133613	0.94976427406278	2980.28551946732	3005.64204205745	-0.0399866237153301	0.517276969987876	0.747029598906917	2942.21180383355	2859.77974876462	0.179290631106792	0.106838418602948	0.496487441673402	2729.2898581086	3103.28322110118		False	False	FBgn0034091	mrj:FBgn0034091	-0.170015519650366	0.00483055682349305	0.0217855190190032	2815.58510184862	2498.76991473818	-0.167235429078752	0.257944239443358	0.697158793155535	2558.76045325358	2261.86211973168	-0.0534421011367418	0.492739240258585	0.797985548807071
FBgn0050156	CG30156:FBgn0050156	0.322703586267306	0.0508881794179509	0.241153557525745	112.913170841244	150.09468450304	0.468475264880672	0.0162986707259384	0.0573841972440263	110.975374782014	161.656393263204	0.667041327819843	0.000747371892988188	0.00676430462865667	83.8517159492425	155.657131950174	0.385281447561637	0.0125093403055158	0.058546226017569	139.753626483125	189.116720803502	0.729728796140818	7.54317948429366e-06	0.00012876299369683	79.9102261690279	155.890281293473	0.445651593526739	0.131721338805142	0.539174877925034	80.9480793160677	129.372640063305		False	True	FBgn0050156	CG30156:FBgn0050156	0.48112222822714	0.00292378648880387	0.014132763222398	159.271282356396	230.309109625924	0.668264030262519	0.00398419026669974	0.0436404062546007	137.955761160059	240.969138694299	0.342722220929735	0.0390449896004309	0.200768599827499
FBgn0038195	CG3061:FBgn0038195	-0.111417379952283	0.0797357021766579	0.321585122423987	6804.52718795677	6285.88155695088	-0.0344884842364767	0.48220733152412	0.677503967867337	6608.74071738418	6452.02229441649	0.0660077194004662	0.372637918912898	0.633723894680746	6230.90617266673	6530.75989148451	0.0415362892579948	0.595352477530416	0.781983985297575	6524.72398794984	6721.43014591567	-0.0905293012844094	0.157005911151953	0.379095108204658	6391.46063914518	5991.77163155928	-0.0964646825289826	0.356554035629356	0.746844520810447	6242.67911138274	5827.89959564728		False	False	FBgn0038195	CG3061:FBgn0038195	0.0109092754855763	0.86078886793287	0.933184735478731	7385.52053852461	7443.00442762836	0.131877630577373	0.192162063141347	0.609751739610936	5960.83360446362	6548.10694351742	0.178921963920278	0.0274970297463816	0.15674852692387
FBgn0035273	CG12020:FBgn0035273	0.0146646091558731	0.761284529858698		0.325754417477165	0.708317933035631	0.0230865564673257	0.806850711416145		0.3519072487214	0.620098677774741				0.0	0.0	-0.00344812273318471	0.960659662300445		0.725961666830865	0.642065819455405	-0.0577517890287618	0.453463965738662		1.9085744198321	0.693829240568738	-0.0560758428659192	0.634136895286381		2.05730021578459	0.643812191076469		False	False	FBgn0035273	CG12020:FBgn0035273	0.0998423343631734	0.317644311961494		0.0	1.33025360599608				0.0	0.0	0.0328736957579826	0.543289804141942
FBgn0030805	wus:FBgn0030805	-0.0447519910888808	0.824679431902502	0.947911442731282	42.4817665668067	40.0814521290471	0.113324711047414	0.624267861626072	0.785436570329683	69.3315431013885	76.6751416342909	0.326704254105571	0.149861562768364	0.37288616099514	48.1950174408898	72.3115417272793	-0.132382881779242	0.55618489123348	0.75335448496812	55.9539631866184	48.7131661082239	-0.11589932519283	0.52085429809914	0.749263025259429	81.6814677356662	72.3552940806616	0.434947546968357			85.5969591739134	210.115603757001		False	False	FBgn0030805	wus:FBgn0030805	0.601525026219299	0.00376133214376566	0.0175708425480476	65.2475272422516	107.789320515647	0.136873706581103	0.648681177600744	0.917998868480627	91.6689280292421	105.968348418221	0.412224109419826	0.107574590299042	0.37950505140772
FBgn0086357	Sec61alpha:FBgn0086357	-0.0353341327219317	0.703495588335042	0.910355150329928	11618.381155365	11321.1063495657	-0.375581863345982	2.75258019078724e-14	6.95745455686298e-13	12518.3089817221	9630.37253933	-0.0291653333430778	0.681873348321132	0.855057988230551	8679.65441174314	8500.98178738631	-0.104269373286774	0.279704852741717	0.504416122339539	10195.2071957354	9453.03493473989	0.201875589199508	0.0222471266732889	0.0990156297645026	8009.95266635761	9291.2211939529	0.313087408233118	8.47696489878007e-05	0.00317130485283043	8178.09340317464	10196.8545652026		False	True	FBgn0086357	Sec61alpha:FBgn0086357	0.198162650249677	0.00136281894429541	0.00744522731780047	8072.15292140868	9276.53101267524	-0.138804903282639	0.297612850916511	0.734570793292438	9738.24446812235	8802.44554840114	-0.143079845060887	0.0625829585208383	0.274012624754632
FBgn0259749	mmy:FBgn0259749	-0.0819869913173115	0.289487592800091	0.654129061925662	2964.25058450045	2794.34448446665	-0.162239668459649	0.0179758458794152	0.0621056001294585	2885.05502513608	2574.44065298081	0.0372965946827131	0.659948860794001	0.842889995617596	2606.37400468596	2676.95022442115	0.0373449413753698	0.645083926599928	0.815360997435428	3059.64304373048	3141.71151912404	-0.0268670611055136	0.660987770433508	0.843521441368246	2706.65142872237	2655.52601144541	0.0899951764383378	0.541098558402473	0.839618290625238	2776.94890236625	2966.81184942995		False	False	FBgn0259749	mmy:FBgn0259749	0.0195833843384749	0.755762588370879	0.873873647773	2951.25491820899	2992.0091155564	0.0328760722426047	0.80818120816163	0.96357093312577	2867.37164260335	2937.67835649394	-0.106435655372033	0.15098715695776	0.458215756680551
FBgn0013275	Hsp70Aa:FBgn0013275	0.456812226743712	0.0190876686408548	0.121778495207589	198.373349145118	488.097919603833	-0.882224756274681	0.00189769595955869	0.00948008291301664	2375.04103764979	724.268750701018	0.60111719567594	0.0039520723476929	0.0266635899384816	277.652697561508	503.474351257326	0.16542859877219	0.420661492729756	0.643070296720181	331.376779928631	386.205438050843	0.581239789223357	0.00219873874050576	0.0165244808162306	660.364216829679	1433.04350348164	0.254838418816031	0.379010112644832	0.758589587241979	661.720142034414	856.706505016071		False	True	FBgn0013275	Hsp70Aa:FBgn0013275	0.180514401091598	0.496397231055324	0.694889537665106	549.471322662054	667.293463439472	0.0125803085474913	0.956813359636835	0.99399483691611	341.525945408214	344.599075447659	0.927175475942765	0.000101084544976418	0.00161335669807897
FBgn0013276	Hsp70Ab:FBgn0013276	0.544622117749408	0.000457718288945876	0.00659484080660875	834.397764161784	1320.39058163218	-1.63424198210507	5.92709174976575e-10	1.03302194287084e-08	21278.7489161426	4032.34807704779	0.92396746593394	2.59781058687599e-12	1.5794688368206e-10	1081.17824947269	2188.03478118007	0.5665788598451	2.78736302028296e-07	7.45586266262771e-06	1026.63691047084	1556.77667688838	0.526745516712873	0.00336415402738389	0.0233111098350411	4965.82669816754	8617.00938356218	0.330285730491752	0.0915660875347037	0.456742055237705	4011.13861708257	5189.45856842384		False	True	FBgn0013276	Hsp70Ab:FBgn0013276	2.51178408048272	5.25898342146706e-70	8.31556833127731e-68	637.54713122956	4152.56404405369	0.63437202592223	0.00166820379986678	0.0219136710575453	613.312071514461	1009.6463856831	1.10866001616854	2.35638746493756e-06	5.58412603375748e-05
FBgn0001219	Hsc70-4:FBgn0001219	0.0915279984358704	0.392615327942881	0.743883803584085	81043.1542097444	86796.8381420274	-0.14904127220674	0.00709847745365118	0.0291307065454562	100248.734764165	90319.1363474425	0.313672916099567	9.25702083074115e-06	0.000147200872779293	75221.0572177035	94002.3124015632	0.0909332186859173			57788.7494509979	61640.5062447759	0.0688064432473171	0.315347170012548	0.572419777889531	92494.8174303656	97174.0431184132	0.0734021125751156	0.411007824258928	0.774813968700619	100743.300533077	106116.66307712		False	True	FBgn0001219	Hsc70-4:FBgn0001219	0.146365705748665	0.0044500395620507	0.0203686898550707	86773.3883691576	96124.1453122499	0.0258899666841599	0.825761959549969	0.967940208684237	78785.8648423917	80267.4083399474	0.270042401482026	0.0176850010522978	0.113602944296464
FBgn0013279	Hsp70Bc:FBgn0013279	0.361021330613197	0.0220826247978368	0.134775665801547	219.169524177878	297.620948931796	-1.06008571007419	3.58629758852973e-05	0.000281828072676338	1576.13087681081	563.296113207084	0.195547452838697	0.227502612524113	0.483145059184144	299.371449204154	350.812511391753	-0.0352370865462357	0.840290313791185	0.923686078456377	271.984978388395	264.417774827606	0.348096168227985	0.0564204257625021	0.192176075911186	1078.98760297745	1573.60607370832	0.194215314043132	0.434574132316198	0.787997280690577	971.067168413799	1148.83411890576		False	True	FBgn0013279	Hsp70Bc:FBgn0013279	1.6003917992827	5.26786990042663e-15	1.63617530597775e-13	167.876977484596	632.369501605133	0.252613206380642	0.207775165344869	0.632036385071293	189.390953426534	231.17333394533	1.22442459890744	8.10330262436558e-07	2.07844945666375e-05
FBgn0001217	Hsc70-2:FBgn0001217	-0.00875720415562699	0.962882559864884	0.988294481774206	10.806325672289	10.6379768785055	0.239835742901896	0.388505972223471		7.56404068952788	11.5583484838178	0.317246391236467	0.118114930627167	0.319423318409838	5.84276990277628	14.2364922480344	0.158079954429439	0.491022080556794	0.701881600959539	17.1243692433082	22.9275373135732	0.203655433149153	0.223308162795611	0.470347756511316	11.5026854132233	19.7692817779985	0.198376943307054			19.3622086172763	37.5899321357241		False	False	FBgn0001217	Hsc70-2:FBgn0001217	-0.0796423148395412	0.765923858573284		8.1909147634281	7.05897405781885	-0.0129102435466631	0.96569875840942	0.994063760898673	6.97034314637188	6.87544133201541	0.358729760523094	0.130209919780115	0.42206908579335
FBgn0035878	CG7182:FBgn0035878	-0.0252165168016451	0.809609959384015	0.943266371167463	875.501918510487	859.199253059195	-0.167806913440747	0.0758236755260764	0.190666222390703	958.759138479711	851.024738797927	0.00408611566978812	0.969145061235707	0.987002005412579	879.259529703098	881.73211400735	-0.409252385172773	6.82924682718201e-05	0.00086085466487849	985.49104863352	731.103370340851	-0.0232932642038264	0.808353962248702	0.915262656143677	874.95600814225	859.939382685213	0.348020986411003			1009.01092970936	1394.1624033918		False	True	FBgn0035878	CG7182:FBgn0035878	0.113660860407224	0.242548146494851	0.44252315678676	892.154897706421	967.557846711797	-0.0679970881867031	0.718878117825192	0.938061023706563	998.456028516811	947.804096179587	-0.14711768920285	0.376328300622867	0.720240870747991
FBgn0001218	Hsc70-3:FBgn0001218	0.0556997005119003	0.433132596212118	0.770551454482263	18520.559802213	19273.9439673189	-0.435665515852747	1.32416797251658e-10	2.51023708372034e-09	28525.6109845998	20998.0101351837	0.148410312119873	0.138494897734784	0.354503036896168	18606.6797407947	20735.8797206146	0.336440853161902	0.000361248963283041	0.00347003836638117	13593.3789930924	17335.3486395321	-0.188919581908254	0.00484629442087343	0.0310817897622799	25766.2907947521	22505.1393138647	0.294720756234001	0.0036039946181136	0.0609207636673073	22365.9290083856	27591.9953276038		False	True	FBgn0001218	Hsc70-3:FBgn0001218	0.646064415341122	1.32699674136868e-28	8.7097723225934e-27	17020.8564011331	26771.3151820779	0.06349000042653	0.659815740509022	0.918879260769418	18255.7079576822	19126.2605806293	0.304618430776809	0.000972840520831417	0.0111273496902453
FBgn0011771	Hem:FBgn0011771	0.133927442751471	0.118728564732283	0.406300695387186	1948.27955832209	2147.22491216833	0.175675105582754	0.00735949773534795	0.030020014648282	1950.78223551969	2207.25022016817	0.0671642775588372	0.488654102850024	0.730455884953025	1990.08090331187	2090.12055534369	0.0945075487988224	0.255770308977575	0.477083546583602	2051.91666357238	2196.05685566128	-0.0145331229828545	0.848190798518953	0.933376627536875	2054.30810127474	2033.09235166606	0.000932990528328778	0.991661326925166	0.997563330334977	2000.36559166769	2002.01645480812		False	False	FBgn0011771	Hem:FBgn0011771	-0.0178065505899855	0.799368740732568	0.900206342752248	2108.43996827442	2082.33814791773	-0.0824084319278148	0.523736469491455	0.865903755831697	1907.23169610347	1796.42531103213	-0.0283424027883938	0.717449032422711	0.901473502633274
FBgn0013278	Hsp70Bb:FBgn0013278	1.19380088802991	7.46493870762367e-20	1.71610646511926e-17	293.86201733566	751.345195511979	-0.321832902495979	0.23221124624478	0.423608343463772	2144.21784476295	1528.95714161453	0.949129847374887	8.78712248658015e-08	2.33479943499466e-06	499.826865079045	1121.90519967601	0.660216770293141	1.3887938077625e-07	3.95117139048155e-06	561.713038732108	921.468344122671	0.669577252306947	0.000141794448011671	0.00167667817194793	1756.80110086718	3449.31742097634	0.458925458106227	0.0329740054410807	0.263029008691993	1627.40740423122	2354.40737580536		False	True	FBgn0013278	Hsp70Bb:FBgn0013278	1.84696780482727	3.86887512738244e-27	2.36114507774053e-25	393.091656503575	1648.89842375742	1.20546899035935	2.51504814499766e-15	2.28544532491072e-13	290.444601276815	709.25065411251	1.47469117376704	4.27723171659178e-09	1.57520618049213e-07
FBgn0013277	Hsp70Ba:FBgn0013277	1.00138119736593	6.63230631770294e-07	2.17813361449641e-05	11.8545505432535	65.8160422509333	-0.0742530212134627	0.788581518430612	0.894183328732669	118.335604895343	108.785288215794	0.775594774336426	0.000612929994250288	0.00576455361289443	42.3943642106618	111.389055737421	1.14432268984657	1.09739777730643e-06	2.46881379236685e-05	32.7438705374722	132.548577189074	1.38539250417676			125.606433471226	531.470858485178	1.07284115580222	7.31296650441043e-05	0.00278991117393555	103.898949413764	281.23191130115		False	True	FBgn0013277	Hsp70Ba:FBgn0013277	0.619807739998797	0.0244414095057706	0.0841532114629009	31.8467364893416	69.4485400620466	-0.203163499861994	0.435368136142319	0.824879936879532	16.0988226616257	8.39384505566833	1.90385470676696	9.48834827042464e-14	6.01351654045925e-12
FBgn0001216	Hsc70-1:FBgn0001216	-0.305721923735738	0.00220734408944691	0.0237369798392186	1088.30260156332	868.111975286624	-0.101200115410467	0.358979528237236	0.56630817985073	952.019778882065	885.003768484442	0.269138117855476	0.0149645855669347	0.074866387424897	657.854575904391	802.597905267078	0.337813310597005	0.0072511537356574	0.039015952799993	814.848392995821	1050.09919674842	0.000466505661076255	0.996303577944981	0.997729159884448	1009.75766174766	1009.77708940434	0.238260980092604	0.0541396713158034	0.347678789577512	675.907505206384	802.710367570847		False	False	FBgn0001216	Hsc70-1:FBgn0001216	-0.156698658754681	0.117312122727018	0.270079266000257	1224.44949140249	1094.67005539644	-0.21967739514919	0.207278265670178	0.631413167134486	1085.02947912704	919.468223564167	-0.0769885473857562	0.521975632448095	0.813942196356499
FBgn0001230	Hsp68:FBgn0001230	-0.19969006702967	0.273198446059318	0.636661727636835	1052.31880549208	868.426484262659	-1.77042493942915	1.53059136331595e-17	5.06590841780239e-16	5534.20894658767	1285.88960698387	0.160868850857937	0.45481632211743	0.702321600478357	1316.04675312611	1554.97778255269	1.04128397639908	5.89622976803671e-28	1.99774984958844e-25	755.561599130905	1605.31671956114	0.326463617813663	4.70310123756641e-05	0.000642215826589393	2884.66738386247	3657.24748717645	0.315214280771534	0.0538087713038897	0.34670377878848	2325.68108984068	2945.06412326215		False	True	FBgn0001230	Hsp68:FBgn0001230	1.56672575314778	8.22955372708191e-53	9.43776073580514e-51	690.99368667978	2129.85904034717	-0.0437929510459734	0.732519051621525	0.942657239266791	941.185371601988	912.130750284473	1.03043869101771	3.91209214158092e-05	0.00069117854838531
FBgn0051354	Hsp70Bbb:FBgn0051354	0.755456488274893	1.29185122346202e-05	0.000305816954387061	70.2742804642916	139.832452205294	-0.565867206341404	0.000471279956252655	0.00282684512130061	602.739979407025	391.804257772338	1.15946632242864	3.36775034844783e-10	1.44244835489911e-08	82.5989954172849	228.348924294757	0.321423922738493	0.172830104365155	0.375153057058202	190.656458183816	318.325642288022	0.653134776217156	0.000569598778219631	0.00544229276322818	615.712519831259	1651.40662193715	0.916893499645986	5.36653395556952e-09	7.09558708755575e-07	494.878389239634	979.031387145315		False	True	FBgn0051354	Hsp70Bbb:FBgn0051354	1.46681679309339	1.53000179679528e-11	3.34740015751689e-10	101.416007259185	356.514964730486	0.167236390870932	0.590566909340224	0.896128663525888	64.2189236170144	79.1823671124552	0.950582734165152	5.04409914166158e-05	0.000870027290241344
FBgn0026401	Nipped-B:FBgn0026401	0.0660798602070232	0.555560306375033	0.844938454785316	8152.67154678276	8570.10338599731	0.226446882134111	0.00117217448501565	0.00624893228869048	8667.50173069868	10166.1729618641	0.034185586338195	0.600578125186171	0.808278060146389	9842.49030257091	10083.9324493012	0.195092633250398	0.0412579333091485	0.140985621127625	10836.0904366549	12479.8550720206	0.0851039920666202	0.224738412841474	0.471542204796481	11663.4853361116	12399.3402255041	0.24643004771123	0.0591741608061795	0.364021032569308	9629.75290615387	11518.6736001403		False	True	FBgn0026401	Nipped-B:FBgn0026401	-0.0767536793423143	0.316909108149983	0.527642541903832	9404.28195799458	8907.04691304173	0.0273618978475568	0.875501909858948	0.981335900441548	7722.03201265839	7883.31725833607	0.0542416411787874	0.691803468356537	0.892995809183494
FBgn0035983	CG4080:FBgn0035983	0.165520317576886	0.0542486114532404	0.252338977285869	1408.39993255294	1588.75228194325	0.221340582928369	0.00295377424913087	0.0138821924816923	1349.02360737632	1576.56160040844	0.37625523160012	2.57416066376837e-05	0.000362486711453813	1272.79960978846	1669.5859222217	-0.140366580080708	0.115348117366322	0.288138360203941	1527.98321534792	1381.08903980802	-0.075889551056039	0.354518301532172	0.615583181975076	1466.60061138711	1387.84317682726	-0.11474397675152	0.253036019470857	0.669447118031783	1511.17667932862	1391.92163494943		False	True	FBgn0035983	CG4080:FBgn0035983	-0.115104881079715	0.171347502669186	0.348981759924985	1446.72832051613	1333.65246776619	-0.275536517738725	0.0635395757621352	0.328031082312802	1338.56868872009	1092.03679459695	-0.0147053300977485	0.875408842814669	0.96200949234196
FBgn0030015	CG10761:FBgn0030015	0.0251004218704647	0.637639746527393		0.352539509466587	1.06247689955345	-0.12484069336761	0.342866762304214		2.06163731183946	0.305596347179143	0.0351017326473483	0.521242527600298		0.0	1.35408429020518	0.0913873087754908	0.268344169781651		0.0	1.63273212020154	0.0306842078413463	0.66115579903712		0.941337118300284	1.76296001960702	0.0696552162293005	0.461692102617305		0.0	1.27824411435828		False	False	FBgn0030015	CG10761:FBgn0030015	0.101210243243813	0.427849473328716		0.315146405653576	1.33279123510441				0.0	0.0	0.00545276536554801	0.942483534567656
FBgn0029877	CG17717:FBgn0029877	-0.0370747342057499	0.826425904431545		7.16586038347744	6.34936656682219	0.143990182839672	0.570995248440041		5.92468492729945	8.46693888711013	0.238196153027951	0.201615726764293		4.29523266298085	10.1666672035599	-0.0139247421633209	0.942513501315269	0.975960513531676	7.06997159865892	6.75993481886169	-0.0154903349479596	0.923029043033768	0.969158858311499	10.1497417280809	9.67627489500008	0.379757582061572	0.197466286764877	0.623247047754479	4.25612791845322	9.46184467171141		False	False	FBgn0029877	CG17717:FBgn0029877	0.251127875871562	0.343937250126145		5.91536789133924	9.65608012609685	0.278909027577943	0.335254567163636	0.765840832472574	3.84244600210237	7.36545508670665	-0.073352308460801	0.656022246532453
FBgn0031474	CG2991:FBgn0031474	0.159183840207653	0.0242093839812268	0.14401729573651	5094.88173093527	5709.5117415104	0.144813803586096	0.0115795249522238	0.0434649253932566	5029.24919222074	5565.803648188	0.203112142921111	0.0018640028836204	0.0145077814797443	4906.21772773998	5665.05249074871	0.199589305018781	0.0037278177227331	0.0231431038078172	5218.98269286631	6011.49302542585	0.0785166540035095	0.1721725437155	0.400662540425222	4642.48537569573	4908.44696997653	-0.16378826360378			4955.87538530267	4395.94753672968		False	False	FBgn0031474	CG2991:FBgn0031474	0.225828587434156	0.0011258858845248	0.00634778232895777	5621.99823643218	6591.89816089298	0.292400999120134	0.0175468129677183	0.13598465590968	4615.70007120307	5700.42760273804	0.35597261657259	1.09784423567167e-05	0.000225378531319339
FBgn0034546	CG13442:FBgn0034546				0.0	0.0	0.0943160981505811	0.346813939649998		0.0	1.34916306782529				0.0	0.0	-0.0978638972254222	0.24835116898984		1.34035169699151	0.0	0.026226225173684	0.656461771583297		0.640227434366433	1.37231509429592	-0.0810700273373863	0.426316901662634		1.66853564552599	0.0		False	False	FBgn0034546	CG13442:FBgn0034546	0.198582718878198	0.330208137456374		1.64525406078171	3.9958360762049	0.334244317807647	0.142363472027338		0.90796756006081	5.20425154038768	0.118557720358445	0.429036676375053
FBgn0035333	CG1317:FBgn0035333	0.00525232821073775	0.935028697241802	0.983974265568147	7196.8076637947	7223.19175593918	0.02419665072343	0.593116670133701	0.762624178929274	7451.02463399165	7577.60128632359	-0.0147776471798342	0.82741418140057	0.932419644456639	7275.59449998224	7200.09881898911	-0.000393893948305085	0.994815318133338	0.998040762909625	6911.80008882576	6909.98455586227	-0.0489553177997059	0.459896207778577	0.706116932162503	7023.26513303134	6781.972106679	-0.226391704449205	0.144752510931237	0.559606592811089	7117.8377377813	6016.97682850591		False	False	FBgn0035333	CG1317:FBgn0035333	0.0340764865065335	0.527748593532213	0.72013393332926	7767.33585060908	7955.34678600595	0.0141081270713802	0.920370372509836	0.988881345379034	6645.86515666211	6714.31420276424	0.0280139860205634	0.68558090546376	0.89097728307826
FBgn0263106	DnaJ-1:FBgn0263106	0.490787358664117	2.16244746337987e-11	1.68199391042592e-09	3160.78990674571	4494.38542988642	-1.00171142622035			22665.2240887183	11063.6248407419	0.155270104930545	0.0599895600350095	0.202547522686255	7316.66068614951	8179.41425042363	0.349295343486545	0.00152800505356512	0.0115203132190907	2964.84678717285	3833.72131095382	0.208260204447896	0.000797056835640805	0.00713464623941306	7520.41248116113	8723.84275730248	0.410103754994248	3.37813063822493e-05	0.00153078483193179	4559.45421869344	6103.87373011634		False	True	FBgn0263106	DnaJ-1:FBgn0263106	0.323403260216324	7.44421199589816e-07	8.47195162368519e-06	4418.86383810803	5546.98054509851	-0.164169936197687	0.137064544496946	0.518407878124752	4420.22993277311	3929.78685588081	1.57484538838591	3.98022354469826e-17	3.36344316750044e-15
FBgn0037151	CG7130:FBgn0037151	-0.306796161192006	0.0557977016575068	0.257002325755525	123.809381348798	95.0573465534774	-0.757131337497021	1.12521090041052e-06	1.22543064941814e-05	286.992684731659	161.961293698587	0.123159308912091	0.503672830600966	0.740745927303869	150.796426602361	167.674237200836	-0.207062752439536	0.25746891013467	0.478517267987989	200.260139848923	168.205040423253	-0.30893210682886	0.0209804983363361	0.0951172552106446	325.480083981254	253.185357892497	0.0804133702830354	0.573585759226137	0.852484774780611	266.602275650243	283.026763200051		False	True	FBgn0037151	CG7130:FBgn0037151	1.07520204569909	1.98262817296607e-10	3.83872126402113e-09	111.188328476072	255.511724183528	0.991331181291627	2.00518902689496e-06	5.87482346063994e-05	96.2481882735793	211.380832384456	0.813269660071781	4.79588948514967e-05	0.000833811663119881
FBgn0032474	DnaJ-H:FBgn0032474	-0.074360016464548	0.260353515605496	0.623751069694038	4397.98819614528	4171.00254096057	-0.0336703433538919	0.55190370520363	0.732866381151867	4408.01967241406	4305.2014744929	0.0142076454513064	0.860191831249768	0.945468674623155	4472.08285278209	4517.67516335343	-0.0166864907909339	0.806767963303235	0.905488114604846	4781.29392701924	4724.898601849	-0.00506637282394467	0.935086112270611	0.974218841787048	4594.51921548768	4578.31515412589	-0.144665093872043	0.230563739937525	0.656654239562406	4312.57399744878	3885.61158359596		False	False	FBgn0032474	DnaJ-H:FBgn0032474	0.214363957926387	0.000134484001132774	0.000974635441542797	4380.70654843318	5090.6255072273	0.1529389844724	0.176695968835743	0.583716491556418	4149.72838168644	4631.37517528741	0.078643002578318	0.167027562975768	0.484375489225552
FBgn0037882	CG17187:FBgn0037882	0.0251878102426409	0.843390501022751	0.954191600710497	244.474679213068	249.095886484826	0.0810733644044157	0.560287058583089	0.739937198110575	304.030653398245	322.537809542995	0.124383656854558	0.381367011780984	0.641048339251315	273.989548955222	301.643029986539	-0.366360046373662	0.00487616292582665	0.0285148418795334	331.467814520273	251.482542704287	-0.108440466598901	0.375531156963443	0.634053214454093	346.520242602941	318.083327317007	-0.0455578336880587	0.767615298968557	0.931493312087315	321.827507890791	311.057878819812		False	False	FBgn0037882	CG17187:FBgn0037882	0.446529857303861	0.000565946686987817	0.00348449535422115	242.630660321176	336.992141678307	0.270399578282285	0.238008119451297	0.673808783901521	240.47208891869	300.57810168272	0.118481904138378	0.460047449538941	0.778360584731335
FBgn0050156	CG30156:FBgn0050156	0.322703586267306	0.0508881794179509	0.241153557525745	112.913170841244	150.09468450304	0.468475264880672	0.0162986707259384	0.0573841972440263	110.975374782014	161.656393263204	0.667041327819843	0.000747371892988188	0.00676430462865667	83.8517159492425	155.657131950174	0.385281447561637	0.0125093403055158	0.058546226017569	139.753626483125	189.116720803502	0.729728796140818	7.54317948429366e-06	0.00012876299369683	79.9102261690279	155.890281293473	0.445651593526739	0.131721338805142	0.539174877925034	80.9480793160677	129.372640063305		False	True	FBgn0050156	CG30156:FBgn0050156	0.48112222822714	0.00292378648880387	0.014132763222398	159.271282356396	230.309109625924	0.668264030262519	0.00398419026669974	0.0436404062546007	137.955761160059	240.969138694299	0.342722220929735	0.0390449896004309	0.200768599827499
FBgn0027599	CG2790:FBgn0027599	0.0588366256633489	0.533695834968848	0.830238107180861	1003.50880357204	1048.11097463487	0.0894396535175266	0.331184183652592	0.539461765003845	1003.77029262324	1069.96751429282	-0.0882451641508148	0.401156375521922	0.658582576141278	1064.090661968	997.39781470311	0.089212967412793	0.39248285308168	0.61746880263209	1071.11561233405	1143.68074873833	0.0047736400591074	0.959163627460579	0.983311755040151	1127.75136011344	1131.92613769087	0.0786760962094839	0.433741400746183	0.787752634861377	1117.74984154922	1181.93774083205		False	False	FBgn0027599	CG2790:FBgn0027599	0.0638843528842966	0.409347772869731	0.615377896523842	1023.69310842361	1071.03365213819	0.156635127800492	0.184937112695906	0.599138547725019	886.636789551108	992.599109746929	-0.0265256316199301	0.792065222843124	0.931725800605686
FBgn0034091	mrj:FBgn0034091	-0.0227089610314602	0.781280687973888	0.933967640636677	2790.56824522782	2745.36829394072	0.110088032992399	0.102139697643875	0.235980324638338	2626.35599802764	2838.06055926838	0.0351449489682753	0.631985320170491	0.826058731375021	2711.92291298887	2780.27962630596	0.0117009860592758	0.888859079133613	0.94976427406278	2980.28551946732	3005.64204205745	-0.0399866237153301	0.517276969987876	0.747029598906917	2942.21180383355	2859.77974876462	0.179290631106792	0.106838418602948	0.496487441673402	2729.2898581086	3103.28322110118		False	False	FBgn0034091	mrj:FBgn0034091	-0.170015519650366	0.00483055682349305	0.0217855190190032	2815.58510184862	2498.76991473818	-0.167235429078752	0.257944239443358	0.697158793155535	2558.76045325358	2261.86211973168	-0.0534421011367418	0.492739240258585	0.797985548807071
FBgn0031322	CG5001:FBgn0031322	0.101314000609402	0.291086225637891	0.654929435975907	1941.82219004734	2092.7373492563	0.151884640320244	0.0414382364197631	0.119617590983299	1820.92475748593	2026.35931724838	0.251938561789683	0.0028240784513302	0.0203980956484619	1775.67843076914	2127.59413830498	0.233428322598955	0.00911918922211359	0.0461573810287243	2101.08189120108	2485.13192683669	-0.0533958186902348	0.489551437419375	0.727634323894632	2610.39251262332	2511.4769137924	0.119404696821548	0.326276790996926	0.728551415403556	2039.32314912447	2222.8341131584		False	False	FBgn0031322	CG5001:FBgn0031322	-0.0593792795506941	0.437465522574489	0.642759558022962	1977.74723946485	1896.59478311702	-0.180532398272467	0.229789880122243	0.663565579765085	2101.0974142284	1839.60565824559	-0.203705363237067	0.0167286867617827	0.108741451633985
FBgn0030207	CG2887:FBgn0030207	0.0330467478880626	0.827663885297289		4.77843909317959	5.47937688274467	-0.304352276036421	0.205465157303157		7.61582990013567	3.00392248282973	0.0814360918497559	0.511894588033597		2.06338298639391	4.59570070665244	0.119735990559715	0.493340382589959	0.703755909382283	2.66625952596897	4.53940598352239	0.0643379560887517	0.542554014839109		2.22887529442611	3.80608927420935	0.319968724650348	0.118511122174408		0.319942768816847	3.71735253398122		False	False	FBgn0030207	CG2887:FBgn0030207	0.140911570108341	0.500898052527021		3.34846133898152	5.90562098278549	-0.333722658400123	0.204812269962506	0.627437078652495	7.45199816449782	2.53948362761329	0.0208463488981945	0.924426081976765	0.974641987519719
FBgn0038195	CG3061:FBgn0038195	-0.111417379952283	0.0797357021766579	0.321585122423987	6804.52718795677	6285.88155695088	-0.0344884842364767	0.48220733152412	0.677503967867337	6608.74071738418	6452.02229441649	0.0660077194004662	0.372637918912898	0.633723894680746	6230.90617266673	6530.75989148451	0.0415362892579948	0.595352477530416	0.781983985297575	6524.72398794984	6721.43014591567	-0.0905293012844094	0.157005911151953	0.379095108204658	6391.46063914518	5991.77163155928	-0.0964646825289826	0.356554035629356	0.746844520810447	6242.67911138274	5827.89959564728		False	False	FBgn0038195	CG3061:FBgn0038195	0.0109092754855763	0.86078886793287	0.933184735478731	7385.52053852461	7443.00442762836	0.131877630577373	0.192162063141347	0.609751739610936	5960.83360446362	6548.10694351742	0.178921963920278	0.0274970297463816	0.15674852692387
FBgn0035273	CG12020:FBgn0035273	0.0146646091558731	0.761284529858698		0.325754417477165	0.708317933035631	0.0230865564673257	0.806850711416145		0.3519072487214	0.620098677774741				0.0	0.0	-0.00344812273318471	0.960659662300445		0.725961666830865	0.642065819455405	-0.0577517890287618	0.453463965738662		1.9085744198321	0.693829240568738	-0.0560758428659192	0.634136895286381		2.05730021578459	0.643812191076469		False	False	FBgn0035273	CG12020:FBgn0035273	0.0998423343631734	0.317644311961494		0.0	1.33025360599608				0.0	0.0	0.0328736957579826	0.543289804141942
FBgn0030805	wus:FBgn0030805	-0.0447519910888808	0.824679431902502	0.947911442731282	42.4817665668067	40.0814521290471	0.113324711047414	0.624267861626072	0.785436570329683	69.3315431013885	76.6751416342909	0.326704254105571	0.149861562768364	0.37288616099514	48.1950174408898	72.3115417272793	-0.132382881779242	0.55618489123348	0.75335448496812	55.9539631866184	48.7131661082239	-0.11589932519283	0.52085429809914	0.749263025259429	81.6814677356662	72.3552940806616	0.434947546968357			85.5969591739134	210.115603757001		False	False	FBgn0030805	wus:FBgn0030805	0.601525026219299	0.00376133214376566	0.0175708425480476	65.2475272422516	107.789320515647	0.136873706581103	0.648681177600744	0.917998868480627	91.6689280292421	105.968348418221	0.412224109419826	0.107574590299042	0.37950505140772
FBgn0032961	CG1416:FBgn0032961	0.150435789715721	0.0298065556306348	0.166572600171155	3495.751130892	3892.18947695806	0.196756544530523	0.00149896058220431	0.00773536743310209	4343.96125497766	4987.74439992646	0.288408036239237	1.35545310381759e-05	0.000205726333055193	3980.34272280078	4882.21813049351	0.0395639571005739	0.594558135590211	0.781812832416106	2425.41342496111	2494.75188664372	0.175262364442475	0.00172233587034355	0.0135535608405531	5685.15776257305	6437.51725066491	0.284484556960755	0.00347122281566108	0.0597223576056341	5385.59094189066	6592.99976186143		False	True	FBgn0032961	CG1416:FBgn0032961	0.273062955204017	2.81012463733981e-05	0.000233863323088344	3751.47537587298	4544.82476232595	0.144182571003964	0.198224943399986	0.618830454258518	3615.33604779562	4009.45892728239	0.227175415141468	0.000740493866086911	0.00888022402003677
FBgn0050156	CG30156:FBgn0050156	0.322703586267306	0.0508881794179509	0.241153557525745	112.913170841244	150.09468450304	0.468475264880672	0.0162986707259384	0.0573841972440263	110.975374782014	161.656393263204	0.667041327819843	0.000747371892988188	0.00676430462865667	83.8517159492425	155.657131950174	0.385281447561637	0.0125093403055158	0.058546226017569	139.753626483125	189.116720803502	0.729728796140818	7.54317948429366e-06	0.00012876299369683	79.9102261690279	155.890281293473	0.445651593526739	0.131721338805142	0.539174877925034	80.9480793160677	129.372640063305		False	True	FBgn0050156	CG30156:FBgn0050156	0.48112222822714	0.00292378648880387	0.014132763222398	159.271282356396	230.309109625924	0.668264030262519	0.00398419026669974	0.0436404062546007	137.955761160059	240.969138694299	0.342722220929735	0.0390449896004309	0.200768599827499
FBgn0036359	CG14105:FBgn0036359	0.189239678831104	0.085278566486038	0.335439836615233	476.92697225671	549.598786414919	-0.00338032255309167	0.978273729347997	0.989866497102669	553.455629876146	551.889016191055	-0.126494310144972	0.292218917500021	0.555215943250041	552.537476284734	502.499426175426	0.154803851631036	0.241655824318065	0.462381885567716	491.992301267666	552.576565788948	0.0703429615132637	0.528433276163912	0.755525843668939	608.911973449054	642.661237935739	-0.365326099317588	0.0177882170186258	0.182687644562198	651.923811900644	497.50022381258		False	False	FBgn0036359	CG14105:FBgn0036359	-0.194420344363239	0.182635059712539	0.364083950937928	354.517859143083	306.13633974334	0.0636537448406012	0.745216235903718	0.946176288769464	281.12442975776	295.486696993733	0.105437635560811	0.49356307010364	0.79815027847497
FBgn0037718	P58IPK:FBgn0037718	0.203952973986451	0.0146947185023903	0.100901694125066	3169.51412742176	3675.10017980575	-0.310449240407568	3.79529542976198e-05	0.000296431811030095	4400.83279164411	3535.50623978814	0.138962792075162	0.124156883288121	0.329385406998466	3246.79494990314	3589.78269512411	0.171118673149	0.106873746043024	0.274324002412088	2659.23192516331	3013.50682575335	0.0248942618300759	0.773653588432464	0.900365296582807	3722.78540984784	3790.95272895513	0.327837713523472	4.29710288563829e-05	0.00181910688825354	3805.43968442124	4795.54246831748		False	True	FBgn0037718	P58IPK:FBgn0037718	0.373430232763398	2.35166606986694e-08	3.45175627357685e-07	3059.90367013161	3979.81354779921	-0.159622550917948	0.279564465392921	0.722053176623177	3343.2771088429	2972.20259493669	-0.0192452704680364	0.812583627799423	0.939212358025661
FBgn0032586	Tpr2:FBgn0032586	0.00810862738446638	0.911837646706768	0.97591170532594	6114.58216747232	6149.86498239762	0.0224099182210909	0.668567541109615	0.816307953041913	5761.8736380663	5853.24508731171	0.0381941389781044	0.569280281550566	0.787027733947346	5657.27358693085	5812.10245657145	-0.222887196980968	0.00223163068142466	0.0154884311911912	6792.49457512874	5797.77975861336	-0.0615277476229619	0.290750931208097	0.547382133098229	5818.89076256868	5570.18931212958	-0.0415611416681668	0.715850999512025	0.911102525720297	6140.12101033916	5959.29027403256		False	False	FBgn0032586	Tpr2:FBgn0032586	-0.0660364315848819	0.26493190299611	0.468535729481005	5504.93019676448	5255.65926666326	-0.075823790721515	0.499975470872774	0.855065341581284	5196.64291501515	4921.16744815867	-0.0364886172358195	0.509407327313334	0.806777462595185
FBgn0043865	SA-2:FBgn0043865	-0.0853538128907222	0.368252064899076		3.0367294929847	1.01578152062011	0.2877730812101	0.128938709236922		0.7038144974428	4.83750056590459	0.105928352281808	0.254230912591837		0.0	2.25340518598247	0.233054147436276	0.165797923579216	0.364872614592466	1.771572563035	5.80734349501875	0.337336210722334	0.00549753206902954	0.0343843661149895	0.313779039433428	8.69665271429854	0.6286806659486	0.0186566273762971	0.186778779151575	1.31037595861578	11.4805541839522		False	False	FBgn0043865	SA-2:FBgn0043865	0.339542775405871	0.126623290559983		1.98602533546033	6.98796002677971	0.411056555440553	0.12678854282504	0.496814402494203	2.3989111844991	8.18774164159051	0.125662853788244	0.456214316510607
FBgn0020616	SA:FBgn0020616	0.135027226393049	0.16313190380842	0.488134807306085	2182.51732978688	2411.11816497806	0.260226785889073	4.64713038676574e-05	0.000355033773382908	2300.56580692585	2761.47261945407	0.211616911900145	0.0113193142415966	0.0609039208751394	2392.50726733645	2785.50929860433	0.0702085844186351	0.415616721858617	0.638391061267135	2525.51057225351	2656.5254201154	0.0245250687442089	0.689558655235463	0.860066587360962	2617.21893288148	2663.46068944249	-0.0208175194009049	0.841514209464129	0.954553431630953	2515.91111449703	2479.49623950711		False	True	FBgn0020616	SA:FBgn0020616	-0.0520652820165892	0.457514589740174	0.660938850848347	2586.6876770923	2494.0089469677	0.0402342393271119	0.792034222077749	0.960207063497533	2130.64000917918	2194.87987866231	0.0229736103777229	0.782537818203986	0.929185821090426
[truncated: 20 more columns]
