# Supplementary material for: Downregulation of glial genes involved in synaptic function mitigates Huntington's disease pathogenesis
Source: eLife. 2021 Apr 19;10:e64564. doi: 10.7554/eLife.64564 (PMC8149125; doi:10.7554/eLife.64564)
Supplement: Figure 1—source data 2. [file elife-64564-fig1-data2.zip › Figure_1_source_data_file_2/neuronUp/28/subMouse.csv]

Entrez	Entrez_Striatum 2 months	Symbol_Striatum 2 months	Name_Striatum 2 months	baseMean.continuousQ_Striatum 2 months	log2FoldChange.continuousQ_Striatum 2 months	lfcSE.continuousQ_Striatum 2 months	stat.continuousQ_Striatum 2 months	pvalue.continuousQ_Striatum 2 months	FDR.continuousQ_Striatum 2 months	baseMean.Q.80.vs.20_Striatum 2 months	log2FoldChange.Q.80.vs.20_Striatum 2 months	lfcSE.Q.80.vs.20_Striatum 2 months	stat.Q.80.vs.20_Striatum 2 months	pvalue.Q.80.vs.20_Striatum 2 months	FDR.Q.80.vs.20_Striatum 2 months	baseMean.Q.92.vs.20_Striatum 2 months	log2FoldChange.Q.92.vs.20_Striatum 2 months	lfcSE.Q.92.vs.20_Striatum 2 months	stat.Q.92.vs.20_Striatum 2 months	pvalue.Q.92.vs.20_Striatum 2 months	FDR.Q.92.vs.20_Striatum 2 months	baseMean.Q.111.vs.20_Striatum 2 months	log2FoldChange.Q.111.vs.20_Striatum 2 months	lfcSE.Q.111.vs.20_Striatum 2 months	stat.Q.111.vs.20_Striatum 2 months	pvalue.Q.111.vs.20_Striatum 2 months	FDR.Q.111.vs.20_Striatum 2 months	baseMean.Q.140.vs.20_Striatum 2 months	log2FoldChange.Q.140.vs.20_Striatum 2 months	lfcSE.Q.140.vs.20_Striatum 2 months	stat.Q.140.vs.20_Striatum 2 months	pvalue.Q.140.vs.20_Striatum 2 months	FDR.Q.140.vs.20_Striatum 2 months	baseMean.Q.175.vs.20_Striatum 2 months	log2FoldChange.Q.175.vs.20_Striatum 2 months	lfcSE.Q.175.vs.20_Striatum 2 months	stat.Q.175.vs.20_Striatum 2 months	pvalue.Q.175.vs.20_Striatum 2 months	FDR.Q.175.vs.20_Striatum 2 months	Entrez_Liver 2 months	Symbol_Liver 2 months	Name_Liver 2 months	baseMean.continuousQ_Liver 2 months	log2FoldChange.continuousQ_Liver 2 months	lfcSE.continuousQ_Liver 2 months	stat.continuousQ_Liver 2 months	pvalue.continuousQ_Liver 2 months	FDR.continuousQ_Liver 2 months	baseMean.Q.80.vs.20_Liver 2 months
207165	207165.0	Bptf	bromodomain PHD finger transcription factor	4280.0	0.000421	0.000629	0.669	0.504	0.782	4280.0	0.164	0.123	1.33	0.184	0.514	4280.0	-0.0263	0.12	-0.219	0.8270000000000001	1.0	4280.0	0.0682	0.123	0.553	0.58	0.907	4280.0	0.125	0.12	1.04	0.298	0.659	4280.0	0.0674	0.12	0.561	0.5750000000000001	0.862	207165.0	Bptf	bromodomain PHD finger transcription factor	1230.0	-0.000445	0.00047000000000000004	-0.9470000000000001	0.34400000000000003	0.716	1230.0
330409	330409.0	Cecr2	cat eye syndrome chromosome region, candidate 2	161.0	-0.00023799999999999998	0.000621	-0.384	0.7010000000000001	0.88	161.0	0.0429	0.121	0.355	0.722	0.857	161.0	-0.171	0.11800000000000001	-1.45	0.147	1.0	161.0	8.869999999999998e-06	0.121	7.35e-05	1.0	1.0	161.0	-0.029400000000000003	0.11800000000000001	-0.25	0.803	0.915	161.0	-0.0504	0.117	-0.429	0.668	0.892	330409.0	Cecr2	cat eye syndrome chromosome region, candidate 2	746.0	-0.0015400000000000001	0.000709	-2.18	0.029500000000000002	0.28200000000000003	746.0
217578	217578.0	Baz1a	bromodomain adjacent to zinc finger domain 1A	311.0	-0.00022	0.000664	-0.332	0.74	0.897	311.0	0.20600000000000002	0.131	1.57	0.117	0.485	311.0	-0.042100000000000005	0.128	-0.328	0.743	1.0	311.0	0.0164	0.131	0.125	0.901	0.977	311.0	0.0507	0.128	0.395	0.6930000000000001	0.86	311.0	-0.0205	0.128	-0.16	0.873	0.962	217578.0	Baz1a	bromodomain adjacent to zinc finger domain 1A	442.0	0.000505	0.0007059999999999999	0.715	0.47500000000000003	0.802	442.0
[truncated: 303 more columns]
