# Supplementary material for: Downregulation of glial genes involved in synaptic function mitigates Huntington's disease pathogenesis
Source: eLife. 2021 Apr 19;10:e64564. doi: 10.7554/eLife.64564 (PMC8149125; doi:10.7554/eLife.64564)
Supplement: Figure 1—source data 2. [file elife-64564-fig1-data2.zip › Figure_1_source_data_file_2/neuronUp/28/subHuman.csv]

Entrez	Chip	Caudate Probeset	M	t	P.Value	Unnamed: 5	Cerebellum Probeset	M.1	t.1	P.Value.1	Unnamed: 10	Probe Set ID	Title	Gene Symbol	Unigene	Full Length Ref. Sequences	Biological Process (GO)	Cellular Component (GO)	Molecular Function (GO)	Biochemical Function (Proteome)	Cellular Role (Proteome)	Molecular Localization (Proteome)	adjp	Entrez	entrezList	entrezList_filt	validList
2186	A	207186_s_at	0.335	5.55	6.1e-07		207186_s_at	-0.00574	-0.096	0.924		207186_s_at	fetal Alzheimer antigen	FALZ	Hs.99872 // full length	NM_004459 // fetal Alzheimer antigen	7399 // neurogenesis // predicted/computed	5737 // cytoplasm // experimental evidence /// 5634 // nucleus // experimental evidence	---	---	---	---	8.3759413202934e-06	2186	['2186']	['2186']	True
2186	A	209271_at	0.154	2.99	0.00403		209271_at	0.0824	1.42	0.16		209271_at	fetal Alzheimer antigen	FALZ	Hs.99872 // full length	NM_004459 // fetal Alzheimer antigen	7399 // neurogenesis // predicted/computed	5737 // cytoplasm // experimental evidence /// 5634 // nucleus // experimental evidence	---	---	---	---	0.015098385590393596	2186	['2186']	['2186']	True
2186	B	230056_at	0.088	2.3	0.0246		230056_at_B	0.00412	0.0587	0.953		230056_at	fetal Alzheimer antigen	FALZ	Hs.440947		---	---	---				0.06762704521813621	2186	['2186']	['2186']	True
2186	B	231953_at	0.243	3.93	0.000218		231953_at_B	0.0349	0.801	0.426		231953_at	fetal Alzheimer antigen	FALZ	Hs.440947		---	---	---				0.0012513484093522424	2186	['2186']	['2186']	True
2186	B	232909_s_at	0.249	4.84	8.75e-06		232909_s_at_B	0.0164	0.277	0.783		232909_s_at	fetal Alzheimer antigen	FALZ	Hs.440947		---	---	166 // nucleotide binding // inferred from electronic annotation /// 5524 // ATP binding // inferred from electronic annotation				8.021220159151193e-05	2186	['2186']	['2186']	True
27443	B	223729_at	0.0422	1.31	0.195		223729_at_B	0.0719	2.45	0.0172		223729_at	cat eye syndrome chromosome region, candidate 2	CECR2	Hs.116885		---	---	---				0.3378566194901855	27443	['27443']	['27443']	True
27443	B	233695_s_at	-0.0282	-0.835	0.407		233695_s_at_B	0.0107	0.288	0.775		233695_s_at	cat eye syndrome chromosome region, candidate 2	CECR2	Hs.116885		---	---	---				0.5700385310804912	27443	['27443']	['27443']	True
27443	B	239752_at	0.384	6.79	4.81e-09		239752_at_B	0.113	1.29	0.202		239752_at	CDNA FLJ31134 fis, clone IMR322000984	---	Hs.231895		---	---	---				1.6446246575342464e-07	27443	['27443']	['27443']	True
11177	A	217985_s_at	0.321	6.68	7.55e-09		217985_s_at	0.0465	2.0	0.0498		217985_s_at	bromodomain adjacent to zinc finger domain, 1A	BAZ1A	Hs.8858 // full length	NM_013448 // bromodomain adjacent to zinc finger domain, 1A	6355 // regulation of transcription, DNA-dependent // inferred from electronic annotation	5634 // nucleus // inferred from electronic annotation /// 5871 // kinesin complex // inferred from electronic annotation	3677 // DNA binding // inferred from electronic annotation	---	---	---	2.2965903859174003e-07	11177	['11177']	['11177']	True
11177	A	217986_s_at	0.283	5.62	4.64e-07		217986_s_at	0.0977	2.8	0.00693		217986_s_at	bromodomain adjacent to zinc finger domain, 1A	BAZ1A	Hs.8858 // full length	NM_013448 // bromodomain adjacent to zinc finger domain, 1A	6355 // regulation of transcription, DNA-dependent // inferred from electronic annotation	5634 // nucleus // inferred from electronic annotation /// 5871 // kinesin complex // inferred from electronic annotation	3677 // DNA binding // inferred from electronic annotation	---	---	---	6.622170266836087e-06	11177	['11177']	['11177']	True
