# Supplementary material for: Downregulation of glial genes involved in synaptic function mitigates Huntington's disease pathogenesis
Source: eLife. 2021 Apr 19;10:e64564. doi: 10.7554/eLife.64564 (PMC8149125; doi:10.7554/eLife.64564)
Supplement: Figure 1—source data 2. [file elife-64564-fig1-data2.zip › Figure_1_source_data_file_2/neuronUp/28/subFly.csv]

fbgene	gene_x	EN7vsEW7_log2FoldChange	EN7vsEW7_pvalue	EN7vsEW7_padj	EN7vsEW7_grp.mean.EW7	EN7vsEW7_grp.mean.EN7	EN9vsEW9_log2FoldChange	EN9vsEW9_pvalue	EN9vsEW9_padj	EN9vsEW9_grp.mean.EW9	EN9vsEW9_grp.mean.EN9	EN11vsEW11_v2_log2FoldChange	EN11vsEW11_v2_pvalue	EN11vsEW11_v2_padj	EN11vsEW11_v2_grp.mean.EW11	EN11vsEW11_v2_grp.mean.EN11	EF18vsEW18_log2FoldChange	EF18vsEW18_pvalue	EF18vsEW18_padj	EF18vsEW18_grp.mean.EW18	EF18vsEW18_grp.mean.EF18	EF20vsEW20_log2FoldChange	EF20vsEW20_pvalue	EF20vsEW20_padj	EF20vsEW20_grp.mean.EW20	EF20vsEW20_grp.mean.EF20	EF22vsEW22_log2FoldChange	EF22vsEW22_pvalue	EF22vsEW22_padj	EF22vsEW22_grp.mean.EW22	EF22vsEW22_grp.mean.EF22	Unnamed: 31_x	AllSig_x	UnionSig_x	fbgene	gene_y	RN5vsRW5_log2FoldChange	RN5vsRW5_pvalue	RN5vsRW5_padj	RN5vsRW5_grp.mean.RW5	RN5vsRW5_grp.mean.RN5	RN7vsRW7_log2FoldChange	RN7vsRW7_pvalue	RN7vsRW7_padj	RN7vsRW7_grp.mean.RW7	RN7vsRW7_grp.mean.RN7	RN8vsRW8_log2FoldChange	RN8vsRW8_pvalue	RN8vsRW8_padj
FBgn0031513	CG3347:FBgn0031513	0.11100202768278	0.40463561645398		4.82261561972316	9.14696925370949	0.1395055961275	0.568848019443424		4.86301409077869	7.26585428804186	0.186428703841111	0.192870950839991		1.63177058489195	7.22664595222323	0.113342267726747	0.478083349840817	0.691699008096555	2.81718345923914	5.20485371037228	0.0866031847994779	0.508427190007117	0.740359905552626	3.81006553227124	5.92031175788195	0.120451587418699	0.642459811296606		2.61053287340781	3.86090707976055		False	False	FBgn0031513	CG3347:FBgn0031513	-0.331877536920061	0.162673401852934		7.27596575122011	2.6972830420659	0.296327254442124	0.234593906594077		1.31196202414789	4.01999125373653	-0.206908166727957	0.202518615283203
FBgn0000541	E(bx):FBgn0000541	0.0838684518868786			5991.63762482598	6375.58985136341	0.087734275964894	0.138112388624338	0.294380478063642	6378.87927432259	6783.31366215312	-0.00146076387990995	0.986646497164634	0.994439609428928	6533.32924380404	6527.12735290772	0.260124510660468	0.00303116661945936	0.0197848651326183	6287.16568788959	7580.17167349679	0.162754937358588	0.00866232327299661	0.0490894210582065	6045.43217874257	6789.00729323083	0.281567339321226	0.00402670549566554	0.0655721489653562	5698.99291558448	6962.31692917611		False	False	FBgn0000541	E(bx):FBgn0000541	-0.120553078200305	0.0417220418046123	0.127474292589488	6707.2930749013	6163.85875285095	0.0108648556198599	0.959203902081829	0.99399483691611	5527.49959128293	5575.3053185771	0.155006555331076	0.0925809318403968	0.348368911975204
FBgn0030121	CG17446:FBgn0030121	-0.0653022205129079	0.504029531248541	0.814971162983144	594.158466628792	566.057265492667	-0.0529737001707495	0.590000947506008	0.760518504884431	651.731152735362	627.22878447529	-0.00987877344884491	0.933647312526089	0.973880171790257	605.101514057682	600.273619024214	-0.0158627626712329	0.889263659226791	0.95001499845354	689.107564217983	681.229516588418	0.0987650219153732	0.312880843318429	0.571276648211279	671.560188634071	722.889712236114	-0.0659369374704925	0.537297903934964	0.838209046190444	787.757109348768	751.285589526452		False	False	FBgn0030121	CG17446:FBgn0030121	0.0425779625806849	0.666763421245918	0.820625171644489	543.880124463021	560.645522770672	0.142906801699283	0.403083781687598	0.810292017445295	496.739470690636	553.918578084422	0.0733452520189343	0.540696117783619	0.82534223022461
FBgn0004656	fs(1)h:FBgn0004656	-0.0759485994785424	0.33667736736806	0.696446183847746	2222.82203019129	2103.88418615549	-0.0285297322914188	0.765274051735356	0.876854943581749	2305.44221371136	2258.51428106847	0.140330254897835	0.205656933596606	0.455468194912046	2043.16245667377	2266.77979413647	0.232282764182966	0.00633164394317952	0.0349773275339379	2534.58254582537	2994.55562713737	0.198032084473688	0.0102887071605006	0.0559557759996529	2104.03263297441	2428.86419145951	0.217696061790012	0.117413825058891	0.513496257266193	2565.72795252658	3008.33376731593		False	False	FBgn0004656	fs(1)h:FBgn0004656	-0.0418406565231052	0.741352855898025	0.866281312747933	2519.07962667731	2443.03451399358	-0.151988369321666	0.608755999581408	0.905262876406409	2289.76288778547	1951.20989086892	-0.0321556439244664	0.728109688095494	0.906961310892627
FBgn0039124	CG13597:FBgn0039124	-0.0815718617766755	0.34837345126825		2.32225681661624	0.61682907508314	-0.0194855661042912	0.924692023298033		2.77610477908868	2.53225789131111	0.0669088425163791	0.372219817958595		0.0	1.29117616914109	0.0508712031631909	0.770944695524969	0.88636839492696	4.15753515623065	5.15058460605463	0.299104005749856	0.0183267174120531	0.0861555758103151	1.60150437297005	11.8636385960262	0.152820646870362	0.294707361144254		0.322497529772782	4.78638022799754		False	False	FBgn0039124	CG13597:FBgn0039124	-0.0536109203209015	0.610157753006214		0.969225942345446	0.326541480365993	-0.0240817492520072	0.896131735582263		1.83963074129816	1.55207400589596	-0.0446934969238261	0.77479536291856
FBgn0261934	dikar:FBgn0261934	-0.195279440590206	0.126501910344047	0.421198024624772	1518.91945682344	1304.35694515461	-0.0999509968772613	0.371312123161783	0.577337793947494	1487.85806460845	1383.82797694782	-0.0848089244745039	0.344647130025133	0.607038405838048	1436.87056217178	1352.10030338514	0.203084483742464	0.0375188139114069	0.131751839931985	1499.27147742401	1737.75012389853	-0.150744315832765	0.104685238060658	0.293580089106749	1482.98580112805	1326.47773527626	0.137262637730734	0.272128018791474	0.688474861801871	1413.50752308536	1561.01642431447		False	False	FBgn0261934	dikar:FBgn0261934	-0.162125643409472	0.203118941752278	0.392328202133402	1601.72523106722	1422.09570705806	-0.0602855899452747	0.83594849577146	0.970160215991625	1213.9502886646	1141.80154058223	-0.11086304876625	0.386568046865516	0.728280934442744
FBgn0020388	Pcaf:FBgn0020388	0.0699509382331039	0.326950939948305	0.686827243400798	2028.27026480953	2132.51159254718	0.172587336757886	0.0169404501019586	0.0591315401875649	2155.49990027911	2433.74807212465	0.18939245910958	0.0299276257835287	0.123881433759933	2190.71489758451	2511.57323666046	0.151795357992188	0.04676733337621	0.154022254633109	2421.96636321146	2697.91312698345	0.0156643533248883	0.805437755241537	0.914058987603403	2582.72637103639	2612.04975173792	-0.0677309124378455	0.470186255498702	0.808823873281118	2666.1025527525	2541.17674418971		False	False	FBgn0020388	Pcaf:FBgn0020388	0.177228930538632	0.0157859678056233	0.058899663932601	2448.47730694354	2775.24391762557	0.0870835052531835	0.514473250486962	0.860224916172769	2043.94879482517	2177.86115919203	0.116185845785436	0.145830012251352	0.449069962672477
FBgn0034423	CG7229:FBgn0034423				0.0	0.0	0.0405083362969112	0.545870761068764		0.0	0.314502330595598	0.0182484075183151	0.647638275818211		0.0	0.293391018424708	0.134397708324006	0.174758392399185		0.0	1.95376502992925	0.0775528961691739	0.199980298295753		0.0	1.71488187079908				0.0	0.0		False	False	FBgn0034423	CG7229:FBgn0034423	0.0537937364350001	0.469289156698569		0.0	0.972011553773004	0.0613825189537654	0.493935887592709		0.0	0.619595902472519	0.0542932977309382	0.431501641416346
FBgn0026577	CG8677:FBgn0026577	-0.022665366052668	0.811200118334642	0.943530973130032	4194.37818120159	4124.57458610417	0.0429222103761971	0.486452101856514	0.681019538022051	4267.36628537077	4397.4378750729	-0.00504509492443157	0.946241538586651	0.979301502660701	4107.48269685481	4093.51728306988	0.14763460626873	0.0478178233784715	0.156697269400554	4314.72271395322	4792.66445713318	0.0200970468980257	0.729436870247468	0.880641754438173	4184.33579350956	4244.65538721381	0.0400116995386911	0.734138617349131	0.918577383284135	3855.65907039346	3968.63052034095		False	False	FBgn0026577	CG8677:FBgn0026577	-0.155471884031224	0.134779647804063	0.29686796211127	4482.66633450468	4008.70068885905	-0.177552397900493			3644.18416473715	3107.96915679702	-0.0194614286718014	0.7597602081409	0.919432955487487
FBgn0004656	fs(1)h:FBgn0004656	-0.0759485994785424	0.33667736736806	0.696446183847746	2222.82203019129	2103.88418615549	-0.0285297322914188	0.765274051735356	0.876854943581749	2305.44221371136	2258.51428106847	0.140330254897835	0.205656933596606	0.455468194912046	2043.16245667377	2266.77979413647	0.232282764182966	0.00633164394317952	0.0349773275339379	2534.58254582537	2994.55562713737	0.198032084473688	0.0102887071605006	0.0559557759996529	2104.03263297441	2428.86419145951	0.217696061790012	0.117413825058891	0.513496257266193	2565.72795252658	3008.33376731593		False	False	FBgn0004656	fs(1)h:FBgn0004656	-0.0418406565231052	0.741352855898025	0.866281312747933	2519.07962667731	2443.03451399358	-0.151988369321666	0.608755999581408	0.905262876406409	2289.76288778547	1951.20989086892	-0.0321556439244664	0.728109688095494	0.906961310892627
FBgn0027620	Acf1:FBgn0027620	0.0308080840271213	0.789537040457258	0.937754068698048	933.3575035865	955.249757438003	0.242440244297608	0.00284148241697849	0.0134352270074074	953.876340624403	1132.21767198968	0.0417629582557777	0.649577319321538	0.836430942133726	983.555383505577	1013.74179859793	0.135983214783278	0.152558919960741	0.345292495285476	981.691577859023	1083.53001586527	-0.102136771309048	0.21140735225273	0.455921793981045	1019.24630711563	946.29991388769	0.247254384304876			1041.61756044307	1315.32627485551		False	False	FBgn0027620	Acf1:FBgn0027620	-0.0929684575618749	0.336948398096423	0.548173933815063	1086.15886408133	1016.6219604984	-0.0345188265349235	0.8624621623302	0.97743248285322	959.973800389015	933.972677621468	0.0998017815192811	0.466974101288027	0.78387506592867
FBgn0034423	CG7229:FBgn0034423				0.0	0.0	0.0405083362969112	0.545870761068764		0.0	0.314502330595598	0.0182484075183151	0.647638275818211		0.0	0.293391018424708	0.134397708324006	0.174758392399185		0.0	1.95376502992925	0.0775528961691739	0.199980298295753		0.0	1.71488187079908				0.0	0.0		False	False	FBgn0034423	CG7229:FBgn0034423	0.0537937364350001	0.469289156698569		0.0	0.972011553773004	0.0613825189537654	0.493935887592709		0.0	0.619595902472519	0.0542932977309382	0.431501641416346
FBgn0039124	CG13597:FBgn0039124	-0.0815718617766755	0.34837345126825		2.32225681661624	0.61682907508314	-0.0194855661042912	0.924692023298033		2.77610477908868	2.53225789131111	0.0669088425163791	0.372219817958595		0.0	1.29117616914109	0.0508712031631909	0.770944695524969	0.88636839492696	4.15753515623065	5.15058460605463	0.299104005749856	0.0183267174120531	0.0861555758103151	1.60150437297005	11.8636385960262	0.152820646870362	0.294707361144254		0.322497529772782	4.78638022799754		False	False	FBgn0039124	CG13597:FBgn0039124	-0.0536109203209015	0.610157753006214		0.969225942345446	0.326541480365993	-0.0240817492520072	0.896131735582263		1.83963074129816	1.55207400589596	-0.0446934969238261	0.77479536291856
FBgn0033636	tou:FBgn0033636	0.0747238071925671	0.45604222547746	0.78459285258013	4367.78251156116	4616.266595964	0.231660467678877	1.13517571972062e-05	9.91752171352204e-05	4356.08152413928	5121.7835758627	0.0448778901908618	0.564869448173779	0.784616270547593	4736.84040858405	4891.6879725195	0.199668790272906	0.00552774707430149	0.031453302818201	5614.82025441891	6470.50765569892	0.19565489876344	0.00165932001140111	0.0131222213895972	4885.22863710626	5616.39519146384	0.150526151009157	0.221603324924614	0.647959797689298	4515.87663140674	5035.08396646861		False	True	FBgn0033636	tou:FBgn0033636	-0.129807882559669			4968.68074077172	4526.63953611661	-0.111294967387544			3826.71177610004	3456.16610237974	-0.0360732069750229	0.576476127563128	0.84328586507859
[truncated: 20 more columns]
