# Supplementary material for: Downregulation of glial genes involved in synaptic function mitigates Huntington's disease pathogenesis
Source: eLife. 2021 Apr 19;10:e64564. doi: 10.7554/eLife.64564 (PMC8149125; doi:10.7554/eLife.64564)
Supplement: Figure 1—source data 2. [file elife-64564-fig1-data2.zip › Figure_1_source_data_file_2/neuronUp/17/subMouse.csv]

Entrez	Entrez_Striatum 2 months	Symbol_Striatum 2 months	Name_Striatum 2 months	baseMean.continuousQ_Striatum 2 months	log2FoldChange.continuousQ_Striatum 2 months	lfcSE.continuousQ_Striatum 2 months	stat.continuousQ_Striatum 2 months	pvalue.continuousQ_Striatum 2 months	FDR.continuousQ_Striatum 2 months	baseMean.Q.80.vs.20_Striatum 2 months	log2FoldChange.Q.80.vs.20_Striatum 2 months	lfcSE.Q.80.vs.20_Striatum 2 months	stat.Q.80.vs.20_Striatum 2 months	pvalue.Q.80.vs.20_Striatum 2 months	FDR.Q.80.vs.20_Striatum 2 months	baseMean.Q.92.vs.20_Striatum 2 months	log2FoldChange.Q.92.vs.20_Striatum 2 months	lfcSE.Q.92.vs.20_Striatum 2 months	stat.Q.92.vs.20_Striatum 2 months	pvalue.Q.92.vs.20_Striatum 2 months	FDR.Q.92.vs.20_Striatum 2 months	baseMean.Q.111.vs.20_Striatum 2 months	log2FoldChange.Q.111.vs.20_Striatum 2 months	lfcSE.Q.111.vs.20_Striatum 2 months	stat.Q.111.vs.20_Striatum 2 months	pvalue.Q.111.vs.20_Striatum 2 months	FDR.Q.111.vs.20_Striatum 2 months	baseMean.Q.140.vs.20_Striatum 2 months	log2FoldChange.Q.140.vs.20_Striatum 2 months	lfcSE.Q.140.vs.20_Striatum 2 months	stat.Q.140.vs.20_Striatum 2 months	pvalue.Q.140.vs.20_Striatum 2 months	FDR.Q.140.vs.20_Striatum 2 months	baseMean.Q.175.vs.20_Striatum 2 months	log2FoldChange.Q.175.vs.20_Striatum 2 months	lfcSE.Q.175.vs.20_Striatum 2 months	stat.Q.175.vs.20_Striatum 2 months	pvalue.Q.175.vs.20_Striatum 2 months	FDR.Q.175.vs.20_Striatum 2 months	Entrez_Liver 2 months	Symbol_Liver 2 months	Name_Liver 2 months	baseMean.continuousQ_Liver 2 months	log2FoldChange.continuousQ_Liver 2 months	lfcSE.continuousQ_Liver 2 months	stat.continuousQ_Liver 2 months	pvalue.continuousQ_Liver 2 months	FDR.continuousQ_Liver 2 months	baseMean.Q.80.vs.20_Liver 2 months
19264	19264.0	Ptprc	protein tyrosine phosphatase, receptor type, C	159.0	-0.000435	0.00048499999999999997	-0.897	0.37	0.713	159.0	0.131	0.0892	1.47	0.14100000000000001	0.495	159.0	-0.00909	0.0873	-0.10400000000000001	0.917	1.0	159.0	0.0392	0.08950000000000001	0.438	0.661	0.921	159.0	-0.032600000000000004	0.0868	-0.375	0.707	0.868	159.0	-0.0405	0.0867	-0.467	0.641	0.886	19264.0	Ptprc	protein tyrosine phosphatase, receptor type, C	384.0	-0.0008719999999999999	0.0006889999999999999	-1.27	0.20600000000000002	0.601	384.0
51886	51886.0	Fubp1	far upstream element (FUSE) binding protein 1	4260.0	0.00067	0.000392	1.71	0.08710000000000001	0.544	4260.0	0.123	0.07060000000000001	1.74	0.0825	0.483	4260.0	0.00914	0.0684	0.134	0.894	1.0	4260.0	0.0258	0.07060000000000001	0.365	0.715	0.931	4260.0	0.09820000000000001	0.0683	1.44	0.151	0.629	4260.0	0.121	0.0683	1.77	0.0766	0.7	51886.0	Fubp1	far upstream element (FUSE) binding protein 1	1560.0	-0.000486	0.00043799999999999997	-1.11	0.268	0.658	1560.0
66395	66395.0	Ahnak	AHNAK nucleoprotein (desmoyokin)	1500.0	0.00018199999999999998	0.0007	0.261	0.794	0.921	1500.0	0.182	0.14400000000000002	1.26	0.20700000000000002	0.527	1500.0	0.0236	0.14100000000000001	0.167	0.867	1.0	1500.0	0.0999	0.14400000000000002	0.6930000000000001	0.488	0.904	1500.0	0.128	0.14100000000000001	0.904	0.366	0.6930000000000001	1500.0	0.0253	0.14100000000000001	0.179	0.858	0.9570000000000001	66395.0	Ahnak	AHNAK nucleoprotein (desmoyokin)	580.0	-0.00025299999999999997	0.000588	-0.43	0.667	0.892	580.0
320267	320267.0	Fubp3	far upstream element (FUSE) binding protein 3	1520.0	0.000445	0.000232	1.91	0.0557	0.493	1520.0	-0.010100000000000001	0.042300000000000004	-0.23800000000000002	0.812	0.908	1520.0	0.0188	0.0409	0.46	0.645	1.0	1520.0	0.0146	0.0422	0.34500000000000003	0.73	0.936	1520.0	0.0239	0.0407	0.587	0.557	0.787	1520.0	0.0746	0.040600000000000004	1.84	0.066	0.675	320267.0	Fubp3	far upstream element (FUSE) binding protein 3	686.0	-0.000348	0.00035299999999999996	-0.986	0.324	0.7030000000000001	686.0
12306	12306.0	Anxa2	annexin A2	249.0	-0.0006659999999999999	0.00055	-1.21	0.225	0.633	249.0	-0.218	0.10400000000000001	-2.1	0.0357	0.483	249.0	-0.0931	0.101	-0.926	0.355	1.0	249.0	-0.0621	0.10300000000000001	-0.601	0.548	0.907	249.0	-0.11900000000000001	0.1	-1.18	0.23800000000000002	0.644	249.0	-0.15	0.1	-1.49	0.135	0.719	12306.0	Anxa2	annexin A2	363.0	-0.000327	0.000457	-0.716	0.47400000000000003	0.802	363.0
11747	11747.0	Anxa5	annexin A5	1500.0	-1.5200000000000002e-05	0.00048699999999999997	-0.031200000000000002	0.975	0.991	1500.0	-0.168	0.08850000000000001	-1.9	0.057300000000000004	0.483	1500.0	-0.0663	0.0858	-0.773	0.439	1.0	1500.0	0.010700000000000001	0.0884	0.121	0.903	0.977	1500.0	-0.0847	0.0857	-0.988	0.323	0.671	1500.0	-0.0179	0.0857	-0.209	0.834	0.9480000000000001	11747.0	Anxa5	annexin A5	2190.0	-0.000112	0.000387	-0.29	0.771	0.931	2190.0
16852	16852.0	Lgals1	lectin, galactose binding, soluble 1	124.0	-0.000326	0.0007109999999999999	-0.458	0.647	0.85	124.0	-0.30000000000000004	0.146	-2.06	0.0397	0.483	124.0	-0.009970000000000001	0.14200000000000002	-0.07010000000000001	0.9440000000000001	1.0	124.0	-0.116	0.145	-0.798	0.425	0.904	124.0	-0.17	0.14200000000000002	-1.2	0.232	0.642	124.0	-0.06330000000000001	0.14200000000000002	-0.446	0.656	0.89	16852.0	Lgals1	lectin, galactose binding, soluble 1	343.0	0.00175	0.0006969999999999999	2.51	0.0122	0.196	343.0
[truncated: 303 more columns]
