# Supplementary material for: Downregulation of glial genes involved in synaptic function mitigates Huntington's disease pathogenesis
Source: eLife. 2021 Apr 19;10:e64564. doi: 10.7554/eLife.64564 (PMC8149125; doi:10.7554/eLife.64564)
Supplement: Figure 1—source data 2. [file elife-64564-fig1-data2.zip › Figure_1_source_data_file_2/neuronUp/17/subHuman.csv]

Entrez	Chip	Caudate Probeset	M	t	P.Value	Unnamed: 5	Cerebellum Probeset	M.1	t.1	P.Value.1	Unnamed: 10	Probe Set ID	Title	Gene Symbol	Unigene	Full Length Ref. Sequences	Biological Process (GO)	Cellular Component (GO)	Molecular Function (GO)	Biochemical Function (Proteome)	Cellular Role (Proteome)	Molecular Localization (Proteome)	adjp	Entrez	entrezList	entrezList_filt	validList
5788	A	207238_s_at	0.0834	1.35	0.182		207238_s_at	0.015	0.464	0.644		207238_s_at	protein tyrosine phosphatase, receptor type, C	PTPRC	Hs.170121 // full length	NM_002838 // protein tyrosine phosphatase, receptor type, C isoform 1 precursor /// NM_080921 // protein tyrosine phosphatase, receptor type, C isoform 2 precursor /// NM_080922 // protein tyrosine phosphatase, receptor type, C isoform 3 precursor /// NM_080923 // protein tyrosine phosphatase, receptor type, C isoform 4	7166 // cell surface receptor linked signal transduction // predicted/computed	5887 // integral to plasma membrane // predicted/computed	4725 // protein tyrosine phosphatase activity // experimental evidence /// 5001 // transmembrane receptor protein tyrosine phosphatase activity // predicted/computed	---	---	---	0.3211159283694628	5788	['5788']	['5788']	True
5788	A	212587_s_at	0.365	4.0	0.000171		212587_s_at	0.034	1.09	0.281		212587_s_at	protein tyrosine phosphatase, receptor type, C	PTPRC	Hs.170121 // full length	NM_002838 // protein tyrosine phosphatase, receptor type, C isoform 1 precursor /// NM_080921 // protein tyrosine phosphatase, receptor type, C isoform 2 precursor /// NM_080922 // protein tyrosine phosphatase, receptor type, C isoform 3 precursor /// NM_080923 // protein tyrosine phosphatase, receptor type, C isoform 4	7166 // cell surface receptor linked signal transduction // predicted/computed	5887 // integral to plasma membrane // predicted/computed	4725 // protein tyrosine phosphatase activity // experimental evidence /// 5001 // transmembrane receptor protein tyrosine phosphatase activity // predicted/computed	---	---	---	0.001019194481294773	5788	['5788']	['5788']	True
5788	A	212588_at	0.428	2.96	0.00432		212588_at	0.0395	0.725	0.471		212588_at	protein tyrosine phosphatase, receptor type, C	PTPRC	Hs.170121 // full length	NM_002838 // protein tyrosine phosphatase, receptor type, C isoform 1 precursor /// NM_080921 // protein tyrosine phosphatase, receptor type, C isoform 2 precursor /// NM_080922 // protein tyrosine phosphatase, receptor type, C isoform 3 precursor /// NM_080923 // protein tyrosine phosphatase, receptor type, C isoform 4	7166 // cell surface receptor linked signal transduction // predicted/computed	5887 // integral to plasma membrane // predicted/computed	4725 // protein tyrosine phosphatase activity // experimental evidence /// 5001 // transmembrane receptor protein tyrosine phosphatase activity // predicted/computed	---	---	---	0.016004696957202937	5788	['5788']	['5788']	True
8880	A	203091_at	0.0615	1.82	0.0733		203091_at	0.0278	0.686	0.496		203091_at	far upstream element (FUSE) binding protein 1	FUBP1	Hs.118962 // full length	NM_003902 // far upstream element-binding protein	6366 // transcription from Pol II promoter // experimental evidence	---	3700 // transcription factor activity // experimental evidence /// 3697 // single-stranded DNA binding // experimental evidence /// 3676 // nucleic acid binding activity // extended:inferred from electronic annotation; KH; 2.5e-14	---	---	---	0.16135337579617837	8880	['8880']	['8880']	True
8880	A	212847_at	0.158	2.66	0.00989		212847_at	0.107	1.49	0.142		212847_at	Homo sapiens mRNA; cDNA DKFZp564O0122 (from clone DKFZp564O0122)	---	Hs.22370 // ---	---	---	---	---	---	---	---	0.031916241919264475	8880	['8880']	['8880']	True
8880	A	214093_s_at	0.309	3.57	0.000689		214093_s_at	0.16	1.91	0.0611		214093_s_at	Homo sapiens mRNA; cDNA DKFZp564O0122 (from clone DKFZp564O0122)	---	Hs.22370 // ---	---	---	---	---	---	---	---	0.003338228405046911	8880	['8880']	['8880']	True
8880	A	214094_at	-0.0201	-0.828	0.411		214094_at	0.0385	1.12	0.266		214094_at	Homo sapiens mRNA; cDNA DKFZp564O0122 (from clone DKFZp564O0122)	---	Hs.22370 // ---	---	---	---	---	---	---	---	0.5739054545454545	8880	['8880']	['8880']	True
79026	A	211986_at	0.791	8.82	1.41e-12		211986_at	0.18	2.18	0.0331		211986_at	AHNAK nucleoprotein (desmoyokin)	AHNAK	Hs.381240 // ---	---	7399 // neurogenesis // non-traceable author statement	5634 // nucleus // non-traceable author statement	---	---	---	---	6.668261052631579e-10	79026	['79026']	['79026']	True
79026	A	220016_at	0.199	3.18	0.00231		220016_at	0.102	2.27	0.027		220016_at	hypothetical protein MGC5395	MGC5395	Hs.165215 // full length	NM_024060 // hypothetical protein MGC5395	7242 // intracellular signaling cascade // inferred from electronic annotation	---	---	---	---	---	0.009383696202531645	79026	['79026']	['79026']	True
79026	B	235281_x_at	0.0634	1.18	0.242		235281_x_at_B	0.0356	0.886	0.379		235281_x_at	AHNAK nucleoprotein (desmoyokin)	AHNAK	---		---	---	---				0.39529452826758765	79026	['79026']	['79026']	True
79026	B	238855_at	0.00823	0.269	0.789		238855_at_B	0.00454	0.124	0.902		238855_at	hypothetical protein MGC5395	MGC5395	Hs.378738		---	---	---				0.8711769968051118	79026	['79026']	['79026']	True
8939	A	212824_at	0.442	5.73	3.06e-07		212824_at	-0.0455	-0.905	0.369		212824_at	far upstream element (FUSE) binding protein 3	FUBP3	Hs.153636 // full length	---	---	---	---	---	---	---	4.6825504087193465e-06	8939	['8939']	['8939']	True
8939	B	239193_at	-0.022	-0.518	0.606		239193_at_B	-0.0161	-0.443	0.659		239193_at	hypothetical protein LOC158301	LOC158301	---		910 // cytokinesis // inferred from electronic annotation /// 7049 // cell cycle // inferred from electronic annotation /// 7242 // PDZ;intracellular signaling cascade;0.019 // extended:inferred from electronic annotation	5923 // tight junction // inferred from electronic annotation /// 16020 // membrane // inferred from electronic annotation	5515 // protein binding // inferred from electronic annotation				0.7409341969193926	8939	['8939']	['8939']	True
302	A	201590_x_at	0.621	5.18	2.53e-06		201590_x_at	0.0697	0.929	0.357		201590_x_at	annexin A2	ANXA2	Hs.217493 // full length	NM_004039 // annexin A2	1501 // skeletal development // traceable author statement	5625 // soluble fraction // traceable author statement /// 5886 // plasma membrane // traceable author statement	5544 // calcium-dependent phospholipid binding // inferred from electronic annotation /// 4859 // phospholipase inhibitor activity // traceable author statement /// 5509 // calcium ion binding // inferred from electronic annotation /// 8435 // anticoagulant activity // inferred from electronic annotation	---	---	---	2.790079528718704e-05	302	['302']	['302']	True
302	A	210427_x_at	0.611	4.96	5.73e-06		210427_x_at	0.0451	0.592	0.556		210427_x_at	annexin A2	ANXA2	Hs.217493 // full length	NM_004039 // annexin A2	1501 // skeletal development // traceable author statement	5625 // soluble fraction // traceable author statement /// 5886 // plasma membrane // traceable author statement	5544 // calcium-dependent phospholipid binding // inferred from electronic annotation /// 4859 // phospholipase inhibitor activity // traceable author statement /// 5509 // calcium ion binding // inferred from electronic annotation /// 8435 // anticoagulant activity // inferred from electronic annotation	---	---	---	5.600118338046552e-05	302	['302']	['302']	True
302	A	213503_x_at	0.625	5.04	4.16e-06		213503_x_at	0.0612	0.948	0.347		213503_x_at	annexin A2	ANXA2	Hs.217493 // full length	NM_004039 // annexin A2	1501 // skeletal development // traceable author statement	5625 // soluble fraction // traceable author statement /// 5886 // plasma membrane // traceable author statement	5544 // calcium-dependent phospholipid binding // inferred from electronic annotation /// 4859 // phospholipase inhibitor activity // traceable author statement /// 5509 // calcium ion binding // inferred from electronic annotation /// 8435 // anticoagulant activity // inferred from electronic annotation	---	---	---	4.272987654320987e-05	302	['302']	['302']	True
308	A	200782_at	0.45	5.67	3.89e-07		200782_at	0.125	1.61	0.112		200782_at	annexin A5	ANXA5	Hs.300711 // full length	NM_001154 // annexin 5	7596 // blood coagulation // inferred from electronic annotation	---	5544 // calcium-dependent phospholipid binding // inferred from electronic annotation /// 4859 // phospholipase inhibitor activity // traceable author statement /// 5509 // calcium ion binding // not recorded /// 8435 // anticoagulant activity // inferred from electronic annotation	---	---	---	5.7039791122715405e-06	308	['308']	['308']	True
3956	A	201105_at	0.705	7.48	3e-10		201105_at	-0.0895	-1.05	0.299		201105_at	lectin, galactoside-binding, soluble, 1 (galectin 1)	LGALS1	Hs.382367 // full length	NM_002305 // beta-galactosidase binding lectin precursor	6915 // apoptosis // traceable author statement /// 7157 // heterophilic cell adhesion // inferred from electronic annotation	---	5530 // lectin // extended:Unknown; Gal-bind_lectin; 2.3e-78 /// 5534 // galactose binding // inferred from electronic annotation /// 5529 // sugar binding // inferred from electronic annotation	---	---	---	2.0799999999999998e-08	3956	['3956']	['3956']	True
