# Supplementary material for: Downregulation of glial genes involved in synaptic function mitigates Huntington's disease pathogenesis
Source: eLife. 2021 Apr 19;10:e64564. doi: 10.7554/eLife.64564 (PMC8149125; doi:10.7554/eLife.64564)
Supplement: Figure 1—source data 2. [file elife-64564-fig1-data2.zip › Figure_1_source_data_file_2/neuronUp/17/subFly.csv]

fbgene	gene_x	EN7vsEW7_log2FoldChange	EN7vsEW7_pvalue	EN7vsEW7_padj	EN7vsEW7_grp.mean.EW7	EN7vsEW7_grp.mean.EN7	EN9vsEW9_log2FoldChange	EN9vsEW9_pvalue	EN9vsEW9_padj	EN9vsEW9_grp.mean.EW9	EN9vsEW9_grp.mean.EN9	EN11vsEW11_v2_log2FoldChange	EN11vsEW11_v2_pvalue	EN11vsEW11_v2_padj	EN11vsEW11_v2_grp.mean.EW11	EN11vsEW11_v2_grp.mean.EN11	EF18vsEW18_log2FoldChange	EF18vsEW18_pvalue	EF18vsEW18_padj	EF18vsEW18_grp.mean.EW18	EF18vsEW18_grp.mean.EF18	EF20vsEW20_log2FoldChange	EF20vsEW20_pvalue	EF20vsEW20_padj	EF20vsEW20_grp.mean.EW20	EF20vsEW20_grp.mean.EF20	EF22vsEW22_log2FoldChange	EF22vsEW22_pvalue	EF22vsEW22_padj	EF22vsEW22_grp.mean.EW22	EF22vsEW22_grp.mean.EF22	Unnamed: 31_x	AllSig_x	UnionSig_x	fbgene	gene_y	RN5vsRW5_log2FoldChange	RN5vsRW5_pvalue	RN5vsRW5_padj	RN5vsRW5_grp.mean.RW5	RN5vsRW5_grp.mean.RN5	RN7vsRW7_log2FoldChange	RN7vsRW7_pvalue	RN7vsRW7_padj	RN7vsRW7_grp.mean.RW7	RN7vsRW7_grp.mean.RN7	RN8vsRW8_log2FoldChange	RN8vsRW8_pvalue	RN8vsRW8_padj
FBgn0004369	Ptp99A:FBgn0004369	0.103924095433999	0.253575075524922	0.615927249660794	5658.29168739896	6105.23463629696	0.20635321049529	0.000198836270396551	0.00130599569715537	5484.34907519843	6335.6877512355	0.0340263777653159	0.629990670815473	0.825086616009722	6009.45943616395	6156.78032450846	-0.0296254454220558	0.693134660164136	0.842934374080401	5905.99281027876	5783.41201205037	-0.16807755609206	0.00822960288825881	0.0472590221244729	5504.68620052303	4882.68008067708	-0.248664277950719	0.185438299427974	0.615123234937876	5361.82766656749	4426.78872220828		False	True	FBgn0004369	Ptp99A:FBgn0004369	-0.194044567101622	0.00133753914585529	0.00733502812724427	6432.1113499228	5613.51628520472	-0.106214490742186	0.616586455769734	0.907179471613884	5021.84975768603	4613.09635394951	-0.0416641254365867	0.677081305682951	0.887638248259264
FBgn0259227	CG42327:FBgn0259227	-0.0498268135075886	0.47203523580572	0.795859566381183	3162.73753023767	3052.30651638719	-0.0717747888210022	0.230461044408608	0.421324236053863	3058.2389387012	2907.6990077716	0.0335005348826823	0.695135007236043	0.863779205913891	2879.86926718356	2949.36634077508	-0.028002673695829	0.713084054881885	0.855676056460415	3939.90575222631	3862.07386720982	-0.00756365713246175	0.921168282437182	0.968103734171025	3112.95340829997	3096.16835218348	-0.176933558038168	0.0471735057076964	0.322692187874334	3242.99914524072	2861.75544698332		False	False	FBgn0259227	CG42327:FBgn0259227	-0.462276809076075	8.72099980123542e-12	1.97852943316724e-10	2929.61299513237	2115.90370045331	-0.46597891959058	0.00046074090296753	0.00730751837090777	2626.73886443171	1870.87969747522	-0.471010856240112	5.89882224188001e-12	3.19915727655393e-10
FBgn0032673	CG7180:FBgn0032673	0.0915265906775721	0.412808570670806	0.756913268980767	1700.31475142234	1821.90670892353	0.177496402335545	0.0111258575335958	0.0421474718025537	1628.75357375371	1846.16309052166	0.149713365000176	0.0938024121323906	0.276245849000392	1524.73313975218	1698.78433747393	0.0565313192518411	0.463877599419567	0.679301595635396	1852.92420595496	1929.44060121983	-0.178068010025319	0.0247496765513502	0.106472100661552	1879.79007500673	1651.98604170274	-0.181588768115349	0.290251006443648	0.705490484561594	1657.01086205427	1444.92852625233		False	False	FBgn0032673	CG7180:FBgn0032673	-0.183491872748039	0.0136465323947549	0.0522816490718291	2014.13790338466	1769.30694410955	-0.26197544808807	0.159892486859927	0.561780200013866	1666.13500711497	1361.97511920535	-0.251362133880561	0.00476895596371278	0.0415891111683464
FBgn0000464	Lar:FBgn0000464	0.0100232473026468	0.932310391796414	0.983341360780212	10740.0591415087	10822.3207970314	0.111993186169953	0.020449266740642	0.0690315612463997	10499.9361585171	11353.7390829762	-0.0838243880908076	0.24482890672951	0.502747954788448	11173.6003711716	10527.2977330146	0.117332914431179	0.132031041895862	0.31516632780479	11377.5471697449	12370.8332289404	-0.0743609439243703	0.304920616394855	0.56209956030175	10522.4932759989	9973.91278556566	-0.19131131075724	0.376006771292533	0.757033240825099	9377.40413059464	8038.14967139492		False	False	FBgn0000464	Lar:FBgn0000464	-0.0189751567812398	0.802109952354319	0.901933610955623	11498.1213973041	11345.2162271038	-0.0843521436391605	0.751818481159739	0.948043443171727	9213.80453822276	8533.03137121385	-0.0164580340303038	0.854382399020924	0.953722774463177
FBgn0014007	Ptp69D:FBgn0014007	-0.00448015903626357	0.956460524767672	0.986714371295618	2025.16423161126	2018.16920380631	0.105793793062693	0.164524665705742	0.332088821659922	2271.60013703142	2447.87354534537	0.0758436650937397	0.318483894351728	0.582319039805317	2331.47878028671	2461.12411862823	0.0531760285857715	0.562583779473021	0.758643923063265	2446.32154059225	2542.33077445016	-0.0718781011337956	0.30521289217126	0.562503944459146	2693.07866230704	2557.5896757609	0.0652895969522944	0.333683484012407	0.733647605395842	2449.9084292024	2564.55755575095		False	False	FBgn0014007	Ptp69D:FBgn0014007	-0.144635026435016	0.0511044272783462	0.147694766844869	2293.82491304297	2071.36460156988	-0.121963338573874			1975.93985816237	1793.12345068751	0.0392102802245099	0.646870537967848	0.875788673390212
FBgn0014870	Psi:FBgn0014870	0.184390214736633	0.0733011957436155	0.304728935748607	3033.97720154588	3480.4514536357	0.240155941015579	6.85022651524109e-05	0.000504019924846957	3215.2282871361	3804.19076900422	0.118980234524786	0.136293239086344	0.35095339292388	3351.33439393877	3648.44011592528	0.369056015793668	1.72385507788144e-06	3.65045902003643e-05	2786.31067497021	3625.14118715594	0.235180876982835	0.0086773825756133	0.0491250404862071	2784.34503908294	3311.4050921117	0.0836581663159637	0.582954103033359	0.853999804836653	2747.50409825786	2923.49912325906		False	True	FBgn0014870	Psi:FBgn0014870	0.0281354431335276	0.710953340710194	0.846765632541466	3558.0856767789	3629.6658531478	-0.0888166413965596	0.73631022575459	0.943825166780606	3118.94439715861	2878.92320794067	-0.0196651302742101	0.808515067924421	0.937464000225703
FBgn0029752	TrxT:FBgn0029752	0.047359560660171	0.529006677982273		0.693484729230415	1.85238912516361	-0.163322092511816	0.307716371754156		2.74290065876272	0.611192694358286	-0.00760959176317065	0.952692774227295		2.6634620780889	2.50166615028059	0.0417016521190044	0.813853467422514	0.909719746978783	4.88162203759448	5.88317593927648	0.247674890322504	0.0762637141951084	0.239055391060061	3.48380429474903	10.931070569991	0.186444544660253	0.523530458145534	0.831651741609726	4.88329189943006	7.23486891541515		False	False	FBgn0029752	TrxT:FBgn0029752	0.116649333119535	0.543275256657109		1.65379568379005	2.96549863693437	-0.0141947245622254	0.953236132982042		3.46216472367377	3.22789017209569	0.104485202673932	0.387591464033618
FBgn0050069	CG30069:FBgn0050069	0.195322106486613	0.0154165774927905	0.104168577317787	7726.15940271788	8897.21789501766	0.176916926402858	0.00586503869009549	0.0249245747093519	6933.60990060317	7850.26967543285	0.143616000874821	0.0589400376678343	0.200067070389076	7417.37962850162	8218.29713447506	0.233285155476596	0.00236425636906797	0.0161878447413038	9753.41709995849	11516.4821137834	-0.102993082252764	0.100636374070136	0.286094469874938	9602.96395350416	8922.68374650168	-0.249136623804721	0.128825578251007	0.534259757194983	9531.68196613125	7909.15390440159		False	False	FBgn0050069	CG30069:FBgn0050069	-0.0915020001496031	0.315369279983775	0.525833808261811	6824.71778651162	6394.02196990085	-0.0414645049795994	0.800549978448673	0.962279944074784	5701.47250128535	5526.74676566734	-0.0952208586952082	0.239150905194342	0.58837480857318
FBgn0011761	dhd:FBgn0011761	0.242632436662361	0.0887906252040754	0.344538266217615	3.84535236729166	13.7380021684206	0.169865266782103	0.462852651495005	0.662214276519395	105.548345877836	186.631246499804	-0.0784949822021636	0.545001997219769	0.769344529262979	41.2888850483877	22.6238481669505	0.0123897893279314			46.8355563314682	51.6067344497794	-0.625559373970871	0.000943064479015817	0.00819909630125708	149.320654272875	56.3936458307264	0.203951511541966			560.652194719525	7147.23308333444		False	True	FBgn0011761	dhd:FBgn0011761	0.239507599237253	0.261657989314458	0.464571231414624	80.4570791601419	98.4801024160634	0.00614161956365754	0.976071474354957	0.996722021209046	962.967355247654	997.218897963023	0.0870218998255758	0.566811868035043	0.83882121098218
FBgn0036442	CG13473:FBgn0036442	-0.0218939203318773	0.53177471930344		0.352539509466587	0.0	0.0503542331715526	0.497917386926524		0.0	0.629004661191196	0.00147927145609743	0.978051175683737		0.557962419146736	0.586782036849416	0.0656357338368221	0.436287118293871		0.362980833415432	1.98733683311523				0.0	0.0	0.0327024153024653	0.730116800343671		0.342883369297431	0.951647884922711		False	False	FBgn0036442	CG13473:FBgn0036442				0.0	0.0	0.0496531372810187	0.540409122618081		0.0	0.311340076093593	-0.0335782424850865	0.540637132396994
FBgn0040070	Trx-2:FBgn0040070	-0.111091247398838	0.0885927160508001	0.343899304895132	10488.8760491823	9691.42219229867	-0.172193386738777	0.00146334065812986	0.00757849359187437	9822.74284830538	8707.86888206347	-0.13128095282175	0.0422878837574876	0.159695859158711	9533.23522067865	8687.05642740373	-0.0913306821416509	0.270656354623907	0.493591371888747	11219.3098348632	10509.1168115612	-0.0651472101924999	0.316502044363727	0.57340072687025	10966.4861494628	10467.3597242649	0.00786759929538877	0.93716575440681	0.981730686955165	10571.124623428	10630.4450724188		False	True	FBgn0040070	Trx-2:FBgn0040070	0.334413783532492	1.01404188352007e-05	9.21021853473925e-05	7001.58784687209	8867.31324666043	0.309569337219782	0.0447229118029868	0.260720382299696	7224.26028980064	9087.94958117089	0.0842919301205338	0.303692684551862	0.660800240439652
FBgn0014870	Psi:FBgn0014870	0.184390214736633	0.0733011957436155	0.304728935748607	3033.97720154588	3480.4514536357	0.240155941015579	6.85022651524109e-05	0.000504019924846957	3215.2282871361	3804.19076900422	0.118980234524786	0.136293239086344	0.35095339292388	3351.33439393877	3648.44011592528	0.369056015793668	1.72385507788144e-06	3.65045902003643e-05	2786.31067497021	3625.14118715594	0.235180876982835	0.0086773825756133	0.0491250404862071	2784.34503908294	3311.4050921117	0.0836581663159637	0.582954103033359	0.853999804836653	2747.50409825786	2923.49912325906		False	True	FBgn0014870	Psi:FBgn0014870	0.0281354431335276	0.710953340710194	0.846765632541466	3558.0856767789	3629.6658531478	-0.0888166413965596	0.73631022575459	0.943825166780606	3118.94439715861	2878.92320794067	-0.0196651302742101	0.808515067924421	0.937464000225703
FBgn0000083	AnnIX:FBgn0000083	0.136657886385653	0.173055801281848	0.506152746468962	12234.650378345	13539.3866505669	0.209928936709467	3.15814609325604e-05	0.000251787083635852	11162.8976522091	12925.7947456316	0.584759352716015	8.42967473890686e-09	2.75725057282726e-07	10345.0075325126	15863.3754328014	-0.0343603745212132	0.677421448575234	0.834719993004153	16481.8782196507	16081.268486418	-0.0536195512427473	0.465572425900563	0.710192664830861	13992.4877011535	13461.443580199	-0.190266252923819	0.0377063439150797	0.284899586707895	14800.7444693714	12934.1312902728		False	True	FBgn0000083	AnnIX:FBgn0000083	0.61200938172754	2.51964908345392e-31	1.81345226447759e-29	10719.1733931973	16446.1823229589	0.36546490796276	0.0237179800364744	0.169362669864151	10438.0606808603	13713.6932672866	0.271809863559745	0.00076112452816511	0.00907770074565411
FBgn0000084	AnnX:FBgn0000084	0.057926053738669	0.716135000980636	0.915697965745441	6509.71857188	6840.57901975838	-0.0129908915658682	0.907880823898574	0.955180645447609	6192.40708143748	6134.02848271934	0.261952627895811	0.0388483579414007	0.150388250068284	5817.33902117854	7092.21458714557	-0.15358297175694	0.187283894217864	0.394068757561019	8041.0590022159	7176.27189575402	0.115922595651755	0.274878949354814	0.530248832881173	5757.64033495185	6285.99263247838	-0.346393359958245	0.102174734703095	0.485091263824039	7109.95955243382	5389.59142422527		False	False	FBgn0000084	AnnX:FBgn0000084	0.538308622575259			5595.8705772226	8191.02732720107	0.296197621463756	0.22573748467621	0.658811224863346	6368.69411656883	8200.03129396419	0.0992459066605927	0.554737376357047	0.833609153220299
FBgn0030749	Anxb11:FBgn0030749	0.226512688248379	0.0129353014719193	0.0919695489532683	2570.12803513158	3033.59815545627	0.315123568371487	6.6986841944492e-06	6.1765272322866e-05	2530.20311431312	3158.30836885443	0.504666500690282	9.20083030395926e-08	2.43221948904662e-06	2459.2417285953	3545.8430590029	-0.0377695649228364	0.652129427384531	0.819680249328249	3439.85070632826	3347.94297584446	-0.0776418927216138	0.203353190674505	0.445115596857014	3210.75687833536	3038.22307602593	-0.0949672353326599	0.488487556423248	0.817410712033875	3248.94396070953	3031.68574609659		False	True	FBgn0030749	Anxb11:FBgn0030749	0.976967418524568	6.94392328571343e-49	7.39456973568422e-47	2656.19512873492	5280.62116103922	0.890810099927169	3.60207996668764e-17	3.81785161959413e-15	2467.98115139074	4663.619340108	0.690358045327612	4.31666236717556e-13	2.54356413322059e-11
FBgn0000083	AnnIX:FBgn0000083	0.136657886385653	0.173055801281848	0.506152746468962	12234.650378345	13539.3866505669	0.209928936709467	3.15814609325604e-05	0.000251787083635852	11162.8976522091	12925.7947456316	0.584759352716015	8.42967473890686e-09	2.75725057282726e-07	10345.0075325126	15863.3754328014	-0.0343603745212132	0.677421448575234	0.834719993004153	16481.8782196507	16081.268486418	-0.0536195512427473	0.465572425900563	0.710192664830861	13992.4877011535	13461.443580199	-0.190266252923819	0.0377063439150797	0.284899586707895	14800.7444693714	12934.1312902728		False	True	FBgn0000083	AnnIX:FBgn0000083	0.61200938172754	2.51964908345392e-31	1.81345226447759e-29	10719.1733931973	16446.1823229589	0.36546490796276	0.0237179800364744	0.169362669864151	10438.0606808603	13713.6932672866	0.271809863559745	0.00076112452816511	0.00907770074565411
FBgn0000084	AnnX:FBgn0000084	0.057926053738669	0.716135000980636	0.915697965745441	6509.71857188	6840.57901975838	-0.0129908915658682	0.907880823898574	0.955180645447609	6192.40708143748	6134.02848271934	0.261952627895811	0.0388483579414007	0.150388250068284	5817.33902117854	7092.21458714557	-0.15358297175694	0.187283894217864	0.394068757561019	8041.0590022159	7176.27189575402	0.115922595651755	0.274878949354814	0.530248832881173	5757.64033495185	6285.99263247838	-0.346393359958245	0.102174734703095	0.485091263824039	7109.95955243382	5389.59142422527		False	False	FBgn0000084	AnnX:FBgn0000084	0.538308622575259			5595.8705772226	8191.02732720107	0.296197621463756	0.22573748467621	0.658811224863346	6368.69411656883	8200.03129396419	0.0992459066605927	0.554737376357047	0.833609153220299
FBgn0030749	Anxb11:FBgn0030749	0.226512688248379	0.0129353014719193	0.0919695489532683	2570.12803513158	3033.59815545627	0.315123568371487	6.6986841944492e-06	6.1765272322866e-05	2530.20311431312	3158.30836885443	0.504666500690282	9.20083030395926e-08	2.43221948904662e-06	2459.2417285953	3545.8430590029	-0.0377695649228364	0.652129427384531	0.819680249328249	3439.85070632826	3347.94297584446	-0.0776418927216138	0.203353190674505	0.445115596857014	3210.75687833536	3038.22307602593	-0.0949672353326599	0.488487556423248	0.817410712033875	3248.94396070953	3031.68574609659		False	True	FBgn0030749	Anxb11:FBgn0030749	0.976967418524568	6.94392328571343e-49	7.39456973568422e-47	2656.19512873492	5280.62116103922	0.890810099927169	3.60207996668764e-17	3.81785161959413e-15	2467.98115139074	4663.619340108	0.690358045327612	4.31666236717556e-13	2.54356413322059e-11
FBgn0031213	galectin:FBgn0031213	-0.0691704177225963	0.379033497046637	0.733565721527245	5648.75820608774	5374.05435555112	0.0257666491684697	0.653540460881142	0.806488295240865	5899.66682330435	6007.85765691576	0.0581821606288176	0.459237079907243	0.705825198203906	5769.95743059327	6015.69427186498	-0.00839152082217241	0.919687927486161	0.964698959198512	6115.74335852459	6079.30881661727	-0.175145061098511	0.00210665422140847	0.0159654905907112	6767.71599968868	5976.85420874118	0.0267610345842959	0.838628356991075	0.952793055186307	5727.39609825144	5840.2520700275		False	False	FBgn0031213	galectin:FBgn0031213	-0.218084478311848	0.000407773902695	0.00260117875826713	6687.35471410229	5738.46529990732	-0.0624399985040688	0.595820775986505	0.899242901510574	5611.60039992703	5365.01940585766	0.0186047285259733	0.852073064491551	0.953722774463177
FBgn0052226	CG32226:FBgn0052226	0.00601765716419266	0.939888848404438	0.98488813620234	3620.0962713723	3635.54802246826	-0.0721456158371686	0.178032317635744	0.351095353883336	4114.045129869	3911.12865568482	-0.0143716755270211	0.859970107349893	0.945468674623155	3811.36434314442	3772.42113544011	0.0896230134017383	0.216666636439691	0.43228937580874	3643.73650597739	3883.39362114677	0.185791154668665	0.00287026711572981	0.0205244260293374	3715.74953515554	4241.62284362203	-0.0360034672592879			3489.76935030585	3396.74296706352		False	False	FBgn0052226	CG32226:FBgn0052226	-0.138489126615782	0.0482346805475157	0.141557122101764	4623.74615062406	4194.47900195204	-0.198833334639671			3767.46680176042	3240.1258340597	-0.0199263524207888	0.798686310269768	0.934049934922269
FBgn0031289	CG13950:FBgn0031289	-0.219419807022281	0.270684380084414	0.634828817042226	23.7118928471398	16.2889200776701	0.0446231258359132	0.870723876930267	0.935938359620061	16.0941059148363	17.6215454525048	-0.0804150919841268	0.696549337145544	0.864264574786743	16.5808515602284	13.5793212494657	0.26061527826369	0.269228135132424	0.491869244920856	15.847255035167	24.0638642712119	0.152548262550381	0.376907814445262	0.635025715444722	12.3788041799178	17.8657872588241	-0.0466405786515808			30.6188605316068	25.5771130838196		False	False	FBgn0031289	CG13950:FBgn0031289	0.044680015960856	0.871163418236061	0.93790638386956	19.8447637017649	20.986718742314	-0.25494615823204	0.415644878917418	0.816264629605125	19.7018186979939	13.7891793208459	0.0113745051274911	0.964216508425804	0.986663302201228
FBgn0034365	CG5335:FBgn0034365	0.158835545743964	0.0885024854055277	0.343807064033115	788.970454220358	886.147221718257	0.209968812353815	0.0928823847855525	0.220302967274976	860.978054194976	1004.22740361246	0.0459153896434034	0.687200447200819	0.858668257043963	876.017213853823	906.084678805263	0.491494427249204	3.81610994471219e-05	0.000528722742153989	510.6211557316	735.080933382525	0.531382932680769	5.83613557966559e-08	1.70634585433669e-06	545.326441589823	810.774075457441	0.265934964104029	0.296848284064189	0.709759633833165	921.669836682203	1164.3995551214		False	True	FBgn0034365	CG5335:FBgn0034365	-0.231595745198919	0.063287751396105	0.171997649367123	861.323745295164	726.535673578719	-0.0918561655284734	0.598325689273695	0.899902480069271	797.344056427096	743.721621666599	-0.0125422621660093	0.914260646411038	0.972422217438455
FBgn0031214	CG11374:FBgn0031214	0.0750610334109818	0.710213785703181	0.912804275450293	45.3086845393418	49.535499904534	0.395993304866248	0.140773041977445	0.298621060445265	27.9813837692111	42.2882361806827	0.131646992608287	0.555772978172397	0.77743530956691	40.8468269708663	47.4440304662975	0.204744464858033	0.381900427231338	0.608092947432866	34.9933530654117	44.4714111270348	0.292113118760959	0.120313913281752	0.321775782404838	39.0645524650671	55.7048123308636	0.34721643515211	0.246244909725486	0.663832294718207	34.3116934929815	50.0354408697386		False	False	FBgn0031214	CG11374:FBgn0031214	0.042104496879978	0.866856998245709	0.93585275918072	47.152355221009	49.0837392952577	0.138971378881608	0.623652661961714	0.910016051892035	43.9001463259972	50.0116230765763	-0.120792371847597	0.620765727405137	0.864677637930411
[truncated: 20 more columns]
