# Supplementary material for: Downregulation of glial genes involved in synaptic function mitigates Huntington's disease pathogenesis
Source: eLife. 2021 Apr 19;10:e64564. doi: 10.7554/eLife.64564 (PMC8149125; doi:10.7554/eLife.64564)
Supplement: Figure 1—source data 2. [file elife-64564-fig1-data2.zip › Figure_1_source_data_file_2/neuronUp/1/subMouse.csv]

Entrez	Entrez_Striatum 2 months	Symbol_Striatum 2 months	Name_Striatum 2 months	baseMean.continuousQ_Striatum 2 months	log2FoldChange.continuousQ_Striatum 2 months	lfcSE.continuousQ_Striatum 2 months	stat.continuousQ_Striatum 2 months	pvalue.continuousQ_Striatum 2 months	FDR.continuousQ_Striatum 2 months	baseMean.Q.80.vs.20_Striatum 2 months	log2FoldChange.Q.80.vs.20_Striatum 2 months	lfcSE.Q.80.vs.20_Striatum 2 months	stat.Q.80.vs.20_Striatum 2 months	pvalue.Q.80.vs.20_Striatum 2 months	FDR.Q.80.vs.20_Striatum 2 months	baseMean.Q.92.vs.20_Striatum 2 months	log2FoldChange.Q.92.vs.20_Striatum 2 months	lfcSE.Q.92.vs.20_Striatum 2 months	stat.Q.92.vs.20_Striatum 2 months	pvalue.Q.92.vs.20_Striatum 2 months	FDR.Q.92.vs.20_Striatum 2 months	baseMean.Q.111.vs.20_Striatum 2 months	log2FoldChange.Q.111.vs.20_Striatum 2 months	lfcSE.Q.111.vs.20_Striatum 2 months	stat.Q.111.vs.20_Striatum 2 months	pvalue.Q.111.vs.20_Striatum 2 months	FDR.Q.111.vs.20_Striatum 2 months	baseMean.Q.140.vs.20_Striatum 2 months	log2FoldChange.Q.140.vs.20_Striatum 2 months	lfcSE.Q.140.vs.20_Striatum 2 months	stat.Q.140.vs.20_Striatum 2 months	pvalue.Q.140.vs.20_Striatum 2 months	FDR.Q.140.vs.20_Striatum 2 months	baseMean.Q.175.vs.20_Striatum 2 months	log2FoldChange.Q.175.vs.20_Striatum 2 months	lfcSE.Q.175.vs.20_Striatum 2 months	stat.Q.175.vs.20_Striatum 2 months	pvalue.Q.175.vs.20_Striatum 2 months	FDR.Q.175.vs.20_Striatum 2 months	Entrez_Liver 2 months	Symbol_Liver 2 months	Name_Liver 2 months	baseMean.continuousQ_Liver 2 months	log2FoldChange.continuousQ_Liver 2 months	lfcSE.continuousQ_Liver 2 months	stat.continuousQ_Liver 2 months	pvalue.continuousQ_Liver 2 months	FDR.continuousQ_Liver 2 months	baseMean.Q.80.vs.20_Liver 2 months
18707	18707.0	Pik3cd	phosphatidylinositol 3-kinase catalytic delta polypeptide	748.0	0.00127	0.000505	2.51	0.012100000000000001	0.315	748.0	0.06670000000000001	0.0956	0.6980000000000001	0.485	0.713	748.0	0.0292	0.09280000000000001	0.315	0.753	1.0	748.0	0.17500000000000002	0.0954	1.83	0.067	0.904	748.0	0.183	0.0926	1.97	0.0483	0.629	748.0	0.179	0.0925	1.9300000000000002	0.053200000000000004	0.659	18707.0	Pik3cd	phosphatidylinositol 3-kinase catalytic delta polypeptide	180.0	-0.000258	0.000762	-0.339	0.734	0.917	180.0
18590	18590.0	Pdgfa	platelet derived growth factor, alpha	478.0	0.000102	0.00039000000000000005	0.262	0.793	0.92	478.0	-0.162	0.06810000000000001	-2.38	0.017400000000000002	0.483	478.0	0.0014900000000000002	0.0654	0.0227	0.982	1.0	478.0	-0.0413	0.06760000000000001	-0.611	0.541	0.906	478.0	-0.025	0.06520000000000001	-0.383	0.7020000000000001	0.866	478.0	-0.00642	0.0651	-0.09860000000000001	0.921	0.978	18590.0	Pdgfa	platelet derived growth factor, alpha	76.4	-0.00046199999999999995	0.00068	-0.679	0.497	0.8140000000000001	76.4
26362	26362.0	Axl	AXL receptor tyrosine kinase	1690.0	3.8e-05	0.000237	0.16	0.873	0.9520000000000001	1690.0	0.056900000000000006	0.042	1.35	0.17500000000000002	0.51	1690.0	-2.2100000000000002e-05	0.0407	-0.000543	1.0	1.0	1690.0	0.0236	0.042	0.562	0.5740000000000001	0.907	1690.0	-0.0158	0.0405	-0.389	0.6980000000000001	0.864	1690.0	0.029500000000000002	0.040400000000000005	0.729	0.466	0.8210000000000001	26362.0	Axl	AXL receptor tyrosine kinase	744.0	-0.0008259999999999999	0.000754	-1.1	0.273	0.664	744.0
16337	16337.0	Insr	insulin receptor	2720.0	0.00043099999999999996	0.000518	0.8320000000000001	0.405	0.733	2720.0	0.121	0.0976	1.24	0.216	0.531	2720.0	-0.0235	0.09480000000000001	-0.248	0.804	1.0	2720.0	0.07060000000000001	0.0976	0.724	0.46900000000000003	0.904	2720.0	0.0908	0.0947	0.9580000000000001	0.338	0.678	2720.0	0.0695	0.0947	0.734	0.463	0.82	16337.0	Insr	insulin receptor	5390.0	-0.0008269999999999999	0.000379	-2.18	0.0292	0.281	5390.0
16195	16195.0	Il6st	interleukin 6 signal transducer	2750.0	0.000808	0.00063	1.28	0.2	0.619	2750.0	0.169	0.123	1.37	0.17200000000000001	0.509	2750.0	-0.028300000000000002	0.12	-0.23600000000000002	0.8140000000000001	1.0	2750.0	0.114	0.123	0.922	0.357	0.904	2750.0	0.162	0.12	1.35	0.177	0.633	2750.0	0.131	0.12	1.09	0.275	0.746	16195.0	Il6st	interleukin 6 signal transducer	4400.0	-0.000623	0.000597	-1.04	0.297	0.685	4400.0
18654	18654.0	Pgf	placental growth factor	51.6	-0.0009989999999999999	0.000629	-1.59	0.112	0.5630000000000001	51.6	-0.28500000000000003	0.122	-2.33	0.019700000000000002	0.483	51.6	-0.0287	0.117	-0.246	0.806	1.0	51.6	-0.20800000000000002	0.121	-1.72	0.0849	0.904	51.6	-0.10400000000000001	0.116	-0.892	0.372	0.6940000000000001	51.6	-0.232	0.117	-1.98	0.0478	0.645
14389	14389.0	Gab2	growth factor receptor bound protein 2-associated protein 2	806.0	0.0010400000000000001	0.000584	1.78	0.0755	0.526	806.0	0.0888	0.113	0.784	0.433	0.677	806.0	-0.015600000000000001	0.11	-0.14200000000000002	0.887	1.0	806.0	0.14200000000000002	0.113	1.25	0.21	0.904	806.0	0.155	0.11	1.41	0.159	0.629	806.0	0.154	0.11	1.4	0.162	0.719	14389.0	Gab2	growth factor receptor bound protein 2-associated protein 2	103.0	-0.0009609999999999999	0.000661	-1.45	0.146	0.533	103.0
18718	18718.0	Pip4k2a	phosphatidylinositol-5-phosphate 4-kinase, type II, alpha	4130.0	5.7e-05	0.000307	0.186	0.852	0.9440000000000001	4130.0	-0.0519	0.0551	-0.9420000000000001	0.34600000000000003	0.621	4130.0	-0.0175	0.0533	-0.329	0.742	1.0	4130.0	0.0143	0.0551	0.26	0.795	0.9510000000000001	4130.0	-0.0483	0.053200000000000004	-0.907	0.365	0.6920000000000001	4130.0	0.016900000000000002	0.053200000000000004	0.319	0.75	0.922	18718.0	Pip4k2a	phosphatidylinositol-5-phosphate 4-kinase, type II, alpha	192.0	-0.000357	0.000556	-0.641	0.521	0.8250000000000001	192.0
98432	98432.0	Phlpp1	PH domain and leucine rich repeat protein phosphatase 1	4020.0	1.38e-06	0.00039299999999999996	0.00352	0.997	0.999	4020.0	0.0665	0.07150000000000001	0.93	0.352	0.625	4020.0	-0.0318	0.0693	-0.46	0.646	1.0	4020.0	0.056900000000000006	0.07150000000000001	0.796	0.426	0.904	4020.0	0.0367	0.0692	0.53	0.596	0.808	4020.0	-0.00978	0.0692	-0.14100000000000001	0.888	0.968	98432.0	Phlpp1	PH domain and leucine rich repeat protein phosphatase 1	791.0	-0.000803	0.000412	-1.9500000000000002	0.0512	0.35100000000000003	791.0
11600	11600.0	Angpt1	angiopoietin 1	66.0	0.000283	0.000705	0.401	0.6890000000000001	0.872	66.0	-0.292	0.14300000000000002	-2.04	0.0415	0.483	66.0	-0.09770000000000001	0.139	-0.7010000000000001	0.483	1.0	66.0	-0.154	0.14200000000000002	-1.08	0.281	0.904	66.0	0.0313	0.138	0.226	0.8210000000000001	0.924	66.0	-0.028200000000000003	0.139	-0.20400000000000001	0.839	0.95	11600.0	Angpt1	angiopoietin 1	33.8	-0.0018300000000000002	0.0008709999999999999	-2.11	0.0352	0.302	33.8
11974	11974.0	Atp6v0e	ATPase, H+ transporting, lysosomal V0 subunit E	683.0	-0.00117	0.000642	-1.82	0.0682	0.518	683.0	-0.20500000000000002	0.127	-1.61	0.107	0.483	683.0	-0.051000000000000004	0.124	-0.41100000000000003	0.681	1.0	683.0	-0.196	0.127	-1.54	0.123	0.904	683.0	-0.226	0.124	-1.82	0.06810000000000001	0.629	683.0	-0.193	0.124	-1.55	0.12	0.718	11974.0	Atp6v0e	ATPase, H+ transporting, lysosomal V0 subunit E	866.0	0.000263	0.000263	0.999	0.318	0.6980000000000001	866.0
12334	12334.0	Capn2	calpain 2	2870.0	0.000496	0.00028000000000000003	1.77	0.07680000000000001	0.528	2870.0	0.09680000000000001	0.0466	2.08	0.0378	0.483	2870.0	0.00282	0.0451	0.062400000000000004	0.95	1.0	2870.0	0.106	0.0466	2.2800000000000002	0.0224	0.904	2870.0	0.122	0.045	2.71	0.006770000000000001	0.5680000000000001	2870.0	0.054900000000000004	0.045	1.22	0.222	0.729	12334.0	Capn2	calpain 2	1250.0	-7.730000000000001e-05	0.000385	-0.201	0.841	0.9540000000000001	1250.0
14184	14184.0	Fgfr3	fibroblast growth factor receptor 3	3150.0	7.83e-05	0.000355	0.22	0.8260000000000001	0.934	3150.0	0.0366	0.0627	0.584	0.559	0.759	3150.0	-0.0596	0.060700000000000004	-0.983	0.326	1.0	3150.0	0.0806	0.0626	1.29	0.198	0.904	3150.0	0.0066300000000000005	0.0606	0.109	0.913	0.964	3150.0	0.006010000000000001	0.0606	0.09920000000000001	0.921	0.978	14184.0	Fgfr3	fibroblast growth factor receptor 3	1270.0	-0.00041799999999999997	0.0005459999999999999	-0.765	0.444	0.784	1270.0
19108	19108.0	Prkx	protein kinase, X-linked	536.0	0.000634	0.000649	0.977	0.329	0.6920000000000001	536.0	0.18	0.128	1.41	0.16	0.504	536.0	-0.0393	0.125	-0.313	0.754	1.0	536.0	0.060500000000000005	0.128	0.47200000000000003	0.637	0.916	536.0	0.0771	0.125	0.616	0.538	0.776	536.0	0.145	0.125	1.16	0.247	0.732	19108.0	Prkx	protein kinase, X-linked	126.0	-0.000968	0.000581	-1.67	0.0959	0.455	126.0
22612	22612.0	Yes1	Yamaguchi sarcoma viral (v-yes) oncogene homolog 1	643.0	0.000496	0.00034199999999999996	1.45	0.147	0.583	643.0	0.058600000000000006	0.062	0.9440000000000001	0.34500000000000003	0.62	643.0	-0.0262	0.060200000000000004	-0.435	0.663	1.0	643.0	0.00283	0.0621	0.0455	0.964	0.992	643.0	0.0636	0.059800000000000006	1.06	0.28700000000000003	0.655	643.0	0.0796	0.0597	1.33	0.182	0.721	22612.0	Yes1	Yamaguchi sarcoma viral (v-yes) oncogene homolog 1	987.0	-0.0009519999999999999	0.000368	-2.59	0.009720000000000001	0.176	987.0
20491	20491.0	Sla	src-like adaptor	133.0	-1.0700000000000001e-05	0.000636	-0.016900000000000002	0.987	0.995	133.0	-0.301	0.113	-2.66	0.007750000000000001	0.483	133.0	0.039	0.109	0.359	0.72	1.0	133.0	-0.295	0.113	-2.61	0.00905	0.904	133.0	0.009640000000000001	0.108	0.0889	0.929	0.971	133.0	-0.0553	0.108	-0.51	0.61	0.875	20491.0	Sla	src-like adaptor	101.0	-0.000337	0.0008259999999999999	-0.40800000000000003	0.683	0.897	101.0
14183	14183.0	Fgfr2	fibroblast growth factor receptor 2	2520.0	-0.000727	0.000392	-1.86	0.0635	0.507	2520.0	-0.116	0.0708	-1.64	0.101	0.483	2520.0	-0.0438	0.0685	-0.639	0.523	1.0	2520.0	-0.020800000000000003	0.0707	-0.294	0.768	0.9460000000000001	2520.0	-0.14400000000000002	0.0685	-2.1	0.0354	0.629	2520.0	-0.113	0.0684	-1.65	0.0995	0.7020000000000001	14183.0	Fgfr2	fibroblast growth factor receptor 2	1610.0	-0.0029000000000000002	0.00063	-4.61	4.08e-06	0.0048400000000000006	1610.0
14164	14164.0	Fgf1	fibroblast growth factor 1	2600.0	0.000919	0.00042699999999999997	2.15	0.0316	0.428	2600.0	0.0776	0.0761	1.02	0.308	0.591	2600.0	-0.040400000000000005	0.0738	-0.547	0.584	1.0	2600.0	0.14200000000000002	0.0761	1.86	0.062400000000000004	0.904	2600.0	0.14200000000000002	0.0737	1.92	0.0546	0.629	2600.0	0.11900000000000001	0.0737	1.62	0.105	0.706	14164.0	Fgf1	fibroblast growth factor 1	3660.0	0.000516	0.000705	0.733	0.464	0.796	3660.0
16880	16880.0	Lifr	leukemia inhibitory factor receptor	1300.0	0.000301	0.00039099999999999996	0.771	0.441	0.752	1300.0	-0.0030700000000000002	0.0713	-0.0431	0.966	0.983	1300.0	-0.046700000000000005	0.069	-0.677	0.499	1.0	1300.0	0.060200000000000004	0.0712	0.846	0.397	0.904	1300.0	0.0627	0.0688	0.911	0.362	0.6910000000000001	1300.0	0.0152	0.0689	0.22	0.8260000000000001	0.9450000000000001	16880.0	Lifr	leukemia inhibitory factor receptor	12000.0	0.000834	0.000785	1.06	0.28800000000000003	0.677	12000.0
13636	13636.0	Efna1	ephrin A1	116.0	-0.000565	0.000619	-0.913	0.361	0.708	116.0	-0.257	0.11900000000000001	-2.16	0.0308	0.483	116.0	-0.0674	0.115	-0.587	0.557	1.0	116.0	-0.222	0.11800000000000001	-1.88	0.060500000000000005	0.904	116.0	-0.155	0.115	-1.35	0.177	0.633	116.0	-0.105	0.114	-0.921	0.357	0.776	13636.0	Efna1	ephrin A1	950.0	9.36e-05	0.00102	0.0915	0.927	0.978	950.0
16001	16001.0	Igf1r	insulin-like growth factor I receptor	2760.0	0.000558	0.000616	0.905	0.365	0.71	2760.0	0.158	0.121	1.31	0.191	0.518	2760.0	0.00604	0.11800000000000001	0.0512	0.9590000000000001	1.0	2760.0	0.0848	0.121	0.7	0.484	0.904	2760.0	0.107	0.11800000000000001	0.909	0.364	0.6920000000000001	2760.0	0.108	0.11800000000000001	0.913	0.361	0.777	16001.0	Igf1r	insulin-like growth factor I receptor	114.0	-0.0013200000000000002	0.000581	-2.27	0.023	0.254	114.0
12978	12978.0	Csf1r	colony stimulating factor 1 receptor	3550.0	1.0600000000000002e-05	0.000252	0.042100000000000005	0.966	0.989	3550.0	0.0821	0.0424	1.94	0.052500000000000005	0.483	3550.0	-0.00659	0.041	-0.161	0.872	1.0	3550.0	-0.0019500000000000001	0.0424	-0.0461	0.963	0.992	3550.0	-0.0245	0.0409	-0.599	0.549	0.782	3550.0	0.037200000000000004	0.0409	0.91	0.363	0.778	12978.0	Csf1r	colony stimulating factor 1 receptor	1760.0	-0.0008219999999999999	0.0008529999999999999	-0.964	0.335	0.709	1760.0
384783	384783.0	Irs2	insulin receptor substrate 2	736.0	0.000641	0.000743	0.863	0.388	0.724	736.0	0.111	0.179	0.621	0.535	0.744	736.0	-0.09330000000000001	0.178	-0.524	0.6000000000000001	1.0	736.0	0.125	0.179	0.7010000000000001	0.483	0.904	736.0	0.17500000000000002	0.178	0.981	0.327	0.672	736.0	0.09570000000000001	0.178	0.537	0.591	0.867	384783.0	Irs2	insulin receptor substrate 2	429.0	-0.0008039999999999999	0.00102	-0.786	0.432	0.776	429.0
18414	18414.0	Osmr	oncostatin M receptor	179.0	0.000833	0.000592	1.41	0.16	0.592	179.0	0.20500000000000002	0.111	1.85	0.0637	0.483	179.0	-0.0378	0.109	-0.34800000000000003	0.728	1.0	179.0	0.171	0.111	1.54	0.123	0.904	179.0	0.195	0.107	1.82	0.0692	0.629	179.0	0.122	0.108	1.13	0.258	0.736	18414.0	Osmr	oncostatin M receptor	129.0	-0.00197	0.000641	-3.07	0.0021300000000000004	0.09280000000000001	129.0
17096	17096.0	Lyn	Yamaguchi sarcoma viral (v-yes-1) oncogene homolog	263.0	-0.00044899999999999996	0.000408	-1.1	0.272	0.661	263.0	-0.0955	0.07390000000000001	-1.29	0.197	0.52	263.0	-0.0541	0.0714	-0.758	0.449	1.0	263.0	0.020200000000000003	0.0732	0.276	0.782	0.9490000000000001	263.0	-0.123	0.0712	-1.73	0.0838	0.629	263.0	-0.06670000000000001	0.0708	-0.9410000000000001	0.34600000000000003	0.772	17096.0	Lyn	Yamaguchi sarcoma viral (v-yes-1) oncogene homolog	960.0	-0.000111	0.000363	-0.305	0.76	0.927	960.0
14360	14360.0	Fyn	Fyn proto-oncogene	3280.0	1.15e-05	0.000144	0.07980000000000001	0.936	0.978	3280.0	-0.0241	0.0256	-0.9410000000000001	0.34700000000000003	0.621	3280.0	-0.0109	0.0247	-0.442	0.659	1.0	3280.0	0.0193	0.025500000000000002	0.756	0.45	0.904	3280.0	0.00581	0.0245	0.23700000000000002	0.8130000000000001	0.921	3280.0	-0.0109	0.0245	-0.445	0.656	0.89	14360.0	Fyn	Fyn proto-oncogene	319.0	1.5000000000000002e-05	0.00062	0.024200000000000003	0.981	0.995	319.0
14388	14388.0	Gab1	growth factor receptor bound protein 2-associated protein 1	1750.0	-0.0005149999999999999	0.000394	-1.31	0.191	0.61	1750.0	-0.048	0.0732	-0.656	0.512	0.729	1750.0	-0.0806	0.0709	-1.1400000000000001	0.255	1.0	1750.0	-0.0359	0.0731	-0.49	0.624	0.912	1750.0	-0.109	0.0708	-1.54	0.124	0.629	1750.0	-0.0723	0.0708	-1.02	0.307	0.757	14388.0	Gab1	growth factor receptor bound protein 2-associated protein 1	527.0	-0.00109	0.0005409999999999999	-2.01	0.0443	0.331	527.0
21846	21846.0	Tie1	tyrosine kinase with immunoglobulin-like and EGF-like domains 1	466.0	0.0007819999999999999	0.000468	1.67	0.095	0.554	466.0	0.154	0.0857	1.8	0.0713	0.483	466.0	-0.0026000000000000003	0.0834	-0.031200000000000002	0.975	1.0	466.0	0.14	0.08560000000000001	1.63	0.10300000000000001	0.904	466.0	0.115	0.0829	1.39	0.165	0.63	466.0	0.136	0.0828	1.64	0.101	0.7020000000000001	21846.0	Tie1	tyrosine kinase with immunoglobulin-like and EGF-like domains 1	476.0	6.26e-05	0.000503	0.124	0.901	0.971	476.0
[truncated: 303 more columns]
