# Supplementary material for: Downregulation of glial genes involved in synaptic function mitigates Huntington's disease pathogenesis
Source: eLife. 2021 Apr 19;10:e64564. doi: 10.7554/eLife.64564 (PMC8149125; doi:10.7554/eLife.64564)
Supplement: Figure 1—source data 2. [file elife-64564-fig1-data2.zip › Figure_1_source_data_file_2/neuronUp/1/subHuman.csv]

Entrez	Chip	Caudate Probeset	M	t	P.Value	Unnamed: 5	Cerebellum Probeset	M.1	t.1	P.Value.1	Unnamed: 10	Probe Set ID	Title	Gene Symbol	Unigene	Full Length Ref. Sequences	Biological Process (GO)	Cellular Component (GO)	Molecular Function (GO)	Biochemical Function (Proteome)	Cellular Role (Proteome)	Molecular Localization (Proteome)	adjp	Entrez	entrezList	entrezList_filt	validList
5293	A	203879_at	0.271	5.61	4.86e-07		203879_at	0.197	3.51	0.000881		203879_at	phosphoinositide-3-kinase, catalytic, delta polypeptide	PIK3CD	Hs.162808 // full length	NM_005026 // phosphoinositide-3-kinase, catalytic, delta polypeptide	---	---	16303 // phosphatidylinositol 3-kinase activity // extended:Unknown; PI3K_p85B; 4e-26	---	---	---	6.894539943163877e-06	5293	['5293']	['5293']	True
5293	A	211230_s_at	-0.154	-2.48	0.016		211230_s_at	0.0211	0.434	0.666		211230_s_at	phosphoinositide-3-kinase, catalytic, delta polypeptide	PIK3CD	Hs.162808 // full length	NM_005026 // phosphoinositide-3-kinase, catalytic, delta polypeptide	---	---	16303 // phosphatidylinositol 3-kinase activity // extended:Unknown; PI3K_p85B; 4e-26	---	---	---	0.047533425907558026	5293	['5293']	['5293']	True
5154	A	205463_s_at	0.363	5.18	2.48e-06		205463_s_at	-0.0632	-1.04	0.304		205463_s_at	platelet-derived growth factor alpha polypeptide	PDGFA	Hs.37040 // full length	NM_002607 // platelet-derived growth factor alpha isoform 1 /// NM_033023 // platelet-derived growth factor alpha isoform 2	7267 // cell-cell signaling // traceable author statement /// 8283 // cell proliferation // traceable author statement /// 74 // regulation of cell cycle // inferred from electronic annotation /// 7166 // cell surface receptor linked signal transduction // traceable author statement	5615 // extracellular space // not recorded /// 16020 // membrane // inferred from electronic annotation	8083 // growth factor activity // inferred from electronic annotation /// 5161 // platelet-derived growth factor receptor binding // not recorded	---	---	---	2.740320708312838e-05	5154	['5154']	['5154']	True
5154	A	216867_s_at	0.0233	0.643	0.522		216867_s_at	0.0534	1.84	0.0707		216867_s_at	platelet-derived growth factor alpha polypeptide	PDGFA	Hs.37040 // full length	NM_002607 // platelet-derived growth factor alpha isoform 1 /// NM_033023 // platelet-derived growth factor alpha isoform 2	7267 // cell-cell signaling // traceable author statement /// 8283 // cell proliferation // traceable author statement /// 74 // regulation of cell cycle // inferred from electronic annotation /// 7166 // cell surface receptor linked signal transduction // traceable author statement	5615 // extracellular space // not recorded /// 16020 // membrane // inferred from electronic annotation	8083 // growth factor activity // inferred from electronic annotation /// 5161 // platelet-derived growth factor receptor binding // not recorded	---	---	---	0.6725671350731288	5154	['5154']	['5154']	True
558	A	202685_s_at	0.0747	1.55	0.126		202685_s_at	0.0647	1.95	0.0557		202685_s_at	AXL receptor tyrosine kinase	AXL	Hs.83341 // full length	NM_001699 // AXL receptor tyrosine kinase isoform 2 /// NM_021913 // AXL receptor tyrosine kinase isoform 1	7165 // signal transduction // traceable author statement /// 74 // regulation of cell cycle // traceable author statement /// 8151 // cell growth and/or maintenance // inferred from electronic annotation /// 6468 // protein amino acid phosphorylation // inferred from electronic annotation	5887 // integral to plasma membrane // traceable author statement	4714 // transmembrane receptor protein tyrosine kinase activity // traceable author statement /// 16740 // transferase activity // inferred from electronic annotation /// 5524 // ATP binding // inferred from electronic annotation /// 4872 // receptor activity // inferred from electronic annotation	---	---	---	0.24412126439259996	558	['558']	['558']	True
558	A	202686_s_at	0.363	4.91	6.93e-06		202686_s_at	0.0976	1.2	0.233		202686_s_at	AXL receptor tyrosine kinase	AXL	Hs.83341 // full length	NM_001699 // AXL receptor tyrosine kinase isoform 2 /// NM_021913 // AXL receptor tyrosine kinase isoform 1	7165 // signal transduction // traceable author statement /// 74 // regulation of cell cycle // traceable author statement /// 8151 // cell growth and/or maintenance // inferred from electronic annotation /// 6468 // protein amino acid phosphorylation // inferred from electronic annotation	5887 // integral to plasma membrane // traceable author statement	4714 // transmembrane receptor protein tyrosine kinase activity // traceable author statement /// 16740 // transferase activity // inferred from electronic annotation /// 5524 // ATP binding // inferred from electronic annotation /// 4872 // receptor activity // inferred from electronic annotation	---	---	---	6.576912547528516e-05	558	['558']	['558']	True
3643	A	207851_s_at	-0.0843	-1.52	0.134		207851_s_at	0.0292	0.464	0.645		207851_s_at	insulin receptor	INSR	Hs.89695 // full length	NM_000208 // insulin receptor	7165 // signal transduction // traceable author statement /// 6091 // energy pathways // traceable author statement /// 5975 // carbohydrate metabolism // traceable author statement /// 7275 // development // traceable author statement /// 7169 // transmembrane receptor protein tyrosine kinase signaling pathway // inferred from electronic annotation /// 6468 // protein amino acid phosphorylation …	5887 // integral to plasma membrane // traceable author statement	4714 // transmembrane receptor protein tyrosine kinase activity // extended:Unknown; Recep_L_domain; 6.5e-45 /// 5006 // epidermal growth factor receptor activity // inferred from electronic annotation /// 16740 // transferase activity // inferred from electronic annotation /// 5524 // ATP binding // inferred from electronic annotation /// 5066 // transmembrane receptor protein tyrosine kinase si…	---	---	---	0.2553918466041658	3643	['3643']	['3643']	True
3643	A	213792_s_at	0.396	4.93	6.33e-06		213792_s_at	-0.0792	-1.14	0.257		213792_s_at	insulin receptor	INSR	Hs.89695 // full length	NM_000208 // insulin receptor	7165 // signal transduction // traceable author statement /// 6091 // energy pathways // traceable author statement /// 5975 // carbohydrate metabolism // traceable author statement /// 7275 // development // traceable author statement /// 7169 // transmembrane receptor protein tyrosine kinase signaling pathway // inferred from electronic annotation /// 6468 // protein amino acid phosphorylation …	5887 // integral to plasma membrane // traceable author statement	4714 // transmembrane receptor protein tyrosine kinase activity // extended:Unknown; Recep_L_domain; 6.5e-45 /// 5006 // epidermal growth factor receptor activity // inferred from electronic annotation /// 16740 // transferase activity // inferred from electronic annotation /// 5524 // ATP binding // inferred from electronic annotation /// 5066 // transmembrane receptor protein tyrosine kinase si…	---	---	---	6.081998289136014e-05	3643	['3643']	['3643']	True
3643	B	226212_s_at	0.0183	0.62	0.537		226212_s_at_B	0.0639	1.4	0.168		226212_s_at	insulin receptor	INSR	Hs.438669		---	---	---				0.6853488623128712	3643	['3643']	['3643']	True
3643	B	226216_at	0.121	2.29	0.0256		226216_at_B	0.0111	0.162	0.872		226216_at	insulin receptor	INSR	Hs.438669		6355 // regulation of transcription, DNA-dependent // inferred from electronic annotation	5634 // nucleus // non-traceable author statement	3677 // DNA binding // non-traceable author statement /// 8270 // zinc ion binding // non-traceable author statement				0.06974874469375379	3643	['3643']	['3643']	True
3643	B	226450_at	0.132	3.75	0.000389		226450_at_B	0.0535	1.49	0.143		226450_at	insulin receptor	INSR	Hs.438669		---	---	---				0.0020551495766698022	3643	['3643']	['3643']	True
3572	A	204863_s_at	0.419	5.31	1.52e-06		204863_s_at	-0.0305	-0.66	0.512		204863_s_at	interleukin 6 signal transducer (gp130, oncostatin M receptor)	IL6ST	Hs.82065 // full length	NM_002184 // interleukin 6 signal transducer isoform 1 precursor /// NM_175767 // interleukin 6 signal transducer isoform 2 precursor	7166 // cell surface receptor linked signal transduction // traceable author statement /// 6955 // immune response // traceable author statement	5887 // integral to plasma membrane // traceable author statement	4898 // gp130 // traceable author statement /// 4924 // oncostatin-M receptor activity // traceable author statement /// 4872 // receptor activity // traceable author statement	---	---	---	1.8051958762886598e-05	3572	['3572']	['3572']	True
3572	A	204864_s_at	-0.0289	-0.654	0.515		204864_s_at	0.0769	1.54	0.128		204864_s_at	interleukin 6 signal transducer (gp130, oncostatin M receptor)	IL6ST	Hs.82065 // full length	NM_002184 // interleukin 6 signal transducer isoform 1 precursor /// NM_175767 // interleukin 6 signal transducer isoform 2 precursor	7166 // cell surface receptor linked signal transduction // traceable author statement /// 6955 // immune response // traceable author statement	5887 // integral to plasma membrane // traceable author statement	4898 // gp130 // traceable author statement /// 4924 // oncostatin-M receptor activity // traceable author statement /// 4872 // receptor activity // traceable author statement	---	---	---	0.666741203930496	3572	['3572']	['3572']	True
3572	A	211000_s_at	0.24	2.79	0.00703		211000_s_at	0.0144	0.327	0.745		211000_s_at	interleukin 6 signal transducer (gp130, oncostatin M receptor)	IL6ST	Hs.82065 // full length	NM_002184 // interleukin 6 signal transducer isoform 1 precursor /// NM_175767 // interleukin 6 signal transducer isoform 2 precursor	7166 // cell surface receptor linked signal transduction // traceable author statement /// 6955 // immune response // traceable author statement	5887 // integral to plasma membrane // traceable author statement	4898 // gp130 // traceable author statement /// 4924 // oncostatin-M receptor activity // traceable author statement /// 4872 // receptor activity // traceable author statement	---	---	---	0.024014890510948902	3572	['3572']	['3572']	True
3572	A	212195_at	0.407	4.74	1.26e-05		212195_at	0.0176	0.353	0.726		212195_at	Homo sapiens mRNA; cDNA DKFZp564F053 (from clone DKFZp564F053)	---	Hs.71968 // ---	---	---	---	---	---	---	---	0.00010945336426914154	3572	['3572']	['3572']	True
3572	A	212196_at	0.0241	0.329	0.743		212196_at	0.0874	1.4	0.166		212196_at	Homo sapiens mRNA; cDNA DKFZp564F053 (from clone DKFZp564F053)	---	Hs.71968 // ---	---	---	---	---	---	---	---	0.8403147640025173	3572	['3572']	['3572']	True
3572	B	234474_x_at	0.0237	0.779	0.439		234474_x_at_B	0.0643	1.99	0.0508		234474_x_at	interleukin 6 signal transducer (gp130, oncostatin M receptor)	IL6ST	Hs.71968		7018 // microtubule-based movement // inferred from electronic annotation	5874 // microtubule // non-traceable author statement	5198 // structural molecule activity // inferred from electronic annotation /// 5525 // GTP binding // non-traceable author statement				0.5994769763836966	3572	['3572']	['3572']	True
3572	B	234967_at	0.00755	0.204	0.839		234967_at_B	0.08	1.62	0.11		234967_at	interleukin 6 signal transducer (gp130, oncostatin M receptor)	IL6ST	Hs.71968		6508 // proteolysis and peptidolysis // non-traceable author statement	5576 // extracellular // non-traceable author statement	4263 // chymotrypsin activity // inferred from electronic annotation /// 4295 // trypsin activity // inferred from electronic annotation /// 16787 // hydrolase activity // inferred from electronic annotation /// 4293 // 3.4.21.35;tissue kallikrein activity;4.77e-85 // extended:Unknown				0.903405440383463	3572	['3572']	['3572']	True
5228	A	209652_s_at	0.0225	0.603	0.548		209652_s_at	0.0109	0.369	0.714		209652_s_at	placental growth factor, vascular endothelial growth factor-related protein	PGF	Hs.2894 // full length	NM_002632 // placental growth factor, vascular endothelial growth factor-related protein	8283 // cell proliferation // inferred from electronic annotation /// 7165 // signal transduction // traceable author statement /// 1525 // angiogenesis // inferred from electronic annotation /// 7267 // cell-cell signaling // traceable author statement /// 8284 // positive regulation of cell proliferation // traceable author statement /// 74 // regulation of cell cycle // inferred from electroni…	16020 // membrane // inferred from electronic annotation	8201 // heparin binding // inferred from electronic annotation /// 8083 // growth factor activity // traceable author statement	---	---	---	0.6939469545364864	5228	['5228']	['5228']	True
5228	A	215179_x_at	0.28	4.78	1.12e-05		215179_x_at	0.0361	0.92	0.362		215179_x_at	Homo sapiens cDNA FLJ13781 fis, clone PLACE4000465.	---	Hs.252820 // ---	---	---	---	---	---	---	---	9.905385826771653e-05	5228	['5228']	['5228']	True
9846	A	203853_s_at	0.478	7.26	7.42e-10		203853_s_at	-0.0263	-0.434	0.666		203853_s_at	GRB2-associated binding protein 2	GAB2	Hs.30687 // full length	NM_012296 // GRB2-associated binding protein 2 isoform b /// NM_080491 // GRB2-associated binding protein 2 isoform a	---	---	---	---	---	---	4.0310249093107613e-08	9846	['9846']	['9846']	True
5305	A	205570_at	0.293	4.79	1.05e-05		205570_at	0.0277	0.791	0.432		205570_at	phosphatidylinositol-4-phosphate 5-kinase, type II, alpha	PIP5K2A	Hs.108966 // full length	NM_005028 // phosphatidylinositol-4-phosphate 5-kinase type II alpha	6650 // glycerophospholipid metabolism // not recorded	---	16308 // 1-phosphatidylinositol-4-phosphate 5-kinase activity // extended:Unknown; 2.7.1.68; 6.06e-139 /// 16308 // 1-phosphatidylinositol-4-phosphate 5-kinase activity // extended:Unknown; PIP5K; 8.4e-159 /// 4431 // 1-phosphatidylinositol-4-phosphate kinase // experimental evidence	---	---	---	9.376744186046511e-05	5305	['5305']	['5305']	True
5305	A	212829_at	0.377	4.4	4.33e-05		212829_at	-0.116	-1.17	0.248		212829_at	Homo sapiens cDNA FLJ13267 fis, clone OVARC1000964.	---	Hs.57079 // ---	---	---	---	---	---	---	---	0.00031412601324075574	5305	['5305']	['5305']	True
5305	B	229713_at	-0.0758	-0.517	0.607		229713_at_B	-0.107	-0.868	0.389		229713_at	CDNA FLJ13267 fis, clone OVARC1000964	---	Hs.57079		6355 // regulation of transcription, DNA-dependent // inferred from electronic annotation /// 6366 // transcription from Pol II promoter // traceable author statement /// 6383 // transcription from Pol III promoter // traceable author statement /// 9301 // snRNA transcription // traceable author statement	5634 // nucleus // traceable author statement	3677 // DNA binding // traceable author statement				0.7417127937336815	5305	['5305']	['5305']	True
23239	A	210919_at	0.0149	0.854	0.396		210919_at	-0.00251	-0.137	0.892		210919_at	Homo sapiens clone FLC0964 PRO2946 mRNA, complete cds	---	Hs.397444 // full length	---	---	---	---	---	---	---	0.5596919592298981	23239	['23239']	['23239']	True
23239	A	212719_at	0.446	5.76	2.71e-07		212719_at	0.104	1.21	0.23		212719_at	pleckstrin homology domain containing, family E (with leucine rich repeats) member 1	PLEKHE1	Hs.38176 // ---	---	---	---	3824 // enzyme activity // inferred from electronic annotation	---	---	---	4.230537873523279e-06	23239	['23239']	['23239']	True
284	A	205608_s_at	0.452	6.85	3.74e-09		205608_s_at	0.156	4.01	0.000178		205608_s_at	angiopoietin 1	ANGPT1	Hs.2463 // full length	NM_001146 // angiopoietin 1 isoform a /// NM_139290 // angiopoietin 1 isoform b	7165 // signal transduction // traceable author statement /// 1525 // angiogenesis // inferred from electronic annotation	5871 // kinesin complex // inferred from electronic annotation	5102 // receptor binding // traceable author statement	---	---	---	1.355086451612903e-07	284	['284']	['284']	True
284	A	205609_at	0.446	5.28	1.73e-06		205609_at	0.135	3.04	0.00352		205609_at	angiopoietin 1	ANGPT1	Hs.2463 // full length	NM_001146 // angiopoietin 1 isoform a /// NM_139290 // angiopoietin 1 isoform b	7165 // signal transduction // traceable author statement /// 1525 // angiogenesis // inferred from electronic annotation	5871 // kinesin complex // inferred from electronic annotation	5102 // receptor binding // traceable author statement	---	---	---	2.013090909090909e-05	284	['284']	['284']	True
8992	A	200096_s_at	0.318	4.32	5.77e-05		200096_s_at	0.144	2.29	0.0259		200096_s_at	ATPase, H+ transporting, lysosomal 9kDa, V0 subunit e	ATP6V0E	Hs.415629 // full length	NM_003945 // ATPase, H+ transporting, lysosomal, V0 subunit e	15992 // proton transport // traceable author statement	219 // vacuolar hydrogen-transporting ATPase // traceable author statement /// 5624 // membrane fraction // traceable author statement /// 16021 // integral to membrane // inferred from electronic annotation	5215 // transporter activity // not recorded /// 16787 // hydrolase activity // inferred from electronic annotation /// 15078 // hydrogen ion transporter activity // inferred from electronic annotation	---	---	---	0.0004030388059701493	8992	['8992']	['8992']	True
8992	A	201171_at	0.0113	0.518	0.606		201171_at	0.00409	0.183	0.856		201171_at	ATPase, H+ transporting, lysosomal 9kDa, V0 subunit e	ATP6V0E	Hs.415629 // full length	NM_003945 // ATPase, H+ transporting, lysosomal, V0 subunit e	15992 // proton transport // traceable author statement	219 // vacuolar hydrogen-transporting ATPase // traceable author statement /// 5624 // membrane fraction // traceable author statement /// 16021 // integral to membrane // inferred from electronic annotation	5215 // transporter activity // not recorded /// 16787 // hydrolase activity // inferred from electronic annotation /// 15078 // hydrogen ion transporter activity // inferred from electronic annotation	---	---	---	0.7409341969193926	8992	['8992']	['8992']	True
8992	A	201172_x_at	0.304	5.26	1.85e-06		201172_x_at	0.0955	1.5	0.14		201172_x_at	ATPase, H+ transporting, lysosomal 9kDa, V0 subunit e	ATP6V0E	Hs.415629 // full length	NM_003945 // ATPase, H+ transporting, lysosomal, V0 subunit e	15992 // proton transport // traceable author statement	219 // vacuolar hydrogen-transporting ATPase // traceable author statement /// 5624 // membrane fraction // traceable author statement /// 16021 // integral to membrane // inferred from electronic annotation	5215 // transporter activity // not recorded /// 16787 // hydrolase activity // inferred from electronic annotation /// 15078 // hydrogen ion transporter activity // inferred from electronic annotation	---	---	---	2.131746601692742e-05	8992	['8992']	['8992']	True
8992	A	214149_s_at	0.232	3.76	0.000372		214149_s_at	0.0473	1.31	0.194		214149_s_at	ATPase, H+ transporting, lysosomal 9kDa, V0 subunit e	ATP6V0E	Hs.415629 // full length	NM_003945 // ATPase, H+ transporting, lysosomal, V0 subunit e	15992 // proton transport // traceable author statement	219 // vacuolar hydrogen-transporting ATPase // traceable author statement /// 5624 // membrane fraction // traceable author statement /// 16021 // integral to membrane // inferred from electronic annotation	5215 // transporter activity // not recorded /// 16787 // hydrolase activity // inferred from electronic annotation /// 15078 // hydrogen ion transporter activity // inferred from electronic annotation	---	---	---	0.001977661341853035	8992	['8992']	['8992']	True
8992	A	214150_x_at	0.448	6.31	3.27e-08		214150_x_at	0.0987	1.36	0.179		214150_x_at	ATPase, H+ transporting, lysosomal 9kDa, V0 subunit e	ATP6V0E	Hs.415629 // full length	NM_003945 // ATPase, H+ transporting, lysosomal, V0 subunit e	15992 // proton transport // traceable author statement	219 // vacuolar hydrogen-transporting ATPase // traceable author statement /// 5624 // membrane fraction // traceable author statement /// 16021 // integral to membrane // inferred from electronic annotation	5215 // transporter activity // not recorded /// 16787 // hydrolase activity // inferred from electronic annotation /// 15078 // hydrogen ion transporter activity // inferred from electronic annotation	---	---	---	7.360448897795592e-07	8992	['8992']	['8992']	True
8992	A	214244_s_at	0.0398	1.3	0.2		214244_s_at	-0.003	-0.112	0.911		214244_s_at	ATPase, H+ transporting, lysosomal 9kDa, V0 subunit e	ATP6V0E	Hs.415629 // full length	NM_003945 // ATPase, H+ transporting, lysosomal, V0 subunit e	15992 // proton transport // traceable author statement	219 // vacuolar hydrogen-transporting ATPase // traceable author statement /// 5624 // membrane fraction // traceable author statement /// 16021 // integral to membrane // inferred from electronic annotation	5215 // transporter activity // not recorded /// 16787 // hydrolase activity // inferred from electronic annotation /// 15078 // hydrogen ion transporter activity // inferred from electronic annotation	---	---	---	0.3440517670482828	8992	['8992']	['8992']	True
8992	B	200096_s_at	0.348	4.33	5.42e-05		200096_s_at_B	0.0701	0.946	0.348		200096_s_at	ATPase, H+ transporting, lysosomal 9kDa, V0 subunit e /// ATPase, H+ transporting, lysosomal 9kDa, V0 subunit e	ATP6V0E	Hs.440165		6412 // protein biosynthesis // traceable author statement	5843 // cytosolic small ribosomal subunit (sensu Eukarya) // traceable author statement	3723 // RNA binding // traceable author statement /// 3735 // structural constituent of ribosome // traceable author statement				0.0003816767398119122	8992	['8992']	['8992']	True
8992	B	236527_at	0.113	3.02	0.00369		236527_at_B	0.00777	0.202	0.84		236527_at	ATPase, H+ transporting, lysosomal 9kDa, V0 subunit e	ATP6V0E	Hs.440165		---	---	---				0.014028119817227958	8992	['8992']	['8992']	True
824	A	208683_at	0.453	6.66	7.99e-09		208683_at	0.0498	1.15	0.256		208683_at	calpain 2, (m/II) large subunit	CAPN2	Hs.76288 // full length	NM_001748 // calpain 2, large subunit	6508 // proteolysis and peptidolysis // inferred from electronic annotation	5622 // intracellular // inferred from electronic annotation	16787 // hydrolase activity // inferred from electronic annotation /// 5509 // calcium ion binding // inferred from electronic annotation /// 4198 // calpain activity // inferred from electronic annotation	---	---	---	2.3931648000000004e-07	824	['824']	['824']	True
824	A	214888_at	0.103	2.11	0.0391		214888_at	0.0484	1.54	0.13		214888_at	calpain 2, (m/II) large subunit	CAPN2	Hs.76288 // full length	NM_001748 // calpain 2, large subunit	6508 // proteolysis and peptidolysis // inferred from electronic annotation	5622 // intracellular // inferred from electronic annotation	16787 // hydrolase activity // inferred from electronic annotation /// 5509 // calcium ion binding // inferred from electronic annotation /// 4198 // calpain activity // inferred from electronic annotation	---	---	---	0.09769672432011568	824	['824']	['824']	True
2261	A	204379_s_at	0.501	6.34	2.81e-08		204379_s_at	0.193	1.32	0.193		204379_s_at	fibroblast growth factor receptor 3 (achondroplasia, thanatophoric dwarfism)	FGFR3	Hs.1420 // full length	NM_000142 // fibroblast growth factor receptor 3 isoform 1 precursor /// NM_022965 // fibroblast growth factor receptor 3 isoform 2 precursor	1501 // skeletal development // predicted/computed /// 8543 // FGF receptor signaling pathway // experimental evidence /// 7259 // JAK-STAT cascade // experimental evidence /// 165 // MAPKKK cascade // experimental evidence /// 7048 // oncogenesis // experimental evidence	5887 // integral to plasma membrane // experimental evidence	5007 // fibroblast growth factor receptor activity // experimental evidence	---	---	---	6.537943034697048e-07	2261	['2261']	['2261']	True
2261	A	204380_s_at	-0.063	-0.548	0.586		204380_s_at	0.15	1.85	0.0702		204380_s_at	fibroblast growth factor receptor 3 (achondroplasia, thanatophoric dwarfism)	FGFR3	Hs.1420 // full length	NM_000142 // fibroblast growth factor receptor 3 isoform 1 precursor /// NM_022965 // fibroblast growth factor receptor 3 isoform 2 precursor	1501 // skeletal development // predicted/computed /// 8543 // FGF receptor signaling pathway // experimental evidence /// 165 // MAPKKK cascade // experimental evidence /// 7259 // JAK-STAT cascade // experimental evidence /// 7048 // oncogenesis // experimental evidence	5887 // integral to plasma membrane // experimental evidence	5007 // fibroblast growth factor receptor activity // experimental evidence	---	---	---	0.724924500247811	2261	['2261']	['2261']	True
5613	A	204061_at	0.566	6.39	2.32e-08		204061_at	0.121	2.8	0.00704		204061_at	protein kinase, X-linked	PRKX	Hs.147996 // full length	NM_005044 // protein kinase, X-linked	6468 // protein amino acid phosphorylation // traceable author statement	---	4713 // protein tyrosine kinase activity // inferred from electronic annotation /// 16740 // transferase activity // inferred from electronic annotation /// 4672 // protein kinase activity // extended:inferred from electronic annotation; pkinase; 1.9e-84 /// 5524 // ATP binding // inferred from electronic annotation /// 4691 // cAMP-dependent protein kinase activity // traceable author statement …	---	---	---	5.600911337990327e-07	5613	['5613']	['5613']	True
7525	A	202932_at	0.33	4.2	8.68e-05		202932_at	0.112	1.71	0.0927		202932_at	v-yes-1 Yamaguchi sarcoma viral oncogene homolog 1	YES1	Hs.194148 // full length	NM_005433 // viral oncogene yes-1 homolog 1	8151 // cell growth and/or maintenance // inferred from electronic annotation /// 7242 // intracellular signaling cascade // inferred from electronic annotation /// 6468 // protein amino acid phosphorylation // inferred from electronic annotation	---	4713 // protein tyrosine kinase activity // traceable author statement /// 16740 // transferase activity // inferred from electronic annotation /// 5524 // ATP binding // inferred from electronic annotation	---	---	---	0.0005696392638036809	7525	['7525']	['7525']	True
7525	A	202933_s_at	0.457	6.41	2.13e-08		202933_s_at	0.0394	0.693	0.491		202933_s_at	v-yes-1 Yamaguchi sarcoma viral oncogene homolog 1	YES1	Hs.194148 // full length	NM_005433 // viral oncogene yes-1 homolog 1	8151 // cell growth and/or maintenance // inferred from electronic annotation /// 7242 // intracellular signaling cascade // inferred from electronic annotation /// 6468 // protein amino acid phosphorylation // inferred from electronic annotation	---	4713 // protein tyrosine kinase activity // traceable author statement /// 16740 // transferase activity // inferred from electronic annotation /// 5524 // ATP binding // inferred from electronic annotation	---	---	---	5.212235294117646e-07	7525	['7525']	['7525']	True
7525	A	210917_at	-0.0159	-0.564	0.575		210917_at	0.00458	0.171	0.865		210917_at	Homo sapiens PRO3078 mRNA, complete cds	---	Hs.396811 // full length	---	---	---	---	---	---	---	0.7159096577525287	7525	['7525']	['7525']	True
6503	A	203760_s_at	0.346	3.73	0.000421		203760_s_at	0.0626	1.42	0.161		203760_s_at	Src-like-adaptor	SLA	Hs.75367 // full length	NM_006748 // Src-like-adaptor	7242 // intracellular signaling cascade // inferred from electronic annotation	---	5070 // SH3/SH2 adaptor protein activity // traceable author statement	---	---	---	0.0021935159457265453	6503	['6503']	['6503']	True
6503	A	203761_at	0.155	2.07	0.0431		203761_at	0.158	3.26	0.0019		203761_at	Src-like-adaptor	SLA	Hs.75367 // full length	NM_006748 // Src-like-adaptor	7242 // intracellular signaling cascade // inferred from electronic annotation	---	5070 // SH3/SH2 adaptor protein activity // traceable author statement	---	---	---	0.1057677954992353	6503	['6503']	['6503']	True
2263	A	203638_s_at	0.33	4.43	3.88e-05		203638_s_at	0.0396	0.364	0.717		203638_s_at	fibroblast growth factor receptor 2 (bacteria-expressed kinase, keratinocyte growth factor receptor, craniofacial dysostosis 1, Crouzon syndrome, Pfeiffer syndrome, Jackson-Weiss syndrome)	FGFR2	Hs.278581 // full length	NM_000141 // fibroblast growth factor receptor 2 isoform 1 precursor /// NM_022969 // fibroblast growth factor receptor 2 isoform 2 precursor /// NM_022970 // fibroblast growth factor receptor 2 isoform 3 precursor /// NM_022971 // fibroblast growth factor receptor 2 isoform 4 precursor /// NM_022972 // fibroblast growth factor receptor 2 isoform 5 precursor /// NM_022973 // fibroblast growth fac…	---	---	---	---	---	---	0.00028591215351812365	2263	['2263']	['2263']	True
2263	A	203639_s_at	-0.0241	-0.314	0.754		203639_s_at	0.15	1.5	0.139		203639_s_at	fibroblast growth factor receptor 2 (bacteria-expressed kinase, keratinocyte growth factor receptor, craniofacial dysostosis 1, Crouzon syndrome, Pfeiffer syndrome, Jackson-Weiss syndrome)	FGFR2	Hs.278581 // full length	NM_000141 // fibroblast growth factor receptor 2 isoform 1 precursor /// NM_022969 // fibroblast growth factor receptor 2 isoform 2 precursor /// NM_022970 // fibroblast growth factor receptor 2 isoform 3 precursor /// NM_022971 // fibroblast growth factor receptor 2 isoform 4 precursor /// NM_022972 // fibroblast growth factor receptor 2 isoform 5 precursor /// NM_022973 // fibroblast growth fac…	---	---	---	---	---	---	0.8475708566853483	2263	['2263']	['2263']	True
2263	A	208225_at	0.000106	0.00371	0.997		208225_at	0.0602	1.8	0.0765		208225_at	fibroblast growth factor receptor 2 (bacteria-expressed kinase, keratinocyte growth factor receptor, craniofacial dysostosis 1, Crouzon syndrome, Pfeiffer syndrome, Jackson-Weiss syndrome)	FGFR2	Hs.278581 // full length	NM_000141 // fibroblast growth factor receptor 2 isoform 1 precursor /// NM_022969 // fibroblast growth factor receptor 2 isoform 2 precursor /// NM_022970 // fibroblast growth factor receptor 2 isoform 3 precursor /// NM_022971 // fibroblast growth factor receptor 2 isoform 4 precursor /// NM_022972 // fibroblast growth factor receptor 2 isoform 5 precursor /// NM_022973 // fibroblast growth fac…	---	---	---	---	---	---	0.9981775153203343	2263	['2263']	['2263']	True
2263	A	208228_s_at	0.25	2.19	0.0322		208228_s_at	0.177	1.28	0.206		208228_s_at	fibroblast growth factor receptor 2 (bacteria-expressed kinase, keratinocyte growth factor receptor, craniofacial dysostosis 1, Crouzon syndrome, Pfeiffer syndrome, Jackson-Weiss syndrome)	FGFR2	Hs.278581 // full length	NM_000141 // fibroblast growth factor receptor 2 isoform 1 precursor /// NM_022969 // fibroblast growth factor receptor 2 isoform 2 precursor /// NM_022970 // fibroblast growth factor receptor 2 isoform 3 precursor /// NM_022971 // fibroblast growth factor receptor 2 isoform 4 precursor /// NM_022972 // fibroblast growth factor receptor 2 isoform 5 precursor /// NM_022973 // fibroblast growth fac…	---	---	---	---	---	---	0.08360871525169046	2263	['2263']	['2263']	True
2263	A	208229_at	-0.117	-4.23	7.74e-05		208229_at	-0.0244	-0.938	0.352		208229_at	fibroblast growth factor receptor 2 (bacteria-expressed kinase, keratinocyte growth factor receptor, craniofacial dysostosis 1, Crouzon syndrome, Pfeiffer syndrome, Jackson-Weiss syndrome)	FGFR2	Hs.278581 // full length	NM_000141 // fibroblast growth factor receptor 2 isoform 1 precursor /// NM_022969 // fibroblast growth factor receptor 2 isoform 2 precursor /// NM_022970 // fibroblast growth factor receptor 2 isoform 3 precursor /// NM_022971 // fibroblast growth factor receptor 2 isoform 4 precursor /// NM_022972 // fibroblast growth factor receptor 2 isoform 5 precursor /// NM_022973 // fibroblast growth fac…	---	---	---	---	---	---	0.0005162451306413301	2263	['2263']	['2263']	True
2263	A	208234_x_at	-0.00217	-0.0459	0.964		208234_x_at	0.0612	1.52	0.135		208234_x_at	fibroblast growth factor receptor 2 (bacteria-expressed kinase, keratinocyte growth factor receptor, craniofacial dysostosis 1, Crouzon syndrome, Pfeiffer syndrome, Jackson-Weiss syndrome)	FGFR2	Hs.278581 // full length	NM_000141 // fibroblast growth factor receptor 2 isoform 1 precursor /// NM_022969 // fibroblast growth factor receptor 2 isoform 2 precursor /// NM_022970 // fibroblast growth factor receptor 2 isoform 3 precursor /// NM_022971 // fibroblast growth factor receptor 2 isoform 4 precursor /// NM_022972 // fibroblast growth factor receptor 2 isoform 5 precursor /// NM_022973 // fibroblast growth fac…	---	---	---	---	---	---	0.9796560054286361	2263	['2263']	['2263']	True
2263	A	211398_at	-0.0457	-0.97	0.336		211398_at	0.0193	0.744	0.46		211398_at	fibroblast growth factor receptor 2 (bacteria-expressed kinase, keratinocyte growth factor receptor, craniofacial dysostosis 1, Crouzon syndrome, Pfeiffer syndrome, Jackson-Weiss syndrome)	FGFR2	Hs.278581 // full length	NM_000141 // fibroblast growth factor receptor 2 isoform 1 precursor /// NM_022969 // fibroblast growth factor receptor 2 isoform 2 precursor /// NM_022970 // fibroblast growth factor receptor 2 isoform 3 precursor /// NM_022971 // fibroblast growth factor receptor 2 isoform 4 precursor /// NM_022972 // fibroblast growth factor receptor 2 isoform 5 precursor /// NM_022973 // fibroblast growth fac…	---	---	---	---	---	---	0.4997122711774637	2263	['2263']	['2263']	True
2263	A	211399_at	0.017	0.519	0.606		211399_at	0.0239	1.06	0.293		211399_at	fibroblast growth factor receptor 2 (bacteria-expressed kinase, keratinocyte growth factor receptor, craniofacial dysostosis 1, Crouzon syndrome, Pfeiffer syndrome, Jackson-Weiss syndrome)	FGFR2	Hs.278581 // full length	NM_000141 // fibroblast growth factor receptor 2 isoform 1 precursor /// NM_022969 // fibroblast growth factor receptor 2 isoform 2 precursor /// NM_022970 // fibroblast growth factor receptor 2 isoform 3 precursor /// NM_022971 // fibroblast growth factor receptor 2 isoform 4 precursor /// NM_022972 // fibroblast growth factor receptor 2 isoform 5 precursor /// NM_022973 // fibroblast growth fac…	---	---	---	---	---	---	0.7409341969193926	2263	['2263']	['2263']	True
2263	A	211400_at	-0.0246	-0.701	0.486		211400_at	-0.0261	-0.889	0.378		211400_at	fibroblast growth factor receptor 2 (bacteria-expressed kinase, keratinocyte growth factor receptor, craniofacial dysostosis 1, Crouzon syndrome, Pfeiffer syndrome, Jackson-Weiss syndrome)	FGFR2	Hs.278581 // full length	NM_000141 // fibroblast growth factor receptor 2 isoform 1 precursor /// NM_022969 // fibroblast growth factor receptor 2 isoform 2 precursor /// NM_022970 // fibroblast growth factor receptor 2 isoform 3 precursor /// NM_022971 // fibroblast growth factor receptor 2 isoform 4 precursor /// NM_022972 // fibroblast growth factor receptor 2 isoform 5 precursor /// NM_022973 // fibroblast growth fac…	---	---	---	---	---	---	0.6421683430386448	2263	['2263']	['2263']	True
2263	A	211401_s_at	0.00207	0.0279	0.978		211401_s_at	0.0734	0.993	0.325		211401_s_at	fibroblast growth factor receptor 2 (bacteria-expressed kinase, keratinocyte growth factor receptor, craniofacial dysostosis 1, Crouzon syndrome, Pfeiffer syndrome, Jackson-Weiss syndrome)	FGFR2	Hs.278581 // full length	NM_000141 // fibroblast growth factor receptor 2 isoform 1 precursor /// NM_022969 // fibroblast growth factor receptor 2 isoform 2 precursor /// NM_022970 // fibroblast growth factor receptor 2 isoform 3 precursor /// NM_022971 // fibroblast growth factor receptor 2 isoform 4 precursor /// NM_022972 // fibroblast growth factor receptor 2 isoform 5 precursor /// NM_022973 // fibroblast growth fac…	---	---	---	---	---	---	0.9876949221120778	2263	['2263']	['2263']	True
2263	B	240913_at	0.159	4.33	5.45e-05		240913_at_B	0.0905	2.48	0.0159		240913_at	fibroblast growth factor receptor 2 (bacteria-expressed kinase, keratinocyte growth factor receptor, craniofacial dysostosis 1, Crouzon syndrome, Pfeiffer syndrome, Jackson-Weiss syndrome)	FGFR2	Hs.404081		---	---	---				0.0003833687177078441	2263	['2263']	['2263']	True
2246	A	205117_at	0.56	6.39	2.38e-08		205117_at	-0.101	-1.04	0.302		205117_at	fibroblast growth factor 1 (acidic)	FGF1	Hs.75297 // full length	NM_000800 // fibroblast growth factor 1 (acidic) isoform 1 precursor /// NM_013394 // /// NM_033136 // fibroblast growth factor 1 (acidic) isoform 2 precursor /// NM_033137 // fibroblast growth factor 1 (acidic) isoform 3 precursor	7267 // cell-cell signaling // not recorded /// 7345 // embryogenesis and morphogenesis // predicted/computed /// 7275 // development // experimental evidence /// 7165 // signal transduction // not recorded	5615 // extracellular space // not recorded /// 5576 // extracellular // not recorded	5162 // fibroblast growth factor receptor ligand // predicted/computed /// 8083 // growth factor activity // predicted/computed	---	---	---	5.724231263383298e-07	2246	['2246']	['2246']	True
2246	A	208240_s_at	0.0471	0.462	0.646		208240_s_at	0.00556	0.102	0.919		208240_s_at	acid fibroblast growth factor-like protein	GLIO703	Hs.278954 // full length	---	---	---	---	---	---	---	0.7712244041134111	2246	['2246']	['2246']	True
3977	A	205876_at	0.295	4.13	0.00011		205876_at	0.033	1.41	0.164		205876_at	leukemia inhibitory factor receptor	LIFR	Hs.2798 // full length	NM_002310 // leukemia inhibitory factor receptor precursor	7166 // cell surface receptor linked signal transduction // traceable author statement	5887 // integral to plasma membrane // traceable author statement	4923 // leukemia inhibitory factor receptor activity // traceable author statement /// 4872 // receptor activity // inferred from electronic annotation	---	---	---	0.000698231138739757	3977	['3977']	['3977']	True
3977	B	225571_at	1.25	8.21	1.58e-11		225571_at_B	0.192	1.5	0.139		225571_at	leukemia inhibitory factor receptor	LIFR	Hs.446501		6812 // cation transport // inferred from electronic annotation	---	8324 // cation transporter activity // inferred from electronic annotation				2.9701355648535566e-09	3977	['3977']	['3977']	True
3977	B	225575_at	0.682	6.53	1.32e-08		225575_at_B	0.277	2.78	0.00729		225575_at	leukemia inhibitory factor receptor	LIFR	Hs.446501		---	---	---				3.544827256425583e-07	3977	['3977']	['3977']	True
3977	B	227771_at	0.444	4.35	5.21e-05		227771_at_B	0.23	3.24	0.00201		227771_at	leukemia inhibitory factor receptor	LIFR	Hs.446501		---	---	166 // nucleotide binding // inferred from electronic annotation /// 5524 // ATP binding // inferred from electronic annotation				0.0003689123404255319	3977	['3977']	['3977']	True
3977	B	229185_at	0.0301	0.794	0.43		229185_at_B	0.049	0.993	0.325		229185_at	Clone IMAGE:4836973, mRNA	---	Hs.438999		79 // regulation of cyclin dependent protein kinase activity // traceable author statement /// 910 // cytokinesis // inferred from electronic annotation /// 6355 // regulation of transcription, DNA-dependent // inferred from electronic annotation /// 6366 // transcription from Pol II promoter // traceable author statement /// 7049 // cell cycle // inferred from electronic annotation	5634 // nucleus // inferred from electronic annotation	---				0.5914836813422326	3977	['3977']	['3977']	True
1942	A	202023_at	0.446	3.79	0.000337		202023_at	0.0499	0.923	0.36		202023_at	ephrin-A1	EFNA1	Hs.399713 // full length	NM_004428 // ephrin A1 precursor	7267 // cell-cell signaling // traceable author statement	5887 // integral to plasma membrane // traceable author statement /// 16020 // membrane // inferred from electronic annotation	5106 // ephrin // extended:inferred from electronic annotation; Ephrin; 3.4e-97 /// 5108 // transmembrane ephrin // traceable author statement /// 5102 // receptor binding // traceable author statement	---	---	---	0.0018163071017274473	1942	['1942']	['1942']	True
3480	A	203627_at	0.24	3.13	0.00263		203627_at	0.118	1.52	0.134		203627_at	insulin-like growth factor 1 receptor	IGF1R	Hs.239176 // full length	NM_000875 // insulin-like growth factor 1 receptor precursor	7165 // signal transduction // traceable author statement /// 6916 // anti-apoptosis // traceable author statement /// 8286 // insulin receptor signaling pathway // traceable author statement /// 74 // regulation of cell cycle // traceable author statement /// 8284 // positive regulation of cell proliferation // traceable author statement /// 6468 // protein amino acid phosphorylation // inferred…	16021 // integral to membrane // inferred from electronic annotation	4714 // transmembrane receptor protein tyrosine kinase activity // extended:Unknown; Recep_L_domain; 3.4e-43 /// 5010 // insulin-like growth factor receptor activity // traceable author statement /// 5006 // epidermal growth factor receptor activity // inferred from electronic annotation /// 16740 // transferase activity // inferred from electronic annotation /// 5524 // ATP binding // inferred f…	---	---	---	0.010480808940926024	3480	['3480']	['3480']	True
3480	A	203628_at	0.439	4.87	8.05e-06		203628_at	0.128	1.13	0.263		203628_at	Human insulin-like growth factor 1 receptor mRNA, 3' sequence.	---	Hs.405998 // ---	---	---	---	---	---	---	---	7.472528925619834e-05	3480	['3480']	['3480']	True
3480	A	208441_at	-0.0385	-0.789	0.433		208441_at	0.0465	1.24	0.222		208441_at	clone 1900 unknown protein	LOC51049	Hs.129705 // full length	NM_015883 // clone 1900 unknown protein	---	---	---	---	---	---	0.5941913255956017	3480	['3480']	['3480']	True
3480	B	225330_at	0.319	4.63	1.88e-05		225330_at_B	0.224	2.81	0.00673		225330_at	hypothetical protein MGC18216	MGC18216	Hs.104679		---	---	---				0.00015427331506849315	3480	['3480']	['3480']	True
3480	B	243358_at	-0.0919	-2.29	0.0255		243358_at_B	0.125	2.81	0.0067		243358_at	hypothetical protein MGC18216	MGC18216	Hs.104679		---	---	---				0.06952688433062265	3480	['3480']	['3480']	True
1436	A	203104_at	0.42	3.97	0.000189		203104_at	0.088	1.1	0.278		203104_at	colony stimulating factor 1 receptor, formerly McDonough feline sarcoma viral (v-fms) oncogene homolog	CSF1R	Hs.174142 // full length	NM_005211 // colony stimulating factor 1 receptor precursor	7165 // signal transduction // traceable author statement /// 7275 // development // traceable author statement /// 7169 // transmembrane receptor protein tyrosine kinase signaling pathway // inferred from electronic annotation /// 8283 // cell proliferation // traceable author statement /// 6960 // antimicrobial humoral response (sensu Invertebrata) // traceable author statement /// 6468 // prot…	5887 // integral to plasma membrane // traceable author statement	5011 // macrophage colony stimulating factor receptor activity // traceable author statement /// 16740 // transferase activity // inferred from electronic annotation /// 5524 // ATP binding // inferred from electronic annotation /// 4872 // receptor activity // inferred from electronic annotation	---	---	---	0.0011112932862190814	1436	['1436']	['1436']	True
8660	A	209184_s_at	0.297	3.91	0.000229		209184_s_at	0.189	3.61	0.000653		209184_s_at	insulin receptor substrate 2	IRS2	Hs.143648 // full length	NM_003749 // insulin receptor substrate 2	7165 // signal transduction // traceable author statement /// 6006 // glucose metabolism // traceable author statement /// 8284 // positive regulation of cell proliferation // not recorded	---	5158 // insulin receptor binding // inferred from electronic annotation /// 4871 // signal transducer activity // traceable author statement	---	---	---	0.0013058144434572917	8660	['8660']	['8660']	True
8660	A	209185_s_at	0.271	3.55	0.000728		209185_s_at	0.207	3.8	0.000356		209185_s_at	insulin receptor substrate 2	IRS2	Hs.143648 // full length	NM_003749 // insulin receptor substrate 2	7165 // signal transduction // traceable author statement /// 6006 // glucose metabolism // traceable author statement /// 8284 // positive regulation of cell proliferation // not recorded	---	5158 // insulin receptor binding // inferred from electronic annotation /// 4871 // signal transducer activity // traceable author statement	---	---	---	0.0035037583288698446	8660	['8660']	['8660']	True
9180	A	205729_at	0.0841	1.42	0.162		205729_at	0.0781	3.03	0.0037		205729_at	oncostatin M receptor	OSMR	Hs.238648 // full length	NM_003999 // oncostatin M receptor	8283 // cell proliferation // traceable author statement /// 7166 // cell surface receptor linked signal transduction // traceable author statement	5634 // nucleus // inferred from electronic annotation /// 5900 // oncostatin-M receptor complex // traceable author statement /// 16020 // membrane // inferred from electronic annotation	3677 // DNA binding // inferred from electronic annotation /// 4872 // receptor activity // inferred from electronic annotation /// 4924 // oncostatin-M receptor activity // traceable author statement	---	---	---	0.2948963170049836	9180	['9180']	['9180']	True
9180	B	226621_at	0.548	4.08	0.000129		226621_at_B	0.0966	1.39	0.171		226621_at	fibrinogen, gamma polypeptide	FGG	Hs.75431		7283 // spermatogenesis // inferred from electronic annotation	5634 // nucleus // inferred from electronic annotation	3723 // RNA binding // inferred from electronic annotation /// 3676 // rrm;nucleic acid binding;6.9e-22 // extended:inferred from electronic annotation				0.0008004021543985637	9180	['9180']	['9180']	True
4067	A	202625_at	0.251	2.83	0.00627		202625_at	-0.0208	-0.516	0.608		202625_at	v-yes-1 Yamaguchi sarcoma viral related oncogene homolog	LYN	Hs.80887 // full length	NM_002350 // v-yes-1 Yamaguchi sarcoma viral related oncogene homolog	8151 // cell growth and/or maintenance // inferred from electronic annotation /// 7242 // intracellular signaling cascade // inferred from electronic annotation /// 6468 // protein amino acid phosphorylation // traceable author statement	---	16740 // transferase activity // inferred from electronic annotation /// 5524 // ATP binding // inferred from electronic annotation /// 4716 // receptor signaling protein tyrosine kinase activity // traceable author statement	---	---	---	0.02183540500736377	4067	['4067']	['4067']	True
4067	A	202626_s_at	0.376	3.58	0.00067		202626_s_at	-0.0699	-1.49	0.142		202626_s_at	v-yes-1 Yamaguchi sarcoma viral related oncogene homolog	LYN	Hs.80887 // full length	NM_002350 // v-yes-1 Yamaguchi sarcoma viral related oncogene homolog	8151 // cell growth and/or maintenance // inferred from electronic annotation /// 7242 // intracellular signaling cascade // inferred from electronic annotation /// 6468 // protein amino acid phosphorylation // traceable author statement	---	16740 // transferase activity // inferred from electronic annotation /// 5524 // ATP binding // inferred from electronic annotation /// 4716 // receptor signaling protein tyrosine kinase activity // traceable author statement	---	---	---	0.0032581188440307393	4067	['4067']	['4067']	True
4067	A	210754_s_at	0.352	4.29	6.27e-05		210754_s_at	-0.0305	-0.449	0.655		210754_s_at	v-yes-1 Yamaguchi sarcoma viral related oncogene homolog	LYN	Hs.80887 // full length	NM_002350 // v-yes-1 Yamaguchi sarcoma viral related oncogene homolog	8151 // cell growth and/or maintenance // inferred from electronic annotation /// 7242 // intracellular signaling cascade // inferred from electronic annotation /// 6468 // protein amino acid phosphorylation // traceable author statement	---	16740 // transferase activity // inferred from electronic annotation /// 5524 // ATP binding // inferred from electronic annotation /// 4716 // receptor signaling protein tyrosine kinase activity // traceable author statement	---	---	---	0.0004325173652694611	4067	['4067']	['4067']	True
2534	A	210105_s_at	0.331	5.53	6.73e-07		210105_s_at	0.0629	1.22	0.226		210105_s_at	FYN oncogene related to SRC, FGR, YES	FYN	Hs.169370 // full length	NM_002037 // protein-tyrosine kinase fyn isoform a /// NM_153047 // protein-tyrosine kinase fyn isoform b /// NM_153048 // protein-tyrosine kinase fyn isoform c	7612 // learning // predicted/computed /// 7631 // feeding behavior // experimental evidence /// 7243 // protein kinase cascade // experimental evidence /// 6468 // protein amino acid phosphorylation // predicted/computed	---	4713 // protein tyrosine kinase activity // predicted/computed	---	---	---	9.082770802042653e-06	2534	['2534']	['2534']	True
2534	A	212486_s_at	0.406	4.46	3.45e-05		212486_s_at	0.000543	0.0108	0.991		212486_s_at	ESTs	---	Hs.390567 // est	---	---	---	---	---	---	---	0.0002582499166944352	2534	['2534']	['2534']	True
2534	A	216033_s_at	0.245	3.66	0.000518		216033_s_at	0.0745	1.6	0.115		216033_s_at	FYN oncogene related to SRC, FGR, YES	FYN	Hs.169370 // full length	NM_002037 // protein-tyrosine kinase fyn isoform a /// NM_153047 // protein-tyrosine kinase fyn isoform b /// NM_153048 // protein-tyrosine kinase fyn isoform c	7612 // learning // predicted/computed /// 7631 // feeding behavior // experimental evidence /// 7243 // protein kinase cascade // experimental evidence /// 6468 // protein amino acid phosphorylation // predicted/computed	---	4713 // protein tyrosine kinase activity // predicted/computed	---	---	---	0.0026181464731690855	2534	['2534']	['2534']	True
2549	A	207112_s_at	0.0591	1.17	0.245		207112_s_at	0.0375	0.924	0.36		207112_s_at	GRB2-associated binding protein 1	GAB1	Hs.239706 // full length	NM_002039 // GRB2-associated binding protein 1	8286 // insulin receptor signaling pathway // predicted/computed /// 7173 // EGF receptor signaling pathway // predicted/computed /// 8283 // cell proliferation // experimental evidence	---	5515 // protein binding // experimental evidence /// 5070 // SH3/SH2 adaptor protein activity // experimental evidence	---	---	---	0.3989764036391315	2549	['2549']	['2549']	True
2549	A	214987_at	0.0928	2.93	0.00479		214987_at	0.0468	1.68	0.0991		214987_at	Homo sapiens mRNA; cDNA DKFZp586B1722 (from clone DKFZp586B1722)	---	Hs.80720 // ---	---	---	---	---	---	---	---	0.017446706120794485	2549	['2549']	['2549']	True
2549	B	225998_at	0.303	3.91	0.000233		225998_at_B	0.0891	1.44	0.154		225998_at	GRB2-associated binding protein 1	GAB1	Hs.80720		---	---	---				0.0013250916455696204	2549	['2549']	['2549']	True
2549	B	226002_at	0.267	2.74	0.00795		226002_at_B	0.0644	0.98	0.331		226002_at	GRB2-associated binding protein 1	GAB1	Hs.80720		30036 // actin cytoskeleton organization and biogenesis // inferred from sequence or structural similarity	5856 // cytoskeleton // inferred from electronic annotation	3779 // actin binding // inferred from sequence or structural similarity /// 5515 // protein binding // inferred from electronic annotation				0.02660937197347836	2549	['2549']	['2549']	True
2549	B	229114_at	0.666	5.96	1.27e-07		229114_at_B	0.00755	0.0777	0.938		229114_at	GRB2-associated binding protein 1	GAB1	Hs.80720		---	---	---				2.2570632911392407e-06	2549	['2549']	['2549']	True
7075	A	204468_s_at	0.358	4.32	5.63e-05		204468_s_at	0.015	0.316	0.753		204468_s_at	tyrosine kinase with immunoglobulin and epidermal growth factor homology domains	TIE	Hs.78824 // full length	NM_005424 // tyrosine kinase with immunoglobulin and epidermal growth factor homology domains	7165 // signal transduction // traceable author statement /// 7498 // mesoderm development // traceable author statement /// 6468 // protein amino acid phosphorylation // inferred from electronic annotation	5887 // integral to plasma membrane // traceable author statement	4714 // transmembrane receptor protein tyrosine kinase activity // traceable author statement /// 5198 // structural molecule activity // inferred from electronic annotation /// 16740 // transferase activity // inferred from electronic annotation /// 5524 // ATP binding // inferred from electronic annotation /// 4872 // receptor activity // inferred from electronic annotation	---	---	---	0.0003946709939148073	7075	['7075']	['7075']	True
