# Supplementary material for: Downregulation of glial genes involved in synaptic function mitigates Huntington's disease pathogenesis
Source: eLife. 2021 Apr 19;10:e64564. doi: 10.7554/eLife.64564 (PMC8149125; doi:10.7554/eLife.64564)
Supplement: Figure 1—source data 2. [file elife-64564-fig1-data2.zip › Figure_1_source_data_file_2/neuronUp/1/subFly.csv]

fbgene	gene_x	EN7vsEW7_log2FoldChange	EN7vsEW7_pvalue	EN7vsEW7_padj	EN7vsEW7_grp.mean.EW7	EN7vsEW7_grp.mean.EN7	EN9vsEW9_log2FoldChange	EN9vsEW9_pvalue	EN9vsEW9_padj	EN9vsEW9_grp.mean.EW9	EN9vsEW9_grp.mean.EN9	EN11vsEW11_v2_log2FoldChange	EN11vsEW11_v2_pvalue	EN11vsEW11_v2_padj	EN11vsEW11_v2_grp.mean.EW11	EN11vsEW11_v2_grp.mean.EN11	EF18vsEW18_log2FoldChange	EF18vsEW18_pvalue	EF18vsEW18_padj	EF18vsEW18_grp.mean.EW18	EF18vsEW18_grp.mean.EF18	EF20vsEW20_log2FoldChange	EF20vsEW20_pvalue	EF20vsEW20_padj	EF20vsEW20_grp.mean.EW20	EF20vsEW20_grp.mean.EF20	EF22vsEW22_log2FoldChange	EF22vsEW22_pvalue	EF22vsEW22_padj	EF22vsEW22_grp.mean.EW22	EF22vsEW22_grp.mean.EF22	Unnamed: 31_x	AllSig_x	UnionSig_x	fbgene	gene_y	RN5vsRW5_log2FoldChange	RN5vsRW5_pvalue	RN5vsRW5_padj	RN5vsRW5_grp.mean.RW5	RN5vsRW5_grp.mean.RN5	RN7vsRW7_log2FoldChange	RN7vsRW7_pvalue	RN7vsRW7_padj	RN7vsRW7_grp.mean.RW7	RN7vsRW7_grp.mean.RN7	RN8vsRW8_log2FoldChange	RN8vsRW8_pvalue	RN8vsRW8_padj
FBgn0015279	Pi3K92E:FBgn0015279	0.0772193158704252	0.296708255450239	0.660904061359051	2696.62270877743	2849.86166928085	0.0786301947114762	0.228864776387356	0.41900810682377	2507.13011310752	2649.64389452838	0.197690812535997	0.0444796008835268	0.165255627150299	2403.84409221171	2776.93623922856	-0.0133930207475967	0.882509312990805	0.946790798514134	3320.05288799702	3288.02631483546	-0.108537625896514	0.0707382987579587	0.226581083950693	2986.86571116619	2765.13135334272	0.240970448642385	0.000645125972530109	0.01596604073554	2615.03764337789	3097.40483013336		False	False	FBgn0015279	Pi3K92E:FBgn0015279	0.00497855040962818	0.941206533417061	0.972345084569631	2602.22673430985	2611.05353732184	-0.0607461312935593	0.753390254586551	0.948388870873243	2381.85076639899	2271.87959613808	0.0986521482774275	0.313547838648077	0.669521779407766
FBgn0030964	Pvf1:FBgn0030964	0.343662037417015	0.00503784185676325	0.0440917715805549	295.817125198095	385.889279613887	0.256649076175942	0.0978826159649623	0.22811588550917	265.012186086295	321.593428830663	0.385522254522935	0.00639234850046741	0.0393281631552566	271.799815951184	366.232295310729	0.116027774576993	0.362819778917198	0.588864559162895	395.537914617477	431.320188375233	0.154718887651278	0.194452283703902	0.434685597228901	262.392637958949	296.077432125327	-0.0152510956873497			462.814902569285	454.353933685867		False	False	FBgn0030964	Pvf1:FBgn0030964	-0.0439296468586005	0.745600044050173	0.867852617951563	262.680422975141	254.20625218469	-0.0911471219648159	0.619885652570078	0.908334285435701	277.213529027412	258.106962015263	0.054886133660621	0.692551420150339	0.89328428444706
FBgn0014073	Tie:FBgn0014073	0.455874686090108	4.11772374572443e-06	0.000110931906639373	1456.2626810928	2040.47936218442	0.537436287891838	2.44959378179158e-13	5.80193995729237e-12	1254.81855514679	1832.99314827478	0.427792168044884	5.14696450008395e-06	8.94101261728868e-05	1701.4909883116	2319.51971487184	-0.111515651075348	0.240334364555423	0.460606535840622	1426.32663110085	1315.25309765957	-0.0503942479437576	0.530254727598666	0.75717832691276	1274.8747661285	1228.77252988849	-0.303683809660606	0.0194097532869683	0.190582847126976	1371.72539340277	1100.63080381883		False	True	FBgn0014073	Tie:FBgn0014073	-0.41689757569058	0.000734021200439137	0.00439234245859107	1536.23423422233	1132.16625602558	-0.370724983523409	0.0512784088917073	0.286496578050774	1283.54594193931	963.891345772077	-0.140523008899587	0.201410792601373	0.537605056353469
FBgn0025936	Eph:FBgn0025936	0.0538939358568918			7964.52338895913	8280.48226927149	0.124573974572819	0.0201044919702403	0.0681620763795835	8621.12308834667	9406.66083188655	0.0278483604991987	0.709957939287028	0.871614830795904	8961.27184664162	9141.42876973929	0.066236883877112	0.443776316185869	0.66255347726989	9926.67746995725	10410.7301659529	-0.0815343274094975	0.264628467561423	0.518968402758811	8738.17207325447	8239.82537701126	-0.0779758772145058	0.633874171356898	0.871780208312451	7553.23543834013	7125.12077564328		False	False	FBgn0025936	Eph:FBgn0025936	-0.0496562561382396	0.368091634834462	0.577260741573067	9438.6620967123	9116.06681686812	-0.011725536150356	0.957968841114404	0.99399483691611	7510.88601974589	7439.1376734333	0.144871864563921	0.20577087404487	0.543652035376425
FBgn0032752	CG10702:FBgn0032752	-0.234437982303853	0.0197465089406295	0.124127925117668	1344.13748360034	1129.22706169103	-0.172832926563629	0.0301553594857849	0.0941347489201416	1373.19918523173	1215.31259022361	-0.29171692782721	0.00107549982138278	0.00925592519051825	1334.45884502101	1081.41780599229	0.064446558444985	0.430425204910493	0.651622318036687	1323.54935648309	1386.22149103146	-0.194383469863689	0.0293831445448026	0.120790180841667	1321.10749231577	1144.81026415738	0.0342697949516227	0.648484248273352	0.879179705030193	1203.52036873488	1232.57446901694		False	True	FBgn0032752	CG10702:FBgn0032752	-2.81427749178962	7.7101289088518e-148	2.77458294113026e-145	1323.92920490916	173.557107345589	-2.19395164645641	1.59729959604197e-25	2.83088621849339e-23	1034.33715150597	179.676116196489	-1.82907474294296	1.52648510125326e-34	3.46671126849205e-32
FBgn0038279	CG3837:FBgn0038279	0.307396619262669	0.000969853929667778	0.0121761394446762	971.968654705411	1217.48795900641	0.349690228472823	2.75094966006779e-06	2.74581527465116e-05	1060.25661922443	1356.76560400602	0.305789156655135	0.00226214592053356	0.0169431450975615	1063.23788284101	1329.45879033876	0.688477982923349	1.56871912416696e-15	1.78978046197049e-13	1072.95479376949	1759.17216844687	0.351780946048895	4.89714650995178e-05	0.00066336072432462	1047.7585058378	1356.4986854811	0.170504559045079	0.417770340510353	0.779493393892505	1008.4903584874	1155.77889103646		False	True	FBgn0038279	CG3837:FBgn0038279	-1.61411691491421	6.49177385305906e-62	9.15515566628707e-60	1007.17212568979	317.38315854586	-1.3017008094122	1.89562609891555e-09	9.27312839609776e-08	854.322533336256	298.998276846973	-1.13329477237861	1.95737956031652e-13	1.20113563538414e-11
FBgn0013984	InR:FBgn0013984	0.208741779513659	0.0561514918802916	0.258057389383215	453.320106637777	530.131175006546	0.396828437812514	0.000240406655402789	0.00154465867345699	525.405531335328	699.614375075114	0.559041119898521	1.94990034382806e-06	3.73225369514941e-05	424.027875451714	643.605820901673	0.331453969377397	0.0220382618688848	0.0901279465822975	607.316285324246	784.42071560255	0.167015064527355	0.0928377699116463	0.270798996475805	499.232402342829	565.64857014947	0.286188018999527	0.0387982801898931	0.290070488298101	528.642373537437	651.744753664908		False	True	FBgn0013984	InR:FBgn0013984	-0.205537656311533	0.0615987326982756	0.168995640147406	613.230313960152	528.753020646532	-0.176341323553452	0.545833098168725	0.875804627565342	468.310673187506	391.17265902259	-0.148361293218758	0.344410789225359	0.699691586552168
FBgn0025936	Eph:FBgn0025936	0.0538939358568918			7964.52338895913	8280.48226927149	0.124573974572819	0.0201044919702403	0.0681620763795835	8621.12308834667	9406.66083188655	0.0278483604991987	0.709957939287028	0.871614830795904	8961.27184664162	9141.42876973929	0.066236883877112	0.443776316185869	0.66255347726989	9926.67746995725	10410.7301659529	-0.0815343274094975	0.264628467561423	0.518968402758811	8738.17207325447	8239.82537701126	-0.0779758772145058	0.633874171356898	0.871780208312451	7553.23543834013	7125.12077564328		False	False	FBgn0025936	Eph:FBgn0025936	-0.0496562561382396	0.368091634834462	0.577260741573067	9438.6620967123	9116.06681686812	-0.011725536150356	0.957968841114404	0.99399483691611	7510.88601974589	7439.1376734333	0.144871864563921	0.20577087404487	0.543652035376425
FBgn0021764	sdk:FBgn0021764	-0.102140998134019	0.216942252397543	0.567594233953611	2184.73456070834	2028.54810354322	-0.308025811743407	3.81709826807064e-05	0.000297663357650543	2366.04518063961	1903.65836635534	-0.158660470020746	0.0431600030528916	0.162100941698651	2165.65981900841	1933.8098615655	-0.0979097990354111	0.226916560543986	0.445087037250413	2317.44884231547	2161.02885187979	-0.13987964563207	0.0915686588551815	0.268603175788378	1884.13211697939	1701.67380932812	0.0067458470663331	0.968316676591428	0.991007588003442	1950.85548236684	1960.48933485572		False	True	FBgn0021764	sdk:FBgn0021764	0.125678144099396	0.0503576673747096	0.146184316195402	2359.10014448668	2576.45350128564	0.11955428531566			2028.62103391423	2221.60915373041	0.288926136680475	0.00119372765350402	0.0132513494407813
FBgn0000464	Lar:FBgn0000464	0.0100232473026468	0.932310391796414	0.983341360780212	10740.0591415087	10822.3207970314	0.111993186169953	0.020449266740642	0.0690315612463997	10499.9361585171	11353.7390829762	-0.0838243880908076	0.24482890672951	0.502747954788448	11173.6003711716	10527.2977330146	0.117332914431179	0.132031041895862	0.31516632780479	11377.5471697449	12370.8332289404	-0.0743609439243703	0.304920616394855	0.56209956030175	10522.4932759989	9973.91278556566	-0.19131131075724	0.376006771292533	0.757033240825099	9377.40413059464	8038.14967139492		False	False	FBgn0000464	Lar:FBgn0000464	-0.0189751567812398	0.802109952354319	0.901933610955623	11498.1213973041	11345.2162271038	-0.0843521436391605	0.751818481159739	0.948043443171727	9213.80453822276	8533.03137121385	-0.0164580340303038	0.854382399020924	0.953722774463177
FBgn0033159	Dscam:FBgn0033159	0.10898116062338	0.239027136328457	0.599305798671325	3411.20227459426	3694.69162404133	0.153272998748643	0.0386467926544215	0.113461444715856	3519.44442320205	3920.38005693462	0.249284991950191	0.000784517759987523	0.00704917269624606	3161.38591897502	3775.02431988155	0.192574460341846	0.0384746915470605	0.134349008803149	3518.06498424706	4043.19524052029	-0.116951226784116	0.119215754234521	0.320345697875612	3942.29707488797	3623.18529679532	-0.161949764039847	0.438189824280274	0.790369189084735	3497.48827146711	3074.96782659208		False	True	FBgn0033159	Dscam:FBgn0033159	-0.105742274817883	0.152693483288014	0.322834114990622	4162.23877326808	3863.07678050404	-0.0385980560193449	0.858456869100394	0.976307301898208	2934.7389487352	2844.57333553567	0.00401194525743557	0.971450785367848	0.989562670066043
FBgn0002968	Nrg:FBgn0002968	0.216729737716049	0.00670243193017825	0.0552043457943424	5028.26312343757	5879.78943148907	0.229468428029221	4.12978159664347e-05	0.000319108066946725	4894.76581258214	5746.8701200546	0.195512136139365	0.0141189723910422	0.0716766692700454	5077.18536874519	5839.27500409691	0.148066268575907	0.0666576731134859	0.197609147738617	5895.47746968714	6552.95032654627	-0.0823810045106704	0.218110205389017	0.46389327254439	5735.3822561973	5407.07571421	-0.323554344903705	0.0134612562932385	0.151785100166282	6182.39408558874	4887.54773062835		False	True	FBgn0002968	Nrg:FBgn0002968	0.195456615676742	0.0452377029813793	0.135278987575931	4857.7603551245	5587.87699867248	0.0988472619873379	0.673262884181608	0.92206202348346	3949.52583309373	4288.39577256618	0.180228747548742	0.0501726646697779	0.237217554061007
FBgn0030964	Pvf1:FBgn0030964	0.343662037417015	0.00503784185676325	0.0440917715805549	295.817125198095	385.889279613887	0.256649076175942	0.0978826159649623	0.22811588550917	265.012186086295	321.593428830663	0.385522254522935	0.00639234850046741	0.0393281631552566	271.799815951184	366.232295310729	0.116027774576993	0.362819778917198	0.588864559162895	395.537914617477	431.320188375233	0.154718887651278	0.194452283703902	0.434685597228901	262.392637958949	296.077432125327	-0.0152510956873497			462.814902569285	454.353933685867		False	False	FBgn0030964	Pvf1:FBgn0030964	-0.0439296468586005	0.745600044050173	0.867852617951563	262.680422975141	254.20625218469	-0.0911471219648159	0.619885652570078	0.908334285435701	277.213529027412	258.106962015263	0.054886133660621	0.692551420150339	0.89328428444706
FBgn0016794	dos:FBgn0016794	0.0136418989150291	0.876552234513455	0.964673709153372	1860.27567120357	1879.28808082825	0.111056319756765	0.106281548555783	0.243166178004566	1581.49704278983	1709.96183886403	0.339930505657159	0.000251822042097484	0.00266683670811434	1498.14130358078	1916.04418745	-0.198805395972993	0.0165865963410934	0.0730136746810101	2137.02923418509	1853.9819691731	-0.135182921342528	0.150957539514689	0.370896198956513	1854.14310368923	1677.55995013676	0.0412248430137357	0.779302973032326	0.933252317139215	1854.25750411856	1911.01993919804		False	True	FBgn0016794	dos:FBgn0016794	0.141928909944374	0.0648038905185756	0.175069480054842	1843.91299484016	2038.12094733579	-0.299387532386705	0.00722735801467649	0.0690414349284831	1853.82957131354	1495.9532079877	-0.288211511853961	0.00556274279633345	0.0470803254835644
FBgn0016984	sktl:FBgn0016984	0.213132518828373	0.00393110156235618	0.0368029372511988	2442.99974194519	2846.8097756875	0.105359173386511	0.0709119348567976	0.181403869607231	2383.06635773228	2565.67323440654	0.351895340082337	0.000105626246467168	0.00124967994080127	2105.12728825865	2714.71416299982	0.0637682035623333	0.441359728600825	0.66011542506578	2717.47689312962	2844.22186249494	0.047203129102437	0.512433405943648	0.74314903853316	2462.83122122868	2547.86107453578	0.153407454627686			2770.61712067221	3125.6028020228		False	True	FBgn0016984	sktl:FBgn0016984	-0.0470867932973231	0.55986368759308	0.745247122923645	2185.64753389397	2113.87292090928	-0.263993138307054	0.0746468947803503	0.362863120265453	2196.76507114525	1807.90810425377	-0.0888996475531378	0.348286923092929	0.702827795008518
FBgn0034789	PIP5K59B:FBgn0034789	0.0644179381802987	0.379600484062716	0.734287024612714	7859.29942615432	8231.1642873015	0.147153347925407	0.014644807275324	0.0527569309152714	7662.97968822985	8495.04626153914	-0.0343610370163519	0.641701429031453	0.831966315251285	8209.29075652856	8011.40308507969	0.0642075773872267	0.38606219200092	0.611421054793404	8259.58280345085	8646.02280110996	0.000710758616446074	0.990296467034663	0.99569424521052	8469.33161767098	8473.55415114786	-0.190869764413603	0.441330879028956	0.792212319953038	7792.6634191995	6609.27537798865		False	False	FBgn0034789	PIP5K59B:FBgn0034789	0.123902494263427	0.163651904061506	0.338862404096467	8628.1201922727	9424.38329684493	0.140378346942737	0.409847102932432	0.813590778544719	7209.95833067097	8014.31145578767	0.0619917332807237	0.387497532041263	0.729670551118932
FBgn0039924	CG17471:FBgn0039924	0.148856320275887	0.143463082383073	0.452384839504704	7487.38307973103	8362.98202301332	0.278167132075183	5.58822247743809e-06	5.24302203077086e-05	7394.50068288456	8988.32317663463	0.00289521973689563	0.971932930530122	0.988269562763613	8505.97785230259	8523.65076879699	0.0852262264442282	0.260195716504746	0.481811687043083	8203.92890975475	8717.35986793761	-0.107496597752699	0.196839199730734	0.438037630879325	7801.27180945018	7212.87877360666	-0.0476737775451497	0.723514278274728	0.913861122385893	6785.50949361704	6554.36526774083		False	True	FBgn0039924	CG17471:FBgn0039924	0.0861380842375824	0.161012683098068	0.335041484617235	9289.73273127143	9867.80944229658	0.225852357084759	0.127890538508723	0.500045067565208	7650.46708327039	9035.94352217227	0.109559805909708	0.381696566093504	0.723882092377399
FBgn0032749	Phlpp:FBgn0032749	0.309201126189244	0.122592186040715	0.413234331896772	19.2816599498227	32.4214890382338	0.393343203241974	0.163144942162881	0.33035387750439	8.66956861618102	16.2439261406509	0.134808560068962	0.52084855352469	0.753550075425108	14.2647685385449	19.7157375299192	0.293377069449638	0.216968478980601	0.432582839422629	19.3759562932229	28.8491057393016	0.350051169074289	0.0561350155082631	0.19164631209193	18.182789461341	35.385811528718	0.17172150634171	0.553616605227122	0.844823315992439	19.3635899884438	23.0933822933161		False	False	FBgn0032749	Phlpp:FBgn0032749	0.595822559603016	0.0315058179883116	0.102141881493016	12.7773640480862	30.2515481244987	0.401547436980263	0.19979368919322	0.621161490289426	10.5812552876142	18.159948873063	0.426164197048607	0.0894826293697386	0.340352457348053
FBgn0038504	Sur-8:FBgn0038504	0.139059367449111	0.266581414820858	0.630206749616494	3057.57991016929	3405.60602903482	0.262114594065942	9.15192981760945e-05	0.000653039037055685	2831.69750616436	3405.21767242486	0.0526778225911977	0.524021901495088	0.754883675798359	3053.64594179419	3170.99420768121	0.182416325881882	0.036784864442216	0.129949942915771	3362.5810065116	3833.48195911215	0.0314573692205395	0.713933033450941	0.87249359291234	3034.86086033031	3105.98599306167	-0.0861909005217109	0.500733589443794	0.820494840333528	3018.51891495199	2836.31416437999		False	True	FBgn0038504	Sur-8:FBgn0038504	0.0421899044505276	0.606491321770526	0.778834103002143	3504.54335735497	3610.31586038863	0.0236696298578997	0.899385367725939	0.983075765112044	2806.2116317114	2857.53394786929	-0.141093052943894	0.187227833142382	0.51643993144866
FBgn0028542	nimB4:FBgn0028542	0.0673916531089389	0.673693145520551	0.898513274058817	1011.54245119429	1071.73526250415	0.0220219247399163	0.852956182132417	0.925448649025872	948.686833808444	963.548648649668	0.712751052759422	5.98188278980806e-11	3.00139517065321e-09	696.806820547527	1178.84546342336	0.19492434380289	0.0704859079442165	0.205395605088424	899.652945820481	1037.57670659696	0.223796281263423	0.040037390709772	0.150803464906837	742.389373235797	880.456104378289	0.310846598027178	0.248331594647849	0.666391083386592	725.585991762301	966.609063915902		False	True	FBgn0028542	nimB4:FBgn0028542	-0.271674078653719	0.00662344669126886	0.0285393433815367	1768.757336993	1455.919010039	-0.13243861423392	0.559569375676868	0.882881570409022	1712.04324364504	1536.0835750116	0.0711105585930109	0.582223528373203	0.845925144245839
FBgn0031804	CG9500:FBgn0031804	0.00130795330141157	0.980013830284577		0.65150883495433	0.708317933035631				0.0	0.0	-0.0258409177256794	0.642292678824137		1.03169149319695	0.320743005613793	0.133612976875981	0.176126476854477		0.0	1.93338523834624	-0.0377153727393466	0.575388964903388		1.59479538039867	0.669790166164768	0.0814009457994823	0.424461026326331		0.0	1.6142206115885		False	False	FBgn0031804	CG9500:FBgn0031804	0.140018595277346	0.231004466973255		0.0	1.94909836576266	0.115166301758454	0.340427393085122		0.0	1.55515825561063	-0.0384863056752059	0.725316694067105
FBgn0087011	CG41520:FBgn0087011	0.138316866444351	0.137040983886394	0.439730888047706	903.063438858385	998.98673608168	0.417833847152713	0.000139078506835573	0.00095678856327438	752.251613144664	1016.55666063828	-0.251786694162155	0.0175570531150249	0.0839954366344234	1066.87069632465	886.039712988324	0.0882174391537775	0.401076847083703	0.625619451345269	906.080883278197	966.371060854085	-0.0444854544126936	0.645469393532208	0.834060266417455	936.699580057781	906.326615529421	-0.246656403909569	0.200014895316655	0.626877072466236	900.259525533484	743.853197802243		False	True	FBgn0087011	CG41520:FBgn0087011	-0.469679601428974	2.22562823836084e-05	0.00018898825301492	1131.31097623784	805.136277142322	-0.0738615259748117	0.589777080639963	0.89602343483978	699.422871681456	662.65264848701	-0.0267801037431644	0.874874314687644	0.96200949234196
FBgn0038365	CG9593:FBgn0038365	-0.0381261959335218	0.849596744842565	0.955713668594387	62.6393465459546	59.7465683083323	0.29801474264319	0.271103026052404	0.470563349456522	33.4984061769436	45.8768112163709	0.391352451223267	0.0848740087356725	0.258244849659085	34.7092403602523	56.7121145748188	0.206423191101807	0.381888541366449	0.608092947432866	44.5166757407629	57.4251259320215	0.275956269864781	0.145957593194355	0.362321686674882	34.3828312697433	49.4535772364636	-0.1378024555837	0.565908750194987	0.850564362742968	52.1278372351359	46.2957800183429		False	False	FBgn0038365	CG9593:FBgn0038365	-0.546674561968802	0.0444890722715679	0.133547942071531	70.2238885789532	37.0804301213488	-0.32328787935628	0.284590127093257	0.725808885115642	37.9191445106851	26.8442733280594	0.135081198208524	0.597895725596038	0.852641758166089
FBgn0035452	CG10359:FBgn0035452	0.252395315258989	0.0634755794006788	0.278479588167948	427.926065601272	522.728864468862	-0.0284556071889473	0.819208436929635	0.909923918555913	474.396500673843	464.671130182096	-0.294591702484447	0.0405865658830519	0.15514154769498	556.358979873665	441.767858053926	0.0505815706978649	0.707964933954967	0.852340076787443	478.152876716533	497.10605503091	-0.235435720839312	0.0406672177262686	0.15255996787228	560.421186606455	467.345000649624	-0.090263412116675	0.713278881026194	0.909934940479094	477.175121168197	441.883100261018		False	False	FBgn0035452	CG10359:FBgn0035452	0.701562793492596	1.51084712054947e-11	3.31941064211669e-10	424.080586427828	702.25182050504	0.801988155510362	1.38464233856722e-06	4.1931003703782e-05	446.315522067165	814.840871061574	0.79116177370724	4.03729048130308e-10	1.7366854636182e-08
FBgn0033312	CG8642:FBgn0033312	-0.0576799604563006	0.775003584512495	0.931591331606285	50.642940716566	46.2076214323875	0.395119463871809	0.142533343507635	0.300832857453068	31.9866556248746	48.3245496256277	0.455006832815977	0.0445956698226029	0.165448974618243	19.033730275576	40.9874118198533	0.490912507850784	0.0360160505698037	0.128043071993951	22.2601268122464	39.801029608752	0.0186990930644949	0.920485851294219	0.967486442912772	30.5992273929359	31.6182049516147	-0.214222178473948	0.491940077716232	0.818291820779337	20.589867828005	15.3395609111398		False	False	FBgn0033312	CG8642:FBgn0033312	-0.188331568044261	0.431211105294681	0.636032504095297	58.364122457014	49.093889811691	-0.153858435958952	0.59673861946559	0.899242901510574	47.6701454857231	40.5916711830902	-0.223370979109388	0.376571275390986	0.720240870747991
FBgn0028543	nimB2:FBgn0028543	-0.42872953979516	0.00341323444565019	0.0330138849354011	17471.4749081987	12300.1136891464	-0.762912671120363	2.54786174029432e-22	1.24465495880435e-20	14734.7525271975	8592.4684648922	0.48208247557085	2.61862143400198e-06	4.85055038384309e-05	8929.63712337739	12710.0081152439	-0.600903434756839	4.65151821685207e-08	1.48172721318014e-06	18351.3978646753	11800.2297228985	-0.493612773143254	9.90037640464558e-16	9.0133670714814e-14	14240.8579029048	10018.8718396995	0.0299754115904354	0.897538989261146	0.970789442096882	10187.6454554637	10445.3310188805		False	True	FBgn0028543	nimB2:FBgn0028543	-0.793532267041796	7.43499955243364e-10	1.35177099876651e-08	24043.8172364301	13414.8128881845	-0.684069661244111	0.00416860274921899	0.0449768107004057	20147.2000096021	11328.3054795133	-0.460842902395526	0.00101482533040236	0.0115355692666487
FBgn0034160	CG5550:FBgn0034160	-0.163681863345778	0.158085629213059		4.10374167881974	0.970988041600956	0.271670327384077			3.76541828460096	239.235396045814	0.00689310179176315	0.956482090592753		4.64261171938629	4.93085025924551	-0.438893863442422	0.0176433465996097	0.0762249838988546	9.32656119235141	1.29282047679657	-0.283592663776638	0.0473206010837733	0.170220395417955	12.1235344995188	3.42209204817739	-0.0994126188013246	0.605873392724214	0.862657882011303	94.9118778203632	48.9751019266027		False	False	FBgn0034160	CG5550:FBgn0034160	-0.222892261531934	0.346456545096435		10.4286188562029	5.43134191420554	-0.153571290645175	0.572712920168105	0.888953728003017	6.42033878689188	4.1495734015178	-0.102737816448144	0.625290832414238	0.867102832228419
FBgn0030164	CG1889:FBgn0030164	0.34512048147009	0.00118429109616161	0.0142957892529659	753.824224999229	975.605525410674	0.0176612612066183	0.878728613302956	0.939770702007298	900.713084860007	911.966792932377	-0.254326163106789	0.0376468960609983	0.146892532157976	971.48034797107	802.316794361665	0.190995370112209	0.103160327144582	0.267432325018219	902.440466242072	1038.94060148245	0.172234707858576	0.0911063889488583	0.267586340864532	778.771681628582	886.382452396302	-0.321754699274378	0.142120476121684	0.556344760708607	839.484787557808	647.167684210987		False	False	FBgn0030164	CG1889:FBgn0030164	0.0092800707114359	0.945911996646422	0.974389260389108	610.16872524386	613.958022761154	-0.314814326156541	0.0271735590638152	0.185697438077691	576.802389335783	458.15829683814	0.0186331936121872	0.887572247094206	0.965129682351515
FBgn0039527	CG5639:FBgn0039527	0.334150557645096	0.00835078028558001	0.0651499412174398	261.389246740435	338.939000633581	0.16842511542922	0.234112802847576	0.426531131006467	284.373228539573	322.301345769301	0.298604922371138	0.0860612884608385	0.26045957248294	229.647706099792	295.020867299607	-0.121210465842943	0.412213065085072	0.636089380980941	203.884926944105	185.497835398542	0.266245532620384	0.109158775072595	0.301148056975343	150.070911571058	192.300613464557	0.206986143093948	0.484342561979172	0.816954866883299	195.343617856467	242.816224103385		False	False	FBgn0039527	CG5639:FBgn0039527	0.286603658654131	0.0429627976210735	0.130185759574194	311.898460780311	386.571632044445	0.216729943541099	0.248386618723212	0.686080716683852	281.023926325956	332.807410878674	0.0519472175943541	0.706383466176431	0.898353669772073
FBgn0050280	CG30280:FBgn0050280	-0.0641682678295871	0.663620531637216		7.7044317056227	5.81641875003479	-0.0478579734149393	0.843399432816371		9.00090774450174	7.85190175243736	0.0687993485658903	0.694852783180009	0.863532327395524	12.9382603375102	17.1074029780136	0.0963682914223934	0.673442932915171	0.832519293706127	10.0079382822964	11.9794815987427	0.0204431977174232	0.889140372255839	0.952915106849648	9.5818159527132	10.3220259867609	0.157066534195372	0.564313157193047	0.850127441506101	14.6217733277749	22.3438552650849		False	False	FBgn0050280	CG30280:FBgn0050280	-0.272270164197342	0.314126936281657	0.524432683896237	27.9565611697462	20.4870633826508	-0.430918166470673	0.167520097307986	0.571952744765606	19.6636508459159	10.2054839164122	-0.0760400529095476	0.754317214209491	0.91833950771696
FBgn0030163	CG1791:FBgn0030163	0.0405045834713519	0.716008979506168	0.915697965745441	506.932547643241	522.242588601887	0.131524780536645	0.249886994831714	0.444744036422441	508.899914865893	559.8399139078	0.118911776785271	0.320592033811573	0.583483851150619	523.102597732092	571.580927152902	-0.108266611966213	0.458173361948337	0.674591128614494	531.786534652398	488.939693928887	-0.0925083545110112	0.39587329055075	0.652085427192519	577.919740533486	538.423168329733	-0.242043370124816	0.291959061261747	0.706794296287529	521.494301394702	427.20046679977		False	False	FBgn0030163	CG1791:FBgn0030163	0.0455317885426975	0.745960288566733	0.867965996820148	443.263511792773	458.461410510997	-0.126116193478223	0.49136410946571	0.850268199995953	391.670986492953	356.176453808697	0.0563196435547114	0.739779767780512	0.911224773850324
FBgn0243514	eater:FBgn0243514	0.295435306104495	0.0558318654250866	0.257045237126178	795.96073346268	1019.99400951027	0.272102560747322	0.0262047557608453	0.0841816387246125	776.900666464769	946.678513846791	0.25709097659701	0.0630612720271205	0.209515045860597	680.858053043994	829.812734476974	0.344299644083727	0.0249394242825194	0.0988120846572819	730.193701017	957.165422619271	0.127456868306512	0.267228112100218	0.521444874710597	626.277351656445	691.210292756302	0.152202471869538	0.600573528476341	0.860762292968143	513.129723484599	599.383937811303		False	False	FBgn0243514	eater:FBgn0243514	-0.257097600795665	0.00196496126959288	0.0101365970387896	1857.91272009172	1548.27931855115	-0.071375232177535	0.712122684333057	0.93628082842025	1410.04021957033	1333.67956367602	0.227671493259528	0.0760981818878835	0.30999614360135
FBgn0030880	CG6788:FBgn0030880	0.275665555143634	0.0181358140149515		0.0	5.07091493763676	-0.317116002766192	0.100608697575811		4.8669801510164	0.611192694358286	0.0568945549038868	0.409769419206036		0.0	2.64051916582237	-0.0846949725879121	0.400355169345081		4.08742033813556	0.993668416557613	-0.0850906106622456	0.44914217104775	0.697379788430473	7.01772453926399	3.7329480568558	0.00539022401561246	0.956697536263117		1.93498517863669	2.24668646817205		False	False	FBgn0030880	CG6788:FBgn0030880	-0.0192062692790095	0.918634367367105		5.34605548953756	4.84419772629605	-0.0921746464969043	0.39612319733218		2.42124682682883	0.0	0.242875119775377	0.269266520355014	0.62363756796437
FBgn0028939	nimC2:FBgn0028939	-0.141770769251648	0.437603574992876	0.773339787386659	321.354136714961	280.460371532112	-0.464672086177728	0.00218534185646132	0.0106961746645007	410.389395631141	289.16740033023	0.793508583414334	1.34352358680072e-07	3.41195572313813e-06	247.89166527297	464.789230390019	0.301423470267814	0.0666650304328828	0.197609147738617	250.908798627881	319.827419375888	0.208940271791909	0.127218098322281	0.333705379482993	327.341349812482	388.700429307196	0.262174024778591	0.370511364716413	0.754612845140814	255.866869127908	335.579127974401		False	True	FBgn0028939	nimC2:FBgn0028939	-0.665973934036227	9.04630305568023e-07	1.00970287367999e-05	896.614951647655	547.570481487865	-0.533040564548288	0.00203764701464218	0.0255095382941944	782.666677330908	523.161576831167	-0.165850364336377	0.333277043188715	0.687431936495771
FBgn0051832	CG31832:FBgn0051832	0.199928744371002	0.271266880214447	0.635376900542226	7.89772449440004	13.050990200248	0.286148193013277	0.261916929710415	0.459723254929612	8.06808732904711	16.6118643717453	0.28564276947617	0.0845177257090675		2.10549965894217	10.869059589459	0.397874858648861	0.0743404324430502	0.212909932158234	7.05950703808707	16.892371028856	0.238860664928765	0.154299896161274	0.375783000698989	9.24847140779803	17.4470072825425	0.276250075663632	0.368254685141402	0.753864854811361	11.3114230360708	18.0479680630185		False	False	FBgn0051832	CG31832:FBgn0051832	0.24066239679767	0.382496174595458	0.591455041943725	11.9222063969367	17.3472018438621	0.364342266284673	0.239125345183259	0.67392703513457	9.47850904647857	17.2231729070194	0.226259589563696	0.334568784521307	0.688608783722816
FBgn0027929	nimB1:FBgn0027929	-0.0884703772824239	0.506202293162709	0.815694631665438	574.498790465312	535.993122238148	0.112397900210008	0.464885560657919	0.663046452308575	375.320988039977	408.697778128831	0.898002444283359	1.16286785863888e-10	5.51348724169332e-09	263.114337635635	527.989184273928	0.203224350262677	0.150075773376595	0.341542280098454	717.679942750032	838.675841770545	0.28924534102691	0.0217902975522313	0.0978379117842367	396.145588572317	498.194187155033	0.752576053541002	0.00325972195135851	0.0571470589467794	289.565659323218	562.661899763706		False	True	FBgn0027929	nimB1:FBgn0027929	-0.295368782144701	0.00168915536575699	0.00891655305869496	757.089506418708	613.342075040186	0.0145750204746766	0.946076250193089	0.993533284916567	774.72259672496	784.337530482973	0.155991185756252	0.265047412487139	0.618557448838001
FBgn0036929	CG7668:FBgn0036929	-0.0797689845520441			2301.92826860394	2165.6429178234	-0.210749895474028	0.00333570305156176	0.0153714642661764	2270.89448765044	1957.66119667856	0.305891689909989	0.00136383148877491	0.0111966340492275	2120.7805711174	2648.51115964538	-0.585389299183754	1.27860146334694e-07	3.6750753114864e-06	3212.09563526675	2088.42669438529	-0.503048526858201	7.6268096713104e-10	3.25973338547076e-08	3003.60707885503	2081.98750447995	0.048405299966175	0.757463612381165	0.927648764494669	2417.15964636807	2505.49220993554		False	True	FBgn0036929	CG7668:FBgn0036929	-0.0102986040238622	0.896639849159582	0.949617394726193	2076.93256946084	2061.41179445764	-0.312131023268423	0.00923914380730983	0.0840777640579349	2295.98700587169	1833.18182572193	-0.143066473934905	0.131754225781254	0.424550048844649
FBgn0050281	CG30281:FBgn0050281	-0.239793719813421	0.214032514930566	0.563257788592394	24.737588217995	15.1759439993549	0.067318380003433	0.810235133138903	0.905440649870891	22.5069732407042	24.3621336750367	0.151766656425564	0.493710527005838	0.734349116006957	20.665500860468	27.4861430391697	0.43948903951884	0.0576048197661343	0.178052517483334	27.4186882877953	45.0217599369901	-0.03097753621278	0.86813610187321	0.943504406135801	26.1174481949601	24.7779926018243	0.310146979895404	0.282330793551786	0.699282958046267	31.9651066287389	64.4711454331417		False	False	FBgn0050281	CG30281:FBgn0050281	0.0507544698182554	0.833184220335679	0.918077343830973	60.3977212432438	63.3551150119641	-0.103177676470836	0.700327642828388	0.931959890031721	45.6514628862068	41.6661404804871	0.348344152268151	0.16897255684118	0.487937165686181
FBgn0259896	nimC1:FBgn0259896	-0.0276408387623809	0.837557802331355	0.951470898753496	1722.79760381692	1685.31455266547	0.128134429616843	0.157583253204657	0.322823273349299	1619.01830709121	1773.42805733411	0.163704800410274	0.0785589250115843	0.245380206444994	1454.2731897994	1637.22757404666	0.0514840384315067	0.735521818361338	0.867776377717745	1701.87229131196	1772.02770812781	-0.0558628243701735	0.630582825020629	0.824914307778154	1709.8077842525	1637.85051465782	0.265514439980816	0.340769016351011	0.738026813671409	1181.91313402229	1524.29639086572		False	False	FBgn0259896	nimC1:FBgn0259896	-0.222245956856053	0.0326678922595602	0.104770167062314	2729.53598001528	2326.27429178524	-0.0676752352144774	0.679378635679498	0.924683674975583	2524.36991722001	2399.82920167794	0.211364409922602	0.043195676154565	0.21422932928158
FBgn0003326	sca:FBgn0003326	-0.162885536873682	0.0948982490217803	0.357249776612197	936.323630757192	830.449511570105	-0.150631135856712	0.106101607271916	0.242814962047283	853.74689976074	766.784287159271	-0.219527853452876	0.0598291385999367	0.202221705876045	846.802362434529	719.313144580359	-0.344756478480981	0.000271208703292613	0.0027467251010097	978.559986798293	762.846068263837	-0.119625846702084	0.2064956702379	0.448910602858475	719.510242308491	658.275595468172	-0.416585873615893	0.123308626013365	0.526088673069529	798.628620347338	543.204160958776		False	True	FBgn0003326	sca:FBgn0003326	-0.0223112813036286	0.802112480191562	0.901933610955623	1042.12934880316	1025.98690719966	0.0296661844921704	0.833628090530058	0.970060195595748	847.645444873603	866.240810202365	-0.177974997174929	0.0899563443730391	0.341193705033074
FBgn0028664	VhaM9.7-c:FBgn0028664	0.140373143286051	0.153913677375541	0.470102448317088	688.197473323182	762.978173557543	0.0765477589227394	0.393120235446746	0.598293734448545	732.577893311386	773.512459193003	0.0469972140693011	0.667224288335203	0.846283253822687	715.082450717235	739.852608949685	0.232719448090187	0.0239680503947501	0.0962250525901978	607.140309317977	719.456785585208	0.0881319663273124	0.315193842471091	0.572419777889531	744.436856910269	794.237877049535	0.342281166407085	0.0445078906640781	0.313173354080361	675.964385128561	875.078257393104		False	False	FBgn0028664	VhaM9.7-c:FBgn0028664	-0.261189375892393	0.0112938519081058	0.0444764673633933	752.919109422626	623.790826683821	-0.10485600272089	0.481467035522189	0.845814124314329	672.211482056033	621.639229537286	-0.0598385746601466	0.646899403553618	0.875788673390212
FBgn0028663	VhaM9.7-b:FBgn0028663	0.153776671755933	0.0834765420156768	0.330138992354354	3355.971584123	3754.4037810058	0.194007150944578	0.0298741789025348	0.093457983937394	3153.05753024436	3620.35466538556	-0.0693404223819074	0.379634477315448	0.63958205002126	3670.95995501699	3492.65950881742	0.221985893919175	0.00390457250152997	0.0239873764503333	3442.43396662197	4032.28843246945	0.0326991939150272	0.602902725390695	0.80487657593288	3595.48233714053	3680.64650291509	0.159295263248339	0.481451061183602	0.815400182934573	3902.0096000664	4447.17985932689		False	False	FBgn0028663	VhaM9.7-b:FBgn0028663	-0.0122265264941354	0.88154697821689	0.94405585065895	3493.71779217987	3462.98847404561	0.136330315205721	0.306889916135025	0.742234202088535	3049.49065841281	3368.41667621628	-0.00818492922968028	0.938236658542657	0.978260910069202
FBgn0035521	VhaM9.7-a:FBgn0035521	0.0829491808142831	0.405889909178999	0.752766423531148	2763.57968957412	2938.74708817073	0.13478391415109	0.078898674240793	0.195772754324957	2506.16111616352	2756.23300057597	-0.00918903645591978	0.915118535879365	0.967379311487527	2836.85259665529	2818.00247190215	0.21052113231562	0.00887146120147889	0.0452311024595237	2596.09660027315	3017.3817343394	0.0931687829171847	0.1461262085404	0.362506314064609	2366.99551762401	2529.91054711964	-0.0638448019961918			2128.76976832573	2011.45252318438		False	False	FBgn0035521	VhaM9.7-a:FBgn0035521	-0.0280439378178704	0.734219852742326	0.8619030802271	3319.89903671725	3254.52733829995	0.162618815318945	0.306180024335576	0.741605783510692	2945.61205181591	3325.16191592236	-0.0933328851952229	0.248056075092834	0.599655151560257
FBgn0025866	CalpB:FBgn0025866	0.135364167227682	0.100801200926065	0.369128645515095	3092.66343447122	3410.61127792347	0.120979845152133	0.0417031118324033	0.120109217496896	3055.64273056508	3325.41540521477	0.161065064723654	0.025055720149421	0.109596413523826	3059.42603764085	3430.72347022417	0.0309662355656752	0.678801833488873	0.835592128177814	3765.64065506323	3849.72046396719	-0.1709134847353	0.00690754013410141	0.0412536716915561	3596.08642140089	3183.29586747272	-0.178026099289033	0.0116455982654817	0.137569930926975	3542.60511149972	3126.58874291316		False	False	FBgn0025866	CalpB:FBgn0025866	0.133770623509259	0.0375776533620811	0.117097757684884	2920.79248414349	3208.84917605436	0.00551535839325498	0.973422914525055	0.995805746492276	2459.26299777445	2468.90251954941	0.0352439054194515	0.664065216535945	0.881173081365989
FBgn0003464	sol:FBgn0003464	-0.0955899929817183	0.282707285789371	0.646820579781204	4965.71405122392	4631.36797207186	-0.101826242788442	0.310553933051051	0.517386213105711	5237.23601842655	4868.34217574536	0.0590355011511236	0.402369008990946	0.659407971607804	4967.02551971942	5179.80360082939	-0.0803708357410416	0.424806923289016	0.646666604396799	5779.21932979966	5451.10912974166	0.0526307010778187	0.460053112681798	0.706128806873632	5211.8123000545	5412.76799027621	-0.227976626224926	0.133330432859393	0.540716528554142	5771.91995698758	4875.88793204971		False	False	FBgn0003464	sol:FBgn0003464	0.0398201365215309	0.625658845463974	0.791769678793982	5578.97341177878	5739.30603473113	-0.0846525908753579	0.565128427158416	0.885911783064953	4976.66683280866	4675.88151071179	-0.00916653723282696	0.939722113979452	0.978751594381509
FBgn0260450	CalpC:FBgn0260450	0.0834497192997185	0.470151941195732	0.795245557826986	402.894519992276	429.17488130423	-0.0204363531874251	0.877521923618164	0.93916300647176	418.411294387213	412.217009164459	0.223208881669883	0.105706111921094	0.297231968211263	387.244472460578	460.146383388139	0.000366468761533859	0.997449027591014	0.998911504600511	408.977723522582	409.382776780522	0.0402643977299175	0.70795711977417	0.87031549316403	415.167202007662	428.213053370211	0.029504578538163	0.874641576327389	0.964687974120778	457.664321463831	467.86751420156		False	False	FBgn0260450	CalpC:FBgn0260450	-0.236947209252459	0.0477950834447407	0.140900986109976	527.097299808277	443.475930540409	-0.414441966939893	0.00255807049404907	0.0303904396825983	475.976230538786	351.671744133794	-0.25663141474345	0.0399135968949011	0.203316878388466
FBgn0012051	CalpA:FBgn0012051	0.198313259408259	0.0129063815213468	0.0918270404665286	5046.92578173365	5823.68208368172	0.233911919558729	0.000150810208399464	0.00102844464936037	4977.19134299067	5864.60094651299	0.0700268411035864	0.34147206310179	0.604298451791814	5330.08624630363	5602.96813863167	0.196598819370438	0.0102567991448258	0.0504095178977431	5624.26135560011	6469.34214090116	-0.0481101140711907	0.394197319147165	0.650636288744932	5695.13713317468	5504.34001459451	-0.132643071341991			5178.24051960131	4671.20886054266		False	True	FBgn0012051	CalpA:FBgn0012051	-0.0256976182300977	0.630585070332999	0.794780892994586	5472.99113715637	5375.05711597448	0.021856259171158	0.888481173648504	0.982870753925297	4493.57553405799	4566.71970589596	0.0908572996917349	0.335703991605013	0.689372266467771
FBgn0014073	Tie:FBgn0014073	0.455874686090108	4.11772374572443e-06	0.000110931906639373	1456.2626810928	2040.47936218442	0.537436287891838	2.44959378179158e-13	5.80193995729237e-12	1254.81855514679	1832.99314827478	0.427792168044884	5.14696450008395e-06	8.94101261728868e-05	1701.4909883116	2319.51971487184	-0.111515651075348	0.240334364555423	0.460606535840622	1426.32663110085	1315.25309765957	-0.0503942479437576	0.530254727598666	0.75717832691276	1274.8747661285	1228.77252988849	-0.303683809660606	0.0194097532869683	0.190582847126976	1371.72539340277	1100.63080381883		False	True	FBgn0014073	Tie:FBgn0014073	-0.41689757569058	0.000734021200439137	0.00439234245859107	1536.23423422233	1132.16625602558	-0.370724983523409	0.0512784088917073	0.286496578050774	1283.54594193931	963.891345772077	-0.140523008899587	0.201410792601373	0.537605056353469
FBgn0011829	Ret:FBgn0011829	0.031730362847797	0.836819078877304	0.951411514560469	209.585143640096	215.300175848175	-0.170006458123685	0.297199100589793	0.502636494855674	211.101576612266	185.469323598244	-0.475446253062233	0.0116096300004648	0.0619819915727294	243.10147821543	159.846465008572	-0.261648968400541	0.0958882655306178	0.25514676270772	227.634856024859	184.894083523078	-0.495706103661018	0.00084446033616579	0.00746350974300277	225.905004746024	147.78618155142	-0.669883561609988	0.000522611959118004	0.013670055906252	226.667978035408	135.029530691397		False	True	FBgn0011829	Ret:FBgn0011829	-0.0450868830644464	0.743107334235092	0.867142702112685	233.809452746441	226.061631433327	-0.161564160849277	0.494011390483276	0.85152377909992	155.866700337954	135.950996629318	0.00834247997822079	0.967300592750732	0.987501757030879
FBgn0032006	Pvr:FBgn0032006	0.284077850981085	3.23936762700223e-05	0.00068251034829609	4377.9130859149	5361.6579674374	0.321805948863817	3.26351980766513e-08	4.46908689564494e-07	3903.55534985334	4890.99497097565	0.484534636811563	1.70707572811956e-09	6.43953822111085e-08	3516.77397119567	4974.87863940121	0.24462599739842	0.00241063610817076	0.016436207665465	4582.30171930026	5456.66500754412	0.09433220533424	0.12838836489791	0.335517598629358	3600.3321044312	3851.05757585784	0.0133508529489038	0.898893301305891	0.971197990114861	3848.15638806133	3885.56712856791		False	True	FBgn0032006	Pvr:FBgn0032006	-0.438877385066797	9.79084065318592e-16	3.26444770149036e-14	5665.00442538753	4167.00094268112	-0.363388672248409	0.021389389980475	0.157843477869567	4422.10148775401	3374.2774243118	-0.252979412392436	0.00194063661911704	0.0197156381966401
FBgn0031518	CG3277:FBgn0031518	0.146888413840485	0.332578862041657	0.693022979919661	171.252100030603	193.700026470159	0.0704100578869443	0.655564386026155	0.808298716953254	207.196147545098	218.858409351076	-0.212149921193679	0.246232360961246	0.504184401149695	181.305113320748	150.608669595487	-0.422577393627729	0.00769739166338666	0.0408082200987797	186.558974708821	133.527576378252	-0.30276794873588597	0.063691905694947	0.210203937510173	161.409071523898	122.260889789803	-0.142129094134384	0.648067373149229	0.878902105611403	209.143102995541	173.100399848165		False	False	FBgn0031518	CG3277:FBgn0031518	0.0916209762730383	0.573787226525124	0.75511267288981	171.877653950046	184.614396011446	-0.19602754349043	0.346968427467949	0.773802396170093	159.657866235924	136.901311272076	-0.084712607433681	0.683175769316738	0.890120166258902
FBgn0022800	Cad96Ca:FBgn0022800	0.266823006002722	0.00669976663387053	0.0552043457943424	1105.4629164246	1346.68569200506	0.188986953653086	0.0313252311744277	0.0971207872022363	1027.23290922461	1175.15391743066	0.172011599383211	0.0662696907493217	0.216966589668986	1009.20042946582	1142.92917986053	0.246063940444305	0.00693909264528245	0.0376631043043219	1208.75710610183	1442.66476813574	0.164843423637997	0.0839142398581865	0.253828108571576	964.770244705292	1090.62133353782	-0.135555609958483	0.512665065889228	0.825532735395868	1032.34678498956	927.422273001118		False	False	FBgn0022800	Cad96Ca:FBgn0022800	-0.210107562797805	0.0109730675744346	0.0434756769957479	1205.9386716374	1039.21535601283	-0.18423126743728	0.243494490283295	0.679136575432374	949.97396797763	828.146524604171	-0.101410815538149	0.239392563913609	0.588679977266468
FBgn0003733	tor:FBgn0003733	-0.260426095700997	0.15702356473018	0.47561480206048	24.4669455374679	12.8975907640487	0.119066101872881	0.672880044216234	0.819069018851125	18.958662693402	23.0042301972876	0.144890439604285	0.247621550367394	0.506213675751066	9.28522343877258	46.4140607016643	0.528634946649002	0.0251438832541478	0.099270395008696	13.4954124582854	31.4698195539864	0.171148190614218	0.334919620918953	0.592487034639433	25.2310644448892	36.5767896383493	0.37511355185033			73.0118902187947	410.458622377563		False	False	FBgn0003733	tor:FBgn0003733	0.207529669437898	0.442301290753897	0.64665960637541	50.4298609285676	63.8654960587049	-0.10827966978495			148.735912328792	102.391190347787	0.154607765314083	0.405223513883509	0.742849252258337
FBgn0046685	Wsck:FBgn0046685	-0.161666166906985	0.145222580278956	0.455993428021027	948.096052639381	839.142370368317	-0.400561733869374	3.5910455021074e-05	0.000281983101599021	1070.58097711013	803.738206893202	0.6146968043263	3.20006092795371e-05	0.000443970869145363	683.163022452716	1108.21140733558	-0.0790058047770505	0.516296313538498	0.722450724011826	1020.058853891	961.604228132874	-0.100036082711587	0.275458510823217	0.530818173154084	853.589328665087	792.785648808604	-0.148662771289014	0.12334631860302	0.526088673069529	877.006781724679	788.454106864382		False	True	FBgn0046685	Wsck:FBgn0046685	-0.232556173806088	0.0488368128103571	0.142818906198012	1306.86365011502	1103.10164743476	-0.518734346252045	0.00343590238229414	0.0388145670375987	971.079971441662	655.12310404656	-0.122802800721071	0.324890291076436	0.681213514719028
FBgn0010389	htl:FBgn0010389	0.195533217098176	0.0500264262762865	0.238490036787182	1073.61420072225	1240.5234938586	0.139760901081543	0.112827133828509	0.254480911616311	1354.70522690682	1496.21666303521	0.192957793175206	0.0338833372744496	0.135444239070552	1133.04619325894	1302.85802544952	0.156214563674575	0.199347279848531	0.410999566267589	1083.2353301127	1217.36020051162	-0.0592720285235133	0.494424059468978	0.730377431639308	1299.4245324081	1244.42581064777	-0.071532030398593	0.559298983630554	0.847486633266604	1101.75731846609	1046.80309970101		False	False	FBgn0010389	htl:FBgn0010389	-0.681177696849574	3.25740727866099e-17	1.21843377634789e-15	1356.61226389703	837.266308037796	-0.565058468910106	0.00111254158749964	0.0156203728603358	1025.51941959377	668.414506293724	-0.502789232013672	0.000154022847681776	0.00227507190051361
FBgn0037555	Ada2b:FBgn0037555	0.0235181443431542	0.79889274298537	0.939876883625233	1292.48786932601	1315.15091151354	0.0165845714604645	0.836402554788882	0.916912816646039	1388.46778478505	1404.50306378527	0.0176511300155964	0.860507083616421	0.945468674623155	1275.4731835741	1291.61415821249	0.177601876884093	0.0571896635160748	0.177326019903836	1350.28921052003	1534.65099710505	0.078493711680025	0.365368052301659	0.625360998267384	1341.95733311022	1421.80327118219	0.301233369693885	0.243844731909035	0.662183575156703	1496.63766791907	1956.17821927131		False	False	FBgn0037555	Ada2b:FBgn0037555	0.17124323476259	0.040394399516312	0.124133084025981	1200.9840955265	1356.68205839929	0.0909530541205314	0.578094556186528	0.891509124223719	1235.44253598782	1321.82598559865	0.30101493743186303	0.027203963741873	0.155751265099873
FBgn0027594	drpr:FBgn0027594	-0.0762929428302374	0.310121995026047	0.672863263117545	8084.52481092445	7653.02839745979	-0.0204466423589704	0.696640261260816	0.833646914084804	7114.90352083589	7013.5297855152	0.272483615522004	0.00376648867801014	0.0256458675730651	6538.45703217891	7967.58400011287	-0.0802203370972347	0.277151661848348	0.501510395068196	7865.14382508563	7429.18090419136	-0.169148549130496	0.00412011852514801	0.027364820429779	6754.88623973239	5990.19645733946	-0.164722695499483			6524.6193802939	5776.36126675956		False	False	FBgn0027594	drpr:FBgn0027594	-0.083358434061515	0.197654832937459	0.38476512526307	8875.06010067079	8370.2030261614	-0.310521585459009	0.042337579287587	0.252600204016613	7740.28479890403	6150.2483495466	-0.142089553388573	0.0753065244914258	0.308036181418774
FBgn0005592	btl:FBgn0005592	0.258368236445787	0.0215686610001727	0.132420058188004	408.982141634202	496.807084336315	-0.0575057174311019	0.660113009004849	0.811276162736429	554.449806200079	531.240662510529	0.0898884226645701	0.498049102774778	0.737406607402965	549.958247551742	589.103380221692	0.0475726273078986	0.694040881740586	0.843669395383941	515.252851281801	533.573920316251	0.268322048495211	0.0302292328739632	0.123362591006793	507.612058437635	627.196728844003	0.0293419116404265	0.8872479878686	0.968417683920359	534.181792700523	546.978553869487		False	False	FBgn0005592	btl:FBgn0005592	0.0217181519473284	0.841698843656617	0.923364777924993	469.447859019312	477.191959367025	-0.169105744790475	0.381871246799887	0.797669732436489	460.848284863188	403.841181865122	0.233613419367858	0.0840167054220651	0.328032272853128
FBgn0000273	Pka-C1:FBgn0000273	-0.0882436800623931	0.241327562034827	0.602445373853833	10560.6615986317	9911.38229985321	0.0499682295832096	0.277357517408188	0.478477034700272	10146.1454342885	10505.644498369	-0.0170764330609075	0.793683357053936	0.916491026534407	10420.71460752	10296.204461938	-0.0802492584719745	0.341999647908298	0.568280357537546	11420.7994995913	10783.3099987063	-0.16537723558981	0.00964763145975299	0.0533238781274995	10616.3585784751	9434.50493321339	-0.17508706901937			9656.31672430292	8466.96336893791		False	False	FBgn0000273	Pka-C1:FBgn0000273	-0.145963881095376	0.0114502751410998	0.0449906142215802	11149.6834738748	10065.2892324023	-0.144546805994903			9101.12573465372	8103.58432177438	-0.0682017278852834	0.415296723017977	0.748435286887814
FBgn0000274	Pka-C2:FBgn0000274	0.022573750998901	0.856568998212992		2.76454525948638	3.17943803319657	-0.0129961684173481	0.951279281948192		4.09007050335296	3.89923292596932	0.116507618466563	0.228248548808085		0.0	3.92002833511552	0.0715096279074833	0.617005895628396		1.92062171083813	3.22320359933134	0.0568075624310465	0.645158012814053	0.833754117425479	4.75102833574994	6.62181269187146	0.435323540664215	0.117027976085147	0.51343364780629	3.00185220462235	9.53137296554524		False	False	FBgn0000274	Pka-C2:FBgn0000274	0.258521633780889	0.252219375087377		3.28380464219539	8.01512556902289	0.314212862995179	0.24436746232195	0.679544436556165	2.84103837170027	7.28617808264725	0.112687178218038	0.533651760250024
FBgn0032187	CG4839:FBgn0032187	0.196946609083533	0.332282859933172	0.692883437954133	31.4453782279503	41.7277610899566	0.391687487719253	0.104246593433042	0.239705027611727	42.5907994787035	144.678785880905	0.11190312234145	0.622772897619397	0.82075712500612	46.8159468912874	53.9982842337382	-0.115532411359461	0.570764772292712	0.765731309770035	65.2286029998229	58.655854505423	0.345234617004356	0.0689731401180736	0.222198280506959	72.2805787507521	114.510960399251	0.0921663051435208	0.703607483242164	0.904979942998594	398.253748976413	563.128617437477		False	False	FBgn0032187	CG4839:FBgn0032187	0.344334682171184	0.141627607880709		3.91409745350254	11.592470833037	-0.0196068030748836	0.927237554523307	0.990122464490486	3.77270155293762	3.40931958845619	0.159572489128792	0.380479309636575	0.723209233539373
FBgn0000721	for:FBgn0000721	-0.140157033760005	0.155850411197024	0.473084654880639	12197.2776484598	10996.2080299238	-0.337230574490916	2.07650387073371e-07	2.52686896173955e-06	12937.0132045511	10208.554788628	-0.159161406681867	0.0733647484334052	0.232749551813283	10566.474158462	9420.21554884495	-0.233338348916879	0.0171240645819849	0.0745867417573715	11607.9327612717	9800.18784647141	-0.113695338333216	0.0561880037147339	0.191710318585494	10138.1634834076	9351.0325593923	0.0154323926271327	0.806787721842154	0.941610047305982	10460.0441853591	10574.222496321		False	True	FBgn0000721	for:FBgn0000721	-0.11606877478033	0.139454265763378	0.303603745794536	8579.4011978596	7902.32080600248	-0.193328167842216	0.210556331658008	0.637447354117818	10001.7645602461	8665.69269401838	-0.2094026272251	0.0190303715473672	0.119498894146227
FBgn0000442	Pkg21D:FBgn0000442	0.134539424378092	0.255379026076601	0.617454737275381	312.948687500286	346.728023527516	0.261688416434533	0.059165086540374	0.158412765306124	282.614742823629	343.315709343136	0.266812096587022	0.114041757887932	0.312165150828831	273.768185947991	341.57542478999	0.546861577736031	5.95063275782097e-05	0.000763880882493642	229.35263242328	347.680195934499	0.254770376552172	0.0798636491660551	0.246669039348966	275.88304924885	342.266407293609	0.396769968427535	0.168293662869653	0.594571901177852	298.960373208627	444.868759070277		False	True	FBgn0000442	Pkg21D:FBgn0000442	-0.602802931664907	3.81619971320605e-07	4.53081458555384e-06	403.575175118526	260.000871825341	-0.705980010076602	0.00118299184469276	0.0163965702986839	360.093004290477	204.199622564156	-0.905507141843978	2.66003025882449e-09	1.02462861665886e-07
FBgn0000489	Pka-C3:FBgn0000489	0.102171746277754	0.179813480523883	0.51828779793671	3524.45072097453	3793.33060704545	0.250825354476791	0.00010620216233189	0.000748349633463477	3283.91402066621	3917.20873269493	0.238420984373101	0.00207473492296633	0.0158378583188922	3405.11781140479	4037.36199840436	0.0288063184826611	0.727408727110016	0.86417760970054	3450.01567598985	3522.44646055975	-0.0868259256558155	0.174783202388666	0.404551943023621	3263.83553293782	3067.86946036145	-0.13924131411863	0.10927914557459	0.500124377944972	3075.34433531418	2787.04683229978		False	True	FBgn0000489	Pka-C3:FBgn0000489	-0.00186469302535452	0.97555624008824	0.987979127553273	4657.2326638088	4650.69801546797	0.0519507101041159	0.708150526557282	0.934390268655946	3701.15304877996	3844.11405024542	-0.0400436759621504	0.634541087445321	0.870269921285117
FBgn0039796	CG12069:FBgn0039796	0.00927722224672939	0.894711690553429		1.04022709384562	1.27654972927124	0.141454902554299	0.243598182750764		0.0	1.57617828454293	0.0182484075183151	0.647638275818211		0.0	0.293391018424708	0.0290074635106864	0.82250043260186		1.771572563035	2.24991497435673	-0.0114444733789493	0.874790932141309		1.26797267064408	1.02105263023034	0.105892558757548	0.43974154019622		0.644995059545563	3.71830271026769		False	False	FBgn0039796	CG12069:FBgn0039796	0.0342694741250425	0.781959576675596		0.630292811307152	1.00878738384674	-0.00480011529026609	0.968563709788301		0.690853236656319	0.619595902472519	0.0299840567745768	0.688132364708446
FBgn0262733	Src64B:FBgn0262733	-0.0280597260589165	0.773284492862786	0.931591331606285	1217.30106886514	1192.45026515974	-0.00560333162703307	0.942687322031789	0.973736492748298	1252.37802689754	1247.49797330369	-0.146229823664449	0.138807761069327	0.354942404799792	1242.95334224942	1117.22600812029	-0.0251273514465725	0.806612211626994	0.905419844145616	1344.43311613765	1320.41576132395	-0.122155160387188	0.125896584141625	0.331247638444058	1159.00370012787	1060.62691773983	0.245710130880529			1199.09484489371	1506.2915453021		False	False	FBgn0262733	Src64B:FBgn0262733	-0.0771403475704091	0.34045446630369	0.551645969980169	1232.45981676771	1166.55785077639	-0.145794058927386	0.52056676570899	0.864116050822617	1205.33750090214	1068.91729845921	0.214290326691819	0.178505790084687	0.502036021081829
FBgn0004864	hop:FBgn0004864	0.0450976658959581	0.613121241587036	0.873368031434305	1862.32202958078	1924.33771014127	0.0860650834133203	0.20432758858525	0.38734563948036	2119.32793363191	2251.07763728729	0.124948408284134	0.159702214330059	0.390108263577438	2025.0644029964	2216.95586977976	0.130551158436137	0.108327966454619	0.276722639462896	1836.20424632085	2015.99117207568	0.0409015065370984	0.599531179722505	0.80203213501172	2167.10702452897	2232.37688877068	0.206374551029391			2072.91526027043	2407.9117144177		False	False	FBgn0004864	hop:FBgn0004864	-0.0288162927883543	0.692337438789844	0.834611702808225	2090.339306408	2048.48980575496	-0.217454726276094	0.295866789972207	0.734400802827541	1953.60290186015	1643.7193455863	0.0761414667984776	0.385800905197326	0.727615167397241
FBgn0004603	Src42A:FBgn0004603	0.105689743041057	0.23548584587894	0.595041786911977	4800.82473536287	5185.74747768143	0.121535991420735	0.0285152006842323	0.0900382082512382	4710.31344278255	5128.65776607174	0.0193456575886534	0.80637812905969	0.92279941784333	5071.70953337697	5142.19701686372	0.139817066702593	0.047378857379314	0.155669410625363	4837.55613084353	5342.26295620926	-0.069016184191365	0.274087682703072	0.52954345598844	4807.18508253965	4576.39889925455	-0.08809501881422	0.496677057775631	0.819179874122466	4448.93190169167	4173.73290999491		False	False	FBgn0004603	Src42A:FBgn0004603	0.0122188857692384	0.815368207348616	0.909240810975174	5312.81930977765	5358.42596504086	0.0202423319657973	0.901545869772934	0.983563208616007	4523.09182157328	4591.74477791409	0.037777735885317	0.689474105513695	0.892692102723033
FBgn0033049	CG14471:FBgn0033049	0.374143728144759	0.00204594353856641	0.0223432758601158	381.648366960329	509.032237045439	0.104079180971275	0.49248387939183	0.685984694406642	368.498793042366	398.07178957976	-0.0243403453839787	0.872608222071607	0.950298027956183	399.214049329478	391.849962730956	0.0607050197318847	0.614273200413702	0.793001807392403	367.884203183318	385.074252625724	-0.100822018191818	0.430103965193984	0.683036843194587	300.911983155896	277.543167019471	-0.37894175609596	0.0186498432500681	0.186778779151575	366.692202221704	276.653100064242		False	False	FBgn0033049	CG14471:FBgn0033049	-0.41036405633093	0.023256866296917	0.0809028855582087	383.166611765044	277.321547594264	-0.325797128577514	0.227262887563016	0.660452233247491	313.073032870882	231.821496631385	-0.309225624744989	0.070879050118835	0.296489840884658
FBgn0003502	Btk29A:FBgn0003502	0.0130232356809943	0.875423474061482	0.96425211234732	1690.11011724549	1705.83794549246	-0.186826011182293	0.0112514674256115	0.042489615186858	1963.78176912405	1721.03927647861	-0.151016842263925	0.0597788060808286	0.202177278862148	1868.16239474842	1676.68288762129	-0.168680832070663	0.0606441864039527	0.184971542226192	1983.64399311966	1756.79899501253	-0.112554199706962	0.179702351001322	0.412661303033444	1789.26029303802	1648.32443533496	0.136180417956131	0.523113497886643	0.831263003227177	1818.97820949556	2028.63959463234		False	False	FBgn0003502	Btk29A:FBgn0003502	-0.382839938299929	3.95523593451954e-05	0.000320721384713644	1671.44599924472	1271.09083471664	-0.524444196919874	0.0172323429691166	0.134083919820392	1786.92189796166	1167.87272835606	-0.156216258918959	0.236254245612315	0.58462358684156
FBgn0262081	Csk:FBgn0262081	0.0621509540937944	0.320936941256446	0.680988844648552	5502.75948116894	5751.25124785335	0.218577914730633	8.03048906236605e-06	7.26605515251126e-05	5127.36228713395	5973.44743017277	0.179003520107221	0.012280128051205	0.0644628763520848	5290.74717767931	6008.21988395827	0.0411569291918894	0.586689124374962	0.775478318907253	5558.0914158926	5723.10819177335	0.0276326781398324	0.617294129862161	0.815577305105802	5500.96059951452	5609.98323205063	-0.00110446112295512	0.99011296018528	0.996721974521102	5571.20659163432	5567.33759813573		False	True	FBgn0262081	Csk:FBgn0262081	-0.0388692145925198	0.521480050601263	0.714915459976674	5519.05563157258	5370.7516534651	-0.0562488531380764	0.721290138104198	0.938572169573271	4937.08403603302	4734.48241222858	0.0364952374661329	0.574621885680464	0.84227414611296
FBgn0033049	CG14471:FBgn0033049	0.374143728144759	0.00204594353856641	0.0223432758601158	381.648366960329	509.032237045439	0.104079180971275	0.49248387939183	0.685984694406642	368.498793042366	398.07178957976	-0.0243403453839787	0.872608222071607	0.950298027956183	399.214049329478	391.849962730956	0.0607050197318847	0.614273200413702	0.793001807392403	367.884203183318	385.074252625724	-0.100822018191818	0.430103965193984	0.683036843194587	300.911983155896	277.543167019471	-0.37894175609596	0.0186498432500681	0.186778779151575	366.692202221704	276.653100064242		False	False	FBgn0033049	CG14471:FBgn0033049	-0.41036405633093	0.023256866296917	0.0809028855582087	383.166611765044	277.321547594264	-0.325797128577514	0.227262887563016	0.660452233247491	313.073032870882	231.821496631385	-0.309225624744989	0.070879050118835	0.296489840884658
FBgn0262733	Src64B:FBgn0262733	-0.0280597260589165	0.773284492862786	0.931591331606285	1217.30106886514	1192.45026515974	-0.00560333162703307	0.942687322031789	0.973736492748298	1252.37802689754	1247.49797330369	-0.146229823664449	0.138807761069327	0.354942404799792	1242.95334224942	1117.22600812029	-0.0251273514465725	0.806612211626994	0.905419844145616	1344.43311613765	1320.41576132395	-0.122155160387188	0.125896584141625	0.331247638444058	1159.00370012787	1060.62691773983	0.245710130880529			1199.09484489371	1506.2915453021		False	False	FBgn0262733	Src64B:FBgn0262733	-0.0771403475704091	0.34045446630369	0.551645969980169	1232.45981676771	1166.55785077639	-0.145794058927386	0.52056676570899	0.864116050822617	1205.33750090214	1068.91729845921	0.214290326691819	0.178505790084687	0.502036021081829
FBgn0004603	Src42A:FBgn0004603	0.105689743041057	0.23548584587894	0.595041786911977	4800.82473536287	5185.74747768143	0.121535991420735	0.0285152006842323	0.0900382082512382	4710.31344278255	5128.65776607174	0.0193456575886534	0.80637812905969	0.92279941784333	5071.70953337697	5142.19701686372	0.139817066702593	0.047378857379314	0.155669410625363	4837.55613084353	5342.26295620926	-0.069016184191365	0.274087682703072	0.52954345598844	4807.18508253965	4576.39889925455	-0.08809501881422	0.496677057775631	0.819179874122466	4448.93190169167	4173.73290999491		False	False	FBgn0004603	Src42A:FBgn0004603	0.0122188857692384	0.815368207348616	0.909240810975174	5312.81930977765	5358.42596504086	0.0202423319657973	0.901545869772934	0.983563208616007	4523.09182157328	4591.74477791409	0.037777735885317	0.689474105513695	0.892692102723033
FBgn0014073	Tie:FBgn0014073	0.455874686090108	4.11772374572443e-06	0.000110931906639373	1456.2626810928	2040.47936218442	0.537436287891838	2.44959378179158e-13	5.80193995729237e-12	1254.81855514679	1832.99314827478	0.427792168044884	5.14696450008395e-06	8.94101261728868e-05	1701.4909883116	2319.51971487184	-0.111515651075348	0.240334364555423	0.460606535840622	1426.32663110085	1315.25309765957	-0.0503942479437576	0.530254727598666	0.75717832691276	1274.8747661285	1228.77252988849	-0.303683809660606	0.0194097532869683	0.190582847126976	1371.72539340277	1100.63080381883		False	True	FBgn0014073	Tie:FBgn0014073	-0.41689757569058	0.000734021200439137	0.00439234245859107	1536.23423422233	1132.16625602558	-0.370724983523409	0.0512784088917073	0.286496578050774	1283.54594193931	963.891345772077	-0.140523008899587	0.201410792601373	0.537605056353469
FBgn0011829	Ret:FBgn0011829	0.031730362847797	0.836819078877304	0.951411514560469	209.585143640096	215.300175848175	-0.170006458123685	0.297199100589793	0.502636494855674	211.101576612266	185.469323598244	-0.475446253062233	0.0116096300004648	0.0619819915727294	243.10147821543	159.846465008572	-0.261648968400541	0.0958882655306178	0.25514676270772	227.634856024859	184.894083523078	-0.495706103661018	0.00084446033616579	0.00746350974300277	225.905004746024	147.78618155142	-0.669883561609988	0.000522611959118004	0.013670055906252	226.667978035408	135.029530691397		False	True	FBgn0011829	Ret:FBgn0011829	-0.0450868830644464	0.743107334235092	0.867142702112685	233.809452746441	226.061631433327	-0.161564160849277	0.494011390483276	0.85152377909992	155.866700337954	135.950996629318	0.00834247997822079	0.967300592750732	0.987501757030879
FBgn0032006	Pvr:FBgn0032006	0.284077850981085	3.23936762700223e-05	0.00068251034829609	4377.9130859149	5361.6579674374	0.321805948863817	3.26351980766513e-08	4.46908689564494e-07	3903.55534985334	4890.99497097565	0.484534636811563	1.70707572811956e-09	6.43953822111085e-08	3516.77397119567	4974.87863940121	0.24462599739842	0.00241063610817076	0.016436207665465	4582.30171930026	5456.66500754412	0.09433220533424	0.12838836489791	0.335517598629358	3600.3321044312	3851.05757585784	0.0133508529489038	0.898893301305891	0.971197990114861	3848.15638806133	3885.56712856791		False	True	FBgn0032006	Pvr:FBgn0032006	-0.438877385066797	9.79084065318592e-16	3.26444770149036e-14	5665.00442538753	4167.00094268112	-0.363388672248409	0.021389389980475	0.157843477869567	4422.10148775401	3374.2774243118	-0.252979412392436	0.00194063661911704	0.0197156381966401
FBgn0031518	CG3277:FBgn0031518	0.146888413840485	0.332578862041657	0.693022979919661	171.252100030603	193.700026470159	0.0704100578869443	0.655564386026155	0.808298716953254	207.196147545098	218.858409351076	-0.212149921193679	0.246232360961246	0.504184401149695	181.305113320748	150.608669595487	-0.422577393627729	0.00769739166338666	0.0408082200987797	186.558974708821	133.527576378252	-0.30276794873588597	0.063691905694947	0.210203937510173	161.409071523898	122.260889789803	-0.142129094134384	0.648067373149229	0.878902105611403	209.143102995541	173.100399848165		False	False	FBgn0031518	CG3277:FBgn0031518	0.0916209762730383	0.573787226525124	0.75511267288981	171.877653950046	184.614396011446	-0.19602754349043	0.346968427467949	0.773802396170093	159.657866235924	136.901311272076	-0.084712607433681	0.683175769316738	0.890120166258902
FBgn0022800	Cad96Ca:FBgn0022800	0.266823006002722	0.00669976663387053	0.0552043457943424	1105.4629164246	1346.68569200506	0.188986953653086	0.0313252311744277	0.0971207872022363	1027.23290922461	1175.15391743066	0.172011599383211	0.0662696907493217	0.216966589668986	1009.20042946582	1142.92917986053	0.246063940444305	0.00693909264528245	0.0376631043043219	1208.75710610183	1442.66476813574	0.164843423637997	0.0839142398581865	0.253828108571576	964.770244705292	1090.62133353782	-0.135555609958483	0.512665065889228	0.825532735395868	1032.34678498956	927.422273001118		False	False	FBgn0022800	Cad96Ca:FBgn0022800	-0.210107562797805	0.0109730675744346	0.0434756769957479	1205.9386716374	1039.21535601283	-0.18423126743728	0.243494490283295	0.679136575432374	949.97396797763	828.146524604171	-0.101410815538149	0.239392563913609	0.588679977266468
FBgn0003733	tor:FBgn0003733	-0.260426095700997	0.15702356473018	0.47561480206048	24.4669455374679	12.8975907640487	0.119066101872881	0.672880044216234	0.819069018851125	18.958662693402	23.0042301972876	0.144890439604285	0.247621550367394	0.506213675751066	9.28522343877258	46.4140607016643	0.528634946649002	0.0251438832541478	0.099270395008696	13.4954124582854	31.4698195539864	0.171148190614218	0.334919620918953	0.592487034639433	25.2310644448892	36.5767896383493	0.37511355185033			73.0118902187947	410.458622377563		False	False	FBgn0003733	tor:FBgn0003733	0.207529669437898	0.442301290753897	0.64665960637541	50.4298609285676	63.8654960587049	-0.10827966978495			148.735912328792	102.391190347787	0.154607765314083	0.405223513883509	0.742849252258337
FBgn0046685	Wsck:FBgn0046685	-0.161666166906985	0.145222580278956	0.455993428021027	948.096052639381	839.142370368317	-0.400561733869374	3.5910455021074e-05	0.000281983101599021	1070.58097711013	803.738206893202	0.6146968043263	3.20006092795371e-05	0.000443970869145363	683.163022452716	1108.21140733558	-0.0790058047770505	0.516296313538498	0.722450724011826	1020.058853891	961.604228132874	-0.100036082711587	0.275458510823217	0.530818173154084	853.589328665087	792.785648808604	-0.148662771289014	0.12334631860302	0.526088673069529	877.006781724679	788.454106864382		False	True	FBgn0046685	Wsck:FBgn0046685	-0.232556173806088	0.0488368128103571	0.142818906198012	1306.86365011502	1103.10164743476	-0.518734346252045	0.00343590238229414	0.0388145670375987	971.079971441662	655.12310404656	-0.122802800721071	0.324890291076436	0.681213514719028
FBgn0010389	htl:FBgn0010389	0.195533217098176	0.0500264262762865	0.238490036787182	1073.61420072225	1240.5234938586	0.139760901081543	0.112827133828509	0.254480911616311	1354.70522690682	1496.21666303521	0.192957793175206	0.0338833372744496	0.135444239070552	1133.04619325894	1302.85802544952	0.156214563674575	0.199347279848531	0.410999566267589	1083.2353301127	1217.36020051162	-0.0592720285235133	0.494424059468978	0.730377431639308	1299.4245324081	1244.42581064777	-0.071532030398593	0.559298983630554	0.847486633266604	1101.75731846609	1046.80309970101		False	False	FBgn0010389	htl:FBgn0010389	-0.681177696849574	3.25740727866099e-17	1.21843377634789e-15	1356.61226389703	837.266308037796	-0.565058468910106	0.00111254158749964	0.0156203728603358	1025.51941959377	668.414506293724	-0.502789232013672	0.000154022847681776	0.00227507190051361
FBgn0037555	Ada2b:FBgn0037555	0.0235181443431542	0.79889274298537	0.939876883625233	1292.48786932601	1315.15091151354	0.0165845714604645	0.836402554788882	0.916912816646039	1388.46778478505	1404.50306378527	0.0176511300155964	0.860507083616421	0.945468674623155	1275.4731835741	1291.61415821249	0.177601876884093	0.0571896635160748	0.177326019903836	1350.28921052003	1534.65099710505	0.078493711680025	0.365368052301659	0.625360998267384	1341.95733311022	1421.80327118219	0.301233369693885	0.243844731909035	0.662183575156703	1496.63766791907	1956.17821927131		False	False	FBgn0037555	Ada2b:FBgn0037555	0.17124323476259	0.040394399516312	0.124133084025981	1200.9840955265	1356.68205839929	0.0909530541205314	0.578094556186528	0.891509124223719	1235.44253598782	1321.82598559865	0.30101493743186303	0.027203963741873	0.155751265099873
FBgn0027594	drpr:FBgn0027594	-0.0762929428302374	0.310121995026047	0.672863263117545	8084.52481092445	7653.02839745979	-0.0204466423589704	0.696640261260816	0.833646914084804	7114.90352083589	7013.5297855152	0.272483615522004	0.00376648867801014	0.0256458675730651	6538.45703217891	7967.58400011287	-0.0802203370972347	0.277151661848348	0.501510395068196	7865.14382508563	7429.18090419136	-0.169148549130496	0.00412011852514801	0.027364820429779	6754.88623973239	5990.19645733946	-0.164722695499483			6524.6193802939	5776.36126675956		False	False	FBgn0027594	drpr:FBgn0027594	-0.083358434061515	0.197654832937459	0.38476512526307	8875.06010067079	8370.2030261614	-0.310521585459009	0.042337579287587	0.252600204016613	7740.28479890403	6150.2483495466	-0.142089553388573	0.0753065244914258	0.308036181418774
FBgn0005592	btl:FBgn0005592	0.258368236445787	0.0215686610001727	0.132420058188004	408.982141634202	496.807084336315	-0.0575057174311019	0.660113009004849	0.811276162736429	554.449806200079	531.240662510529	0.0898884226645701	0.498049102774778	0.737406607402965	549.958247551742	589.103380221692	0.0475726273078986	0.694040881740586	0.843669395383941	515.252851281801	533.573920316251	0.268322048495211	0.0302292328739632	0.123362591006793	507.612058437635	627.196728844003	0.0293419116404265	0.8872479878686	0.968417683920359	534.181792700523	546.978553869487		False	False	FBgn0005592	btl:FBgn0005592	0.0217181519473284	0.841698843656617	0.923364777924993	469.447859019312	477.191959367025	-0.169105744790475	0.381871246799887	0.797669732436489	460.848284863188	403.841181865122	0.233613419367858	0.0840167054220651	0.328032272853128
FBgn0014135	bnl:FBgn0014135	0.260676719671772	0.0630218555334444	0.277194343322059	228.856527458808	282.108815184073	0.225633095870998	0.138115712265239	0.294380478063642	236.780997851154	280.834379253406	-0.0758639797253728	0.642119451732882	0.832103572444863	276.295186300886	259.310552662401	0.529864369377992	2.91464653151796e-05	0.000419416510539283	266.991947053737	397.503685134412	-0.00833929013328633	0.953188250031229	0.981647016692688	316.880431570801	314.652035846838	-0.0684093016511529	0.783274601384258	0.93445695042117	275.399518288849	259.608113469106		False	True	FBgn0014135	bnl:FBgn0014135	-0.168148470397573	0.174753370281804	0.35281992111838	331.220296482596	293.046747652661	0.288231702146268	0.0935191243994285	0.419223060400067	210.795302334574	262.484372673528	0.2842656438733	0.0362874967958331	0.190636145817531
FBgn0002968	Nrg:FBgn0002968	0.216729737716049	0.00670243193017825	0.0552043457943424	5028.26312343757	5879.78943148907	0.229468428029221	4.12978159664347e-05	0.000319108066946725	4894.76581258214	5746.8701200546	0.195512136139365	0.0141189723910422	0.0716766692700454	5077.18536874519	5839.27500409691	0.148066268575907	0.0666576731134859	0.197609147738617	5895.47746968714	6552.95032654627	-0.0823810045106704	0.218110205389017	0.46389327254439	5735.3822561973	5407.07571421	-0.323554344903705	0.0134612562932385	0.151785100166282	6182.39408558874	4887.54773062835		False	True	FBgn0002968	Nrg:FBgn0002968	0.195456615676742	0.0452377029813793	0.135278987575931	4857.7603551245	5587.87699867248	0.0988472619873379	0.673262884181608	0.92206202348346	3949.52583309373	4288.39577256618	0.180228747548742	0.0501726646697779	0.237217554061007
FBgn0021764	sdk:FBgn0021764	-0.102140998134019	0.216942252397543	0.567594233953611	2184.73456070834	2028.54810354322	-0.308025811743407	3.81709826807064e-05	0.000297663357650543	2366.04518063961	1903.65836635534	-0.158660470020746	0.0431600030528916	0.162100941698651	2165.65981900841	1933.8098615655	-0.0979097990354111	0.226916560543986	0.445087037250413	2317.44884231547	2161.02885187979	-0.13987964563207	0.0915686588551815	0.268603175788378	1884.13211697939	1701.67380932812	0.0067458470663331	0.968316676591428	0.991007588003442	1950.85548236684	1960.48933485572		False	True	FBgn0021764	sdk:FBgn0021764	0.125678144099396	0.0503576673747096	0.146184316195402	2359.10014448668	2576.45350128564	0.11955428531566			2028.62103391423	2221.60915373041	0.288926136680475	0.00119372765350402	0.0132513494407813
FBgn0000464	Lar:FBgn0000464	0.0100232473026468	0.932310391796414	0.983341360780212	10740.0591415087	10822.3207970314	0.111993186169953	0.020449266740642	0.0690315612463997	10499.9361585171	11353.7390829762	-0.0838243880908076	0.24482890672951	0.502747954788448	11173.6003711716	10527.2977330146	0.117332914431179	0.132031041895862	0.31516632780479	11377.5471697449	12370.8332289404	-0.0743609439243703	0.304920616394855	0.56209956030175	10522.4932759989	9973.91278556566	-0.19131131075724	0.376006771292533	0.757033240825099	9377.40413059464	8038.14967139492		False	False	FBgn0000464	Lar:FBgn0000464	-0.0189751567812398	0.802109952354319	0.901933610955623	11498.1213973041	11345.2162271038	-0.0843521436391605	0.751818481159739	0.948043443171727	9213.80453822276	8533.03137121385	-0.0164580340303038	0.854382399020924	0.953722774463177
FBgn0033159	Dscam:FBgn0033159	0.10898116062338	0.239027136328457	0.599305798671325	3411.20227459426	3694.69162404133	0.153272998748643	0.0386467926544215	0.113461444715856	3519.44442320205	3920.38005693462	0.249284991950191	0.000784517759987523	0.00704917269624606	3161.38591897502	3775.02431988155	0.192574460341846	0.0384746915470605	0.134349008803149	3518.06498424706	4043.19524052029	-0.116951226784116	0.119215754234521	0.320345697875612	3942.29707488797	3623.18529679532	-0.161949764039847	0.438189824280274	0.790369189084735	3497.48827146711	3074.96782659208		False	True	FBgn0033159	Dscam:FBgn0033159	-0.105742274817883	0.152693483288014	0.322834114990622	4162.23877326808	3863.07678050404	-0.0385980560193449	0.858456869100394	0.976307301898208	2934.7389487352	2844.57333553567	0.00401194525743557	0.971450785367848	0.989562670066043
FBgn0261046	Dscam3:FBgn0261046	-0.127383024471111	0.217661344179325	0.568406619234513	3766.24031573814	3425.21150111414	-0.0133696990018862	0.855470308625707	0.926599915355059	3674.49726372636	3639.3668712484	-0.158068347308295	0.0275700184706568	0.117433449984876	3834.29403261494	3426.95077005625	-0.399219353524424	3.04007667961532e-08	1.03316405333675e-06	5240.92171627961	3947.94536106123	-0.447794870363674	2.00074212264371e-09	7.94479088275328e-08	4399.43337278712	3183.50404763248	-0.537927651806685	0.0305638835963527	0.251923618401109	4024.15523735853	2526.96956212095		False	True	FBgn0261046	Dscam3:FBgn0261046	-0.110431281579439	0.306482251476511	0.515048112143134	3979.72031636662	3675.34173979842	-0.276967275570938			3195.49675390502	2485.02381975672	-0.0833671064189165	0.35543713749719	0.707313304030017
FBgn0040324	Ephrin:FBgn0040324	0.0855877227198518	0.382926763290024	0.737274775029835	2230.95301726309	2376.26587642038	0.213650257928383	0.000637660208270711	0.0036709718845545	2095.31998083415	2434.04717531142	0.0328714516040061	0.681186162754038	0.854769962149537	2263.07176764431	2316.42829362745	0.189490024765211	0.0252865152213312	0.0995522981301775	2204.67323504297	2526.02265283108	-0.055198172868457	0.445414832886757	0.695008368185067	2265.1710331276	2177.02628955274	-0.0180797915133621	0.835550242729702	0.95159067172001	2233.14227954104	2205.57835860632		False	True	FBgn0040324	Ephrin:FBgn0040324	-0.126385761112245	0.116739194629899	0.269057391516094	2464.07201808136	2252.83007305894	-0.172435194024914			2046.51094046612	1733.07266348471	0.0100199715221348	0.930880581174926	0.975965334863838
FBgn0032752	CG10702:FBgn0032752	-0.234437982303853	0.0197465089406295	0.124127925117668	1344.13748360034	1129.22706169103	-0.172832926563629	0.0301553594857849	0.0941347489201416	1373.19918523173	1215.31259022361	-0.29171692782721	0.00107549982138278	0.00925592519051825	1334.45884502101	1081.41780599229	0.064446558444985	0.430425204910493	0.651622318036687	1323.54935648309	1386.22149103146	-0.194383469863689	0.0293831445448026	0.120790180841667	1321.10749231577	1144.81026415738	0.0342697949516227	0.648484248273352	0.879179705030193	1203.52036873488	1232.57446901694		False	True	FBgn0032752	CG10702:FBgn0032752	-2.81427749178962	7.7101289088518e-148	2.77458294113026e-145	1323.92920490916	173.557107345589	-2.19395164645641	1.59729959604197e-25	2.83088621849339e-23	1034.33715150597	179.676116196489	-1.82907474294296	1.52648510125326e-34	3.46671126849205e-32
FBgn0038279	CG3837:FBgn0038279	0.307396619262669	0.000969853929667778	0.0121761394446762	971.968654705411	1217.48795900641	0.349690228472823	2.75094966006779e-06	2.74581527465116e-05	1060.25661922443	1356.76560400602	0.305789156655135	0.00226214592053356	0.0169431450975615	1063.23788284101	1329.45879033876	0.688477982923349	1.56871912416696e-15	1.78978046197049e-13	1072.95479376949	1759.17216844687	0.351780946048895	4.89714650995178e-05	0.00066336072432462	1047.7585058378	1356.4986854811	0.170504559045079	0.417770340510353	0.779493393892505	1008.4903584874	1155.77889103646		False	True	FBgn0038279	CG3837:FBgn0038279	-1.61411691491421	6.49177385305906e-62	9.15515566628707e-60	1007.17212568979	317.38315854586	-1.3017008094122	1.89562609891555e-09	9.27312839609776e-08	854.322533336256	298.998276846973	-1.13329477237861	1.95737956031652e-13	1.20113563538414e-11
FBgn0013984	InR:FBgn0013984	0.208741779513659	0.0561514918802916	0.258057389383215	453.320106637777	530.131175006546	0.396828437812514	0.000240406655402789	0.00154465867345699	525.405531335328	699.614375075114	0.559041119898521	1.94990034382806e-06	3.73225369514941e-05	424.027875451714	643.605820901673	0.331453969377397	0.0220382618688848	0.0901279465822975	607.316285324246	784.42071560255	0.167015064527355	0.0928377699116463	0.270798996475805	499.232402342829	565.64857014947	0.286188018999527	0.0387982801898931	0.290070488298101	528.642373537437	651.744753664908		False	True	FBgn0013984	InR:FBgn0013984	-0.205537656311533	0.0615987326982756	0.168995640147406	613.230313960152	528.753020646532	-0.176341323553452	0.545833098168725	0.875804627565342	468.310673187506	391.17265902259	-0.148361293218758	0.344410789225359	0.699691586552168
FBgn0014073	Tie:FBgn0014073	0.455874686090108	4.11772374572443e-06	0.000110931906639373	1456.2626810928	2040.47936218442	0.537436287891838	2.44959378179158e-13	5.80193995729237e-12	1254.81855514679	1832.99314827478	0.427792168044884	5.14696450008395e-06	8.94101261728868e-05	1701.4909883116	2319.51971487184	-0.111515651075348	0.240334364555423	0.460606535840622	1426.32663110085	1315.25309765957	-0.0503942479437576	0.530254727598666	0.75717832691276	1274.8747661285	1228.77252988849	-0.303683809660606	0.0194097532869683	0.190582847126976	1371.72539340277	1100.63080381883		False	True	FBgn0014073	Tie:FBgn0014073	-0.41689757569058	0.000734021200439137	0.00439234245859107	1536.23423422233	1132.16625602558	-0.370724983523409	0.0512784088917073	0.286496578050774	1283.54594193931	963.891345772077	-0.140523008899587	0.201410792601373	0.537605056353469
FBgn0011829	Ret:FBgn0011829	0.031730362847797	0.836819078877304	0.951411514560469	209.585143640096	215.300175848175	-0.170006458123685	0.297199100589793	0.502636494855674	211.101576612266	185.469323598244	-0.475446253062233	0.0116096300004648	0.0619819915727294	243.10147821543	159.846465008572	-0.261648968400541	0.0958882655306178	0.25514676270772	227.634856024859	184.894083523078	-0.495706103661018	0.00084446033616579	0.00746350974300277	225.905004746024	147.78618155142	-0.669883561609988	0.000522611959118004	0.013670055906252	226.667978035408	135.029530691397		False	True	FBgn0011829	Ret:FBgn0011829	-0.0450868830644464	0.743107334235092	0.867142702112685	233.809452746441	226.061631433327	-0.161564160849277	0.494011390483276	0.85152377909992	155.866700337954	135.950996629318	0.00834247997822079	0.967300592750732	0.987501757030879
FBgn0032006	Pvr:FBgn0032006	0.284077850981085	3.23936762700223e-05	0.00068251034829609	4377.9130859149	5361.6579674374	0.321805948863817	3.26351980766513e-08	4.46908689564494e-07	3903.55534985334	4890.99497097565	0.484534636811563	1.70707572811956e-09	6.43953822111085e-08	3516.77397119567	4974.87863940121	0.24462599739842	0.00241063610817076	0.016436207665465	4582.30171930026	5456.66500754412	0.09433220533424	0.12838836489791	0.335517598629358	3600.3321044312	3851.05757585784	0.0133508529489038	0.898893301305891	0.971197990114861	3848.15638806133	3885.56712856791		False	True	FBgn0032006	Pvr:FBgn0032006	-0.438877385066797	9.79084065318592e-16	3.26444770149036e-14	5665.00442538753	4167.00094268112	-0.363388672248409	0.021389389980475	0.157843477869567	4422.10148775401	3374.2774243118	-0.252979412392436	0.00194063661911704	0.0197156381966401
FBgn0022800	Cad96Ca:FBgn0022800	0.266823006002722	0.00669976663387053	0.0552043457943424	1105.4629164246	1346.68569200506	0.188986953653086	0.0313252311744277	0.0971207872022363	1027.23290922461	1175.15391743066	0.172011599383211	0.0662696907493217	0.216966589668986	1009.20042946582	1142.92917986053	0.246063940444305	0.00693909264528245	0.0376631043043219	1208.75710610183	1442.66476813574	0.164843423637997	0.0839142398581865	0.253828108571576	964.770244705292	1090.62133353782	-0.135555609958483	0.512665065889228	0.825532735395868	1032.34678498956	927.422273001118		False	False	FBgn0022800	Cad96Ca:FBgn0022800	-0.210107562797805	0.0109730675744346	0.0434756769957479	1205.9386716374	1039.21535601283	-0.18423126743728	0.243494490283295	0.679136575432374	949.97396797763	828.146524604171	-0.101410815538149	0.239392563913609	0.588679977266468
FBgn0003733	tor:FBgn0003733	-0.260426095700997	0.15702356473018	0.47561480206048	24.4669455374679	12.8975907640487	0.119066101872881	0.672880044216234	0.819069018851125	18.958662693402	23.0042301972876	0.144890439604285	0.247621550367394	0.506213675751066	9.28522343877258	46.4140607016643	0.528634946649002	0.0251438832541478	0.099270395008696	13.4954124582854	31.4698195539864	0.171148190614218	0.334919620918953	0.592487034639433	25.2310644448892	36.5767896383493	0.37511355185033			73.0118902187947	410.458622377563		False	False	FBgn0003733	tor:FBgn0003733	0.207529669437898	0.442301290753897	0.64665960637541	50.4298609285676	63.8654960587049	-0.10827966978495			148.735912328792	102.391190347787	0.154607765314083	0.405223513883509	0.742849252258337
FBgn0046685	Wsck:FBgn0046685	-0.161666166906985	0.145222580278956	0.455993428021027	948.096052639381	839.142370368317	-0.400561733869374	3.5910455021074e-05	0.000281983101599021	1070.58097711013	803.738206893202	0.6146968043263	3.20006092795371e-05	0.000443970869145363	683.163022452716	1108.21140733558	-0.0790058047770505	0.516296313538498	0.722450724011826	1020.058853891	961.604228132874	-0.100036082711587	0.275458510823217	0.530818173154084	853.589328665087	792.785648808604	-0.148662771289014	0.12334631860302	0.526088673069529	877.006781724679	788.454106864382		False	True	FBgn0046685	Wsck:FBgn0046685	-0.232556173806088	0.0488368128103571	0.142818906198012	1306.86365011502	1103.10164743476	-0.518734346252045	0.00343590238229414	0.0388145670375987	971.079971441662	655.12310404656	-0.122802800721071	0.324890291076436	0.681213514719028
FBgn0010389	htl:FBgn0010389	0.195533217098176	0.0500264262762865	0.238490036787182	1073.61420072225	1240.5234938586	0.139760901081543	0.112827133828509	0.254480911616311	1354.70522690682	1496.21666303521	0.192957793175206	0.0338833372744496	0.135444239070552	1133.04619325894	1302.85802544952	0.156214563674575	0.199347279848531	0.410999566267589	1083.2353301127	1217.36020051162	-0.0592720285235133	0.494424059468978	0.730377431639308	1299.4245324081	1244.42581064777	-0.071532030398593	0.559298983630554	0.847486633266604	1101.75731846609	1046.80309970101		False	False	FBgn0010389	htl:FBgn0010389	-0.681177696849574	3.25740727866099e-17	1.21843377634789e-15	1356.61226389703	837.266308037796	-0.565058468910106	0.00111254158749964	0.0156203728603358	1025.51941959377	668.414506293724	-0.502789232013672	0.000154022847681776	0.00227507190051361
FBgn0031518	CG3277:FBgn0031518	0.146888413840485	0.332578862041657	0.693022979919661	171.252100030603	193.700026470159	0.0704100578869443	0.655564386026155	0.808298716953254	207.196147545098	218.858409351076	-0.212149921193679	0.246232360961246	0.504184401149695	181.305113320748	150.608669595487	-0.422577393627729	0.00769739166338666	0.0408082200987797	186.558974708821	133.527576378252	-0.30276794873588597	0.063691905694947	0.210203937510173	161.409071523898	122.260889789803	-0.142129094134384	0.648067373149229	0.878902105611403	209.143102995541	173.100399848165		False	False	FBgn0031518	CG3277:FBgn0031518	0.0916209762730383	0.573787226525124	0.75511267288981	171.877653950046	184.614396011446	-0.19602754349043	0.346968427467949	0.773802396170093	159.657866235924	136.901311272076	-0.084712607433681	0.683175769316738	0.890120166258902
FBgn0027594	drpr:FBgn0027594	-0.0762929428302374	0.310121995026047	0.672863263117545	8084.52481092445	7653.02839745979	-0.0204466423589704	0.696640261260816	0.833646914084804	7114.90352083589	7013.5297855152	0.272483615522004	0.00376648867801014	0.0256458675730651	6538.45703217891	7967.58400011287	-0.0802203370972347	0.277151661848348	0.501510395068196	7865.14382508563	7429.18090419136	-0.169148549130496	0.00412011852514801	0.027364820429779	6754.88623973239	5990.19645733946	-0.164722695499483			6524.6193802939	5776.36126675956		False	False	FBgn0027594	drpr:FBgn0027594	-0.083358434061515	0.197654832937459	0.38476512526307	8875.06010067079	8370.2030261614	-0.310521585459009	0.042337579287587	0.252600204016613	7740.28479890403	6150.2483495466	-0.142089553388573	0.0753065244914258	0.308036181418774
FBgn0005592	btl:FBgn0005592	0.258368236445787	0.0215686610001727	0.132420058188004	408.982141634202	496.807084336315	-0.0575057174311019	0.660113009004849	0.811276162736429	554.449806200079	531.240662510529	0.0898884226645701	0.498049102774778	0.737406607402965	549.958247551742	589.103380221692	0.0475726273078986	0.694040881740586	0.843669395383941	515.252851281801	533.573920316251	0.268322048495211	0.0302292328739632	0.123362591006793	507.612058437635	627.196728844003	0.0293419116404265	0.8872479878686	0.968417683920359	534.181792700523	546.978553869487		False	False	FBgn0005592	btl:FBgn0005592	0.0217181519473284	0.841698843656617	0.923364777924993	469.447859019312	477.191959367025	-0.169105744790475	0.381871246799887	0.797669732436489	460.848284863188	403.841181865122	0.233613419367858	0.0840167054220651	0.328032272853128
FBgn0024248	chico:FBgn0024248	0.0182283517488621	0.789731915060011	0.937864345795101	3377.46408272192	3421.30888723123	0.271865721606645	1.85522614995514e-06	1.93541610982486e-05	3338.22474091581	4037.82939904112	0.127408992313901	0.0860857467889758	0.26045957248294	3580.06430907617	3920.95264671419	0.12320887698625	0.196150743458708	0.40697002460787	3193.14444459295	3490.92929133324	0.0833929577300059	0.200884009783581	0.443298380033167	3429.55632106915	3640.04772185643	0.0469742052411233	0.760046479278043	0.928197359090219	3221.51670784997	3335.96024175428		False	True	FBgn0024248	chico:FBgn0024248	-0.291132156950204	1.18543949583339e-05	0.000105918207007853	4169.98736177872	3398.41706996163	-0.0876650465908907	0.543966414313369	0.875613856036907	3266.50203764282	3062.3091432419	0.0103569766195862	0.909821819532963	0.971737927450502
FBgn0002968	Nrg:FBgn0002968	0.216729737716049	0.00670243193017825	0.0552043457943424	5028.26312343757	5879.78943148907	0.229468428029221	4.12978159664347e-05	0.000319108066946725	4894.76581258214	5746.8701200546	0.195512136139365	0.0141189723910422	0.0716766692700454	5077.18536874519	5839.27500409691	0.148066268575907	0.0666576731134859	0.197609147738617	5895.47746968714	6552.95032654627	-0.0823810045106704	0.218110205389017	0.46389327254439	5735.3822561973	5407.07571421	-0.323554344903705	0.0134612562932385	0.151785100166282	6182.39408558874	4887.54773062835		False	True	FBgn0002968	Nrg:FBgn0002968	0.195456615676742	0.0452377029813793	0.135278987575931	4857.7603551245	5587.87699867248	0.0988472619873379	0.673262884181608	0.92206202348346	3949.52583309373	4288.39577256618	0.180228747548742	0.0501726646697779	0.237217554061007
FBgn0021764	sdk:FBgn0021764	-0.102140998134019	0.216942252397543	0.567594233953611	2184.73456070834	2028.54810354322	-0.308025811743407	3.81709826807064e-05	0.000297663357650543	2366.04518063961	1903.65836635534	-0.158660470020746	0.0431600030528916	0.162100941698651	2165.65981900841	1933.8098615655	-0.0979097990354111	0.226916560543986	0.445087037250413	2317.44884231547	2161.02885187979	-0.13987964563207	0.0915686588551815	0.268603175788378	1884.13211697939	1701.67380932812	0.0067458470663331	0.968316676591428	0.991007588003442	1950.85548236684	1960.48933485572		False	True	FBgn0021764	sdk:FBgn0021764	0.125678144099396	0.0503576673747096	0.146184316195402	2359.10014448668	2576.45350128564	0.11955428531566			2028.62103391423	2221.60915373041	0.288926136680475	0.00119372765350402	0.0132513494407813
FBgn0000464	Lar:FBgn0000464	0.0100232473026468	0.932310391796414	0.983341360780212	10740.0591415087	10822.3207970314	0.111993186169953	0.020449266740642	0.0690315612463997	10499.9361585171	11353.7390829762	-0.0838243880908076	0.24482890672951	0.502747954788448	11173.6003711716	10527.2977330146	0.117332914431179	0.132031041895862	0.31516632780479	11377.5471697449	12370.8332289404	-0.0743609439243703	0.304920616394855	0.56209956030175	10522.4932759989	9973.91278556566	-0.19131131075724	0.376006771292533	0.757033240825099	9377.40413059464	8038.14967139492		False	False	FBgn0000464	Lar:FBgn0000464	-0.0189751567812398	0.802109952354319	0.901933610955623	11498.1213973041	11345.2162271038	-0.0843521436391605	0.751818481159739	0.948043443171727	9213.80453822276	8533.03137121385	-0.0164580340303038	0.854382399020924	0.953722774463177
FBgn0033159	Dscam:FBgn0033159	0.10898116062338	0.239027136328457	0.599305798671325	3411.20227459426	3694.69162404133	0.153272998748643	0.0386467926544215	0.113461444715856	3519.44442320205	3920.38005693462	0.249284991950191	0.000784517759987523	0.00704917269624606	3161.38591897502	3775.02431988155	0.192574460341846	0.0384746915470605	0.134349008803149	3518.06498424706	4043.19524052029	-0.116951226784116	0.119215754234521	0.320345697875612	3942.29707488797	3623.18529679532	-0.161949764039847	0.438189824280274	0.790369189084735	3497.48827146711	3074.96782659208		False	True	FBgn0033159	Dscam:FBgn0033159	-0.105742274817883	0.152693483288014	0.322834114990622	4162.23877326808	3863.07678050404	-0.0385980560193449	0.858456869100394	0.976307301898208	2934.7389487352	2844.57333553567	0.00401194525743557	0.971450785367848	0.989562670066043
FBgn0043903	dome:FBgn0043903	0.0508967758087232	0.607871966643904	0.871564872570059	1738.49338614902	1805.31725500119	-0.0717607564036286	0.426483425188545	0.629320081809586	1926.44273249509	1830.03658841377	0.285658068695475	0.00478632517809298	0.0313308784298728	1652.53853870179	2035.25602630582	-0.0878080360300939	0.260282712671111	0.481824670592002	2168.42594259624	2036.66451765322	0.00230012413296187	0.97970612130647	0.991415639740422	1879.47974414172	1882.26812415128	-0.0533912053393836	0.738333060713984	0.92042833343034	2098.09017297459	2015.71970267971		False	False	FBgn0043903	dome:FBgn0043903	0.44280532097753	1.84920118769723e-06	1.92982635948083e-05	1803.15441215619	2474.01152836584	0.213576091360297	0.194556592322638	0.612068850358013	1727.53807518076	2026.90607013611	0.387005171238337	0.00163249891563	0.0173111582483294
FBgn0000017	Abl:FBgn0000017	0.0223309764935296	0.780643722976762	0.933967640636677	4642.40553145528	4717.92427647329	0.0167208047096876	0.825064534196942	0.912082108793562	4447.57413739628	4499.65995560177	0.0698104069688845	0.34927792651489	0.611294008197629	4378.09313426709	4602.2579819825	0.115184561119854	0.147740453746925	0.338085553283743	4837.07002367662	5252.04918604384	0.0545319940987193	0.396055764298629	0.652085427192519	4067.01150557212	4228.33423830805	-0.170544199750198	0.200766549500446	0.626877072466236	4202.4253571225	3712.00440209962		False	False	FBgn0000017	Abl:FBgn0000017	0.126894251646458	0.239452323265116	0.439101115022799	4954.32219826524	5429.93062971552	-0.0451560002637957	0.865613998764021	0.977780650418667	4256.99830777715	4085.337637356	0.191943444390894	0.011088135966347	0.0810675856265252
FBgn0262733	Src64B:FBgn0262733	-0.0280597260589165	0.773284492862786	0.931591331606285	1217.30106886514	1192.45026515974	-0.00560333162703307	0.942687322031789	0.973736492748298	1252.37802689754	1247.49797330369	-0.146229823664449	0.138807761069327	0.354942404799792	1242.95334224942	1117.22600812029	-0.0251273514465725	0.806612211626994	0.905419844145616	1344.43311613765	1320.41576132395	-0.122155160387188	0.125896584141625	0.331247638444058	1159.00370012787	1060.62691773983	0.245710130880529			1199.09484489371	1506.2915453021		False	False	FBgn0262733	Src64B:FBgn0262733	-0.0771403475704091	0.34045446630369	0.551645969980169	1232.45981676771	1166.55785077639	-0.145794058927386	0.52056676570899	0.864116050822617	1205.33750090214	1068.91729845921	0.214290326691819	0.178505790084687	0.502036021081829
FBgn0004864	hop:FBgn0004864	0.0450976658959581	0.613121241587036	0.873368031434305	1862.32202958078	1924.33771014127	0.0860650834133203	0.20432758858525	0.38734563948036	2119.32793363191	2251.07763728729	0.124948408284134	0.159702214330059	0.390108263577438	2025.0644029964	2216.95586977976	0.130551158436137	0.108327966454619	0.276722639462896	1836.20424632085	2015.99117207568	0.0409015065370984	0.599531179722505	0.80203213501172	2167.10702452897	2232.37688877068	0.206374551029391			2072.91526027043	2407.9117144177		False	False	FBgn0004864	hop:FBgn0004864	-0.0288162927883543	0.692337438789844	0.834611702808225	2090.339306408	2048.48980575496	-0.217454726276094	0.295866789972207	0.734400802827541	1953.60290186015	1643.7193455863	0.0761414667984776	0.385800905197326	0.727615167397241
FBgn0003502	Btk29A:FBgn0003502	0.0130232356809943	0.875423474061482	0.96425211234732	1690.11011724549	1705.83794549246	-0.186826011182293	0.0112514674256115	0.042489615186858	1963.78176912405	1721.03927647861	-0.151016842263925	0.0597788060808286	0.202177278862148	1868.16239474842	1676.68288762129	-0.168680832070663	0.0606441864039527	0.184971542226192	1983.64399311966	1756.79899501253	-0.112554199706962	0.179702351001322	0.412661303033444	1789.26029303802	1648.32443533496	0.136180417956131	0.523113497886643	0.831263003227177	1818.97820949556	2028.63959463234		False	False	FBgn0003502	Btk29A:FBgn0003502	-0.382839938299929	3.95523593451954e-05	0.000320721384713644	1671.44599924472	1271.09083471664	-0.524444196919874	0.0172323429691166	0.134083919820392	1786.92189796166	1167.87272835606	-0.156216258918959	0.236254245612315	0.58462358684156
FBgn0033049	CG14471:FBgn0033049	0.374143728144759	0.00204594353856641	0.0223432758601158	381.648366960329	509.032237045439	0.104079180971275	0.49248387939183	0.685984694406642	368.498793042366	398.07178957976	-0.0243403453839787	0.872608222071607	0.950298027956183	399.214049329478	391.849962730956	0.0607050197318847	0.614273200413702	0.793001807392403	367.884203183318	385.074252625724	-0.100822018191818	0.430103965193984	0.683036843194587	300.911983155896	277.543167019471	-0.37894175609596	0.0186498432500681	0.186778779151575	366.692202221704	276.653100064242		False	False	FBgn0033049	CG14471:FBgn0033049	-0.41036405633093	0.023256866296917	0.0809028855582087	383.166611765044	277.321547594264	-0.325797128577514	0.227262887563016	0.660452233247491	313.073032870882	231.821496631385	-0.309225624744989	0.070879050118835	0.296489840884658
FBgn0004603	Src42A:FBgn0004603	0.105689743041057	0.23548584587894	0.595041786911977	4800.82473536287	5185.74747768143	0.121535991420735	0.0285152006842323	0.0900382082512382	4710.31344278255	5128.65776607174	0.0193456575886534	0.80637812905969	0.92279941784333	5071.70953337697	5142.19701686372	0.139817066702593	0.047378857379314	0.155669410625363	4837.55613084353	5342.26295620926	-0.069016184191365	0.274087682703072	0.52954345598844	4807.18508253965	4576.39889925455	-0.08809501881422	0.496677057775631	0.819179874122466	4448.93190169167	4173.73290999491		False	False	FBgn0004603	Src42A:FBgn0004603	0.0122188857692384	0.815368207348616	0.909240810975174	5312.81930977765	5358.42596504086	0.0202423319657973	0.901545869772934	0.983563208616007	4523.09182157328	4591.74477791409	0.037777735885317	0.689474105513695	0.892692102723033
FBgn0262081	Csk:FBgn0262081	0.0621509540937944	0.320936941256446	0.680988844648552	5502.75948116894	5751.25124785335	0.218577914730633	8.03048906236605e-06	7.26605515251126e-05	5127.36228713395	5973.44743017277	0.179003520107221	0.012280128051205	0.0644628763520848	5290.74717767931	6008.21988395827	0.0411569291918894	0.586689124374962	0.775478318907253	5558.0914158926	5723.10819177335	0.0276326781398324	0.617294129862161	0.815577305105802	5500.96059951452	5609.98323205063	-0.00110446112295512	0.99011296018528	0.996721974521102	5571.20659163432	5567.33759813573		False	True	FBgn0262081	Csk:FBgn0262081	-0.0388692145925198	0.521480050601263	0.714915459976674	5519.05563157258	5370.7516534651	-0.0562488531380764	0.721290138104198	0.938572169573271	4937.08403603302	4734.48241222858	0.0364952374661329	0.574621885680464	0.84227414611296
FBgn0000017	Abl:FBgn0000017	0.0223309764935296	0.780643722976762	0.933967640636677	4642.40553145528	4717.92427647329	0.0167208047096876	0.825064534196942	0.912082108793562	4447.57413739628	4499.65995560177	0.0698104069688845	0.34927792651489	0.611294008197629	4378.09313426709	4602.2579819825	0.115184561119854	0.147740453746925	0.338085553283743	4837.07002367662	5252.04918604384	0.0545319940987193	0.396055764298629	0.652085427192519	4067.01150557212	4228.33423830805	-0.170544199750198	0.200766549500446	0.626877072466236	4202.4253571225	3712.00440209962		False	False	FBgn0000017	Abl:FBgn0000017	0.126894251646458	0.239452323265116	0.439101115022799	4954.32219826524	5429.93062971552	-0.0451560002637957	0.865613998764021	0.977780650418667	4256.99830777715	4085.337637356	0.191943444390894	0.011088135966347	0.0810675856265252
FBgn0262733	Src64B:FBgn0262733	-0.0280597260589165	0.773284492862786	0.931591331606285	1217.30106886514	1192.45026515974	-0.00560333162703307	0.942687322031789	0.973736492748298	1252.37802689754	1247.49797330369	-0.146229823664449	0.138807761069327	0.354942404799792	1242.95334224942	1117.22600812029	-0.0251273514465725	0.806612211626994	0.905419844145616	1344.43311613765	1320.41576132395	-0.122155160387188	0.125896584141625	0.331247638444058	1159.00370012787	1060.62691773983	0.245710130880529			1199.09484489371	1506.2915453021		False	False	FBgn0262733	Src64B:FBgn0262733	-0.0771403475704091	0.34045446630369	0.551645969980169	1232.45981676771	1166.55785077639	-0.145794058927386	0.52056676570899	0.864116050822617	1205.33750090214	1068.91729845921	0.214290326691819	0.178505790084687	0.502036021081829
FBgn0004864	hop:FBgn0004864	0.0450976658959581	0.613121241587036	0.873368031434305	1862.32202958078	1924.33771014127	0.0860650834133203	0.20432758858525	0.38734563948036	2119.32793363191	2251.07763728729	0.124948408284134	0.159702214330059	0.390108263577438	2025.0644029964	2216.95586977976	0.130551158436137	0.108327966454619	0.276722639462896	1836.20424632085	2015.99117207568	0.0409015065370984	0.599531179722505	0.80203213501172	2167.10702452897	2232.37688877068	0.206374551029391			2072.91526027043	2407.9117144177		False	False	FBgn0004864	hop:FBgn0004864	-0.0288162927883543	0.692337438789844	0.834611702808225	2090.339306408	2048.48980575496	-0.217454726276094	0.295866789972207	0.734400802827541	1953.60290186015	1643.7193455863	0.0761414667984776	0.385800905197326	0.727615167397241
FBgn0003502	Btk29A:FBgn0003502	0.0130232356809943	0.875423474061482	0.96425211234732	1690.11011724549	1705.83794549246	-0.186826011182293	0.0112514674256115	0.042489615186858	1963.78176912405	1721.03927647861	-0.151016842263925	0.0597788060808286	0.202177278862148	1868.16239474842	1676.68288762129	-0.168680832070663	0.0606441864039527	0.184971542226192	1983.64399311966	1756.79899501253	-0.112554199706962	0.179702351001322	0.412661303033444	1789.26029303802	1648.32443533496	0.136180417956131	0.523113497886643	0.831263003227177	1818.97820949556	2028.63959463234		False	False	FBgn0003502	Btk29A:FBgn0003502	-0.382839938299929	3.95523593451954e-05	0.000320721384713644	1671.44599924472	1271.09083471664	-0.524444196919874	0.0172323429691166	0.134083919820392	1786.92189796166	1167.87272835606	-0.156216258918959	0.236254245612315	0.58462358684156
FBgn0033049	CG14471:FBgn0033049	0.374143728144759	0.00204594353856641	0.0223432758601158	381.648366960329	509.032237045439	0.104079180971275	0.49248387939183	0.685984694406642	368.498793042366	398.07178957976	-0.0243403453839787	0.872608222071607	0.950298027956183	399.214049329478	391.849962730956	0.0607050197318847	0.614273200413702	0.793001807392403	367.884203183318	385.074252625724	-0.100822018191818	0.430103965193984	0.683036843194587	300.911983155896	277.543167019471	-0.37894175609596	0.0186498432500681	0.186778779151575	366.692202221704	276.653100064242		False	False	FBgn0033049	CG14471:FBgn0033049	-0.41036405633093	0.023256866296917	0.0809028855582087	383.166611765044	277.321547594264	-0.325797128577514	0.227262887563016	0.660452233247491	313.073032870882	231.821496631385	-0.309225624744989	0.070879050118835	0.296489840884658
FBgn0004603	Src42A:FBgn0004603	0.105689743041057	0.23548584587894	0.595041786911977	4800.82473536287	5185.74747768143	0.121535991420735	0.0285152006842323	0.0900382082512382	4710.31344278255	5128.65776607174	0.0193456575886534	0.80637812905969	0.92279941784333	5071.70953337697	5142.19701686372	0.139817066702593	0.047378857379314	0.155669410625363	4837.55613084353	5342.26295620926	-0.069016184191365	0.274087682703072	0.52954345598844	4807.18508253965	4576.39889925455	-0.08809501881422	0.496677057775631	0.819179874122466	4448.93190169167	4173.73290999491		False	False	FBgn0004603	Src42A:FBgn0004603	0.0122188857692384	0.815368207348616	0.909240810975174	5312.81930977765	5358.42596504086	0.0202423319657973	0.901545869772934	0.983563208616007	4523.09182157328	4591.74477791409	0.037777735885317	0.689474105513695	0.892692102723033
FBgn0262081	Csk:FBgn0262081	0.0621509540937944	0.320936941256446	0.680988844648552	5502.75948116894	5751.25124785335	0.218577914730633	8.03048906236605e-06	7.26605515251126e-05	5127.36228713395	5973.44743017277	0.179003520107221	0.012280128051205	0.0644628763520848	5290.74717767931	6008.21988395827	0.0411569291918894	0.586689124374962	0.775478318907253	5558.0914158926	5723.10819177335	0.0276326781398324	0.617294129862161	0.815577305105802	5500.96059951452	5609.98323205063	-0.00110446112295512	0.99011296018528	0.996721974521102	5571.20659163432	5567.33759813573		False	True	FBgn0262081	Csk:FBgn0262081	-0.0388692145925198	0.521480050601263	0.714915459976674	5519.05563157258	5370.7516534651	-0.0562488531380764	0.721290138104198	0.938572169573271	4937.08403603302	4734.48241222858	0.0364952374661329	0.574621885680464	0.84227414611296
FBgn0016794	dos:FBgn0016794	0.0136418989150291	0.876552234513455	0.964673709153372	1860.27567120357	1879.28808082825	0.111056319756765	0.106281548555783	0.243166178004566	1581.49704278983	1709.96183886403	0.339930505657159	0.000251822042097484	0.00266683670811434	1498.14130358078	1916.04418745	-0.198805395972993	0.0165865963410934	0.0730136746810101	2137.02923418509	1853.9819691731	-0.135182921342528	0.150957539514689	0.370896198956513	1854.14310368923	1677.55995013676	0.0412248430137357	0.779302973032326	0.933252317139215	1854.25750411856	1911.01993919804		False	True	FBgn0016794	dos:FBgn0016794	0.141928909944374	0.0648038905185756	0.175069480054842	1843.91299484016	2038.12094733579	-0.299387532386705	0.00722735801467649	0.0690414349284831	1853.82957131354	1495.9532079877	-0.288211511853961	0.00556274279633345	0.0470803254835644
FBgn0014073	Tie:FBgn0014073	0.455874686090108	4.11772374572443e-06	0.000110931906639373	1456.2626810928	2040.47936218442	0.537436287891838	2.44959378179158e-13	5.80193995729237e-12	1254.81855514679	1832.99314827478	0.427792168044884	5.14696450008395e-06	8.94101261728868e-05	1701.4909883116	2319.51971487184	-0.111515651075348	0.240334364555423	0.460606535840622	1426.32663110085	1315.25309765957	-0.0503942479437576	0.530254727598666	0.75717832691276	1274.8747661285	1228.77252988849	-0.303683809660606	0.0194097532869683	0.190582847126976	1371.72539340277	1100.63080381883		False	True	FBgn0014073	Tie:FBgn0014073	-0.41689757569058	0.000734021200439137	0.00439234245859107	1536.23423422233	1132.16625602558	-0.370724983523409	0.0512784088917073	0.286496578050774	1283.54594193931	963.891345772077	-0.140523008899587	0.201410792601373	0.537605056353469
FBgn0011829	Ret:FBgn0011829	0.031730362847797	0.836819078877304	0.951411514560469	209.585143640096	215.300175848175	-0.170006458123685	0.297199100589793	0.502636494855674	211.101576612266	185.469323598244	-0.475446253062233	0.0116096300004648	0.0619819915727294	243.10147821543	159.846465008572	-0.261648968400541	0.0958882655306178	0.25514676270772	227.634856024859	184.894083523078	-0.495706103661018	0.00084446033616579	0.00746350974300277	225.905004746024	147.78618155142	-0.669883561609988	0.000522611959118004	0.013670055906252	226.667978035408	135.029530691397		False	True	FBgn0011829	Ret:FBgn0011829	-0.0450868830644464	0.743107334235092	0.867142702112685	233.809452746441	226.061631433327	-0.161564160849277	0.494011390483276	0.85152377909992	155.866700337954	135.950996629318	0.00834247997822079	0.967300592750732	0.987501757030879
FBgn0032006	Pvr:FBgn0032006	0.284077850981085	3.23936762700223e-05	0.00068251034829609	4377.9130859149	5361.6579674374	0.321805948863817	3.26351980766513e-08	4.46908689564494e-07	3903.55534985334	4890.99497097565	0.484534636811563	1.70707572811956e-09	6.43953822111085e-08	3516.77397119567	4974.87863940121	0.24462599739842	0.00241063610817076	0.016436207665465	4582.30171930026	5456.66500754412	0.09433220533424	0.12838836489791	0.335517598629358	3600.3321044312	3851.05757585784	0.0133508529489038	0.898893301305891	0.971197990114861	3848.15638806133	3885.56712856791		False	True	FBgn0032006	Pvr:FBgn0032006	-0.438877385066797	9.79084065318592e-16	3.26444770149036e-14	5665.00442538753	4167.00094268112	-0.363388672248409	0.021389389980475	0.157843477869567	4422.10148775401	3374.2774243118	-0.252979412392436	0.00194063661911704	0.0197156381966401
FBgn0022800	Cad96Ca:FBgn0022800	0.266823006002722	0.00669976663387053	0.0552043457943424	1105.4629164246	1346.68569200506	0.188986953653086	0.0313252311744277	0.0971207872022363	1027.23290922461	1175.15391743066	0.172011599383211	0.0662696907493217	0.216966589668986	1009.20042946582	1142.92917986053	0.246063940444305	0.00693909264528245	0.0376631043043219	1208.75710610183	1442.66476813574	0.164843423637997	0.0839142398581865	0.253828108571576	964.770244705292	1090.62133353782	-0.135555609958483	0.512665065889228	0.825532735395868	1032.34678498956	927.422273001118		False	False	FBgn0022800	Cad96Ca:FBgn0022800	-0.210107562797805	0.0109730675744346	0.0434756769957479	1205.9386716374	1039.21535601283	-0.18423126743728	0.243494490283295	0.679136575432374	949.97396797763	828.146524604171	-0.101410815538149	0.239392563913609	0.588679977266468
FBgn0003733	tor:FBgn0003733	-0.260426095700997	0.15702356473018	0.47561480206048	24.4669455374679	12.8975907640487	0.119066101872881	0.672880044216234	0.819069018851125	18.958662693402	23.0042301972876	0.144890439604285	0.247621550367394	0.506213675751066	9.28522343877258	46.4140607016643	0.528634946649002	0.0251438832541478	0.099270395008696	13.4954124582854	31.4698195539864	0.171148190614218	0.334919620918953	0.592487034639433	25.2310644448892	36.5767896383493	0.37511355185033			73.0118902187947	410.458622377563		False	False	FBgn0003733	tor:FBgn0003733	0.207529669437898	0.442301290753897	0.64665960637541	50.4298609285676	63.8654960587049	-0.10827966978495			148.735912328792	102.391190347787	0.154607765314083	0.405223513883509	0.742849252258337
FBgn0046685	Wsck:FBgn0046685	-0.161666166906985	0.145222580278956	0.455993428021027	948.096052639381	839.142370368317	-0.400561733869374	3.5910455021074e-05	0.000281983101599021	1070.58097711013	803.738206893202	0.6146968043263	3.20006092795371e-05	0.000443970869145363	683.163022452716	1108.21140733558	-0.0790058047770505	0.516296313538498	0.722450724011826	1020.058853891	961.604228132874	-0.100036082711587	0.275458510823217	0.530818173154084	853.589328665087	792.785648808604	-0.148662771289014	0.12334631860302	0.526088673069529	877.006781724679	788.454106864382		False	True	FBgn0046685	Wsck:FBgn0046685	-0.232556173806088	0.0488368128103571	0.142818906198012	1306.86365011502	1103.10164743476	-0.518734346252045	0.00343590238229414	0.0388145670375987	971.079971441662	655.12310404656	-0.122802800721071	0.324890291076436	0.681213514719028
FBgn0010389	htl:FBgn0010389	0.195533217098176	0.0500264262762865	0.238490036787182	1073.61420072225	1240.5234938586	0.139760901081543	0.112827133828509	0.254480911616311	1354.70522690682	1496.21666303521	0.192957793175206	0.0338833372744496	0.135444239070552	1133.04619325894	1302.85802544952	0.156214563674575	0.199347279848531	0.410999566267589	1083.2353301127	1217.36020051162	-0.0592720285235133	0.494424059468978	0.730377431639308	1299.4245324081	1244.42581064777	-0.071532030398593	0.559298983630554	0.847486633266604	1101.75731846609	1046.80309970101		False	False	FBgn0010389	htl:FBgn0010389	-0.681177696849574	3.25740727866099e-17	1.21843377634789e-15	1356.61226389703	837.266308037796	-0.565058468910106	0.00111254158749964	0.0156203728603358	1025.51941959377	668.414506293724	-0.502789232013672	0.000154022847681776	0.00227507190051361
FBgn0261514	nimA:FBgn0261514	0.55965632155724	0.0056850309388076	0.0487254722965739	24.4111747212216	50.1372191967319	1.05492291590122	2.6913004239709e-05	0.0002177253471972	26.9204507519025	73.3834347711149	1.0814008232561	1.00121965474289e-06	2.09062754574193e-05	38.7834439844724	132.475329335041	-0.107936828586617	0.649398017702042	0.818126379808103	31.0721614252889	27.0289929030189	-0.222480395368551	0.238831497764149	0.489126912185557	31.4900742466487	22.2250470440326	-0.381015038703276	0.221546777775197	0.647959797689298	35.9739462268072	21.4086832116073		False	True	FBgn0261514	nimA:FBgn0261514	0.336102567440438	0.157360605751414	0.330159887740602	38.3535007727494	52.2546671379845	-0.169894078593701	0.576312181757618	0.890785201356551	36.4453930748419	30.0041659117654	0.53083183376006	0.0327228314822405	0.177203967207106
FBgn0031518	CG3277:FBgn0031518	0.146888413840485	0.332578862041657	0.693022979919661	171.252100030603	193.700026470159	0.0704100578869443	0.655564386026155	0.808298716953254	207.196147545098	218.858409351076	-0.212149921193679	0.246232360961246	0.504184401149695	181.305113320748	150.608669595487	-0.422577393627729	0.00769739166338666	0.0408082200987797	186.558974708821	133.527576378252	-0.30276794873588597	0.063691905694947	0.210203937510173	161.409071523898	122.260889789803	-0.142129094134384	0.648067373149229	0.878902105611403	209.143102995541	173.100399848165		False	False	FBgn0031518	CG3277:FBgn0031518	0.0916209762730383	0.573787226525124	0.75511267288981	171.877653950046	184.614396011446	-0.19602754349043	0.346968427467949	0.773802396170093	159.657866235924	136.901311272076	-0.084712607433681	0.683175769316738	0.890120166258902
FBgn0027594	drpr:FBgn0027594	-0.0762929428302374	0.310121995026047	0.672863263117545	8084.52481092445	7653.02839745979	-0.0204466423589704	0.696640261260816	0.833646914084804	7114.90352083589	7013.5297855152	0.272483615522004	0.00376648867801014	0.0256458675730651	6538.45703217891	7967.58400011287	-0.0802203370972347	0.277151661848348	0.501510395068196	7865.14382508563	7429.18090419136	-0.169148549130496	0.00412011852514801	0.027364820429779	6754.88623973239	5990.19645733946	-0.164722695499483			6524.6193802939	5776.36126675956		False	False	FBgn0027594	drpr:FBgn0027594	-0.083358434061515	0.197654832937459	0.38476512526307	8875.06010067079	8370.2030261614	-0.310521585459009	0.042337579287587	0.252600204016613	7740.28479890403	6150.2483495466	-0.142089553388573	0.0753065244914258	0.308036181418774
FBgn0005592	btl:FBgn0005592	0.258368236445787	0.0215686610001727	0.132420058188004	408.982141634202	496.807084336315	-0.0575057174311019	0.660113009004849	0.811276162736429	554.449806200079	531.240662510529	0.0898884226645701	0.498049102774778	0.737406607402965	549.958247551742	589.103380221692	0.0475726273078986	0.694040881740586	0.843669395383941	515.252851281801	533.573920316251	0.268322048495211	0.0302292328739632	0.123362591006793	507.612058437635	627.196728844003	0.0293419116404265	0.8872479878686	0.968417683920359	534.181792700523	546.978553869487		False	False	FBgn0005592	btl:FBgn0005592	0.0217181519473284	0.841698843656617	0.923364777924993	469.447859019312	477.191959367025	-0.169105744790475	0.381871246799887	0.797669732436489	460.848284863188	403.841181865122	0.233613419367858	0.0840167054220651	0.328032272853128
[truncated: 20 more columns]
