# Supplementary material for: Downregulation of glial genes involved in synaptic function mitigates Huntington's disease pathogenesis
Source: eLife. 2021 Apr 19;10:e64564. doi: 10.7554/eLife.64564 (PMC8149125; doi:10.7554/eLife.64564)
Supplement: Figure 1—source data 2. [file elife-64564-fig1-data2.zip › Figure_1_source_data_file_2/neuronUp/10/subMouse.csv]

Entrez	Entrez_Striatum 2 months	Symbol_Striatum 2 months	Name_Striatum 2 months	baseMean.continuousQ_Striatum 2 months	log2FoldChange.continuousQ_Striatum 2 months	lfcSE.continuousQ_Striatum 2 months	stat.continuousQ_Striatum 2 months	pvalue.continuousQ_Striatum 2 months	FDR.continuousQ_Striatum 2 months	baseMean.Q.80.vs.20_Striatum 2 months	log2FoldChange.Q.80.vs.20_Striatum 2 months	lfcSE.Q.80.vs.20_Striatum 2 months	stat.Q.80.vs.20_Striatum 2 months	pvalue.Q.80.vs.20_Striatum 2 months	FDR.Q.80.vs.20_Striatum 2 months	baseMean.Q.92.vs.20_Striatum 2 months	log2FoldChange.Q.92.vs.20_Striatum 2 months	lfcSE.Q.92.vs.20_Striatum 2 months	stat.Q.92.vs.20_Striatum 2 months	pvalue.Q.92.vs.20_Striatum 2 months	FDR.Q.92.vs.20_Striatum 2 months	baseMean.Q.111.vs.20_Striatum 2 months	log2FoldChange.Q.111.vs.20_Striatum 2 months	lfcSE.Q.111.vs.20_Striatum 2 months	stat.Q.111.vs.20_Striatum 2 months	pvalue.Q.111.vs.20_Striatum 2 months	FDR.Q.111.vs.20_Striatum 2 months	baseMean.Q.140.vs.20_Striatum 2 months	log2FoldChange.Q.140.vs.20_Striatum 2 months	lfcSE.Q.140.vs.20_Striatum 2 months	stat.Q.140.vs.20_Striatum 2 months	pvalue.Q.140.vs.20_Striatum 2 months	FDR.Q.140.vs.20_Striatum 2 months	baseMean.Q.175.vs.20_Striatum 2 months	log2FoldChange.Q.175.vs.20_Striatum 2 months	lfcSE.Q.175.vs.20_Striatum 2 months	stat.Q.175.vs.20_Striatum 2 months	pvalue.Q.175.vs.20_Striatum 2 months	FDR.Q.175.vs.20_Striatum 2 months	Entrez_Liver 2 months	Symbol_Liver 2 months	Name_Liver 2 months	baseMean.continuousQ_Liver 2 months	log2FoldChange.continuousQ_Liver 2 months	lfcSE.continuousQ_Liver 2 months	stat.continuousQ_Liver 2 months	pvalue.continuousQ_Liver 2 months	FDR.continuousQ_Liver 2 months	baseMean.Q.80.vs.20_Liver 2 months
22601	22601.0	Yap1	yes-associated protein 1	927.0	0.000661	0.000286	2.31	0.0207	0.373	927.0	0.0863	0.0485	1.78	0.0752	0.483	927.0	-0.039900000000000005	0.0471	-0.846	0.397	1.0	927.0	0.0285	0.0485	0.588	0.556	0.907	927.0	0.07680000000000001	0.046700000000000005	1.65	0.0999	0.629	927.0	0.109	0.0466	2.34	0.019200000000000002	0.518	22601.0	Yap1	yes-associated protein 1	2140.0	0.000394	0.000271	1.45	0.146	0.533	2140.0
12162	12162.0	Bmp7	bone morphogenetic protein 7	164.0	0.000633	0.00047799999999999996	1.32	0.186	0.607	164.0	0.0252	0.091	0.277	0.782	0.893	164.0	0.07050000000000001	0.0881	0.8	0.424	1.0	164.0	0.079	0.09040000000000001	0.874	0.382	0.904	164.0	0.0245	0.0878	0.279	0.78	0.906	164.0	0.129	0.08710000000000001	1.48	0.14	0.719	12162.0	Bmp7	bone morphogenetic protein 7	54.7	0.00158	0.000792	2.0	0.0458	0.335	54.7
12393	12393.0	Runx2	runt related transcription factor 2	127.0	0.0012200000000000002	0.000516	2.36	0.0184	0.363	127.0	-0.0876	0.0969	-0.904	0.366	0.633	127.0	0.0071200000000000005	0.0935	0.0762	0.9390000000000001	1.0	127.0	0.026500000000000003	0.0959	0.276	0.782	0.9490000000000001	127.0	0.178	0.09190000000000001	1.94	0.052700000000000004	0.629	127.0	0.139	0.09190000000000001	1.51	0.131	0.719	12393.0	Runx2	runt related transcription factor 2	9.36	0.000609	0.001	0.609	0.543	0.837	9.36
52468	52468.0	Ctdsp2	CTD (carboxy-terminal domain, RNA polymerase II, polypeptide A) small phosphatase 2	3560.0	0.000143	0.000257	0.558	0.577	0.8160000000000001	3560.0	0.0109	0.0459	0.23700000000000002	0.812	0.908	3560.0	-0.0346	0.0444	-0.779	0.436	1.0	3560.0	-0.0149	0.0459	-0.326	0.745	0.94	3560.0	-0.020300000000000002	0.0443	-0.458	0.647	0.835	3560.0	0.037700000000000004	0.0443	0.851	0.395	0.792	52468.0	Ctdsp2	CTD (carboxy-terminal domain, RNA polymerase II, polypeptide A) small phosphatase 2	1620.0	-0.000701	0.00048499999999999997	-1.45	0.148	0.536	1620.0
21815	21815.0	Tgif1	TGFB-induced factor homeobox 1	47.1	-0.00043599999999999997	0.0006569999999999999	-0.663	0.507	0.784	47.1	-0.396	0.127	-3.13	0.0017800000000000001	0.483	47.1	-0.225	0.122	-1.85	0.0644	1.0	47.1	-0.189	0.124	-1.52	0.128	0.904	47.1	-0.213	0.121	-1.77	0.0767	0.629	47.1	-0.11	0.11900000000000001	-0.924	0.355	0.775	21815.0	Tgif1	TGFB-induced factor homeobox 1	397.0	-0.000611	0.0007800000000000001	-0.783	0.434	0.778	397.0
224111	224111.0	Ubxn7	UBX domain protein 7	1770.0	0.000472	0.000306	1.54	0.123	0.5710000000000001	1770.0	-0.007010000000000001	0.0563	-0.125	0.901	0.9520000000000001	1770.0	-0.015300000000000001	0.054400000000000004	-0.281	0.779	1.0	1770.0	0.009130000000000001	0.0562	0.162	0.871	0.971	1770.0	0.0458	0.0543	0.844	0.399	0.707	1770.0	0.066	0.054200000000000005	1.22	0.224	0.729	224111.0	Ubxn7	UBX domain protein 7	1110.0	-0.0005009999999999999	0.00043000000000000004	-1.16	0.244	0.639	1110.0
17126	17126.0	Smad2	SMAD family member 2	1070.0	-5.5e-05	0.00023099999999999998	-0.23800000000000002	0.812	0.929	1070.0	-0.0317	0.042100000000000005	-0.752	0.452	0.6920000000000001	1070.0	-0.030600000000000002	0.0407	-0.752	0.452	1.0	1070.0	0.00218	0.042	0.0519	0.9590000000000001	0.991	1070.0	0.0011400000000000002	0.040400000000000005	0.028200000000000003	0.977	0.99	1070.0	-0.025400000000000002	0.040400000000000005	-0.63	0.529	0.845	17126.0	Smad2	SMAD family member 2	800.0	-0.0010500000000000002	0.00042899999999999997	-2.45	0.0145	0.20800000000000002	800.0
17125	17125.0	Smad1	SMAD family member 1	610.0	-0.000251	0.00037099999999999996	-0.676	0.499	0.78	610.0	-0.14300000000000002	0.0653	-2.18	0.028900000000000002	0.483	610.0	-0.0344	0.0629	-0.547	0.585	1.0	610.0	-0.10300000000000001	0.0651	-1.59	0.112	0.904	610.0	-0.0959	0.06280000000000001	-1.53	0.127	0.629	610.0	-0.0378	0.0626	-0.603	0.546	0.85	17125.0	Smad1	SMAD family member 1	451.0	-0.00051	0.000503	-1.01	0.311	0.6940000000000001	451.0
17129	17129.0	Smad5	SMAD family member 5	1940.0	0.000463	0.00047599999999999997	0.973	0.33	0.6930000000000001	1940.0	0.101	0.0872	1.16	0.246	0.551	1940.0	-0.069	0.08460000000000001	-0.8160000000000001	0.41500000000000004	1.0	1940.0	0.025	0.0872	0.28700000000000003	0.774	0.9470000000000001	1940.0	0.0557	0.0845	0.659	0.51	0.761	1940.0	0.0847	0.0845	1.0	0.316	0.761	17129.0	Smad5	SMAD family member 5	1320.0	-0.0005	0.00036899999999999997	-1.35	0.176	0.5740000000000001	1320.0
55994	55994.0	Smad9	SMAD family member 9	420.0	0.000403	0.00059	0.682	0.495	0.778	420.0	-0.0454	0.113	-0.402	0.6880000000000001	0.838	420.0	-0.084	0.11	-0.764	0.445	1.0	420.0	0.10200000000000001	0.113	0.908	0.364	0.904	420.0	0.0916	0.11	0.836	0.403	0.709	420.0	0.004070000000000001	0.11	0.0371	0.97	0.992	55994.0	Smad9	SMAD family member 9	592.0	-0.0012300000000000002	0.000865	-1.42	0.157	0.549	592.0
[truncated: 303 more columns]
