# Supplementary material for: Downregulation of glial genes involved in synaptic function mitigates Huntington's disease pathogenesis
Source: eLife. 2021 Apr 19;10:e64564. doi: 10.7554/eLife.64564 (PMC8149125; doi:10.7554/eLife.64564)
Supplement: Figure 1—source data 2. [file elife-64564-fig1-data2.zip › Figure_1_source_data_file_2/neuronUp/10/subHuman.csv]

Entrez	Chip	Caudate Probeset	M	t	P.Value	Unnamed: 5	Cerebellum Probeset	M.1	t.1	P.Value.1	Unnamed: 10	Probe Set ID	Title	Gene Symbol	Unigene	Full Length Ref. Sequences	Biological Process (GO)	Cellular Component (GO)	Molecular Function (GO)	Biochemical Function (Proteome)	Cellular Role (Proteome)	Molecular Localization (Proteome)	adjp	Entrez	entrezList	entrezList_filt	validList
10413	A	213342_at	0.416	4.66	1.68e-05		213342_at	0.0947	3.25	0.00196		213342_at	Yes-associated protein 1, 65kDa	YAP1	Hs.84520 // full length	NM_006106 // Yes-associated protein 1, 65 kD	---	---	5515 // protein binding // traceable author statement	---	---	---	0.00014037388878556815	10413	['10413']	['10413']	True
10413	B	224894_at	0.963	7.0	2.1e-09		224894_at_B	0.196	1.68	0.0976		224894_at	Yes-associated protein 1, 65kDa	YAP1	Hs.170548		---	---	---				8.695741935483872e-08	10413	['10413']	['10413']	True
10413	B	224895_at	0.504	5.16	2.74e-06		224895_at_B	0.141	1.91	0.061		224895_at	Yes-associated protein 1, 65kDa	YAP1	Hs.170548		---	---	5515 // protein binding // traceable author statement				2.985756002910502e-05	10413	['10413']	['10413']	True
655	A	209590_at	0.428	6.47	1.69e-08		209590_at	0.0751	1.43	0.157		209590_at	bone morphogenetic protein 7 (osteogenic protein 1)	BMP7	Hs.170195 // full length	NM_001719 // bone morphogenetic protein 7 precursor	1501 // skeletal development // predicted/computed	---	---	---	---	---	4.3264e-07	655	['655']	['655']	True
655	A	209591_s_at	0.149	2.82	0.00641		209591_s_at	0.0592	1.29	0.201		209591_s_at	bone morphogenetic protein 7 (osteogenic protein 1)	BMP7	Hs.170195 // full length	NM_001719 // bone morphogenetic protein 7 precursor	1501 // skeletal development // predicted/computed	---	---	---	---	---	0.02224021005483049	655	['655']	['655']	True
655	A	211259_s_at	-0.0012	-0.0249	0.98		211259_s_at	0.0459	1.42	0.162		211259_s_at	bone morphogenetic protein 7 (osteogenic protein 1)	BMP7	Hs.170195 // full length	NM_001719 // bone morphogenetic protein 7 precursor	1501 // skeletal development // predicted/computed	---	---	---	---	---	0.9889811320754717	655	['655']	['655']	True
655	A	211260_at	0.00563	0.15	0.881		211260_at	0.0353	1.2	0.236		211260_at	bone morphogenetic protein 7 (osteogenic protein 1)	BMP7	Hs.170195 // full length	NM_001719 // bone morphogenetic protein 7 precursor	1501 // skeletal development // predicted/computed	---	---	---	---	---	0.9307616046653813	655	['655']	['655']	True
860	A	216994_s_at	0.0122	0.302	0.764		216994_s_at	0.0458	1.5	0.139		216994_s_at	runt-related transcription factor 2	RUNX2	Hs.122116 // full length	NM_004348 // runt-related transcription factor 2	6355 // regulation of transcription, DNA-dependent // inferred from electronic annotation /// 1503 // ossification // traceable author statement	5634 // nucleus // inferred from electronic annotation	3702 // RNA polymerase II transcription factor activity // traceable author statement /// 3677 // DNA binding activity // extended:Unknown; Runt; 3.3e-104 /// 3700 // transcription factor activity // not recorded /// 5524 // ATP binding // inferred from electronic annotation	---	---	---	0.8540679771087336	860	['860']	['860']	True
860	A	221282_x_at	-0.0247	-0.559	0.578		221282_x_at	-0.00129	-0.0338	0.973		221282_x_at	runt-related transcription factor 2	RUNX2	Hs.122116 // full length	NM_004348 // runt-related transcription factor 2	6355 // regulation of transcription, DNA-dependent // inferred from electronic annotation /// 1503 // ossification // traceable author statement	5634 // nucleus // inferred from electronic annotation	3702 // RNA polymerase II transcription factor activity // traceable author statement /// 3677 // DNA binding activity // extended:Unknown; Runt; 3.3e-104 /// 3700 // transcription factor activity // not recorded /// 5524 // ATP binding // inferred from electronic annotation	---	---	---	0.7182515281427188	860	['860']	['860']	True
860	A	221283_at	-0.0331	-0.67	0.505		221283_at	-0.00761	-0.214	0.831		221283_at	runt-related transcription factor 2	RUNX2	Hs.122116 // full length	NM_004348 // runt-related transcription factor 2	6355 // regulation of transcription, DNA-dependent // inferred from electronic annotation /// 1503 // ossification // traceable author statement	5634 // nucleus // inferred from electronic annotation	3702 // RNA polymerase II transcription factor activity // traceable author statement /// 3677 // DNA binding activity // extended:Unknown; Runt; 3.3e-104 /// 3700 // transcription factor activity // not recorded /// 5524 // ATP binding // inferred from electronic annotation	---	---	---	0.6584242142836414	860	['860']	['860']	True
860	B	232231_at	0.282	3.23	0.00195		232231_at_B	-0.00339	-0.0786	0.938		232231_at	MRNA; cDNA DKFZp761J1112 (from clone DKFZp761J1112)	---	Hs.50115		---	---	---				0.008121776212107166	860	['860']	['860']	True
860	B	236858_s_at	-0.0169	-0.666	0.508		236858_s_at_B	-0.0235	-0.706	0.483		236858_s_at	runt-related transcription factor 2	RUNX2	Hs.509746		6865 // amino acid transport // inferred from electronic annotation /// 15804 // neutral amino acid transport // non-traceable author statement	16020 // membrane // inferred from electronic annotation /// 16021 // integral to membrane // non-traceable author statement	5279 // amino acid-polyamine transporter activity // inferred from electronic annotation /// 5283 // sodium:amino acid transporter activity // non-traceable author statement /// 15175 // neutral amino acid transporter activity // non-traceable author statement				0.6609546204859402	860	['860']	['860']	True
860	B	236859_at	-0.061	-1.96	0.055		236859_at_B	0.0272	0.827	0.412		236859_at	runt-related transcription factor 2	RUNX2	Hs.122116		1503 // ossification // traceable author statement /// 6355 // regulation of transcription, DNA-dependent // inferred from electronic annotation	5634 // nucleus // inferred from electronic annotation	3700 // transcription factor activity // not recorded /// 3702 // RNA polymerase II transcription factor activity // traceable author statement /// 5524 // ATP binding // inferred from electronic annotation /// 3677 // Runt;DNA binding;3.4e-105 // extended:inferred from electronic annotation				0.12841908325537887	860	['860']	['860']	True
10106	A	203445_s_at	0.367	7.21	8.75e-10		203445_s_at	0.122	2.62	0.0114		203445_s_at	conserved gene amplified in osteosarcoma	OS4	Hs.355816 // full length	NM_005730 // nuclear LIM interactor-interacting factor 2	7048 // oncogenesis // predicted/computed	5625 // soluble fraction // predicted/computed	---	---	---	---	4.518620689655172e-08	10106	['10106']	['10106']	True
10106	A	208735_s_at	0.107	2.6	0.0115		208735_s_at	0.098	2.28	0.0261		208735_s_at	conserved gene amplified in osteosarcoma	OS4	Hs.355816 // full length	NM_005730 // nuclear LIM interactor-interacting factor 2	7048 // oncogenesis // predicted/computed	5625 // soluble fraction // predicted/computed	---	---	---	---	0.036161254199328106	10106	['10106']	['10106']	True
7050	A	203313_s_at	0.694	6.23	4.34e-08		203313_s_at	0.137	3.5	0.00091		203313_s_at	TGFB-induced factor (TALE family homeobox)	TGIF	Hs.90077 // full length	NM_003244 // TG-interacting factor isoform c /// NM_170695 // TG-interacting factor isoform a /// NM_173207 // TG-interacting factor isoform b /// NM_173208 // TG-interacting factor isoform c /// NM_173209 // TG-interacting factor isoform d /// NM_173210 // TG-interacting factor isoform d /// NM_173211 // TG-interacting factor isoform d /// NM_174886 // TG-interacting factor isoform d	7275 // development // predicted/computed /// 122 // negative regulation of transcription from Pol II promoter // experimental evidence	5634 // nucleus // not recorded	3700 // transcription factor activity // experimental evidence /// 3714 // transcription co-repressor activity // experimental evidence	---	---	---	9.289543592186756e-07	7050	['7050']	['7050']	True
7050	B	244858_at	-0.00359	-0.101	0.92		244858_at_B	-0.00135	-0.0326	0.974		244858_at	TGFB-induced factor (TALE family homeobox)	TGIF	Hs.161999		7165 // signal transduction // traceable author statement /// 7517 // muscle development // traceable author statement /// 8284 // positive regulation of cell proliferation // traceable author statement	5615 // extracellular space // traceable author statement /// 5887 // integral to plasma membrane // traceable author statement	4872 // receptor activity // inferred from electronic annotation /// 5154 // epidermal growth factor receptor binding // traceable author statement /// 8083 // growth factor activity // inferred from electronic annotation /// 8201 // heparin binding // inferred from electronic annotation				0.9545903002309468	7050	['7050']	['7050']	True
26043	A	212840_at	0.498	6.16	5.88e-08		212840_at	0.054	0.913	0.365		212840_at	KIAA0794 protein	KIAA0794	Hs.127287 // ---	---	---	---	---	---	---	---	1.1862444544229905e-06	26043	['26043']	['26043']	True
26043	A	217100_s_at	0.202	3.63	0.000568		217100_s_at	0.198	2.45	0.0174		217100_s_at	KIAA0794 protein	KIAA0794	Hs.127287 // ---	---	---	---	---	---	---	---	0.0028351409843350743	26043	['26043']	['26043']	True
4087	A	203075_at	0.288	3.9	0.000238		203075_at	0.000311	0.00548	0.996		203075_at	MAD, mothers against decapentaplegic homolog 2 (Drosophila)	MADH2	Hs.82483 // full length	NM_005901 // MAD, mothers against decapentaplegic homolog 2	6355 // regulation of transcription, DNA-dependent // inferred from electronic annotation /// 7165 // signal transduction // traceable author statement	5634 // nucleus // traceable author statement	5515 // protein binding // traceable author statement /// 8181 // tumor suppressor // traceable author statement	---	---	---	0.0013492572870662462	4087	['4087']	['4087']	True
4087	A	203076_s_at	0.073	1.82	0.0736		203076_s_at	0.141	3.46	0.00104		203076_s_at	MAD, mothers against decapentaplegic homolog 2 (Drosophila)	MADH2	Hs.380719 // full length	NM_005901 // MAD, mothers against decapentaplegic homolog 2	6355 // regulation of transcription, DNA-dependent // inferred from electronic annotation /// 7165 // signal transduction // traceable author statement	5634 // nucleus // traceable author statement	5515 // protein binding // traceable author statement /// 8181 // tumor suppressor // traceable author statement	---	---	---	0.16184723214722724	4087	['4087']	['4087']	True
4087	A	203077_s_at	0.242	4.12	0.000115		203077_s_at	0.143	3.22	0.00212		203077_s_at	MAD, mothers against decapentaplegic homolog 2 (Drosophila)	MADH2	Hs.82483 // full length	NM_005901 // MAD, mothers against decapentaplegic homolog 2	6355 // regulation of transcription, DNA-dependent // inferred from electronic annotation /// 7165 // signal transduction // traceable author statement	5634 // nucleus // traceable author statement	5515 // protein binding // traceable author statement /// 8181 // tumor suppressor // traceable author statement	---	---	---	0.0007253572932753053	4087	['4087']	['4087']	True
4087	B	226563_at	0.322	6.42	2.04e-08		226563_at_B	0.0736	2.23	0.0294		226563_at	Medulloblastoma antigen MU-MB-50.13 mRNA, complete cds	---	Hs.12253		6355 // regulation of transcription, DNA-dependent // inferred from electronic annotation	5634 // nucleus // inferred from electronic annotation	3676 // nucleic acid binding // inferred from electronic annotation /// 3700 // transcription factor activity // inferred from electronic annotation /// 8270 // zinc ion binding // inferred from electronic annotation				5.022088767123288e-07	4087	['4087']	['4087']	True
4087	B	235598_at	-0.0161	-0.426	0.671		235598_at_B	0.0519	1.43	0.157		235598_at	MAD, mothers against decapentaplegic homolog 2 (Drosophila)	MADH2	Hs.110741		---	---	---				0.7903803680981595	4087	['4087']	['4087']	True
4087	B	239271_at	-0.0252	-0.829	0.41		239271_at_B	-0.00251	-0.0775	0.938		239271_at	Medulloblastoma antigen MU-MB-50.13 mRNA, complete cds	---	Hs.12253		---	---	---				0.5729008179641091	4087	['4087']	['4087']	True
4086	A	208015_at	0.139	2.9	0.00507		208015_at	0.0253	0.66	0.512		208015_at	DKFZP586M0622 protein	DKFZP586M0622	Hs.241544 // full length	NM_015583 // DKFZP586M0622 protein	---	---	---	---	---	---	0.018293042081593318	4086	['4086']	['4086']	True
4086	A	210993_s_at	0.249	2.63	0.0107		210993_s_at	0.063	0.803	0.425		210993_s_at	MAD, mothers against decapentaplegic homolog 1 (Drosophila)	MADH1	Hs.79067 // full length	NM_005900 // MAD, mothers against decapentaplegic homolog 1	6355 // regulation of transcription, DNA-dependent // inferred from electronic annotation /// 7179 // TGFbeta receptor signaling pathway // non-traceable author statement /// 7165 // signal transduction // non-traceable author statement	16021 // integral to membrane // non-traceable author statement /// 5634 // nucleus // non-traceable author statement	16563 // transcriptional activator activity // non-traceable author statement /// 5057 // receptor signaling protein activity // non-traceable author statement	---	---	---	0.03407013465627215	4086	['4086']	['4086']	True
4086	B	227798_at	0.495	5.54	6.37e-07		227798_at_B	0.0354	0.552	0.583		227798_at	MAD, mothers against decapentaplegic homolog 1 (Drosophila)	MADH1	Hs.388294		---	---	---				8.66983823083914e-06	4086	['4086']	['4086']	True
4090	A	205187_at	0.133	4.16	9.99e-05		205187_at	-0.0226	-0.751	0.456		205187_at	MAD, mothers against decapentaplegic homolog 5 (Drosophila)	MADH5	Hs.37501 // full length	NM_005903 // MAD, mothers against decapentaplegic homolog 5	6355 // regulation of transcription, DNA-dependent // inferred from electronic annotation /// 7179 // TGFbeta receptor signaling pathway // non-traceable author statement /// 7165 // signal transduction // non-traceable author statement	16021 // integral to membrane // non-traceable author statement /// 5634 // nucleus // non-traceable author statement	16563 // transcriptional activator activity // non-traceable author statement /// 5057 // receptor signaling protein activity // non-traceable author statement	---	---	---	0.0006434849032258065	4090	['4090']	['4090']	True
4090	A	205188_s_at	0.168	3.29	0.00166		205188_s_at	-0.00913	-0.202	0.841		205188_s_at	MAD, mothers against decapentaplegic homolog 5 (Drosophila)	MADH5	Hs.37501 // full length	NM_005903 // MAD, mothers against decapentaplegic homolog 5	6355 // regulation of transcription, DNA-dependent // inferred from electronic annotation /// 7179 // TGFbeta receptor signaling pathway // non-traceable author statement /// 7165 // signal transduction // non-traceable author statement	16021 // integral to membrane // non-traceable author statement /// 5634 // nucleus // non-traceable author statement	16563 // transcriptional activator activity // non-traceable author statement /// 5057 // receptor signaling protein activity // non-traceable author statement	---	---	---	0.007087378124109095	4090	['4090']	['4090']	True
4090	B	225219_at	0.576	8.18	1.84e-11		225219_at_B	0.125	2.16	0.0348		225219_at	SMAD, mothers against DPP homolog 5 (Drosophila)	SMAD5	Hs.167700		---	---	8270 // zinc ion binding // inferred from electronic annotation				3.319980722891566e-09	4090	['4090']	['4090']	True
4090	B	225223_at	0.683	7.42	3.82e-10		225223_at_B	0.106	1.32	0.193		225223_at	SMAD, mothers against DPP homolog 5 (Drosophila)	SMAD5	Hs.167700		6810 // transport // inferred from electronic annotation /// 15904 // tetracycline transport // inferred from electronic annotation	16021 // integral to membrane // inferred from electronic annotation	5215 // transporter activity // inferred from electronic annotation /// 15520 // tetracycline:hydrogen antiporter activity // inferred from electronic annotation				2.5054738686131387e-08	4090	['4090']	['4090']	True
4090	B	235451_at	0.441	5.84	2.05e-07		235451_at_B	0.0735	1.26	0.211		235451_at	SMAD, mothers against DPP homolog 5 (Drosophila)	SMAD5	Hs.167700		---	---	---				3.360175118569865e-06	4090	['4090']	['4090']	True
4093	A	206320_s_at	0.0942	2.71	0.00861		206320_s_at	0.0155	0.584	0.562		206320_s_at	MAD, mothers against decapentaplegic homolog 9 (Drosophila)	MADH9	Hs.123119 // full length	NM_005905 // MAD, mothers against decapentaplegic homolog 9	6355 // regulation of transcription, DNA-dependent // inferred from electronic annotation	5622 // intracellular // traceable author statement	---	---	---	---	0.028443388235294114	4093	['4093']	['4093']	True
4093	B	227719_at	0.819	5.42	1.03e-06		227719_at_B	0.133	1.25	0.217		227719_at	CDNA FLJ37828 fis, clone BRSSN2006575	---	Hs.123119		---	---	---				1.29406711409396e-05	4093	['4093']	['4093']	True
