# Supplementary material for: Downregulation of glial genes involved in synaptic function mitigates Huntington's disease pathogenesis
Source: eLife. 2021 Apr 19;10:e64564. doi: 10.7554/eLife.64564 (PMC8149125; doi:10.7554/eLife.64564)
Supplement: Figure 1—source data 2. [file elife-64564-fig1-data2.zip › Figure_1_source_data_file_2/neuronUp/10/subFly.csv]

fbgene	gene_x	EN7vsEW7_log2FoldChange	EN7vsEW7_pvalue	EN7vsEW7_padj	EN7vsEW7_grp.mean.EW7	EN7vsEW7_grp.mean.EN7	EN9vsEW9_log2FoldChange	EN9vsEW9_pvalue	EN9vsEW9_padj	EN9vsEW9_grp.mean.EW9	EN9vsEW9_grp.mean.EN9	EN11vsEW11_v2_log2FoldChange	EN11vsEW11_v2_pvalue	EN11vsEW11_v2_padj	EN11vsEW11_v2_grp.mean.EW11	EN11vsEW11_v2_grp.mean.EN11	EF18vsEW18_log2FoldChange	EF18vsEW18_pvalue	EF18vsEW18_padj	EF18vsEW18_grp.mean.EW18	EF18vsEW18_grp.mean.EF18	EF20vsEW20_log2FoldChange	EF20vsEW20_pvalue	EF20vsEW20_padj	EF20vsEW20_grp.mean.EW20	EF20vsEW20_grp.mean.EF20	EF22vsEW22_log2FoldChange	EF22vsEW22_pvalue	EF22vsEW22_padj	EF22vsEW22_grp.mean.EW22	EF22vsEW22_grp.mean.EF22	Unnamed: 31_x	AllSig_x	UnionSig_x	fbgene	gene_y	RN5vsRW5_log2FoldChange	RN5vsRW5_pvalue	RN5vsRW5_padj	RN5vsRW5_grp.mean.RW5	RN5vsRW5_grp.mean.RN5	RN7vsRW7_log2FoldChange	RN7vsRW7_pvalue	RN7vsRW7_padj	RN7vsRW7_grp.mean.RW7	RN7vsRW7_grp.mean.RN7	RN8vsRW8_log2FoldChange	RN8vsRW8_pvalue	RN8vsRW8_padj
FBgn0259174	Nedd4:FBgn0259174	0.103513997372948	0.1775224123198	0.514134025380318	7590.01392097221	8177.17681570879	0.210222363900783	3.39867887267141e-06	3.32057461780906e-05	7317.2094462503	8472.51684480115	0.12876641338602	0.0678464498812276	0.220486044181316	7614.38047532214	8344.21321542848	0.0784177390268197	0.257123581574192	0.478193407448609	8136.41825431692	8601.7978516079	0.00455016287886164	0.945083149585153	0.979016178981529	6982.5824433444	7005.75015184646	0.0584695429221982	0.304906492697398	0.71669635607142	6695.85677272609	6975.7044781657		False	True	FBgn0259174	Nedd4:FBgn0259174	-0.00807890223738589	0.888335439396989	0.946150472321461	7791.16528541585	7747.09263977712	-0.092217918862699			6648.08766204104	6185.93848427851	0.0452007411462295	0.493288751860416	0.797985548807071
FBgn0262127	kibra:FBgn0262127	0.19125608718807	0.0564331000886101	0.258662126901494	918.048373894459	1057.88933370612	0.0683755987162394	0.373547962542897	0.578870465371809	1215.48317822281	1275.28492219587	0.08168147546283	0.458663144421635	0.705467598324705	1063.32245015458	1129.45841856622	0.0185365441534511	0.835734442791017	0.921511528816524	1150.45737531714	1166.33775186879	0.0152580920974055	0.854975333811872	0.937178252516491	1103.29120862666	1115.7834310704	-0.172626475273405	0.101063495751283	0.482690200092615	1249.30712041467	1104.72983682546		False	False	FBgn0262127	kibra:FBgn0262127	-0.0496888896604898	0.594370649460153	0.770938556336345	1183.62544461311	1142.73876163764	-0.161740590974622	0.544691041642945	0.875613856036907	1017.8660514932	878.156633506421	0.00796495314708402	0.937641688822095	0.97813904710965
FBgn0003557	Su(dx):FBgn0003557	0.00537611467413145	0.933025310657246	0.983341360780212	5500.56661397892	5521.41846653409	-0.0310975151785256	0.589722301061154	0.760518504884431	5241.13825905512	5128.38805745304	0.0813494078122343	0.262982832015894	0.523433574372477	5045.73900161778	5347.00959569107	-0.236671888863049	0.00935734410850767	0.0471281371519028	6592.11288563039	5558.45495118872	-0.15939722584597	0.0186806653421381	0.0873063816783231	5110.5072353921	4559.09408987961	-0.107637100417597	0.22971660959714	0.656548206833564	5124.82755232023	4748.80495685304		False	False	FBgn0003557	Su(dx):FBgn0003557	-0.0602249370477519	0.241231268508188	0.441045816074186	5594.8354628339	5363.82459319232	-0.19170777093521			5289.86823035693	4583.02493759046	-0.126327422966267	0.0667690854951539	0.285767491551893
FBgn0261931	CG42797:FBgn0261931	-0.0505224344378156	0.551166405017083	0.841829408827539	1608.83916419116	1550.21337175712	-0.168051293936513	0.0287499440599187	0.0906385918687044	1887.33680301516	1675.41276163537	0.00999147162716177	0.920252431393374	0.968735788730052	1665.40167549634	1678.43077372257	-0.0350203839569609	0.696634590645143	0.844781652633765	1665.76742699636	1624.69495276793	-0.0464882694407417	0.580281010200802	0.790990475012609	1689.52242086012	1633.30353735333	-0.028255612843165	0.735922567985745	0.919379319984262	1664.64279864087	1631.16145198698		False	False	FBgn0261931	CG42797:FBgn0261931	-0.0883940957105329	0.224617671288079	0.420468164585183	1825.80500330409	1715.69954299842	-0.137402880350426	0.536565691143082	0.871425396415756	1574.04662340055	1407.19608774527	0.0324275547882267	0.738572653299894	0.911056920712007
FBgn0029006	lack:FBgn0029006	-0.0380815491255642	0.642221414808801	0.883729050037036	3520.48450970599	3424.41960208886	-0.0490918819258908	0.391505518007586	0.596683301106208	3876.0400689796	3744.84024038569	0.0889048648583167	0.239395853809032	0.496979688261592	3503.65579658653	3733.74548957576	0.0353284296974642	0.638129736223093	0.810547933760227	3684.17532815046	3778.56525430323	-0.0489708950859432	0.480023704960308	0.719489418838915	3832.42966535299	3700.26505982795	-0.016185907509214	0.857488819214699	0.960148733533675	3523.61576213539	3483.99100476156		False	False	FBgn0029006	lack:FBgn0029006	-0.0589220276374014	0.370793812937539	0.580324569858452	3778.19211095341	3624.96925474446	-0.078728096326176	0.731987147147029	0.942197052959463	3224.41320413601	3021.14915284647	0.0991577234626485	0.151675389398989	0.458721840697902
FBgn0034970	yki:FBgn0034970	0.0888136276602599	0.384053389778859	0.738207416808305	1141.31257741063	1219.30361760539	0.0675634671861394	0.416518357772034	0.620018024219402	1224.65597337837	1284.13098925278	0.0984320514434156	0.286058721881684	0.548349953518006	1273.19921722497	1367.23178841732	-0.0192952151567349	0.817579248581779	0.912280027439628	1317.29013497388	1299.41815638057	0.171216378794082	0.0550666691299636	0.189036346081341	1314.54684003206	1490.99082255165	0.0763911523302	0.437167210634379	0.790023725440538	1463.87634723687	1544.96092531289		False	False	FBgn0034970	yki:FBgn0034970	-0.0137799215983272	0.86956939657603	0.936901323835169	1293.27512728394	1280.82023178608	0.184486030651612	0.275758077313784	0.719180359975591	1141.80173910805	1312.71088172438	-0.0498537373050123	0.746780476512258	0.914885814167243
FBgn0000490	dpp:FBgn0000490	0.207496946749679	0.0297681537844686	0.166466991937588	585.534074269162	681.918676445693	0.155009152879505	0.0946761699282574	0.222892623410802	847.579604668773	946.07325641608	0.117964411497789	0.323128643994399	0.585701221101258	981.702917850395	1072.19545055635	0.33372467772604	0.00202593184768627	0.0143639467273178	675.767294084515	863.753243258248	0.0932625651431844	0.362588305681826	0.622453448877064	840.707220233339	901.795909350661	-0.16138853499116			873.069736673991	771.853266308816		False	False	FBgn0000490	dpp:FBgn0000490	-0.222278259468972	0.0355625424259862	0.112225791580765	715.111725131877	609.220268307009	-0.3550354198019	0.0442574667037222	0.259191480245905	619.0543861505	472.841709863262	-0.0724471628990645	0.617872533572516	0.863193286453822
FBgn0005590	scw:FBgn0005590	0.1794814784722	0.0632784755880458		0.0	3.43830434193352	0.107740499755143	0.499659312789501		1.40167990452904	3.48991021836588	0.0741263601479386	0.499296487693575		1.11592483829347	2.94822539802256	-0.00654624671304137	0.954755146442136		2.0715456441083	1.91719111093179	0.0414661093807151	0.698514998385844	0.865425896518515	3.46461310408887	4.83378960371883	0.269370677240114	0.210809848865743		1.35114763766507	6.1593771965889		False	False	FBgn0005590	scw:FBgn0005590	0.0882715178190441	0.575147122052089		1.35573252415318	2.76575944399672	-0.0641989387782799	0.567395248865128		1.51327926676802	0.309797951236259	0.203161852955128	0.188978782561631
FBgn0026199	myoglianin:FBgn0026199	-0.0163190738689089	0.855198346146103	0.957673241772515	4202.61550833235	4152.4747741509	-0.0609775805367137	0.368255257825381	0.574607136788036	4434.33056723466	4248.79301404645	-0.0775480434663852	0.339566200462388	0.602326454089454	4609.82511470532	4361.14639998388	0.195828613078859	0.0275598167848088	0.106294001887184	4288.30507067994	4937.39051585148	-0.0395433916701645	0.582100267984471	0.792096743890124	4323.22525221324	4202.33500438659	0.0521851598669005	0.70518607008492	0.905842459419037	3889.48223353085	4041.32675694888		False	False	FBgn0026199	myoglianin:FBgn0026199	-0.394640636218254	1.44100505870351e-08	2.17946794096084e-07	4402.54996160626	3333.395715727	-0.250790586060645	0.134603225285497	0.513734317742286	3703.36229112074	3066.71516434352	-0.14398206602546	0.27858942759924	0.634197606405912
FBgn0024234	gbb:FBgn0024234	0.0220513098566593	0.885661555424229	0.967865834785376	1346.27329334937	1371.65493065484	0.00754340888218032	0.945373147497949	0.974335973949169	1373.1804247872	1380.08090282801	0.350750189207133	0.0248634086038734	0.109189730073891	1268.19000493949	1679.50630835304	-0.0219844974705256	0.844516038347163	0.926010966437151	1396.69820515482	1374.22619419459	0.193551879440431	0.0500466242951583	0.176685084745631	1272.02544236989	1469.9158998177	-0.0801250064179044	0.550195032675499	0.844273840283611	1514.02055433896	1428.36912173383		False	False	FBgn0024234	gbb:FBgn0024234	0.560715892398509	1.28282623923952e-12	3.15744684733577e-11	1315.26361263964	1955.77008366371	0.515908271549685	0.029889598642466	0.198212435725791	1326.52906179893	2045.97988173579	0.376769168065182	0.0124133034234978	0.087132917333902
FBgn0024913	Actbeta:FBgn0024913	0.0253885254509828	0.771682812842108	0.931591331606285	3869.44200942735	3941.54093029063	0.134818669690284	0.0174898169160605	0.0607978285549263	3903.93298524085	4290.75894855934	-0.0226566451772668	0.808943798542615	0.923894265385246	4084.83704444763	4018.53005045987	0.0596864959005072	0.550920003841765	0.749736680009101	4159.04560477487	4344.30039694157	-0.0822051680010908	0.234353606788983	0.483383991310192	4146.40062810851	3909.25704363102	-0.154682710982384	0.55371093799241	0.844833697992846	3760.43707952166	3273.53658233208		False	False	FBgn0024913	Actbeta:FBgn0024913	0.157243842157472	0.0121468306441185	0.047207531981269	4727.32285532209	5279.09248230103	0.12231258968361	0.516020817771905	0.860910657551245	3831.28525029905	4209.46088731126	0.265969073558588	0.0343783898359705	0.183795403433994
FBgn0031461	daw:FBgn0031461	0.203100407976016	0.0955036672550872	0.358225321883204	4511.74324450228	5276.21382942849	-0.313230396636667	2.17773474759162e-05	0.000179173787613591	6922.57697082082	5550.64190193879	-0.325977241430671	0.00305981709450317	0.0218413463320337	5256.89138438298	4132.08347565252	-0.651498718194266	4.31915469951756e-13	3.28520195206162e-11	6464.98913754006	4045.06555634403	-0.497369017554974	1.99289242930961e-18	2.3740861088733e-16	7598.42441599081	5339.15710164672	-0.476815454843236	0.0257368809343509	0.225102386121602	7930.12866113943	5409.33934037668		False	True	FBgn0031461	daw:FBgn0031461	-0.0711060393744359	0.476537303915353	0.67874209139629	5436.39741820827	5165.42867216298	0.131623238775165	0.291551813244084	0.731026148067716	5309.80761424189	5839.74164209472	-0.646323693808237	1.31884324392742e-08	4.46481683293564e-07
FBgn0039914	mav:FBgn0039914	0.0925442307544631	0.34094632515716	0.700097207969595	2330.46268780144	2494.97608029581	0.158670263876041	0.0109448184654375	0.0416362038290193	2268.81359891765	2536.34313138441	-0.0615042486932824	0.448919743853602	0.69819183961657	2534.97570638722	2425.82040928987	-0.0141243868860299	0.873027303103574	0.941757672551959	2281.87382408569	2258.44150620309	-0.182367040899813	0.0241512570833432	0.104840817056059	2198.703632364	1925.79952471751	0.0638704589482954	0.722872888674761	0.913486058710723	1945.09127154556	2042.14436070495		False	False	FBgn0039914	mav:FBgn0039914	0.0370721780217399	0.62112945734177	0.78886540304475	2359.10296083217	2421.62521839901	0.306086295988462	0.00961533319698344	0.086843247445771	2002.93489989797	2496.07399552108	0.281259017259744	0.00797589636205868	0.0622073926615
FBgn0259162	RunxB:FBgn0259162	0.0192041496462353	0.924417240644013	0.980974060991506	53.6123828253256	55.0475121643196	-0.29212212699869	0.20943191278544	0.394373177504236	72.7556713628012	56.1282548294178	-0.366584127249998	0.0852822244325968	0.259105547247302	80.6198457759875	55.6567945693892	-0.481897525397207	0.0317285236162199	0.11774199221804	69.473031100646	42.0374350619571	0.029371316169712	0.876090412838242	0.947002358674366	45.2111828135109	46.8020313630627	-0.670415117746161	0.0308799754230259	0.252190654348263	63.6150685440607	26.893191170751		False	False	FBgn0259162	RunxB:FBgn0259162	-0.0741541579587237	0.72446557377476	0.856425320334549	70.5258988429157	66.332052771883	-0.132419551052443	0.639596214562944	0.915593446275536	48.0661887159722	42.1023642824565	-0.159864549440993	0.504569869184723	0.803669804789987
FBgn0003300	run:FBgn0003300	-0.0167380107415808	0.929915402713611	0.982858481286883	74.8060022573698	73.7335656492328	-0.121252731175761	0.644121829781108	0.799233351130276	62.693128526052	55.5635081546706	-0.049399896192366	0.815690148423958	0.926497905009572	68.2078768610951	64.8592310097151	-0.085206288839394	0.673712126621549	0.832626869432468	74.0000323434217	68.5125285099495	-0.40047755057408	0.0312217615413444	0.126392757236675	73.2474417374624	46.1235455093355	-0.809137379770286	0.000774845421940433	0.0184661926236273	81.6072295515604	41.1433164230329		False	False	FBgn0003300	run:FBgn0003300	-0.115972570486534	0.609075199632088	0.779723844867575	75.2750435094637	68.1771284149174	0.147530147244088	0.544213292374728	0.875613856036907	67.4048831951686	76.200759583111	-0.206990071111015	0.394727759278512	0.735668884235777
FBgn0083981	RunxA:FBgn0083981	-0.247785576201106	0.195216894812012	0.537621501058607	95.6853838399157	73.7987895450728	-0.0208951071156391	0.928770569257956	0.965148390929854	80.6094075481539	79.1665362400847	0.000283755782541319	0.998938157674215	0.999741338546476	73.6715967109371	73.8803180995921	-0.494993518719792	0.0229855265535637	0.0930489400417799	93.7902690365837	57.5170739612327	-0.385970297205953	0.0386944299587493	0.147080864452843	58.5764154856206	37.2546475276449	-0.716336513352467	0.0185009484190361	0.186642121369151	71.0682261340949	31.3801657964105		False	False	FBgn0083981	RunxA:FBgn0083981	0.0548419303259213	0.793955112641433	0.89659140086845	73.8127306771985	77.1782813163678	-0.212740626431112	0.492126394970884	0.850268199995953	68.7522052912912	53.0519993152651	-0.035339241798682	0.880084186927865	0.963522920729201
FBgn0002576	lz:FBgn0002576	0.168556100431518	0.135604377406999	0.437171104837042	721.080803285731	819.547009541362	0.206787695897234	0.0445080524448306	0.126629634380178	743.655471716147	862.366937032634	0.435073104063263	8.08039913044231e-05	0.000994273873955377	748.307495830749	1031.78541938975	0.155998549702166	0.189511446262796	0.39732373535802	643.698955891676	723.397593780834	0.117888319188289	0.297758081472101	0.554791180752844	573.493969303471	628.004065892326	-0.315723548446156	0.224087549597621	0.650241668710986	620.827791866303	468.453890192232		False	True	FBgn0002576	lz:FBgn0002576	-0.771352748056438	2.31614062347426e-12	5.59519526541144e-11	1110.86743322726	636.099266105367	-0.834986459381202	6.55703316738874e-08	2.54993113570646e-06	891.587595220012	479.656351301937	-0.949339811650557
FBgn0015808	ScpX:FBgn0015808	0.0334653036913786	0.719117394903795	0.916843659142194	4599.82452947727	4714.00073143298	-0.211412660241812	0.00051953354032359	0.00306560993218815	5161.45196787035	4450.12037260097	-0.295572208238056	0.00534771563650124	0.0342465853896387	5190.86413072379	4176.89158632362	0.000532473694057156	0.99641636290809	0.998318582536031	4614.45598179598	4615.52150241989	0.0724060922452094	0.264053597137771	0.518250451373544	4597.4589886914	4841.50895980512	-0.0517374975944294	0.393940506556953	0.766216475828424	4876.64534244314	4703.63952547582		False	True	FBgn0015808	ScpX:FBgn0015808	0.0537901929749289	0.485115316806223	0.685533303478639	3299.89798066767	3427.26185018557	-0.0316116170346902	0.820739681838902	0.966708679300696	3447.69463373248	3368.88815608511	-0.0862629346261531	0.243064117014834	0.593026396503739
FBgn0036556	CG5830:FBgn0036556	1.11473182661719	3.14567751201043e-28	2.32443099012485e-25	3284.36829454492	7513.80007001193	1.31363077453766	6.07817717063095e-137	1.02933930384635e-133	3160.55255941571	7919.24353524114	1.27043904750602	4.10466466334174e-90	1.06064534900751e-86	3330.24672444741	8175.26770932957	1.58821850529065	1.5781408179309e-66	5.88173082842846e-63	3412.25884707701	10730.7554930213	1.51142499284196	1.10709832474308e-92	1.2397287040473e-88	3388.77312238569	10086.6629319274	1.27574829476178			3290.51517244113	8956.26056989953		False	True	FBgn0036556	CG5830:FBgn0036556	-0.244069580612039	0.000373599661062836	0.00240969472364138	3327.16370110875	2801.46344314424	-0.197720733633696	0.405482274925808	0.811103308626622	2925.35624842712	2477.57617515519	-0.0796283349458463	0.451147777609132	0.772128334580083
FBgn0033322	CG8584:FBgn0033322	0.0405474043998468	0.556019282821166		0.346742364615207	0.970988041600956	0.0759984264412076	0.485998291305538		0.3519072487214	1.83357808307486	0.027392271431529	0.57316954372685		0.0	0.631912090976003	0.0575713388916077	0.384630040455907		0.0	0.970286509163134	0.210679741078978	0.0282116201720595		0.0	5.66418159729061	0.0920587814861042	0.393942335423163		0.0	2.60338956768986		False	False	FBgn0033322	CG8584:FBgn0033322				0.0	0.0	-0.0497871329341351	0.539204985436528		0.310554393745785	0.0	0.0679071951621842	0.376933736972047
FBgn0029067	l(1)G0269:FBgn0029067	0.0164817602059625	0.864701189755308	0.961393054391992	2011.45330942387	2035.85892522295	0.0982810902411469	0.102020881918738	0.235866707889942	2118.7172698439	2269.81190032855	-0.105596809543204	0.256569590669474	0.51603488794701	2182.4937045724	2021.02327091056	0.283803704615193	0.000745313072301074	0.00635163526021212	2079.62890658804	2548.31424349646	0.124502591669437	0.184636672422016	0.420492466500252	1887.71352865524	2070.44699619346	-0.000159655966904284	0.998947963156232	0.999776621773533	1896.5887243675	1897.00083853228		False	True	FBgn0029067	l(1)G0269:FBgn0029067	-0.087489971763505	0.272661428988866	0.476233418063232	2240.9669754188	2105.71192041437	0.0046925553197867	0.978585225403438	0.996722021209046	1952.38606871931	1958.96853782419	-0.110597051942206	0.379721678460953	0.7227773733024
FBgn0027526	CG6697:FBgn0027526	0.0161350456309736	0.871350821029723	0.963183475502614	712.002411833253	720.606887977182	0.0326841132390771	0.710691501879637	0.84253136747159	794.045472368377	812.89105675367	0.0209294132110727	0.839970278348482	0.938267148304453	770.941366688024	783.046546300305	-0.0980550975927276	0.315493421962835	0.541654168163827	703.563167989635	655.528537711031	-0.154867897107445	0.0724171397044109	0.2300502497617	858.481897455527	766.304005220973	0.129694452519045	0.462772500687665	0.805124344546466	826.621514943556	912.012080826972		False	False	FBgn0027526	CG6697:FBgn0027526	0.0101555826992207	0.911481910848801	0.956868043619162	740.526733801245	745.999954427014	0.031255697354318	0.841262274220258	0.971750625338698	740.58187257977	758.257179640171	0.102072516205701	0.428890277464509	0.757998202762745
FBgn0032715	CG17597:FBgn0032715	-0.13435303258652	0.140092973225175	0.446468167071926	1214.61765432119	1100.66967713026	-0.29881691632184	0.0507512132166769	0.140666415028547	1463.12403728641	1169.1335246598	-0.309957280407813	0.00278495986007008	0.0201578047014597	1213.21386924986	966.640153514689	-0.226293147978688	0.0613279142908695	0.186030225091213	1008.56169579871	851.739825593816	-0.134743624532053	0.138643824697422	0.350379947858661	890.577016109124	806.054592535318	0.00193847073867088			1493.00454469552	1496.04387283874		False	False	FBgn0032715	CG17597:FBgn0032715	0.356901014512884	0.000239039272407001	0.00162304088929048	669.525860368604	864.099230075953	0.294630905614598	0.0907848314175127	0.412082699564164	755.454503085462	944.05746374171	0.237954013773032	0.0369349669451337	0.192829537676678
FBgn0035426	CG12078:FBgn0035426				0.0	0.0	-0.0522166784100883	0.486225499157971		0.699848437205095	0.0				0.0	0.0	-0.030078973642183	0.530059316619215		0.362980833415432	0.0				0.0	0.0				0.0	0.0		False	False	FBgn0035426	CG12078:FBgn0035426	0.0487917185458061	0.491454099499831		0.0	0.653082960731986	2.57115830907756e-05	0.999792905470532		0.621108787491569	0.622680152187185	0.0328736957579826	0.543289804141942
FBgn0033748	vis:FBgn0033748	0.985358499592031	1.44439049424792e-07	5.55472849925454e-06	41.6297719179072	112.226617933717	0.982138349545331	6.10697524065095e-07	6.8718688173039e-06	62.9027757902966	138.715203949573	1.20726438110416	2.81467928520899e-09	1.00666176788651e-07	50.0478170645424	160.89686105407	0.887167448381005	2.37071265172795e-05	0.000352017771035461	46.4848380995935	107.866593429814	0.307243615949893	0.0863202539483067	0.258708774960083	70.3457298328669	96.8274264145134	0.584082023618635	0.0469492329974223	0.322418472411142	56.0768484376748	102.913534619518		False	True	FBgn0033748	vis:FBgn0033748	0.00598314386593755	0.97944210119729	0.990606656518468	62.1686124103171	62.4687285092421	-0.396357622952601	0.13250287663774	0.510873252257706	70.9051630774746	49.342535084002	0.0435312580638394	0.854239695970127	0.953722774463177
FBgn0001235	hth:FBgn0001235	-0.0381296697810927	0.70186234591582	0.91027457998823	4805.72266057309	4671.79376761845	-0.0796116292999161	0.206288511770516	0.389971640576784	5344.33726348749	5053.69116622314	-0.189571982254287	0.00637766993549576	0.0392612248083885	5086.18622115214	4445.8201647569	-0.16622200232305	0.0378578017732004	0.132526011780261	5301.33204836859	4708.51148097421	-0.144488189170973	0.0497564811633301	0.176093530994884	4625.59970459542	4168.17481296247	-0.221958960386775	0.317871359665198	0.721299248872431	4220.14217396205	3522.22261293933		False	False	FBgn0001235	hth:FBgn0001235	-0.322747696553428	3.93121747423131e-05	0.000319518579136121	4922.92464418592	3917.25992180463	-0.182197046655906	0.449125267129351	0.831135443843789	4146.44577867912	3554.15663300274	-0.192953097572978	0.131751158633161	0.424550048844649
FBgn0033749	achi:FBgn0033749	-0.071975551932739	0.49546575580502	0.810370473328527	571.282349481935	541.028788325402	0.0420963398118374	0.705268802228042	0.838646729015698	626.192121306546	645.855823185997	-0.0621424467300137	0.587998244799922	0.799478668258299	622.587373124992	594.811877809655	0.164853145601387	0.131411266821096	0.314358017613752	481.865932714649	543.573441736287	0.0192520218294877	0.831364972262873	0.926630012226826	646.268040978531	655.639104656622	-0.0063862819122509	0.964305917497929	0.989798961376829	636.547345536587	633.757115101072		False	False	FBgn0033749	achi:FBgn0033749	0.149037728009721	0.135904368844619	0.298180358293131	594.844295945311	661.711331716023	0.141593286942405	0.303710481521007	0.740007666378996	511.096305569219	566.79601115614	0.236554779988604	0.0254426275636304	0.147762431044824
FBgn0015919	caup:FBgn0015919	0.119922190532175	0.365202858649634	0.722099306714538	270.416220231857	297.322142724861	0.00839001823963416	0.949613198962182	0.977016982042804	310.111090154364	311.78065012505	0.197756114902469	0.154022082106645	0.379945642160928	274.894890430775	319.997293718802	0.138140977619483	0.363626743418676	0.589575205650263	296.444789566603	330.862234834456	0.0405223334870825	0.750263496221843	0.888572250734236	281.452640457232	290.479387881387	-0.0972804111388276	0.520987750012042	0.830071601702911	245.693690691333	228.361056015375		False	False	FBgn0015919	caup:FBgn0015919	-0.03723767750768	0.810839416982744	0.906607925795532	302.386790755062	293.957935275822	-0.177910111596706	0.346025230065916	0.772553519157177	291.169889449567	253.857807521922	-0.0200437052587937	0.896927038953503	0.96723953658844
FBgn0014343	mirr:FBgn0014343	0.189771195656804	0.108455673284204	0.384491362693428	385.919858105852	446.349776396906	-0.0179297095404289	0.883431819461184	0.942078106307694	417.652421524372	412.027218160153	0.228204799454688	0.0948165830965008	0.278349579807351	374.03262073574	446.07707159417	-0.0333765981180735	0.806559675784192	0.905419844145616	425.334291551966	414.894217245578	-0.00605229710493625	0.962781914185341	0.984958103368183	359.170887450167	357.396555190815	-0.203293887885723	0.195408471534335	0.622634832310959	393.591564074049	338.337561322717		False	False	FBgn0014343	mirr:FBgn0014343	-0.0614720433372742	0.617477138614644	0.785565210116107	413.72638120645	395.541103887319	-0.0665432635969216	0.737015635247312	0.9441362802427	362.943703029961	343.990190436805	0.00432523339856524	0.98062708709982	0.993817879431925
FBgn0015904	ara:FBgn0015904	0.0122717871591686	0.936608619235776	0.984112386229612	184.763457960894	186.847488028327	-0.189604862677938	0.222820953192214	0.411801328735191	223.858530626743	194.092382364294	-0.117587970630121	0.495706289994384	0.735307148878008	217.151169871332	196.807285919596	0.116166522270546	0.393493356001807	0.618623342724438	253.681186468921	277.217222019981	-0.00763298311635161	0.961297087592159	0.984507480049113	201.422015740442	200.096765085368	-0.135891104176168	0.457217552924064	0.800906671314797	203.291404335394	183.200597104452		False	False	FBgn0015904	ara:FBgn0015904	-0.029218269400491	0.845785269860667	0.925958719413036	208.920508410578	204.592327369914	-0.118262085280482	0.535977748869928	0.871425396415756	204.523675836286	187.163502918975	-0.00457989214838778	0.980168461009504	0.993817879431925
FBgn0031232	CG11617:FBgn0031232	0.0803518237197257	0.50642374375453	0.815815959718865	244.817970737755	260.358685103878	0.174135261362361	0.282263674842819	0.483982652729984	244.071207285808	278.762277103184	0.276138419425425	0.112385596583427	0.309105249144838	224.268219595047	282.48324515841	0.531014480647827	0.000690292838866961	0.00595537363531751	224.768936994087	342.263713561843	-0.0519945452783144	0.689463249212498	0.860043384725582	305.863140646405	293.382283584112	0.313968274595024	0.123850344156028	0.526542176800793	214.345892714382	274.783909012001		False	True	FBgn0031232	CG11617:FBgn0031232	-0.109825790398522	0.360856567259892	0.570443907936941	340.690449122087	314.23447412375	0.243268853459752	0.177101898886615	0.584387696889775	250.642321509718	302.322383526459	0.201428586200658	0.283833807506566	0.638743256735978
FBgn0030687	CG17209:FBgn0030687	0.0106353442735399	0.917425005942831	0.978933644814708	688.983362844587	694.467534293588	-0.117962169749677	0.152558871514486	0.315970381870912	886.931778336159	815.765246160824	0.000415470847505698	0.997218871598104	0.998958543985074	842.72849277878	843.382342623904	-0.117725098079477	0.218119632532567	0.434258477803888	840.738451127719	772.237294897808	-0.0610741303741454	0.452690171259138	0.699711400766317	987.800183620495	944.698495324615	0.148052686365587	0.330039325963685	0.729580107417114	952.029076335102	1061.80215332007		False	False	FBgn0030687	CG17209:FBgn0030687	-0.157736853721643	0.0811897587932673	0.207772516617591	898.060888618706	802.968786566997	-0.202268611182252	0.165465826648872	0.568281801755928	697.152308231823	600.866031508076	-0.104108361717613	0.294763889297704	0.650581323594711
FBgn0031664	CG8892:FBgn0031664	-0.0185099135548685	0.868354773807765	0.962177065254144	482.398324492341	476.230452924124	-0.081503176448013	0.483474456301469	0.678627427887723	526.909821414343	497.150925730013	0.0985693855611887	0.429581657032685	0.682856885384585	443.240518093503	477.69128334385	-0.258011367095513	0.0378131208953293	0.132452539076027	503.283073554197	414.773019659846	0.0360766773174645	0.745569083354576	0.886323694436901	500.207238071851	514.177702261087	0.351666930815326	0.0940887879870781	0.466193522408253	504.20803273582	667.08083404727		False	False	FBgn0031664	CG8892:FBgn0031664	0.0934091595475997	0.399398068825809	0.605367175346653	471.608714771595	504.601697784832	-0.0249275793701441	0.893392799313787	0.982879029884406	479.169932711535	470.303331996072	-0.0438391337387748	0.790518673952285	0.931414187716587
FBgn0003277	RpII215:FBgn0003277	0.0125946990624466	0.848198772060037	0.955424248362488	4624.05562319726	4665.59974780437	-0.0141673796547784	0.79253447605106	0.896119728821547	5031.36017395123	4981.56903028938	0.0819226716535911	0.217620928863489	0.470866636117442	4657.66297535072	4936.18326893221	0.206286299119037	0.00208622862472054	0.014699269111259	4261.75783352125	4931.54848392364	0.0794513876977594	0.163537004234765	0.38823137023975	4622.94420398803	4891.14515792986	0.0614630209358372	0.336370846935347	0.735085674220652	4878.10493915816	5092.72164298476		False	False	FBgn0003277	RpII215:FBgn0003277	-0.0394369130862391	0.569771933408441	0.752485433694064	3713.7669279886	3612.05737362962	-0.163678173563998	0.458658045558673	0.834632575414041	3315.2747558594	2902.63511595529	0.0597827322414561	0.359579872438819	0.708867127943812
FBgn0033668	CG13188:FBgn0033668	-0.0128002083891545	0.920559419676785	0.979664961126753	261.814143748751	258.885074227689	0.0670809209317677	0.646203982451666	0.80086001771857	271.492127983481	285.178062100167	-0.0575499504029429	0.706258983630335	0.8699243463954	237.006342245835	226.171295831553	-0.0740690385860717	0.608911853419593	0.789650525809387	232.621573793591	219.836476911281	-0.0667782308300423	0.685056233922055	0.857219768405316	181.203612663668	170.541468391205	-0.0394227769999387	0.881815193598434	0.96684825574992	168.458673431796	162.631377179751		False	False	FBgn0033668	CG13188:FBgn0033668	-0.0956310117578517	0.513845122589691	0.708769151241118	311.885729183351	290.623925875681	0.0482728594600711	0.793349213285453	0.9609034262445	314.485149171736	325.951600158	-0.12709079811438	0.421591606004911	0.75204878040575
FBgn0011655	Med:FBgn0011655	-0.00385041230830243	0.976544760067719	0.99219279988531	1613.81086809379	1609.28950935611	-0.0446199508766326	0.669009746252693	0.81661915322974	1753.60349613315	1697.96628464854	0.105843359906889	0.385735255195607	0.644826071114637	1684.21638054398	1823.335987018	0.0213143563505751	0.833439103046766	0.92025681695153	1694.76068728008	1721.36585566534	0.20307985147099	0.0222168460922733	0.0989936297372583	1659.670113172	1926.8842796769	-0.059388781080433	0.659192124071176	0.883683664102081	1881.38541207466	1801.83742164238		False	False	FBgn0011655	Med:FBgn0011655	0.0905127253465468	0.390075940788822	0.597772763299875	1599.57057481882	1707.75473921011	-0.115537274519805	0.525096686957443	0.8660490324977	1586.86339671392	1452.66360486453	-0.0496627836345793	0.754850141779781	0.918680517532812
FBgn0011648	Mad:FBgn0011648	0.0131524526345749	0.89089715097391	0.970344391116561	1563.02471529394	1578.04639449575	-0.148559844953148	0.0451825973998378	0.128097202059082	1708.75961005793	1539.07538802234	0.00915425255851489	0.924291177087135	0.969932255934259	1571.58075764	1581.84656796005	0.150573410875422	0.0641250369219838	0.191655182524646	1680.89986429021	1871.74499246532	0.000959098054997295	0.992158562595093	0.996161712896965	1648.55652045482	1649.92740496631	0.10658755274402	0.511209574782055	0.824735851097911	1678.86496542154	1817.86997966843		False	False	FBgn0011648	Mad:FBgn0011648	-0.0429912106527905	0.606187476255714	0.778797550437601	1577.32074576124	1529.63639678864	-0.120171109991968	0.532610532385843	0.87057274118581	1461.52770965646	1331.06477529512	-0.00737714326062376	0.942530662062792	0.97970930877825
FBgn0025800	Smox:FBgn0025800	0.0435370293710056	0.575875430761897	0.854970053276668	3162.61441519011	3263.31435864032	0.0867021964599774	0.145877403057591	0.30587294520598	3298.33464453502	3504.40032328623	0.121082512928192	0.0940390624233868	0.27668310538233	3240.12096016236	3531.7014736043	0.270163248049675	0.000146275657476234	0.00163387425198978	3072.11346892667	3721.46677165982	0.116623088473468	0.100999378949334	0.286617092112175	3248.98461920581	3533.67563495568	-0.0482576771763977	0.707860739617899	0.906647395811435	3424.59682546416	3307.13851038692		False	True	FBgn0025800	Smox:FBgn0025800	-0.100821251230461	0.123825286540938	0.280921889204615	3318.88767295531	3091.47809960595	-0.231374505050662	0.371468909478244	0.793367498129639	2901.53644603182	2362.76977626152	-0.0383119371432546	0.596982549679134	0.852388048029231
FBgn0020493	Dad:FBgn0020493	0.367535596857037	1.59423590340291e-05	0.000369784090150294	2242.38104308559	2928.67096976108	0.298743403066888	0.000439711901659392	0.00266264161666334	2497.8467958928	3087.89723041103	0.50049373614767	5.65243582946504e-12	3.30076704708196e-10	2248.73254349975	3210.75263528206	0.0906771640345905	0.28721663307794	0.511935146571728	2498.75277025163	2666.78242028944	0.162324108620021	0.0165526403594706	0.0800330167294263	2253.14184950572	2531.04244523375	0.0781855021543743	0.618564095324244	0.866438812468594	2284.62809850702	2421.72593339424		False	True	FBgn0020493	Dad:FBgn0020493	-0.342496313575972	6.55174492690022e-08	8.92611097351576e-07	2655.31175319565	2087.51039260677	-0.300895306882551	0.0213641582558944	0.157843477869567	2312.28718841864	1858.29862745008	-0.26186880625043	0.00278489329412103	0.0266065922867777
FBgn0020493	Dad:FBgn0020493	0.367535596857037	1.59423590340291e-05	0.000369784090150294	2242.38104308559	2928.67096976108	0.298743403066888	0.000439711901659392	0.00266264161666334	2497.8467958928	3087.89723041103	0.50049373614767	5.65243582946504e-12	3.30076704708196e-10	2248.73254349975	3210.75263528206	0.0906771640345905	0.28721663307794	0.511935146571728	2498.75277025163	2666.78242028944	0.162324108620021	0.0165526403594706	0.0800330167294263	2253.14184950572	2531.04244523375	0.0781855021543743	0.618564095324244	0.866438812468594	2284.62809850702	2421.72593339424		False	True	FBgn0020493	Dad:FBgn0020493	-0.342496313575972	6.55174492690022e-08	8.92611097351576e-07	2655.31175319565	2087.51039260677	-0.300895306882551	0.0213641582558944	0.157843477869567	2312.28718841864	1858.29862745008	-0.26186880625043	0.00278489329412103	0.0266065922867777
FBgn0011655	Med:FBgn0011655	-0.00385041230830243	0.976544760067719	0.99219279988531	1613.81086809379	1609.28950935611	-0.0446199508766326	0.669009746252693	0.81661915322974	1753.60349613315	1697.96628464854	0.105843359906889	0.385735255195607	0.644826071114637	1684.21638054398	1823.335987018	0.0213143563505751	0.833439103046766	0.92025681695153	1694.76068728008	1721.36585566534	0.20307985147099	0.0222168460922733	0.0989936297372583	1659.670113172	1926.8842796769	-0.059388781080433	0.659192124071176	0.883683664102081	1881.38541207466	1801.83742164238		False	False	FBgn0011655	Med:FBgn0011655	0.0905127253465468	0.390075940788822	0.597772763299875	1599.57057481882	1707.75473921011	-0.115537274519805	0.525096686957443	0.8660490324977	1586.86339671392	1452.66360486453	-0.0496627836345793	0.754850141779781	0.918680517532812
FBgn0011648	Mad:FBgn0011648	0.0131524526345749	0.89089715097391	0.970344391116561	1563.02471529394	1578.04639449575	-0.148559844953148	0.0451825973998378	0.128097202059082	1708.75961005793	1539.07538802234	0.00915425255851489	0.924291177087135	0.969932255934259	1571.58075764	1581.84656796005	0.150573410875422	0.0641250369219838	0.191655182524646	1680.89986429021	1871.74499246532	0.000959098054997295	0.992158562595093	0.996161712896965	1648.55652045482	1649.92740496631	0.10658755274402	0.511209574782055	0.824735851097911	1678.86496542154	1817.86997966843		False	False	FBgn0011648	Mad:FBgn0011648	-0.0429912106527905	0.606187476255714	0.778797550437601	1577.32074576124	1529.63639678864	-0.120171109991968	0.532610532385843	0.87057274118581	1461.52770965646	1331.06477529512	-0.00737714326062376	0.942530662062792	0.97970930877825
FBgn0025800	Smox:FBgn0025800	0.0435370293710056	0.575875430761897	0.854970053276668	3162.61441519011	3263.31435864032	0.0867021964599774	0.145877403057591	0.30587294520598	3298.33464453502	3504.40032328623	0.121082512928192	0.0940390624233868	0.27668310538233	3240.12096016236	3531.7014736043	0.270163248049675	0.000146275657476234	0.00163387425198978	3072.11346892667	3721.46677165982	0.116623088473468	0.100999378949334	0.286617092112175	3248.98461920581	3533.67563495568	-0.0482576771763977	0.707860739617899	0.906647395811435	3424.59682546416	3307.13851038692		False	True	FBgn0025800	Smox:FBgn0025800	-0.100821251230461	0.123825286540938	0.280921889204615	3318.88767295531	3091.47809960595	-0.231374505050662	0.371468909478244	0.793367498129639	2901.53644603182	2362.76977626152	-0.0383119371432546	0.596982549679134	0.852388048029231
FBgn0024986	CG3719:FBgn0024986	0.0405438848518156	0.660114819160724	0.891423790126927	2271.55527157108	2340.5437680366	0.0420663078515848	0.542048681555771	0.72623373592935	2096.2516882234	2159.60287484033	0.0128594474319785	0.883493639729266	0.954357950517453	2191.1690711804	2211.0253168215	-0.103658854314101	0.166354257788972	0.365280234944716	2467.57164742566	2291.85374452469	-0.0379697101403113	0.629373999071022	0.824245413643728	2285.36048435301	2222.85777610647	-0.159344494942359	0.180811100845769	0.610341292649978	2449.05473723594	2183.06429115634		False	False	FBgn0024986	CG3719:FBgn0024986	0.206827261005654	0.00273913152574934	0.013399675216544	2062.52286920979	2385.87415004106	0.252190639903542	0.233799520049031	0.669518288653846	2014.77099961075	2464.58618011262	-0.0930278201604022	0.26205971638132	0.615623735725481
FBgn0020493	Dad:FBgn0020493	0.367535596857037	1.59423590340291e-05	0.000369784090150294	2242.38104308559	2928.67096976108	0.298743403066888	0.000439711901659392	0.00266264161666334	2497.8467958928	3087.89723041103	0.50049373614767	5.65243582946504e-12	3.30076704708196e-10	2248.73254349975	3210.75263528206	0.0906771640345905	0.28721663307794	0.511935146571728	2498.75277025163	2666.78242028944	0.162324108620021	0.0165526403594706	0.0800330167294263	2253.14184950572	2531.04244523375	0.0781855021543743	0.618564095324244	0.866438812468594	2284.62809850702	2421.72593339424		False	True	FBgn0020493	Dad:FBgn0020493	-0.342496313575972	6.55174492690022e-08	8.92611097351576e-07	2655.31175319565	2087.51039260677	-0.300895306882551	0.0213641582558944	0.157843477869567	2312.28718841864	1858.29862745008	-0.26186880625043	0.00278489329412103	0.0266065922867777
FBgn0011655	Med:FBgn0011655	-0.00385041230830243	0.976544760067719	0.99219279988531	1613.81086809379	1609.28950935611	-0.0446199508766326	0.669009746252693	0.81661915322974	1753.60349613315	1697.96628464854	0.105843359906889	0.385735255195607	0.644826071114637	1684.21638054398	1823.335987018	0.0213143563505751	0.833439103046766	0.92025681695153	1694.76068728008	1721.36585566534	0.20307985147099	0.0222168460922733	0.0989936297372583	1659.670113172	1926.8842796769	-0.059388781080433	0.659192124071176	0.883683664102081	1881.38541207466	1801.83742164238		False	False	FBgn0011655	Med:FBgn0011655	0.0905127253465468	0.390075940788822	0.597772763299875	1599.57057481882	1707.75473921011	-0.115537274519805	0.525096686957443	0.8660490324977	1586.86339671392	1452.66360486453	-0.0496627836345793	0.754850141779781	0.918680517532812
FBgn0011648	Mad:FBgn0011648	0.0131524526345749	0.89089715097391	0.970344391116561	1563.02471529394	1578.04639449575	-0.148559844953148	0.0451825973998378	0.128097202059082	1708.75961005793	1539.07538802234	0.00915425255851489	0.924291177087135	0.969932255934259	1571.58075764	1581.84656796005	0.150573410875422	0.0641250369219838	0.191655182524646	1680.89986429021	1871.74499246532	0.000959098054997295	0.992158562595093	0.996161712896965	1648.55652045482	1649.92740496631	0.10658755274402	0.511209574782055	0.824735851097911	1678.86496542154	1817.86997966843		False	False	FBgn0011648	Mad:FBgn0011648	-0.0429912106527905	0.606187476255714	0.778797550437601	1577.32074576124	1529.63639678864	-0.120171109991968	0.532610532385843	0.87057274118581	1461.52770965646	1331.06477529512	-0.00737714326062376	0.942530662062792	0.97970930877825
FBgn0025800	Smox:FBgn0025800	0.0435370293710056	0.575875430761897	0.854970053276668	3162.61441519011	3263.31435864032	0.0867021964599774	0.145877403057591	0.30587294520598	3298.33464453502	3504.40032328623	0.121082512928192	0.0940390624233868	0.27668310538233	3240.12096016236	3531.7014736043	0.270163248049675	0.000146275657476234	0.00163387425198978	3072.11346892667	3721.46677165982	0.116623088473468	0.100999378949334	0.286617092112175	3248.98461920581	3533.67563495568	-0.0482576771763977	0.707860739617899	0.906647395811435	3424.59682546416	3307.13851038692		False	True	FBgn0025800	Smox:FBgn0025800	-0.100821251230461	0.123825286540938	0.280921889204615	3318.88767295531	3091.47809960595	-0.231374505050662	0.371468909478244	0.793367498129639	2901.53644603182	2362.76977626152	-0.0383119371432546	0.596982549679134	0.852388048029231
FBgn0020493	Dad:FBgn0020493	0.367535596857037	1.59423590340291e-05	0.000369784090150294	2242.38104308559	2928.67096976108	0.298743403066888	0.000439711901659392	0.00266264161666334	2497.8467958928	3087.89723041103	0.50049373614767	5.65243582946504e-12	3.30076704708196e-10	2248.73254349975	3210.75263528206	0.0906771640345905	0.28721663307794	0.511935146571728	2498.75277025163	2666.78242028944	0.162324108620021	0.0165526403594706	0.0800330167294263	2253.14184950572	2531.04244523375	0.0781855021543743	0.618564095324244	0.866438812468594	2284.62809850702	2421.72593339424		False	True	FBgn0020493	Dad:FBgn0020493	-0.342496313575972	6.55174492690022e-08	8.92611097351576e-07	2655.31175319565	2087.51039260677	-0.300895306882551	0.0213641582558944	0.157843477869567	2312.28718841864	1858.29862745008	-0.26186880625043	0.00278489329412103	0.0266065922867777
FBgn0011655	Med:FBgn0011655	-0.00385041230830243	0.976544760067719	0.99219279988531	1613.81086809379	1609.28950935611	-0.0446199508766326	0.669009746252693	0.81661915322974	1753.60349613315	1697.96628464854	0.105843359906889	0.385735255195607	0.644826071114637	1684.21638054398	1823.335987018	0.0213143563505751	0.833439103046766	0.92025681695153	1694.76068728008	1721.36585566534	0.20307985147099	0.0222168460922733	0.0989936297372583	1659.670113172	1926.8842796769	-0.059388781080433	0.659192124071176	0.883683664102081	1881.38541207466	1801.83742164238		False	False	FBgn0011655	Med:FBgn0011655	0.0905127253465468	0.390075940788822	0.597772763299875	1599.57057481882	1707.75473921011	-0.115537274519805	0.525096686957443	0.8660490324977	1586.86339671392	1452.66360486453	-0.0496627836345793	0.754850141779781	0.918680517532812
FBgn0011648	Mad:FBgn0011648	0.0131524526345749	0.89089715097391	0.970344391116561	1563.02471529394	1578.04639449575	-0.148559844953148	0.0451825973998378	0.128097202059082	1708.75961005793	1539.07538802234	0.00915425255851489	0.924291177087135	0.969932255934259	1571.58075764	1581.84656796005	0.150573410875422	0.0641250369219838	0.191655182524646	1680.89986429021	1871.74499246532	0.000959098054997295	0.992158562595093	0.996161712896965	1648.55652045482	1649.92740496631	0.10658755274402	0.511209574782055	0.824735851097911	1678.86496542154	1817.86997966843		False	False	FBgn0011648	Mad:FBgn0011648	-0.0429912106527905	0.606187476255714	0.778797550437601	1577.32074576124	1529.63639678864	-0.120171109991968	0.532610532385843	0.87057274118581	1461.52770965646	1331.06477529512	-0.00737714326062376	0.942530662062792	0.97970930877825
FBgn0025800	Smox:FBgn0025800	0.0435370293710056	0.575875430761897	0.854970053276668	3162.61441519011	3263.31435864032	0.0867021964599774	0.145877403057591	0.30587294520598	3298.33464453502	3504.40032328623	0.121082512928192	0.0940390624233868	0.27668310538233	3240.12096016236	3531.7014736043	0.270163248049675	0.000146275657476234	0.00163387425198978	3072.11346892667	3721.46677165982	0.116623088473468	0.100999378949334	0.286617092112175	3248.98461920581	3533.67563495568	-0.0482576771763977	0.707860739617899	0.906647395811435	3424.59682546416	3307.13851038692		False	True	FBgn0025800	Smox:FBgn0025800	-0.100821251230461	0.123825286540938	0.280921889204615	3318.88767295531	3091.47809960595	-0.231374505050662	0.371468909478244	0.793367498129639	2901.53644603182	2362.76977626152	-0.0383119371432546	0.596982549679134	0.852388048029231
[truncated: 20 more columns]
