# Supplementary material for: Downregulation of glial genes involved in synaptic function mitigates Huntington's disease pathogenesis
Source: eLife. 2021 Apr 19;10:e64564. doi: 10.7554/eLife.64564 (PMC8149125; doi:10.7554/eLife.64564)
Supplement: Figure 1—source data 2. [file elife-64564-fig1-data2.zip › Figure_1_source_data_file_2/neuronUp/19/subMouse.csv]

Entrez	Entrez_Striatum 2 months	Symbol_Striatum 2 months	Name_Striatum 2 months	baseMean.continuousQ_Striatum 2 months	log2FoldChange.continuousQ_Striatum 2 months	lfcSE.continuousQ_Striatum 2 months	stat.continuousQ_Striatum 2 months	pvalue.continuousQ_Striatum 2 months	FDR.continuousQ_Striatum 2 months	baseMean.Q.80.vs.20_Striatum 2 months	log2FoldChange.Q.80.vs.20_Striatum 2 months	lfcSE.Q.80.vs.20_Striatum 2 months	stat.Q.80.vs.20_Striatum 2 months	pvalue.Q.80.vs.20_Striatum 2 months	FDR.Q.80.vs.20_Striatum 2 months	baseMean.Q.92.vs.20_Striatum 2 months	log2FoldChange.Q.92.vs.20_Striatum 2 months	lfcSE.Q.92.vs.20_Striatum 2 months	stat.Q.92.vs.20_Striatum 2 months	pvalue.Q.92.vs.20_Striatum 2 months	FDR.Q.92.vs.20_Striatum 2 months	baseMean.Q.111.vs.20_Striatum 2 months	log2FoldChange.Q.111.vs.20_Striatum 2 months	lfcSE.Q.111.vs.20_Striatum 2 months	stat.Q.111.vs.20_Striatum 2 months	pvalue.Q.111.vs.20_Striatum 2 months	FDR.Q.111.vs.20_Striatum 2 months	baseMean.Q.140.vs.20_Striatum 2 months	log2FoldChange.Q.140.vs.20_Striatum 2 months	lfcSE.Q.140.vs.20_Striatum 2 months	stat.Q.140.vs.20_Striatum 2 months	pvalue.Q.140.vs.20_Striatum 2 months	FDR.Q.140.vs.20_Striatum 2 months	baseMean.Q.175.vs.20_Striatum 2 months	log2FoldChange.Q.175.vs.20_Striatum 2 months	lfcSE.Q.175.vs.20_Striatum 2 months	stat.Q.175.vs.20_Striatum 2 months	pvalue.Q.175.vs.20_Striatum 2 months	FDR.Q.175.vs.20_Striatum 2 months	Entrez_Liver 2 months	Symbol_Liver 2 months	Name_Liver 2 months	baseMean.continuousQ_Liver 2 months	log2FoldChange.continuousQ_Liver 2 months	lfcSE.continuousQ_Liver 2 months	stat.continuousQ_Liver 2 months	pvalue.continuousQ_Liver 2 months	FDR.continuousQ_Liver 2 months	baseMean.Q.80.vs.20_Liver 2 months
113868	113868.0	Acaa1a	acetyl-Coenzyme A acyltransferase 1A	1460.0	-0.000286	0.000318	-0.9	0.368	0.712	1460.0	-0.015300000000000001	0.0582	-0.264	0.792	0.898	1460.0	0.0375	0.0562	0.667	0.505	1.0	1460.0	-0.010700000000000001	0.058100000000000006	-0.183	0.855	0.966	1460.0	-0.0415	0.0562	-0.739	0.46	0.735	1460.0	-0.033600000000000005	0.056100000000000004	-0.599	0.549	0.851	113868.0	Acaa1a	acetyl-Coenzyme A acyltransferase 1A	4210.0	0.0012100000000000001	0.00047599999999999997	2.54	0.0109	0.186	4210.0
11370	11370.0	Acadvl	acyl-Coenzyme A dehydrogenase, very long chain	1490.0	0.00014000000000000001	0.000248	0.5640000000000001	0.5730000000000001	0.8140000000000001	1490.0	-0.0412	0.0438	-0.9390000000000001	0.34800000000000003	0.622	1490.0	-0.0645	0.0424	-1.52	0.128	1.0	1490.0	-0.0132	0.0437	-0.302	0.763	0.9450000000000001	1490.0	-0.015	0.0422	-0.355	0.722	0.875	1490.0	0.015	0.042100000000000005	0.357	0.721	0.911	11370.0	Acadvl	acyl-Coenzyme A dehydrogenase, very long chain	12700.0	0.000156	0.00030199999999999997	0.517	0.605	0.867	12700.0
14081	14081.0	Acsl1	acyl-CoA synthetase long-chain family member 1	1870.0	5.0900000000000004e-05	0.00021	0.243	0.808	0.927	1870.0	0.0227	0.0386	0.588	0.557	0.757	1870.0	0.0037900000000000004	0.0373	0.101	0.919	1.0	1870.0	0.0205	0.0385	0.532	0.595	0.909	1870.0	0.0142	0.037200000000000004	0.382	0.7020000000000001	0.866	1870.0	0.00795	0.0371	0.214	0.83	0.9470000000000001	14081.0	Acsl1	acyl-CoA synthetase long-chain family member 1	29500.0	0.0009329999999999999	0.000505	1.85	0.0648	0.387	29500.0
94180	94180.0	Acsbg1	acyl-CoA synthetase bubblegum family member 1	4930.0	0.00041099999999999996	0.00022	1.87	0.062200000000000005	0.504	4930.0	0.058800000000000005	0.038700000000000005	1.52	0.129	0.492	4930.0	-0.00434	0.0374	-0.116	0.908	1.0	4930.0	0.06670000000000001	0.038700000000000005	1.73	0.0844	0.904	4930.0	0.0587	0.0373	1.57	0.116	0.629	4930.0	0.061500000000000006	0.0373	1.65	0.09970000000000001	0.7020000000000001	94180.0	Acsbg1	acyl-CoA synthetase bubblegum family member 1	4.48	-0.000327	0.001	-0.325	0.745	0.921	4.48
19299	19299.0	Abcd3	ATP-binding cassette, sub-family D (ALD), member 3	2880.0	4.219999999999999e-06	0.00017	0.024800000000000003	0.98	0.993	2880.0	0.00871	0.0307	0.28400000000000003	0.777	0.89	2880.0	-0.006090000000000001	0.0297	-0.20500000000000002	0.837	1.0	2880.0	0.0302	0.030600000000000002	0.986	0.324	0.904	2880.0	-0.0009239999999999999	0.0296	-0.031200000000000002	0.975	0.989	2880.0	5.9600000000000005e-05	0.029500000000000002	0.00202	0.998	0.999	19299.0	Abcd3	ATP-binding cassette, sub-family D (ALD), member 3	21800.0	0.000904	0.000531	1.7000000000000002	0.089	0.443	21800.0
52430	52430.0	Echdc2	enoyl Coenzyme A hydratase domain containing 2	166.0	0.000163	0.0005949999999999999	0.273	0.785	0.917	166.0	-0.188	0.114	-1.65	0.0989	0.483	166.0	-0.020800000000000003	0.11	-0.189	0.85	1.0	166.0	-0.050800000000000005	0.113	-0.447	0.655	0.919	166.0	-0.088	0.11	-0.797	0.425	0.721	166.0	0.028200000000000003	0.11	0.256	0.798	0.936	52430.0	Echdc2	enoyl Coenzyme A hydratase domain containing 2	4420.0	0.000144	0.00039299999999999996	0.366	0.714	0.91	4420.0
[truncated: 303 more columns]
