# Supplementary material for: Downregulation of glial genes involved in synaptic function mitigates Huntington's disease pathogenesis
Source: eLife. 2021 Apr 19;10:e64564. doi: 10.7554/eLife.64564 (PMC8149125; doi:10.7554/eLife.64564)
Supplement: Figure 1—source data 2. [file elife-64564-fig1-data2.zip › Figure_1_source_data_file_2/neuronUp/19/subHuman.csv]

Entrez	Chip	Caudate Probeset	M	t	P.Value	Unnamed: 5	Cerebellum Probeset	M.1	t.1	P.Value.1	Unnamed: 10	Probe Set ID	Title	Gene Symbol	Unigene	Full Length Ref. Sequences	Biological Process (GO)	Cellular Component (GO)	Molecular Function (GO)	Biochemical Function (Proteome)	Cellular Role (Proteome)	Molecular Localization (Proteome)	adjp	Entrez	entrezList	entrezList_filt	validList
30	A	202025_x_at	0.127	3.93	0.000215		202025_x_at	0.0614	2.51	0.0148		202025_x_at	acetyl-Coenzyme A acyltransferase 1 (peroxisomal 3-oxoacyl-Coenzyme A thiolase)	ACAA1	Hs.166160 // full length	NM_001607 // acetyl-Coenzyme A acyltransferase 1	6091 // energy pathways // predicted/computed	5777 // peroxisome // not recorded	3988 // acetyl-CoA C-acyltransferase activity // extended:inferred from electronic annotation; 2.3.1.16; 1.83e-122	---	---	---	0.0012380825429377082	30	['30']	['30']	True
30	A	214274_s_at	0.439	5.88	1.72e-07		214274_s_at	0.0568	0.912	0.365		214274_s_at	acetyl-Coenzyme A acyltransferase 1 (peroxisomal 3-oxoacyl-Coenzyme A thiolase)	ACAA1	Hs.166160 // full length	NM_001607 // acetyl-Coenzyme A acyltransferase 1	6091 // energy pathways // predicted/computed	5777 // peroxisome // not recorded	3988 // acetyl-CoA C-acyltransferase activity // extended:inferred from electronic annotation; 2.3.1.16; 1.83e-122	---	---	---	2.914981516408902e-06	30	['30']	['30']	True
37	A	200710_at	0.41	5.63	4.59e-07		200710_at	-0.151	-2.52	0.0144		200710_at	acyl-Coenzyme A dehydrogenase, very long chain	ACADVL	Hs.82208 // full length	NM_000018 // acyl-Coenzyme A dehydrogenase, very long chain precursor	---	---	3995 // acyl-CoA dehydrogenase activity // extended:Unknown; Acyl-CoA_dh_N; 9.5e-14	---	---	---	6.559145038167939e-06	37	['37']	['37']	True
2180	A	201963_at	0.305	2.77	0.0073		201963_at	0.0392	0.636	0.527		201963_at	fatty-acid-Coenzyme A ligase, long-chain 2	FACL2	Hs.154890 // full length	NM_021122 // long-chain fatty-acid-Coenzyme A ligase 2	8152 // metabolism // inferred from electronic annotation /// 7586 // digestion // traceable author statement /// 6631 // fatty acid metabolism // not recorded	---	4467 // long-chain-fatty-acid-CoA-ligase activity // traceable author statement /// 16874 // ligase activity // inferred from electronic annotation /// 287 // magnesium ion binding // inferred from electronic annotation /// 3824 // enzyme activity // extended:inferred from electronic annotation; AMP-binding; 1e-103	---	---	---	0.02476960954610679	2180	['2180']	['2180']	True
2180	A	207275_s_at	0.149	1.85	0.069		207275_s_at	0.0165	0.449	0.655		207275_s_at	fatty-acid-Coenzyme A ligase, long-chain 1	FACL1	Hs.406678 // full length	NM_001995 // long-chain fatty-acid-coenzyme A ligase 1	8152 // metabolism // inferred from electronic annotation /// 6631 // fatty acid metabolism // inferred from electronic annotation	---	16874 // ligase activity // inferred from electronic annotation /// 287 // magnesium ion binding // inferred from electronic annotation /// 4467 // long-chain-fatty-acid-CoA-ligase activity // not recorded /// 3824 // enzyme activity // extended:inferred from electronic annotation; AMP-binding; 2.7e-99	---	---	---	0.1539700009933446	2180	['2180']	['2180']	True
23205	A	206465_at	0.348	4.35	5.08e-05		206465_at	0.116	0.921	0.361		206465_at	lipidosin	BG1	Hs.277543 // full length	NM_015162 // lipidosin	8152 // metabolism // inferred from electronic annotation	---	3824 // enzyme activity // inferred from electronic annotation	---	---	---	0.0003614160570071259	23205	['23205']	['23205']	True
23205	A	206466_at	0.0159	0.332	0.741		206466_at	0.00103	0.0265	0.979		206466_at	lipidosin	BG1	Hs.277543 // full length	NM_015162 // lipidosin	8152 // metabolism // inferred from electronic annotation	---	3824 // enzyme activity // inferred from electronic annotation	---	---	---	0.8389397978983444	23205	['23205']	['23205']	True
5825	A	202850_at	0.293	4.4	4.22e-05		202850_at	-0.0568	-1.08	0.283		202850_at	ATP-binding cassette, sub-family D (ALD), member 3	ABCD3	Hs.76781 // full length	NM_002858 // ATP-binding cassette, sub-family D, member 3	---	---	4009 // ATP-binding cassette (ABC) transporter activity // extended:Unknown; ABC_tran; 1.3e-29	---	---	---	0.0003070383157894737	5825	['5825']	['5825']	True
55268	A	218552_at	0.456	5.96	1.27e-07		218552_at	-0.0469	-0.853	0.397		218552_at	hypothetical protein FLJ10948	FLJ10948	Hs.34579 // full length	NM_018281 // hypothetical protein FLJ10948	8152 // metabolism // inferred from electronic annotation	---	3824 // enzyme activity // inferred from electronic annotation	---	---	---	2.2570632911392407e-06	55268	['55268']	['55268']	True
55268	B	235305_s_at	0.326	4.77	1.16e-05		235305_s_at_B	0.00695	0.0804	0.936		235305_s_at	hypothetical protein FLJ10948	FLJ10948	Hs.170915		---	---	---				0.00010204910906598787	55268	['55268']	['55268']	True
