# Supplementary material for: Downregulation of glial genes involved in synaptic function mitigates Huntington's disease pathogenesis
Source: eLife. 2021 Apr 19;10:e64564. doi: 10.7554/eLife.64564 (PMC8149125; doi:10.7554/eLife.64564)
Supplement: Figure 1—source data 2. [file elife-64564-fig1-data2.zip › Figure_1_source_data_file_2/neuronUp/19/subFly.csv]

fbgene	gene_x	EN7vsEW7_log2FoldChange	EN7vsEW7_pvalue	EN7vsEW7_padj	EN7vsEW7_grp.mean.EW7	EN7vsEW7_grp.mean.EN7	EN9vsEW9_log2FoldChange	EN9vsEW9_pvalue	EN9vsEW9_padj	EN9vsEW9_grp.mean.EW9	EN9vsEW9_grp.mean.EN9	EN11vsEW11_v2_log2FoldChange	EN11vsEW11_v2_pvalue	EN11vsEW11_v2_padj	EN11vsEW11_v2_grp.mean.EW11	EN11vsEW11_v2_grp.mean.EN11	EF18vsEW18_log2FoldChange	EF18vsEW18_pvalue	EF18vsEW18_padj	EF18vsEW18_grp.mean.EW18	EF18vsEW18_grp.mean.EF18	EF20vsEW20_log2FoldChange	EF20vsEW20_pvalue	EF20vsEW20_padj	EF20vsEW20_grp.mean.EW20	EF20vsEW20_grp.mean.EF20	EF22vsEW22_log2FoldChange	EF22vsEW22_pvalue	EF22vsEW22_padj	EF22vsEW22_grp.mean.EW22	EF22vsEW22_grp.mean.EF22	Unnamed: 31_x	AllSig_x	UnionSig_x	fbgene	gene_y	RN5vsRW5_log2FoldChange	RN5vsRW5_pvalue	RN5vsRW5_padj	RN5vsRW5_grp.mean.RW5	RN5vsRW5_grp.mean.RN5	RN7vsRW7_log2FoldChange	RN7vsRW7_pvalue	RN7vsRW7_padj	RN7vsRW7_grp.mean.RW7	RN7vsRW7_grp.mean.RN7	RN8vsRW8_log2FoldChange	RN8vsRW8_pvalue	RN8vsRW8_padj
FBgn0035203	CG9149:FBgn0035203	0.0854222682823095	0.386368119359491	0.738949564572736	847.768354465454	903.083809764565	0.000544352795081254	0.995044168971108	0.997203254849139	1012.1090243333	1012.7260237716	0.139897537605445	0.20377778106211	0.452372668612107	920.948356156458	1020.76499915089	0.181532375147094	0.0686333751710659	0.201626318388778	802.170185873601	915.946042345549	0.113041052748453	0.183292384105379	0.41853754429283	1114.46724749124	1210.60958776011	0.252514669534293	0.183814180181355	0.6141136957807	1058.67338521248	1286.72293422002		False	False	FBgn0035203	CG9149:FBgn0035203	-0.0113003846083847	0.889694384840078	0.946806612921031	1073.43015339052	1065.11286503546	0.114481670111947	0.446911465894806	0.829459720871099	977.653205706051	1064.43339022286	0.0101379808890616	0.919454767543372	0.97366853390981
FBgn0029969	CG10932:FBgn0029969	-0.176669544785111	0.141949825929166	0.450037066882385	2188.95035964776	1911.46033607797	-0.488994055998782	8.56996737419213e-14	2.10846098036722e-12	2404.09271923019	1705.16136629064	-0.378924526454178	0.000575495038594078	0.00546720286664375	2089.46289178693	1579.42894479853	0.719761046945746	2.24148030897073e-11	1.3547022343028e-09	1328.37351838024	2250.7597828392	0.983098006323954	7.66534383687092e-42	7.15304335710671e-39	1238.56256417261	2514.78032848626	0.683001880732509	3.50888029374306e-11	6.9117780806547e-09	1814.37289203464	2952.87630392033		False	True	FBgn0029969	CG10932:FBgn0029969	-0.0300571797112446	0.790117775448228	0.894553744553745	2207.48470881679	2159.57603722781	0.23556566344803	0.159584251524395	0.561061900237474	2363.91365154382	2821.40973858715	0.0695395046083992	0.519384728776837	0.812672914031562
FBgn0040064	yip2:FBgn0040064	-0.26670388506045	0.0317522808450639	0.175468667383646	10540.2777372527	8574.73174996662	-0.50317514578914	2.84260099238457e-10	5.17628471032609e-09	10672.67258102	7476.56280636946	-0.499645491584497	3.57344141831271e-05	0.000487799420839286	10639.4772319077	7315.5413142828	0.442223366850468	0.00121185242687893	0.00950190882533893	9408.59844198275	13180.3457371517	0.304888624026318	0.000482400214856003	0.00473022557439363	7943.88806947867	9936.62407895488	0.118020063453377	0.363142598640057	0.750760576790185	9887.1454799158	10772.1143452661		False	True	FBgn0040064	yip2:FBgn0040064	0.442205313838333	0.000144965012078226	0.00104334818348163	4086.89658317526	5635.45047289732	0.37042118968618	0.0140170870840142	0.113853289605768	5187.04182222607	6819.1849312274	0.0614083114078495	0.490601042723764	0.797586212428015
FBgn0086712	Egm:FBgn0086712	0.0996750671220223	0.239964632146121	0.600782700762736	1699.71069630187	1827.66115709552	-0.0323797854421332	0.671061875838349	0.818407234823137	1727.74368210538	1689.08664159964	0.0861113378313976	0.323457651725456	0.586004456406585	1678.29882106671	1785.028190414	0.0971887708558799	0.24713470207947	0.467060709285333	1725.02862272618	1848.74823110001	0.0804816320878798	0.304305414991299	0.561478338617988	1876.81940160231	1989.35820431406	0.105616121599251	0.115648636458069	0.510120835005552	1766.91377610678	1903.47459263375		False	False	FBgn0086712	Egm:FBgn0086712	-0.176272256785173	0.0217982025506296	0.0768533925062064	2088.0090180906	1843.1174727126	-0.317865537654613	0.0306132587174898	0.201438753760362	1824.95835380868	1444.50356846942	-0.196336203607291	0.0297583207940281	0.165680486136357
FBgn0035911	CG6638:FBgn0035911	-0.0394508365168949	0.756337547884592	0.927598498391827	994.486183824239	964.50858596669	-0.194929340353797	0.0405903255599949	0.117873191773395	1066.14830550703	927.818288642104	-0.393103673652718	0.00215369747862928	0.0163320742033105	1042.27856717812	773.7808364061	0.0127835995831255	0.909305079034066	0.958799905652396	671.38082846195	677.288464818033	0.496569798197353	3.49617013219889e-07	8.43752438369896e-06	596.626300183357	864.016085607702	0.334809950973255			912.220090434439	1198.28923635738		False	True	FBgn0035911	CG6638:FBgn0035911	0.201491862620834	0.0551375099514932	0.156065921848056	643.04291171001	742.982591893187	0.486424088956718	0.000517296108552789	0.00806996858522973	747.644104742875	1067.16873446209	0.165359573094648	0.099631970271997	0.364214657255211
FBgn0035811	CG12262:FBgn0035811	-0.369270080777349	0.00705140147989798	0.0573480725703967	14619.5700129823	10890.4675588306	-0.43241480417488	2.00701325277268e-09	3.27339673538093e-08	14688.7228765836	10830.0207270809	-0.52589929707662	0.000212092555958044	0.00231243529365227	15160.258405737	10076.82899166	0.200234507781175	0.154449938185824	0.348376993918842	13739.3101046215	16021.0754382553	0.250618987750101	0.00174827275022179	0.0136903204594291	11016.6946370701	13218.0409901366	-0.0492571289780801	0.724080982754462	0.913881936386826	15419.74413206	14874.1365667976		False	True	FBgn0035811	CG12262:FBgn0035811	0.223420546874989	0.0356034982869913	0.112321072588586	5804.42715020876	6818.05011169199	0.228089488936114	0.0808504832349455	0.381358889290138	7269.10098510638	8578.55928279773	0.0484062926940963	0.508731179233637	0.806175110455863
FBgn0034432	CG7461:FBgn0034432	-0.233859145680656	0.031227568709355	0.173123900481392	11465.0090160259	9618.02056320755	-0.296931408045065	0.000349077418632818	0.00217206102310353	11353.8009005309	9199.69482394977	-0.396411689087589	0.000123779000874125	0.00143428223434413	10920.3065655461	8168.17274500289	-0.0713713385383044	0.473250706191104	0.687732797754449	8931.57447255056	8479.64363519275	0.0819066469949783	0.295127047714209	0.551909265247782	7301.30168975344	7747.99050520545	-0.270787456296865	0.0351798328326573	0.271342634873731	10209.9513456342	8389.43157105463		False	True	FBgn0034432	CG7461:FBgn0034432	-0.00806694957225916	0.929301552850501	0.967786748383178	6588.44115543932	6549.93766858941	0.0390844897583629	0.767921332620982	0.951801983881103	7978.35282807396	8207.90673191301	-0.139514949805464	0.0823036413090831	0.324951826841838
FBgn0036824	CG3902:FBgn0036824	-0.136862386782411	0.356475640720597	0.714472334758284	11128.7241810867	9942.29626039192	-0.545352652753855	1.06319808818637e-16	3.2936450530676e-15	12266.5807761559	8361.19453136942	-0.597349453977839	5.38700982839452e-06	9.21213001582927e-05	10713.2125045801	6796.25187916616	0.0711766096118352	0.584483868914135	0.773656239366764	6835.9050623919	7212.67470214937	0.863835527602473	1.01284152357901e-22	1.64373904073011e-20	4566.94625413066	8616.961892026	0.235897759929202	0.110187804595717	0.501013787377719	7444.33614385673	8858.39949091324		False	True	FBgn0036824	CG3902:FBgn0036824	0.250404675366035	0.0199738534774191	0.0714594223141397	4688.50837074763	5616.6342859753	0.359383422432828	0.0132188116834189	0.109508485141334	5836.99502576129	7601.02215100941	0.153270702200549	0.124818855098528	0.411445521448158
FBgn0037999	CG4860:FBgn0037999	-0.0546288802084076	0.720542315270017	0.917303747411805	516.175770670721	493.440935074747	-0.535423439347386	2.07695468699253e-06	2.13993630536816e-05	584.014318813252	396.715253455089	0.597624652738245	0.000205551503821272	0.00225778995058094	436.470847426194	709.625425534682	-0.921733977870444	5.11622407285785e-11	2.91859700809304e-09	838.316626065837	413.422846080755	-0.423717855127434	0.000676614347126644	0.00625658749721235	699.033715838022	500.074401608658	0.175045238977246	0.299517859390646	0.712406697594508	479.469024471886	546.689045853688		False	True	FBgn0037999	CG4860:FBgn0037999	-0.307613189480659	0.0216622576704924	0.0765292217499184	726.022808241725	578.239925183197	-0.815530816444623	1.1680144496848e-05	0.000290285154380284	870.543514326301	465.573416497184	-0.573158357765206	0.000312747236318279	0.00421937824641777
FBgn0038742	Arc42:FBgn0038742	-0.20488878109902	0.110764352712567	0.389614834685995	2912.30243614092	2481.84580187301	-0.619066253132211	1.7115390472061e-20	7.24622844110884e-19	3575.80473263381	2313.97647865715	-0.581769628733951	1.38317461529811e-05	0.00020901305297838	3137.18528936827	2010.07859795608	0.0795131189103957	0.525908116428337	0.729982753114649	2138.56976191524	2269.33983779594	0.328151378294264	5.65875927014066e-05	0.000746369685595231	1812.17370656153	2301.24640254362	-0.131155586396965	0.197972833659521	0.623640271044939	2730.89673768541	2487.31409673988		False	True	FBgn0038742	Arc42:FBgn0038742	0.141379116349091	0.217154220274333	0.410332010206008	1404.24564473026	1555.55531444768	0.15324768213903	0.38798282010514	0.801087711961391	1900.17504801873	2135.05746392659	-0.200553784422524	0.0359868587989879	0.189605001337732
FBgn0027348	bgm:FBgn0027348	0.353084761656964	0.0286276002913969	0.162275356172329	6546.84741176395	8876.48702684645	-0.211750812419066	0.0183970530280075	0.0633025586920366	10138.5612564498	8721.5491243668	0.489856494340298	0.0201913150579431	0.0930469259102318	6776.48194849416	11083.276153225699	-0.116696299510109	0.575992272827394	0.768700119656612	7557.87584440039	6774.78641290977	0.361567057724822	0.00243508966487649	0.0179665843133844	5741.28542711547	7610.40419368192	0.612178794849577	5.75339160952204e-05	0.00229469982707052	6112.38065214298	9616.72067645036		False	True	FBgn0027348	bgm:FBgn0027348	-0.205907503110335	0.0559988858992215	0.157606357401369	8280.37706457465	7136.74728988008	-0.417363067383393	0.00520562910065047	0.0532936138325116	10383.5206210473	7631.69504919455	-0.133214589583073	0.407064232354274	0.743767163388735
FBgn0036821	CG3961:FBgn0036821	-0.313717759248703	2.59553158317722e-06	7.4793242974842e-05	13137.1140492052	10503.6219161044	-0.497805289497527	4.46754117814156e-19	1.70017550228826e-17	13309.1776839383	9393.24875714583	-0.584442736255977	5.99310420918411e-12	3.48004073629927e-10	13624.869506515	8951.15357301028	-0.0831946648682843	0.382693389301779	0.608662131690354	14238.1712854681	13405.6871230704	0.019805956261599	0.735016202144773	0.882570195761314	11766.5681667416	11933.5488544753	-0.208885420955225	0.325989161442311	0.728497514069642	11897.2882978216	10065.022810811		False	True	FBgn0036821	CG3961:FBgn0036821	-0.286667998992341	1.93467442524288e-06	2.01298726837833e-05	10667.2759890163	8723.2901176652	-0.336252054962282	0.0470764544718993	0.271117026538936	10371.1984018282	8050.99057509817	-0.26429035386087	0.00515754072233022	0.0442347375406151
FBgn0028519	CG4500:FBgn0028519	-0.484497209314658	0.00262542752069187	0.0272144766548671	841.176924828904	554.188148779245	-1.29415631938634	3.40120078212675e-07	4.00923447183177e-06	1371.1076759063	396.765724695184	0.0497189465570015	0.798521355239362	0.919202219373432	776.373081572867	898.755744582118	1.47865218712366			474.897288084013	7579.92631147208	1.63437061639814	7.75624975363824e-18	8.68544847412411e-16	251.441382360536	3072.26610391918	1.66023188202484	5.53335367104611e-14	1.72283643977216e-11	1297.54328885515	5005.62032176448		False	True	FBgn0028519	CG4500:FBgn0028519	2.97688083832743	1.76895562428405e-52	2.0066109668509e-50	60.7817143196349	688.898787765292	2.48189835351252	5.36428837315913e-18	6.01856840717102e-16	52.3181217909947	639.296374839847	3.00525029418762	5.23228420949229e-41	1.50097710967567e-38
FBgn0263120	Acsl:FBgn0263120	-0.417870875182889	3.05135343376482e-05	0.00064552661088542	47345.4130387748	34732.6092450056	-0.614501481135143	5.10283125699226e-18	1.7457868148922e-16	47569.4670619289	30858.1033819444	-0.393675804672092	0.000358432108320338	0.00363211203097943	41836.3532367881	31278.1909897846	-0.415885181985035	1.58770406525287e-07	4.44915267007326e-06	46390.883240778	34477.5194341446	-0.148879709710207	0.0237420175365141	0.103389334495522	35771.9352915456	32158.104968063	-0.196805789545379	0.18962295803965	0.617497142188822	41113.4357998903	35550.660586814		False	True	FBgn0263120	Acsl:FBgn0263120	-0.207796725205161	0.0106132841757774	0.0423557298884943	36966.2237456888	31903.1565918205	-0.0797051018843486	0.625144846007863	0.911183408125042	31088.3717564668	29288.76398186	-0.0793264402408426	0.41841612097844	0.750329454377656
FBgn0033733	CG8834:FBgn0033733	0.0334922259136265	0.855860140556592	0.957900373694465	12.0934157388908	13.1208934439586	0.357640832398166			14.5072771824279	449.670737560098	0.394854594006803	0.0764735362204235	0.239960677102094	14.9911976478847	31.4902290822451	-0.33907784106144	0.153713255804592	0.347297423107832	26.437338116777	16.5758412928455	0.484373360217716	0.0103317672977935	0.0561354343525919	17.4706346827974	37.4923623189698	0.0280188827468925	0.869220422496151	0.963010683508803	1148.51641572467	1460.63721188826		False	False	FBgn0033733	CG8834:FBgn0033733	-0.722792264342927	0.00895500079815629	0.0366099240124767	27.0036339697017	10.4144153188334	-0.449371254115385	0.149977019409449	0.543320441883711	16.0922665355984	8.15909829320482	-0.258143015485713
FBgn0037996	CG4830:FBgn0037996	0.0598508559521267	0.698972388240531		4.76104765862545	5.99901140013275	-0.0341482861704516	0.895031332593365		6.2188538750565	5.72023839406278	-0.00803424590629341	0.949251899502104		3.77938691638238	3.54321158155789	0.650198770857865	0.0023513742471769	0.0161292732869233	3.24129725952967	20.3475830820544	0.67909062810475	0.000158043849903888	0.00183206524971402	7.59479235354333	33.9434271994934	0.119677861602253			140.48001255446	265.885536429938		False	True	FBgn0037996	CG4830:FBgn0037996	0.347362817561801	0.152282149451263		2.95341313416545	7.81984687966372	0.19081935341392	0.464700668716881	0.83747184118873	5.21623637054089	9.64390378194823	0.143102431081079	0.513673445054358	0.809331386231675
FBgn0038731	CG11659:FBgn0038731				0.0	0.0				0.0	0.0	0.0314097378210218	0.678847184342137		0.515845746598477	1.26382418195201				0.0	0.0	-0.0182076309001888	0.547783868605967		0.320300874594009	0.0	0.0670019459006776			22.8814233410055	83.1105819499168		False	False	FBgn0038731	CG11659:FBgn0038731	0.216791557330081	0.128137471918425		0.0	2.37835444902488				0.0	0.0	0.0459962395115706	0.627181098351612
FBgn0034552	CG17999:FBgn0034552				0.0	0.0	0.081112179624746			0.349924218602547	70.6625264787985	-0.0417913977422918	0.501879784334457		1.54753723979543	0.320743005613793				0.0	0.0	-0.0439348206482492			10.884240699051	0.0	0.088555864989299			48.2650117128392	110.0878169153		False	False	FBgn0034552	CG17999:FBgn0034552	0.0875817794855168	0.611082115662966		1.30815907338374	2.30734041798574	0.295319999920942	0.140655613291586		0.302655853353603	3.45841111927256	0.0206563642203827	0.86989436697457
FBgn0028519	CG4500:FBgn0028519	-0.484497209314658	0.00262542752069187	0.0272144766548671	841.176924828904	554.188148779245	-1.29415631938634	3.40120078212675e-07	4.00923447183177e-06	1371.1076759063	396.765724695184	0.0497189465570015	0.798521355239362	0.919202219373432	776.373081572867	898.755744582118	1.47865218712366			474.897288084013	7579.92631147208	1.63437061639814	7.75624975363824e-18	8.68544847412411e-16	251.441382360536	3072.26610391918	1.66023188202484	5.53335367104611e-14	1.72283643977216e-11	1297.54328885515	5005.62032176448		False	True	FBgn0028519	CG4500:FBgn0028519	2.97688083832743	1.76895562428405e-52	2.0066109668509e-50	60.7817143196349	688.898787765292	2.48189835351252	5.36428837315913e-18	6.01856840717102e-16	52.3181217909947	639.296374839847	3.00525029418762	5.23228420949229e-41	1.50097710967567e-38
FBgn0038734	CG11453:FBgn0038734	0.0272315624201442	0.890310846947092	0.970118863381052	57.811806484262	59.4458602014832	-0.156818495027875	0.579813625589483	0.754577075078016	82.6646706588748	67.8685307161086	-0.755812573187776	0.000618584722942792	0.00579663798398612	92.1052478948181	40.4854252917025	-0.483219440226797	0.0376689157176141	0.13207154174934	40.1334913655044	22.956605943042	-0.670536346418851	0.00029972214617865597	0.00319038839630094	95.5715935407706	44.2501097994127	-0.131391429768498	0.646114734771597	0.877116655417082	191.905220072678	141.69792573434		False	True	FBgn0038734	CG11453:FBgn0038734	-0.649523244753856	0.00643266553598241	0.0278553101798807	68.0273252746248	37.3346689641245	-0.56358827346899	0.0531878018809781	0.292776642635058	66.2703847121269	37.4736440475823	-0.316205813307261	0.213351078788798	0.554275526662699
FBgn0038732	CG11391:FBgn0038732	0.104588413155402	0.580760737796342	0.857179316950086	47.5939676253754	59.7587366686465	0.73463526007055	0.0061321715714904	0.0258222110807766	25.816168036156	55.7739285073428	-0.266234945646635	0.212293994578705	0.464502544547825	62.7017063702341	35.6742947022036	-0.565601742176674	0.0152794640987299	0.0685862981114211	21.9699964791216	8.10102016835296	-0.223283855914148	0.233774397219951	0.482989981562548	46.9438835156352	32.4326255939134	0.238665633019437	0.423598531300806	0.781455088707068	36.6102081099421	58.5195943480923		False	False	FBgn0038732	CG11391:FBgn0038732	-0.655180308498482			32.1572866954763	2.92110991953566	-0.944301047781541			31.6421132259744	0.0	-0.308308463285723	0.161254731636132	0.475605473367282
FBgn0027348	bgm:FBgn0027348	0.353084761656964	0.0286276002913969	0.162275356172329	6546.84741176395	8876.48702684645	-0.211750812419066	0.0183970530280075	0.0633025586920366	10138.5612564498	8721.5491243668	0.489856494340298	0.0201913150579431	0.0930469259102318	6776.48194849416	11083.276153225699	-0.116696299510109	0.575992272827394	0.768700119656612	7557.87584440039	6774.78641290977	0.361567057724822	0.00243508966487649	0.0179665843133844	5741.28542711547	7610.40419368192	0.612178794849577	5.75339160952204e-05	0.00229469982707052	6112.38065214298	9616.72067645036		False	True	FBgn0027348	bgm:FBgn0027348	-0.205907503110335	0.0559988858992215	0.157606357401369	8280.37706457465	7136.74728988008	-0.417363067383393	0.00520562910065047	0.0532936138325116	10383.5206210473	7631.69504919455	-0.133214589583073	0.407064232354274	0.743767163388735
FBgn0036821	CG3961:FBgn0036821	-0.313717759248703	2.59553158317722e-06	7.4793242974842e-05	13137.1140492052	10503.6219161044	-0.497805289497527	4.46754117814156e-19	1.70017550228826e-17	13309.1776839383	9393.24875714583	-0.584442736255977	5.99310420918411e-12	3.48004073629927e-10	13624.869506515	8951.15357301028	-0.0831946648682843	0.382693389301779	0.608662131690354	14238.1712854681	13405.6871230704	0.019805956261599	0.735016202144773	0.882570195761314	11766.5681667416	11933.5488544753	-0.208885420955225	0.325989161442311	0.728497514069642	11897.2882978216	10065.022810811		False	True	FBgn0036821	CG3961:FBgn0036821	-0.286667998992341	1.93467442524288e-06	2.01298726837833e-05	10667.2759890163	8723.2901176652	-0.336252054962282	0.0470764544718993	0.271117026538936	10371.1984018282	8050.99057509817	-0.26429035386087	0.00515754072233022	0.0442347375406151
FBgn0263120	Acsl:FBgn0263120	-0.417870875182889	3.05135343376482e-05	0.00064552661088542	47345.4130387748	34732.6092450056	-0.614501481135143	5.10283125699226e-18	1.7457868148922e-16	47569.4670619289	30858.1033819444	-0.393675804672092	0.000358432108320338	0.00363211203097943	41836.3532367881	31278.1909897846	-0.415885181985035	1.58770406525287e-07	4.44915267007326e-06	46390.883240778	34477.5194341446	-0.148879709710207	0.0237420175365141	0.103389334495522	35771.9352915456	32158.104968063	-0.196805789545379	0.18962295803965	0.617497142188822	41113.4357998903	35550.660586814		False	True	FBgn0263120	Acsl:FBgn0263120	-0.207796725205161	0.0106132841757774	0.0423557298884943	36966.2237456888	31903.1565918205	-0.0797051018843486	0.625144846007863	0.911183408125042	31088.3717564668	29288.76398186	-0.0793264402408426	0.41841612097844	0.750329454377656
FBgn0034553	CG9993:FBgn0034553	-0.0483832087885235	0.58214811726944		2.01749034627712	1.01578152062011	0.0654578491100446			1.00591556567526	86.2217281024747	0.0380289814371991	0.740719547649244		2.14761633149043	3.24982056313319	-0.134059747256386	0.329410943301848		3.91533754721357	1.31320026837958	-0.163041510807047			8.96355839595165	1.04509170463431	0.0297446297068902	0.819081010940681	0.94575127632136	131.132226171692	207.525850964		False	False	FBgn0034553	CG9993:FBgn0034553	-0.0178822431491663	0.929174083891303		3.63311753988236	3.34782837368956	0.542763990165584	0.0545841767544047	0.296388515766885	2.00281526080421	8.52845413730696	-0.0512960590059309	0.741381741396985
FBgn0035641	CG5568:FBgn0035641				0.0	0.0	0.0999123894582719	0.666898725124761		3.47991927653148	4.83750056590459	-0.156856593615344	0.141753632326293		5.24269081108129	0.677042145102589	-0.144900916257312	0.213328871549618		2.41485032922376	0.331222805519205	-0.0258915154330342	0.723886925807808		2.24210612215806	1.39635416869989	0.257771260793676			12.4930965495926	155.094012220843		False	False	FBgn0035641	CG5568:FBgn0035641	0.000422822740382253	0.998118779703505		3.28196649855506	3.27427671354209	-0.00237389971161475	0.985848216771627	0.997039470295409	40.6157261751406	39.2195968386487	0.13877092314139	0.435032423027823	0.76242579476307
FBgn0038730	CG6300:FBgn0038730	-0.0857556375241337	0.672758939126486	0.898024674227548	51.4372552622613	46.0357754665889	0.610357660079857	0.016573224299823	0.0580291289147144	35.9040186170291	64.6241711515483	-0.426651271517523	0.0572614606420323	0.195925586400415	69.7554141008906	33.9685467381217	0.277996128438874	0.217379267948184	0.433092942788427	45.2711330675067	60.7657955449615	-0.124555766189831	0.510634360700537	0.74188583332494	40.7715291450712	33.7374231759933	0.408419187145228			54.5340957505393	275.727595618189		False	False	FBgn0038730	CG6300:FBgn0038730	0.239939302590222	0.376490300463921	0.586266062504825	51.5829217450848	67.8696779714225	-0.0128733538342992	0.965819254939852	0.994063760898673	68.3852097751962	67.6301835329877	0.233450742292546	0.344333700643745	0.699691586552168
FBgn0035006	CG4563:FBgn0035006	-0.0502982560531301	0.760279826371585		6.75395354518063	5.68964591263409	0.0976306888930962	0.713729501117015		8.24530403645114	10.2430588206222	-0.153122493073084	0.398328712007761		10.9486650201934	6.42032471183045	-0.0908109520217584	0.663836695781426	0.827724218391807	7.86417329811784	6.18232799951544	-0.20722470880426	0.108409485600241	0.300190262055268	7.94080625395808	2.45014156089662	-0.0602700852928995	0.792241102825826	0.936794515676323	116.562198301984	89.7278134109412		False	False	FBgn0035006	CG4563:FBgn0035006	0.441032150140294	0.0952679315740597		4.89673035458403	12.005271632373	0.493822360336375	0.102837575854886	0.440831495863274	5.3334071910226	13.4426268376519	0.157093896604678	0.455361703197617	0.775609051024567
FBgn0039156	CG6178:FBgn0039156	-0.00689974400220557	0.933215049758581	0.983341360780212	2539.55258437306	2527.18853460567	-0.189353589020202	0.0379674485867818	0.111887252056349	2825.25695824436	2469.67448988642	-0.107160184866843	0.233448713166882	0.490033691976623	2498.17207998098	2312.72718679327	0.0139720481060257	0.881639267228432	0.946247134491751	2359.65841451498	2382.84736239908	-0.0134093159645659	0.844099276686381	0.931456904842148	2312.68541215441	2290.54838384927	0.188869837357419	0.434822652453024	0.788230760328196	2641.34152176244	3101.05712718949		False	False	FBgn0039156	CG6178:FBgn0039156	0.0296888599287788	0.693778364097634	0.835525327200817	1852.88938018544	1891.8673341707	-0.0748872562512207	0.509106531416095	0.858711270800105	1972.47274319426	1868.93891326817	-0.116970734127345	0.247463344300265	0.599066825720006
FBgn0031069	CG12703:FBgn0031069	-0.0493484612655883	0.639422955592184	0.883371307059725	6637.29488003791	6397.28208857757	-0.206322420830933	0.0120647842081529	0.0449433475063434	6533.0811240268	5644.73427912347	-0.288240446364167	0.00815139516308522	0.0472269172677404	6910.32782460054	5586.4156618359	-0.138588607745307	0.219891627125462	0.436852928729529	7843.69828795506	7081.20712227981	0.106873219523327	0.162543996400036	0.386552452933859	6822.49309182386	7370.97381637443	-0.34164649093621	0.000182478250646051	0.00587652506299233	9608.01522051626	7542.29587381787		False	True	FBgn0031069	CG12703:FBgn0031069	-0.0547503177416487	0.499949433826852	0.697616297822841	4961.58587306287	4772.3026846158	-0.272848476955154	0.00919023883484766	0.0837031777957356	5156.21553434643	4243.22744199329	-0.434991091427876	2.04251830469293e-05	0.000386553681240584
FBgn0039890	CG2316:FBgn0039890	0.0932860529895379	0.284551317637138	0.649076474541223	9177.49498057621	9822.62715008862	0.177444965897754	0.00350812426872633	0.0160351105238544	9641.97832436772	10919.8475209086	0.0508555128287075	0.490465941477956	0.731935353551658	10046.9862472627	10418.2473344134	0.0813414849262925	0.340585157478134	0.567269871259201	10474.9342788042	11104.7611759812	0.0101783832139492	0.877095790805036	0.947335104930725	8952.67675432773	9018.41936697262	-0.0369372769655266	0.768732738521541	0.931604700529828	8562.92692143955	8337.42304708285		False	False	FBgn0039890	CG2316:FBgn0039890	-0.0898261677848671	0.10350109577195	0.247742623348827	10534.4806466043	9891.63172674766	0.00315348317666393	0.983964564405368	0.99696618135294	8726.83075880609	8746.74968976552	0.0477741083194236	0.645910405454037	0.875593151589816
FBgn0039531	CG5611:FBgn0039531	0.149526282740725	0.180490142518857	0.519235407218457	453.710879856281	507.917441054517	-0.0452560778872401	0.668105171916301	0.815983270867753	510.974854508323	494.731493314495	0.0271636222956133	0.861605038132801	0.945854456828258	468.127463947874	478.087346630714	0.284227352232889	0.0101505672042369	0.0499971330002523	397.41651574642	489.830938700399	0.186049532149397	0.103903290848943	0.292118767493463	370.182037535842	427.503608943093	-0.169073364915444	0.204852935710873	0.630994626000291	442.916400451918	392.077861073281		False	False	FBgn0039531	CG5611:FBgn0039531	-0.0978880910091729	0.385664198971173	0.594152875769585	492.450250303727	458.890528886429	0.0232307908685592	0.901147786904271	0.983489734819941	472.528713690833	481.133738873198	-0.0202389195622613	0.873401201478814	0.96200949234196
FBgn0033761	CG8778:FBgn0033761	0.0507918964674706	0.595958582920005	0.8637141412591	846.70132407108	879.104496197454	-0.20997893123595401	0.0145171990522873	0.0524240982625669	865.849266578021	745.932312962954	-0.155747521883565	0.136150780106912	0.350761331800857	828.337708191061	738.861216000778	-0.00122715199866895	0.991155891347778	0.996234629733864	767.690403051077	766.84204246079	-0.0377383031085356	0.679091189480029	0.853850536838818	820.917540871569	798.328215010023	0.27107390941751	0.238452406585268	0.660412294640485	906.322432371897	1134.08079993948		False	False	FBgn0033761	CG8778:FBgn0033761	0.0947607974861141	0.33468828129303	0.545513955444577	645.924584709037	691.131686352832	0.134147735581848	0.431593675296535	0.824307942496853	693.240660144956	767.281303102362	-0.0503101736355863	0.672621787314309	0.886393871314469
FBgn0039172	Spase22-23:FBgn0039172	0.196387402816166	0.00633283949349421	0.0528758874577866	2614.22153809294	3008.64446733015	0.0584987210513889	0.35517494050176	0.563103849342859	2687.66956189653	2800.79931712875	0.0267661848024425	0.730904584554447	0.884474525519678	2601.48880463883	2651.66766306939	0.0365259540944457	0.669085446885496	0.830396756757324	2730.40605882618	2802.1344509851	0.145880772508261	0.0244098906789833	0.105538006417477	2749.04709041033	3051.03561697841	0.209369459968518	0.0122795754271775	0.143143070076228	2709.86474082027	3141.49162776677		False	False	FBgn0039172	Spase22-23:FBgn0039172	0.229578712209036	0.00695478659135741	0.0297094362944764	2439.75919540694	2871.27504126975	0.24353470896472	0.13689053367705	0.518194234602432	2445.96188888332	2935.08240138	0.0789247613435957	0.42430297874816	0.753909443742808
[truncated: 20 more columns]
