# Supplementary material for: Downregulation of glial genes involved in synaptic function mitigates Huntington's disease pathogenesis
Source: eLife. 2021 Apr 19;10:e64564. doi: 10.7554/eLife.64564 (PMC8149125; doi:10.7554/eLife.64564)
Supplement: Figure 1—source data 2. [file elife-64564-fig1-data2.zip › Figure_1_source_data_file_2/neuronUp/26/subMouse.csv]

Entrez	Entrez_Striatum 2 months	Symbol_Striatum 2 months	Name_Striatum 2 months	baseMean.continuousQ_Striatum 2 months	log2FoldChange.continuousQ_Striatum 2 months	lfcSE.continuousQ_Striatum 2 months	stat.continuousQ_Striatum 2 months	pvalue.continuousQ_Striatum 2 months	FDR.continuousQ_Striatum 2 months	baseMean.Q.80.vs.20_Striatum 2 months	log2FoldChange.Q.80.vs.20_Striatum 2 months	lfcSE.Q.80.vs.20_Striatum 2 months	stat.Q.80.vs.20_Striatum 2 months	pvalue.Q.80.vs.20_Striatum 2 months	FDR.Q.80.vs.20_Striatum 2 months	baseMean.Q.92.vs.20_Striatum 2 months	log2FoldChange.Q.92.vs.20_Striatum 2 months	lfcSE.Q.92.vs.20_Striatum 2 months	stat.Q.92.vs.20_Striatum 2 months	pvalue.Q.92.vs.20_Striatum 2 months	FDR.Q.92.vs.20_Striatum 2 months	baseMean.Q.111.vs.20_Striatum 2 months	log2FoldChange.Q.111.vs.20_Striatum 2 months	lfcSE.Q.111.vs.20_Striatum 2 months	stat.Q.111.vs.20_Striatum 2 months	pvalue.Q.111.vs.20_Striatum 2 months	FDR.Q.111.vs.20_Striatum 2 months	baseMean.Q.140.vs.20_Striatum 2 months	log2FoldChange.Q.140.vs.20_Striatum 2 months	lfcSE.Q.140.vs.20_Striatum 2 months	stat.Q.140.vs.20_Striatum 2 months	pvalue.Q.140.vs.20_Striatum 2 months	FDR.Q.140.vs.20_Striatum 2 months	baseMean.Q.175.vs.20_Striatum 2 months	log2FoldChange.Q.175.vs.20_Striatum 2 months	lfcSE.Q.175.vs.20_Striatum 2 months	stat.Q.175.vs.20_Striatum 2 months	pvalue.Q.175.vs.20_Striatum 2 months	FDR.Q.175.vs.20_Striatum 2 months	Entrez_Liver 2 months	Symbol_Liver 2 months	Name_Liver 2 months	baseMean.continuousQ_Liver 2 months	log2FoldChange.continuousQ_Liver 2 months	lfcSE.continuousQ_Liver 2 months	stat.continuousQ_Liver 2 months	pvalue.continuousQ_Liver 2 months	FDR.continuousQ_Liver 2 months	baseMean.Q.80.vs.20_Liver 2 months
218865	218865.0	Chdh	choline dehydrogenase	331.0	0.0021100000000000003	0.000695	3.03	0.0024100000000000002	0.138	331.0	0.151	0.14	1.08	0.278	0.5740000000000001	331.0	-0.0024000000000000002	0.137	-0.0176	0.986	1.0	331.0	0.17	0.14	1.22	0.224	0.904	331.0	0.10400000000000001	0.136	0.765	0.444	0.728	331.0	0.453	0.136	3.33	0.0008700000000000001	0.121	218865.0	Chdh	choline dehydrogenase	7200.0	1.99e-06	0.00039299999999999996	0.00506	0.996	0.999	7200.0
170442	170442.0	Bbox1	butyrobetaine (gamma), 2-oxoglutarate dioxygenase 1 (gamma-butyrobetaine hydroxylase)	52.4	-0.0004919999999999999	0.0007300000000000001	-0.674	0.5	0.781	52.4	-0.234	0.154	-1.51	0.13	0.492	52.4	-0.209	0.151	-1.38	0.167	1.0	52.4	0.00621	0.153	0.0405	0.968	0.993	52.4	-0.0512	0.15	-0.341	0.733	0.882	52.4	-0.192	0.151	-1.27	0.203	0.725	170442.0	Bbox1	butyrobetaine (gamma), 2-oxoglutarate dioxygenase 1 (gamma-butyrobetaine hydroxylase)	4990.0	0.00035099999999999997	0.000383	0.919	0.358	0.728	4990.0
56752	56752.0	Aldh9a1	aldehyde dehydrogenase 9, subfamily A1	1090.0	1.7500000000000002e-05	0.000337	0.051800000000000006	0.9590000000000001	0.986	1090.0	-0.0302	0.0626	-0.482	0.629	0.804	1090.0	-0.023200000000000002	0.060500000000000005	-0.383	0.7020000000000001	1.0	1090.0	-0.036500000000000005	0.0625	-0.584	0.559	0.907	1090.0	0.005370000000000001	0.0604	0.089	0.929	0.971	1090.0	-0.00813	0.0603	-0.135	0.893	0.97	56752.0	Aldh9a1	aldehyde dehydrogenase 9, subfamily A1	8580.0	-4.68e-05	0.00036899999999999997	-0.127	0.899	0.971	8580.0
[truncated: 303 more columns]
