# Supplementary material for: Downregulation of glial genes involved in synaptic function mitigates Huntington's disease pathogenesis
Source: eLife. 2021 Apr 19;10:e64564. doi: 10.7554/eLife.64564 (PMC8149125; doi:10.7554/eLife.64564)
Supplement: Figure 1—source data 2. [file elife-64564-fig1-data2.zip › Figure_1_source_data_file_2/neuronUp/26/subHuman.csv]

Entrez	Chip	Caudate Probeset	M	t	P.Value	Unnamed: 5	Cerebellum Probeset	M.1	t.1	P.Value.1	Unnamed: 10	Probe Set ID	Title	Gene Symbol	Unigene	Full Length Ref. Sequences	Biological Process (GO)	Cellular Component (GO)	Molecular Function (GO)	Biochemical Function (Proteome)	Cellular Role (Proteome)	Molecular Localization (Proteome)	adjp	Entrez	entrezList	entrezList_filt	validList
55349	B	228560_at	0.289	4.91	6.95e-06		228560_at_B	-0.0435	-0.807	0.423		228560_at	calcium channel, voltage-dependent, L type, alpha 1D subunit	CACNA1D	Hs.399966		---	---	---				6.590325031658928e-05	55349	['55349']	['55349']	True
55349	B	229502_at	-0.0187	-0.571	0.57		229502_at_B	0.101	2.27	0.0272		229502_at	choline dehydrogenase	CHDH	Hs.126688		6511 // ubiquitin-dependent protein catabolism // inferred from electronic annotation /// 8283 // cell proliferation // traceable author statement	---	4197 // cysteine-type endopeptidase activity // traceable author statement /// 4221 // ubiquitin thiolesterase activity // inferred from electronic annotation /// 4843 // ubiquitin-specific protease activity // traceable author statement /// 16787 // hydrolase activity // inferred from electronic annotation				0.7119532944120099	55349	['55349']	['55349']	True
55349	B	229954_at	0.301	5.03	4.39e-06		229954_at_B	0.0458	0.776	0.441		229954_at	choline dehydrogenase	CHDH	Hs.126688		---	---	---				4.468371545083825e-05	55349	['55349']	['55349']	True
55349	B	230484_at	-0.00896	-0.281	0.779		230484_at_B	0.041	1.05	0.298		230484_at	choline dehydrogenase	CHDH	Hs.126688		---	---	---				0.8642346840506705	55349	['55349']	['55349']	True
55349	B	231994_at	0.0888	2.07	0.0425		231994_at_B	0.0365	0.84	0.404		231994_at	choline dehydrogenase	CHDH	Hs.126688		---	---	---				0.10458673385550749	55349	['55349']	['55349']	True
8424	A	205363_at	0.878	6.09	7.61e-08		205363_at	0.519	3.89	0.000267		205363_at	butyrobetaine (gamma), 2-oxoglutarate dioxygenase (gamma-butyrobetaine hydroxylase) 1	BBOX1	Hs.9667 // full length	NM_003986 // gamma-butyrobetaine hydroxylase	45329 // carnitine biosynthesis // inferred from electronic annotation	---	16702 // oxidoreductase activity, acting on single donors with incorporation of molecular oxygen, incorporation of two atoms of oxygen // inferred from electronic annotation /// 8336 // gamma-butyrobetaine,2-oxoglutarate dioxygenase activity // traceable author statement /// 16491 // oxidoreductase activity // inferred from electronic annotation	---	---	---	1.4737158620689655e-06	8424	['8424']	['8424']	True
223	A	201612_at	0.283	4.63	1.91e-05		201612_at	-0.0401	-0.687	0.495		201612_at	aldehyde dehydrogenase 9 family, member A1	ALDH9A1	Hs.2533 // full length	NM_000696 // aldehyde dehydrogenase 9A1	6081 // aldehyde metabolism // traceable author statement	---	19145 // aminobutyraldehyde dehydrogenase activity // inferred from electronic annotation /// 16491 // oxidoreductase activity // inferred from electronic annotation /// 4029 // aldehyde dehydrogenase (NAD+) activity // inferred from electronic annotation /// 5489 // electron transporter activity // traceable author statement	---	---	---	0.0001563353616323556	223	['223']	['223']	True
