# Supplementary material for: Downregulation of glial genes involved in synaptic function mitigates Huntington's disease pathogenesis
Source: eLife. 2021 Apr 19;10:e64564. doi: 10.7554/eLife.64564 (PMC8149125; doi:10.7554/eLife.64564)
Supplement: Figure 2—source data 2. [file elife-64564-fig2-data2.zip]

Archive with 1 entries (1 files):
- Figure_2_source_data_file_2.csv
